# Supplementary material for: The effective connectome over a century of human life
Source: Commun Biol. 2025 Nov 24;8:1638. doi: 10.1038/s42003-025-08970-4 (PMC12644845; doi:10.1038/s42003-025-08970-4)
Supplement: Supplementary file 4 — Supplementary Data 1 [file 42003_2025_8970_MOESM4_ESM.xlsx]

## Sheet: Sheet1
Supplementary Data 1. Global mean EC and network EC (source data for Figure 1)
Sheet 1: Mean global EC, mean within-network EC, and mean between-network EC (Fig. 1a, b, c)
Sheet 2: Within-network EC and between-network EC for each network (Fig. 1d, e, f, g)
Individual Global EC				Fitted Global EC			Growth Rate					Individual Within-network EC				Fitted Within-network EC			Growth Rate					Individual Between-network EC				Fitted Between-network EC			Growth Rate
Age (M)	EC (M)	Age (F)	EC (F)	Age	EC (M)	EC (F)	Age	Rate (M)	Rate (F)			Age (M)	EC (M)	Age (F)	EC (F)	Age	EC (M)	EC (F)	Age	Rate (M)	Rate (F)			Age (M)	EC (M)	Age (F)	EC (F)	Age	EC (M)	EC (F)	Age	Rate (M)	Rate (F)
0.561644	0.000673055	1.35342	0.000621647	0.0273973	0.000762033	0.000823117	0.0273973	-0.000128789	-0.000214875			0.561644	0.00137982	1.35342	0.0013205	0.0273973	0.00152426	0.00157993	0.0273973	-0.000325381	-0.000382398			0.561644	0.000587919	1.35342	0.000520137	0.0273973	0.000624389	0.000677091	0.0273973	-8.12631e-05	-0.000155593
2.05753	0.000908285	1.96438	0.000463823	0.0345434	0.000760745	0.000820968	0.0345434	-0.000128789	-0.000214875			2.05753	0.0013812	1.96438	0.00129856	0.0345434	0.00152101	0.0015761	0.0345434	-0.000325382	-0.000382399			2.05753	0.000849832	1.96438	0.000353484	0.0345434	0.000623577	0.000675535	0.0345434	-8.12631e-05	-0.000155592
1.61096	0.000585915	1.05205	0.00085446	0.0417392	0.000759457	0.000818819	0.0417392	-0.000128789	-0.000214874			1.61096	0.0012638	1.05205	0.00146045	0.0417392	0.00151775	0.00157228	0.0417392	-0.000325383	-0.000382401			1.61096	0.000469899	1.05205	0.000722836	0.0417392	0.000622764	0.000673979	0.0417392	-8.12631e-05	-0.000155592
2.11781	0.000556805	1.28219	0.000688529	0.0489851	0.000758169	0.000816671	0.0489851	-0.000128788	-0.000214872			2.11781	0.0010206	1.28219	0.00111304	0.0489851	0.0015145	0.00156845	0.0489851	-0.000325385	-0.000382404			2.11781	0.000417711	1.28219	0.000610474	0.0489851	0.000621951	0.000672423	0.0489851	-8.12629e-05	-0.00015559
0.347945	0.000632404	2.06849	0.000549942	0.0562813	0.000756881	0.000814522	0.0562813	-0.000128785	-0.000214868			0.347945	0.001276	2.06849	0.00131334	0.0562813	0.00151125	0.00156463	0.0562813	-0.000325386	-0.000382408			0.347945	0.000547278	2.06849	0.000447416	0.0562813	0.000621139	0.000670867	0.0562813	-8.12622e-05	-0.000155586
0.586301	0.000814705	1.62466	0.000471415	0.0636283	0.000755593	0.000812373	0.0636283	-0.000128781	-0.00021486			0.586301	0.00143203	1.62466	0.00119442	0.0636283	0.00150799	0.00156081	0.0636283	-0.000325387	-0.000382413			0.586301	0.000683771	1.62466	0.000341725	0.0636283	0.000620326	0.000669311	0.0636283	-8.12607e-05	-0.000155579
2.10137	0.000763143	2.21644	0.000820207	0.0710265	0.000754306	0.000810225	0.0710265	-0.000128774	-0.000214849			2.10137	0.00141779	2.21644	0.0014154	0.0710265	0.00150474	0.00155698	0.0710265	-0.000325387	-0.00038242			2.10137	0.000633783	2.21644	0.000698914	0.0710265	0.000619513	0.000667755	0.0710265	-8.12583e-05	-0.000155569
0.394521	0.000660277	0.547945	0.000538828	0.078476	0.000753018	0.000808076	0.078476	-0.000128765	-0.000214834			0.394521	0.00123578	0.547945	0.00117454	0.078476	0.00150148	0.00155316	0.078476	-0.000325385	-0.000382426			0.394521	0.000566321	0.547945	0.000422672	0.078476	0.000618701	0.0006662	0.078476	-8.1255e-05	-0.000155556
1.74247	0.000625831	0.783562	0.000558334	0.0859774	0.00075173	0.000805928	0.0859774	-0.000128753	-0.000214815			1.74247	0.0013791	0.783562	0.00119332	0.0859774	0.00149823	0.00154933	0.0859774	-0.000325382	-0.000382433			1.74247	0.000513692	0.783562	0.000481735	0.0859774	0.000617888	0.000664644	0.0859774	-8.12507e-05	-0.00015554
2.2274	0.000666652	0.419178	0.000995497	0.093531	0.000750443	0.00080378	0.093531	-0.000128738	-0.000214791			2.2274	0.00141515	0.419178	0.00150149	0.093531	0.00149498	0.00154551	0.093531	-0.000325376	-0.00038244			2.2274	0.000541814	0.419178	0.000893229	0.093531	0.000617076	0.000663089	0.093531	-8.1245e-05	-0.000155519
0.490411	0.000494401	0.950685	0.000605911	0.101137	0.000749155	0.000801632	0.101137	-0.00012872	-0.000214762			0.490411	0.00112221	0.950685	0.00129396	0.101137	0.00149172	0.00154168	0.101137	-0.000325368	-0.000382446			0.490411	0.00037657	0.950685	0.000513234	0.101137	0.000616263	0.000661534	0.101137	-8.12381e-05	-0.000155495
0.950685	0.000394553	2.07123	0.000682219	0.108796	0.000747868	0.000799484	0.108796	-0.000128698	-0.000214729			0.950685	0.00128136	2.07123	0.00132125	0.108796	0.00148847	0.00153786	0.108796	-0.000325357	-0.000382452			0.950685	0.000269221	2.07123	0.00055108	0.108796	0.000615451	0.000659979	0.108796	-8.12298e-05	-0.000155467
1.20274	0.00042151	0.871233	0.000620947	0.116508	0.000746581	0.000797337	0.116508	-0.000128674	-0.000214691			1.20274	0.00133505	0.871233	0.00111674	0.116508	0.00148522	0.00153404	0.116508	-0.000325344	-0.000382457			1.20274	0.000266152	0.871233	0.000524846	0.116508	0.000614639	0.000658424	0.116508	-8.12203e-05	-0.000155435
2.00274	0.000474119	1.40822	0.00084689	0.124274	0.000745294	0.00079519	0.124274	-0.000128646	-0.000214647			2.00274	0.0011814	1.40822	0.00150304	0.124274	0.00148196	0.00153021	0.124274	-0.000325328	-0.000382461			2.00274	0.000339561	1.40822	0.000793685	0.124274	0.000613827	0.00065687	0.124274	-8.12094e-05	-0.000155399
0.353425	0.000698107	0.410959	0.000760852	0.132094	0.000744008	0.000793043	0.132094	-0.000128614	-0.000214598			0.353425	0.00157693	0.410959	0.00158491	0.132094	0.00147871	0.00152639	0.132094	-0.000325307	-0.000382463			0.353425	0.000538442	0.410959	0.00062884	0.132094	0.000613014	0.000655316	0.132094	-8.11967e-05	-0.000155358
0.909589	0.000958133	2.02466	0.000590238	0.139969	0.000742722	0.000790898	0.139969	-0.000128577	-0.000214542			0.909589	0.00141429	2.02466	0.00122811	0.139969	0.00147546	0.00152256	0.139969	-0.00032528	-0.000382461			0.909589	0.000825096	2.02466	0.000462098	0.139969	0.000612202	0.000653762	0.139969	-8.1182e-05	-0.000155312
1.17534	0.000889761	0.457534	0.000818916	0.147898	0.000741436	0.000788752	0.147898	-0.000128535	-0.000214479			1.17534	0.00141654	0.457534	0.00130492	0.147898	0.0014722	0.00151874	0.147898	-0.000325244	-0.000382452			1.17534	0.00080368	0.457534	0.000714974	0.147898	0.000611391	0.000652209	0.147898	-8.11644e-05	-0.000155261
0.139726	0.000696192	0.745205	0.000668246	0.155882	0.000740151	0.000786607	0.155882	-0.000128485	-0.000214404			0.139726	0.00162167	0.745205	0.000888376	0.155882	0.00146895	0.00151491	0.155882	-0.000325195	-0.000382432			0.139726	0.000555098	0.745205	0.000552579	0.155882	0.000610579	0.000650656	0.155882	-8.11432e-05	-0.000155201
0.830137	0.000684398	2.0274	0.000364449	0.163922	0.000738866	0.000784463	0.163922	-0.000128426	-0.000214318			0.830137	0.00106814	2.0274	0.000945296	0.163922	0.0014657	0.00151109	0.163922	-0.000325129	-0.000382397			0.830137	0.000633535	2.0274	0.000239863	0.163922	0.000609768	0.000649104	0.163922	-8.11173e-05	-0.000155134
1.03836	0.00109768	1.34795	0.000592818	0.172018	0.000737581	0.00078232	0.172018	-0.000128356	-0.000214217			1.03836	0.00120724	1.34795	0.0011713	0.172018	0.00146245	0.00150726	0.172018	-0.000325043	-0.000382344			1.03836	0.00101868	1.34795	0.000479246	0.172018	0.000608956	0.000647553	0.172018	-8.1086e-05	-0.000155056
1.30959	0.000830216	0.610959	0.000650392	0.18017	0.000736298	0.000780178	0.18017	-0.000128274	-0.000214102			1.30959	0.00151513	0.610959	0.0011825	0.18017	0.0014592	0.00150344	0.18017	-0.000324933	-0.00038227			1.30959	0.000746764	0.610959	0.000526405	0.18017	0.000608146	0.000646002	0.18017	-8.10488e-05	-0.000154968
2.90411	0.000622143	0.947945	0.000665417	0.188378	0.000735015	0.000778037	0.188378	-0.00012818	-0.00021397			2.90411	0.00130617	0.947945	0.00122966	0.188378	0.00145595	0.00149962	0.188378	-0.000324797	-0.000382172			2.90411	0.000533948	0.947945	0.000584654	0.188378	0.000607335	0.000644453	0.188378	-8.1005e-05	-0.000154869
0.638356	0.000779246	1.09041	0.000865614	0.196644	0.000733733	0.000775897	0.196644	-0.000128071	-0.000213818			0.638356	0.00137271	1.09041	0.00100504	0.196644	0.0014527	0.0014958	0.196644	-0.000324631	-0.000382045			0.638356	0.000660276	1.09041	0.000779313	0.196644	0.000606525	0.000642904	0.196644	-8.09535e-05	-0.000154758
2.04384	0.000836847	1.38356	0.000861595	0.204967	0.000732453	0.000773759	0.204967	-0.000127947	-0.000213647			2.04384	0.00117804	1.38356	0.00148074	0.204967	0.00144945	0.00149198	0.204967	-0.000324432	-0.000381887			2.04384	0.000679216	1.38356	0.00069254	0.204967	0.000605715	0.000641356	0.204967	-8.08939e-05	-0.000154633
0.531507	0.000569036	1.5726	0.000800518	0.213349	0.000731173	0.000771623	0.213349	-0.000127807	-0.000213456			0.531507	0.000791189	1.5726	0.00138197	0.213349	0.00144621	0.00148816	0.213349	-0.000324199	-0.000381697			0.531507	0.000507268	1.5726	0.000714279	0.213349	0.000604906	0.00063981	0.213349	-8.08261e-05	-0.000154495
1.04658	0.000790776	4.56438	0.00067732	0.221788	0.000729895	0.000769488	0.221788	-0.000127651	-0.000213245			1.04658	0.00154245	4.56438	0.00156746	0.221788	0.00144297	0.00148434	0.221788	-0.000323933	-0.000381477			1.04658	0.000674929	4.56438	0.000557514	0.221788	0.000604098	0.000638265	0.221788	-8.07501e-05	-0.000154343
1.43562	0.00106744	0.70137	0.000654818	0.230286	0.000728619	0.000767356	0.230286	-0.000127479	-0.000213013			1.43562	0.00153867	0.70137	0.00131078	0.230286	0.00143973	0.00148053	0.230286	-0.000323632	-0.000381223			1.43562	0.000924788	0.70137	0.000486162	0.230286	0.000603291	0.000636722	0.230286	-8.06655e-05	-0.000154178
0.569863	0.000872289	0.668493	0.000657747	0.238844	0.000727344	0.000765225	0.238844	-0.000127288	-0.000212758			0.569863	0.0015773	0.668493	0.00140148	0.238844	0.00143649	0.00147671	0.238844	-0.000323289	-0.000380929			0.569863	0.00072898	0.668493	0.000568347	0.238844	0.000602484	0.00063518	0.238844	-8.05709e-05	-0.000153997
0.756164	0.000485038	0.876712	0.000588292	0.24746	0.000726071	0.000763098	0.24746	-0.000127078	-0.000212478			0.756164	0.001183	0.876712	0.00121655	0.24746	0.00143326	0.0014729	0.24746	-0.000322903	-0.000380593			0.756164	0.000344412	0.876712	0.000502012	0.24746	0.000601678	0.00063364	0.24746	-8.04659e-05	-0.0001538
1.25753	0.00065764	1.33425	0.000648575	0.256137	0.0007248	0.000760973	0.256137	-0.000126848	-0.000212173			1.25753	0.0013129	1.33425	0.00137696	0.256137	0.00143003	0.0014691	0.256137	-0.000322474	-0.000380216			1.25753	0.00055756	1.33425	0.000546882	0.256137	0.000600874	0.000632102	0.256137	-8.03505e-05	-0.000153587
2.00548	0.000465129	0.452055	0.000806893	0.264874	0.000723532	0.000758851	0.264874	-0.000126599	-0.000211843			2.00548	0.00109907	0.452055	0.00139736	0.264874	0.0014268	0.0014653	0.264874	-0.000322	-0.000379796			2.00548	0.000380682	0.452055	0.000717347	0.264874	0.00060007	0.000630566	0.264874	-8.02245e-05	-0.000153358
1.64932	0.00081265	1.61918	0.000446514	0.273672	0.000722266	0.000756733	0.273672	-0.000126327	-0.000211485			1.64932	0.00128645	1.61918	0.00132061	0.273672	0.00142358	0.0014615	0.273672	-0.000321475	-0.000379326			1.64932	0.000699976	1.61918	0.000335232	0.273672	0.000599268	0.000629033	0.273672	-8.00866e-05	-0.000153111
1.6137	0.000654434	2.15068	0.000513422	0.282531	0.000721002	0.000754618	0.282531	-0.00012603	-0.000211096			1.6137	0.00129815	2.15068	0.00113863	0.282531	0.00142037	0.0014577	0.282531	-0.000320893	-0.0003788			1.6137	0.000549313	2.15068	0.00042131	0.282531	0.000598467	0.000627501	0.282531	-7.99352e-05	-0.000152844
0.186301	0.000770586	0.389041	0.000837769	0.291452	0.000719742	0.000752507	0.291452	-0.000125707	-0.000210674			0.186301	0.0015573	0.389041	0.00159496	0.291452	0.00141716	0.00145392	0.291452	-0.000320247	-0.000378211			0.186301	0.000654246	0.389041	0.000777114	0.291452	0.000597668	0.000625973	0.291452	-7.97691e-05	-0.000152556
0.980822	0.00044539	0.526027	0.000497363	0.300435	0.000718485	0.0007504	0.300435	-0.000125353	-0.000210215			0.980822	0.000949938	0.526027	0.00121968	0.300435	0.00141396	0.00145013	0.300435	-0.000319529	-0.00037755			0.980822	0.000373537	0.526027	0.000384352	0.300435	0.00059687	0.000624447	0.300435	-7.95865e-05	-0.000152245
1.58904	0.000612023	1.01096	0.00056363	0.30948	0.000717232	0.000748298	0.30948	-0.000124968	-0.000209717			1.58904	0.00114548	1.01096	0.00127535	0.30948	0.00141076	0.00144636	0.30948	-0.000318735	-0.000376813			1.58904	0.000497915	1.01096	0.000445595	0.30948	0.000596074	0.000622925	0.30948	-7.93865e-05	-0.000151909
0.342466	0.000766638	0.517808	0.000835179	0.318588	0.000715982	0.000746201	0.318588	-0.000124552	-0.00020918			0.342466	0.00134708	0.517808	0.00172474	0.318588	0.00140758	0.00144259	0.318588	-0.000317864	-0.000376			0.342466	0.000663437	0.517808	0.000692618	0.318588	0.00059528	0.000621406	0.318588	-7.91693e-05	-0.000151549
0.679452	0.000501563	0.4	0.000873418	0.32776	0.000714736	0.000744109	0.32776	-0.000124104	-0.000208605			0.679452	0.00129598	0.4	0.00151826	0.32776	0.0014044	0.00143883	0.32776	-0.000316917	-0.000375112			0.679452	0.000409868	0.4	0.000737239	0.32776	0.000594489	0.00061989	0.32776	-7.89347e-05	-0.000151165
0.564384	0.000430991	0.610959	0.000746514	0.336995	0.000713495	0.000742023	0.336995	-0.000123623	-0.000207989			0.564384	0.000955059	0.610959	0.00151652	0.336995	0.00140123	0.00143508	0.336995	-0.000315892	-0.000374144			0.564384	0.000320649	0.610959	0.000657035	0.336995	0.000593699	0.000618379	0.336995	-7.86823e-05	-0.000150756
0.783562	0.000871893	1.1589	0.000394838	0.346295	0.000712259	0.000739943	0.346295	-0.000123107	-0.00020733			0.783562	0.0014789	1.1589	0.00121085	0.346295	0.00139807	0.00143134	0.346295	-0.000314778	-0.000373088			0.783562	0.000758064	1.1589	0.000254418	0.346295	0.000592912	0.000616871	0.346295	-7.84101e-05	-0.00015032
1.04658	0.000758247	0.147945	0.000715411	0.355659	0.000711028	0.00073787	0.355659	-0.000122551	-0.000206623			1.04658	0.00137763	0.147945	0.00154456	0.355659	0.00139492	0.00142761	0.355659	-0.000313567	-0.000371934			1.04658	0.000703098	0.147945	0.000581563	0.355659	0.000592128	0.000615368	0.355659	-7.81162e-05	-0.000149854
2.04932	0.000465927	0.942466	0.000699445	0.365088	0.000709803	0.000735804	0.365088	-0.000121953	-0.000205863			2.04932	0.00114915	0.942466	0.00136409	0.365088	0.00139179	0.00142389	0.365088	-0.000312248	-0.000370669			2.04932	0.000382363	0.942466	0.000600989	0.365088	0.000591347	0.000613869	0.365088	-7.77983e-05	-0.000149357
0.265753	0.000607985	1.43836	0.000782415	0.374583	0.000708583	0.000733745	0.374583	-0.000121307	-0.000205046			0.265753	0.00133368	1.43836	0.00137059	0.374583	0.00138866	0.00142018	0.374583	-0.000310807	-0.000369281			0.265753	0.000439561	1.43836	0.000643335	0.374583	0.000590569	0.000612376	0.374583	-7.7454e-05	-0.000148825
0.463014	0.000919469	0.539726	0.00094006	0.384144	0.00070737	0.000731695	0.384144	-0.000120612	-0.00020417			0.463014	0.0015256	0.539726	0.0013861	0.384144	0.00138555	0.00141649	0.384144	-0.000309239	-0.000367763			0.463014	0.000825894	0.539726	0.000883648	0.384144	0.000589795	0.000610888	0.384144	-7.70821e-05	-0.000148257
0.728767	0.00071785	0.758904	0.00070546	0.393772	0.000706164	0.000729653	0.393772	-0.000119866	-0.000203232			0.728767	0.00149003	0.758904	0.00115153	0.393772	0.00138246	0.00141281	0.393772	-0.000307538	-0.000366109			0.728767	0.000613666	0.758904	0.000617833	0.393772	0.000589024	0.000609405	0.393772	-7.66815e-05	-0.000147651
1.20274	0.000845587	2.09041	0.000610149	0.403466	0.000704965	0.000727621	0.403466	-0.000119066	-0.000202228			1.20274	0.00135203	2.09041	0.00134762	0.403466	0.00137939	0.00140915	0.403466	-0.000305697	-0.000364312			1.20274	0.000779212	2.09041	0.000544398	0.403466	0.000588257	0.000607929	0.403466	-7.62508e-05	-0.000147007
0.126027	0.000824223	2.08493	0.000864743	0.413228	0.000703774	0.000725598	0.413228	-0.000118211	-0.000201158			0.126027	0.00161193	2.08493	0.0014474	0.413228	0.00137633	0.00140551	0.413228	-0.000303712	-0.000362366			0.126027	0.000718382	2.08493	0.00074954	0.413228	0.000587495	0.000606458	0.413228	-7.5789e-05	-0.000146322
0.463014	0.00079453	2.06301	0.000454884	0.423058	0.000702592	0.000723587	0.423058	-0.000117298	-0.000200018			0.463014	0.00155083	2.06301	0.000895462	0.423058	0.00137329	0.00140188	0.423058	-0.000301572	-0.000360261			0.463014	0.000671256	2.06301	0.000369324	0.423058	0.000586737	0.000604995	0.423058	-7.52944e-05	-0.000145596
0.712329	0.000505872	5.03562	0.00113816	0.432956	0.000701419	0.000721587	0.432956	-0.000116324	-0.000198805			0.712329	0.00101909	5.03562	0.00176688	0.432956	0.00137028	0.00139828	0.432956	-0.000299273	-0.000357991			0.712329	0.000407403	5.03562	0.000991336	0.432956	0.000585984	0.000603539	0.432956	-7.4766e-05	-0.000144826
0.915068	0.000678464	1.37808	0.000526203	0.442923	0.000700256	0.000719599	0.442923	-0.00011529	-0.000197519			0.915068	0.00136887	1.37808	0.00116985	0.442923	0.00136728	0.0013947	0.442923	-0.000296811	-0.000355553			0.915068	0.000552768	1.37808	0.000383284	0.442923	0.000585236	0.000602091	0.442923	-7.42033e-05	-0.000144013
0.232877	0.000778664	1.98082	0.000477414	0.452959	0.000699103	0.000717623	0.452959	-0.000114193	-0.000196157			0.232877	0.00153862	1.98082	0.0012473	0.452959	0.00136432	0.00139115	0.452959	-0.000294182	-0.000352941			0.232877	0.000631756	1.98082	0.00034705	0.452959	0.000584494	0.000600651	0.452959	-7.36053e-05	-0.000143155
0.747945	0.00051453	0.865753	0.000571229	0.463065	0.000697961	0.000715662	0.463065	-0.000113032	-0.000194717			0.747945	0.00104898	0.865753	0.00120255	0.463065	0.00136137	0.00138762	0.463065	-0.000291375	-0.000350145			0.747945	0.00040982	0.865753	0.000472894	0.463065	0.000583758	0.000599219	0.463065	-7.29707e-05	-0.000142251
1.02466	0.000545332	0.531507	0.000577819	0.473242	0.000696831	0.000713715	0.473242	-0.000111803	-0.000193196			1.02466	0.00148045	0.531507	0.00114412	0.473242	0.00135846	0.00138411	0.473242	-0.000288386	-0.000347158			1.02466	0.000375985	0.531507	0.000442499	0.473242	0.000583028	0.000597797	0.473242	-7.22983e-05	-0.0001413
1.30411	0.000617713	0.457534	0.000608234	0.483489	0.000695713	0.000711783	0.483489	-0.000110507	-0.000191593			1.30411	0.00124365	0.457534	0.0013502	0.483489	0.00135558	0.00138064	0.483489	-0.000285209	-0.000343977			1.30411	0.000525533	0.457534	0.000460957	0.483489	0.000582305	0.000596384	0.483489	-7.15877e-05	-0.000140301
1.82192	0.000814318	0.682192	0.00060722	0.493807	0.000694608	0.000709867	0.493807	-0.000109142	-0.000189909			1.82192	0.00124768	0.682192	0.00128007	0.493807	0.00135272	0.0013772	0.493807	-0.000281846	-0.0003406			1.82192	0.000716538	0.682192	0.000481297	0.493807	0.000581589	0.000594981	0.493807	-7.08387e-05	-0.000139253
1.06849	0.000478336	0.961644	0.00044387	0.504198	0.000693516	0.000707968	0.504198	-0.00010771	-0.000188141			1.06849	0.00108813	0.961644	0.000914662	0.504198	0.00134991	0.0013738	0.504198	-0.000278293	-0.000337025			1.06849	0.000354716	0.961644	0.000329864	0.504198	0.000580881	0.000593588	0.504198	-7.00512e-05	-0.000138158
2.04384	0.0010416	1.1863	0.000865197	0.51466	0.000692439	0.000706086	0.51466	-0.000106208	-0.00018629			2.04384	0.00150032	1.1863	0.00147257	0.51466	0.00134712	0.00137043	0.51466	-0.000274549	-0.00033325			2.04384	0.000905471	1.1863	0.000725564	0.51466	0.00058018	0.000592207	0.51466	-6.9225e-05	-0.000137014
0.89863	0.000511408	1.28767	0.000629118	0.525195	0.000691377	0.000704223	0.525195	-0.000104639	-0.000184357			0.89863	0.00110385	1.28767	0.00124772	0.525195	0.00134438	0.00136709	0.525195	-0.000270613	-0.000329273			0.89863	0.000373173	1.28767	0.00056424	0.525195	0.000579488	0.000590837	0.525195	-6.83602e-05	-0.000135821
1.64658	0.000738963	0.347945	0.000680837	0.535804	0.000690331	0.00070238	0.535804	-0.000103001	-0.00018234			1.64658	0.00125549	0.347945	0.00144404	0.535804	0.00134167	0.0013638	0.535804	-0.000266484	-0.000325092			1.64658	0.000703696	0.347945	0.000515334	0.535804	0.000578805	0.000589478	0.535804	-6.74569e-05	-0.000134581
0.80274	0.000736602	0.0821918	0.000927108	0.546486	0.000689301	0.000700556	0.546486	-0.000101295	-0.000180241			0.80274	0.00136437	0.0821918	0.00153963	0.546486	0.00133901	0.00136055	0.546486	-0.00026216	-0.000320707			0.80274	0.000626679	0.0821918	0.000787745	0.546486	0.00057813	0.000588133	0.546486	-6.65156e-05	-0.000133293
1.09041	0.000551384	1.28767	0.000540637	0.557243	0.000688288	0.000698754	0.557243	-9.9523e-05	-0.000178059			1.09041	0.00129619	1.28767	0.00120605	0.557243	0.00133639	0.00135734	0.557243	-0.000257643	-0.000316116			1.09041	0.000457807	1.28767	0.000441379	0.557243	0.000577465	0.0005868	0.557243	-6.55366e-05	-0.000131958
1.33151	0.000683863	0.936986	0.000468746	0.568075	0.000687293	0.000696973	0.568075	-9.7685e-05	-0.000175797			1.33151	0.00135026	0.936986	0.00106789	0.568075	0.00133381	0.00135418	0.568075	-0.000252934	-0.000311321			1.33151	0.00052776	0.936986	0.000375563	0.568075	0.00057681	0.00058548	0.568075	-6.45207e-05	-0.000130576
1.54795	0.00114922	2.01096	0.000638825	0.578981	0.000686316	0.000695215	0.578981	-9.57828e-05	-0.000173456			1.54795	0.00166377	2.01096	0.00136419	0.578981	0.00133128	0.00135107	0.578981	-0.000248035	-0.000306324			1.54795	0.0010536	2.01096	0.000519205	0.578981	0.000576164	0.000584174	0.578981	-6.34688e-05	-0.00012915
0.268493	0.000790122	1.6411	0.000569615	0.589964	0.000685358	0.000693481	0.589964	-9.38172e-05	-0.000171036			0.268493	0.00146814	1.6411	0.00126117	0.589964	0.0013288	0.00134801	0.589964	-0.000242947	-0.000301125			0.268493	0.000648456	1.6411	0.000413371	0.589964	0.00057553	0.000582883	0.589964	-6.23813e-05	-0.000127678
1.75342	0.000936026	0.561644	0.00077164	0.601023	0.00068442	0.00069177	0.601023	-9.17887e-05	-0.000168539			1.75342	0.00156583	0.561644	0.00154287	0.601023	0.00132637	0.00134499	0.601023	-0.000237672	-0.000295726			1.75342	0.000769543	0.561644	0.0006205	0.601023	0.000574906	0.000581606	0.601023	-6.12587e-05	-0.000126162
2.2	0.000556636	0.783562	0.000611327	0.612159	0.000683502	0.000690085	0.612159	-8.96996e-05	-0.000165965			2.2	0.0012148	0.783562	0.0014831	0.612159	0.00132399	0.00134204	0.612159	-0.000232213	-0.00029013			2.2	0.00047185	0.783562	0.000497694	0.612159	0.000574293	0.000580344	0.612159	-6.0102e-05	-0.000124603
0.463014	0.000665012	0.989041	0.000532616	0.623373	0.000682605	0.000688425	0.623373	-8.75521e-05	-0.000163319			0.463014	0.00133466	0.989041	0.00115736	0.623373	0.00132167	0.00133914	0.623373	-0.000226576	-0.000284342			0.463014	0.000566965	0.989041	0.00045431	0.623373	0.000573692	0.000579098	0.623373	-5.89127e-05	-0.000123002
0.99726	0.000678912	1.26027	0.000749928	0.634664	0.000681729	0.000686792	0.634664	-8.53464e-05	-0.000160599			0.99726	0.00127827	1.26027	0.00126466	0.634664	0.0013194	0.00133629	0.634664	-0.00022076	-0.000278362			0.99726	0.000547875	1.26027	0.000639384	0.634664	0.000573103	0.000577868	0.634664	-5.7691e-05	-0.00012136
1.23288	0.000665901	1.44932	0.000548294	0.646034	0.000680876	0.000685186	0.646034	-8.30836e-05	-0.000157807			1.23288	0.00139006	1.44932	0.00137904	0.646034	0.0013172	0.00133351	0.646034	-0.000214768	-0.000272192			1.23288	0.000604009	1.44932	0.000429692	0.646034	0.000572526	0.000576655	0.646034	-5.64374e-05	-0.000119677
2.05753	0.000729139	1.68219	0.000636927	0.657483	0.000680045	0.000683608	0.657483	-8.07654e-05	-0.000154945			2.05753	0.00135456	1.68219	0.00133666	0.657483	0.00131505	0.00133079	0.657483	-0.000208604	-0.000265835			2.05753	0.000572813	1.68219	0.000532747	0.657483	0.000571962	0.000575458	0.657483	-5.51528e-05	-0.000117955
0.868493	0.000686481	0.4	0.000470125	0.669012	0.000679237	0.000682059	0.669012	-7.83937e-05	-0.000152015			0.868493	0.00118057	0.4	0.00114873	0.669012	0.00131296	0.00132813	0.669012	-0.000202272	-0.000259297			0.868493	0.000536984	0.4	0.000325901	0.669012	0.00057141	0.000574278	0.669012	-5.38386e-05	-0.000116194
1.11233	0.000973781	0.383562	0.000552294	0.680621	0.000678454	0.000680539	0.680621	-7.59717e-05	-0.00014902			1.11233	0.00159697	0.383562	0.0014904	0.680621	0.00131094	0.00132554	0.680621	-0.000195779	-0.000252583			1.11233	0.000833919	0.383562	0.000405065	0.680621	0.000570872	0.000573116	0.680621	-5.24964e-05	-0.000114397
1.4	0.00107019	0.728767	0.00068079	0.69231	0.000677694	0.000679048	0.69231	-7.35036e-05	-0.000145965			1.4	0.00191282	0.728767	0.00122773	0.69231	0.00130898	0.00132301	0.69231	-0.000189136	-0.000245704			1.4	0.00100016	0.728767	0.000595378	0.69231	0.000570347	0.000571973	0.69231	-5.11288e-05	-0.000112566
0.879452	0.000634013	0.446575	0.000932452	0.704081	0.000676959	0.000677589	0.704081	-7.09928e-05	-0.000142852			0.879452	0.00132099	0.446575	0.00165827	0.704081	0.00130709	0.00132055	0.704081	-0.000182349	-0.000238667			0.879452	0.000523295	0.446575	0.000718817	0.704081	0.000569836	0.000570847	0.704081	-4.97377e-05	-0.000110703
1.12603	0.000719531	0.715068	0.000830658	0.715934	0.000676249	0.00067616	0.715934	-6.8445e-05	-0.00013969			1.12603	0.00132732	0.715068	0.00144751	0.715934	0.00130527	0.00131817	0.715934	-0.000175434	-0.000231485			1.12603	0.000595901	0.715068	0.000769149	0.715934	0.000569338	0.00056974	0.715934	-4.83263e-05	-0.000108812
0.430137	0.00076461	1.05479	0.00070578	0.727869	0.000675564	0.000674763	0.727869	-6.58646e-05	-0.000136481			0.430137	0.0013545	1.05479	0.0014501	0.727869	0.00130351	0.00131585	0.727869	-0.0001684	-0.00022417			0.430137	0.000665238	1.05479	0.000622094	0.727869	0.000568855	0.000568652	0.727869	-4.68973e-05	-0.000106896
0.756164	0.00064534	0.553425	0.000424065	0.739888	0.000674906	0.000673398	0.739888	-6.32549e-05	-0.000133229			0.756164	0.00118432	0.553425	0.00110131	0.739888	0.00130183	0.00131361	0.739888	-0.000161255	-0.000216728			0.756164	0.000535654	0.553425	0.000318242	0.739888	0.000568386	0.000567583	0.739888	-4.54526e-05	-0.000104956
0.947945	0.000583132	1.01918	0.000526809	0.75199	0.000674273	0.000672066	0.75199	-6.06218e-05	-0.000129941			0.947945	0.00102092	1.01918	0.00115822	0.75199	0.00130022	0.00131144	0.75199	-0.000154014	-0.000209175			0.947945	0.000511429	1.01918	0.000408545	0.75199	0.000567932	0.000566533	0.75199	-4.39954e-05	-0.000102997
1.17808	0.000801744	1.24658	0.0003458	0.764176	0.000673667	0.000670767	0.764176	-5.79729e-05	-0.000126625			1.17808	0.00116743	1.24658	0.00100166	0.764176	0.00129868	0.00130935	0.764176	-0.000146697	-0.000201529			1.17808	0.000726238	1.24658	0.000200206	0.764176	0.000567492	0.000565503	0.764176	-4.25303e-05	-0.000101023
2.0411	0.000696717	0.227397	0.000909312	0.776446	0.000673087	0.000669501	0.776446	-5.53148e-05	-0.000123288			2.0411	0.000974309	0.227397	0.00168004	0.776446	0.00129721	0.00130734	0.776446	-0.00013932	-0.000193807			2.0411	0.000602526	0.227397	0.000731146	0.776446	0.000567066	0.000564493	0.776446	-4.10609e-05	-9.90373e-05
1.91507	0.000702271	1.05753	0.000539425	0.788803	0.000672534	0.000668268	0.788803	-5.26541e-05	-0.000119936			1.91507	0.00129295	1.05753	0.00118497	0.788803	0.00129582	0.0013054	0.788803	-0.000131899	-0.000186026			1.91507	0.000571692	1.05753	0.000465542	0.788803	0.000566656	0.000563503	0.788803	-3.9591e-05	-9.70447e-05
1.28493	0.000382648	1.76986	0.000499713	0.801245	0.000672008	0.000667068	0.801245	-4.99976e-05	-0.000116577			1.28493	0.00115988	1.76986	0.00122513	0.801245	0.0012945	0.00130354	0.801245	-0.000124453	-0.000178202			1.28493	0.000256949	1.76986	0.00036872	0.801245	0.00056626	0.000562532	0.801245	-3.81244e-05	-9.50491e-05
0.520548	0.000813206	1.30959	0.000978839	0.813773	0.000671508	0.000665903	0.813773	-4.73545e-05	-0.00011322			0.520548	0.00141833	1.30959	0.00153896	0.813773	0.00129325	0.00130176	0.813773	-0.000117006	-0.000170361			0.520548	0.0007261	1.30959	0.000858627	0.813773	0.000565878	0.000561582	0.813773	-3.66665e-05	-9.30559e-05
0.79726	0.000664498	0.460274	0.000750186	0.826389	0.000671034	0.00066477	0.826389	-4.47307e-05	-0.000109873			0.79726	0.00138272	0.460274	0.00151066	0.826389	0.00129208	0.00130005	0.826389	-0.000109572	-0.000162518			0.79726	0.00054239	0.460274	0.000649328	0.826389	0.000565512	0.000560651	0.826389	-3.52205e-05	-9.10687e-05
1.71233	0.000775858	0.679452	0.000842072	0.839093	0.000670587	0.000663672	0.839093	-4.2131e-05	-0.000106539			1.71233	0.00132596	0.679452	0.00129542	0.839093	0.00129099	0.00129843	0.839093	-0.000102165	-0.000154685			1.71233	0.000687456	0.679452	0.000736498	0.839093	0.00056516	0.00055974	0.839093	-3.37891e-05	-8.90903e-05
3.16986	0.000624016	0.978082	0.000487708	0.851885	0.000670165	0.000662606	0.851885	-3.95634e-05	-0.000103227			3.16986	0.00121601	0.978082	0.00120617	0.851885	0.00128997	0.00129688	0.851885	-9.48074e-05	-0.000146884			3.16986	0.000511238	0.978082	0.000354251	0.851885	0.000564822	0.00055885	0.851885	-3.23768e-05	-8.71253e-05
1.61644	0.000566122	1.2411	0.000711148	0.864765	0.00066977	0.000661574	0.864765	-3.70347e-05	-9.9945e-05			1.61644	0.00117808	1.2411	0.00126033	0.864765	0.00128902	0.00129541	0.864765	-8.75163e-05	-0.000139135			1.61644	0.000475127	1.2411	0.000603921	0.864765	0.000564498	0.000557978	0.864765	-3.09874e-05	-8.51776e-05
1.01096	0.000624774	0.232877	0.000905403	0.877736	0.000669399	0.000660574	0.877736	-3.45518e-05	-9.66995e-05			1.01096	0.00117263	0.232877	0.00167287	0.877736	0.00128814	0.00129402	0.877736	-8.03117e-05	-0.000131455			1.01096	0.000585149	0.232877	0.000785528	0.877736	0.000564188	0.000557126	0.877736	-2.96248e-05	-8.32512e-05
0.986301	0.000547714	0.934247	0.000611675	0.890797	0.000669054	0.000659607	0.890797	-3.21218e-05	-9.34979e-05			0.986301	0.000898393	0.934247	0.00140358	0.890797	0.00128734	0.0012927	0.890797	-7.32132e-05	-0.000123866			0.986301	0.000480076	0.934247	0.000507505	0.890797	0.000563892	0.000556294	0.890797	-2.82929e-05	-8.13502e-05
1.43562	0.000452625	1.34521	0.000770514	0.903948	0.000668733	0.000658672	0.903948	-2.97485e-05	-9.03445e-05			1.43562	0.00110145	1.34521	0.00122148	0.903948	0.00128661	0.00129147	0.903948	-6.62317e-05	-0.000116378			1.43562	0.000330922	1.34521	0.000633123	0.903948	0.000563609	0.00055548	0.903948	-2.69937e-05	-7.94766e-05
0.767123	0.000690726	0.876712	0.00073879	0.917191	0.000668435	0.000657769	0.917191	-2.74369e-05	-8.72442e-05			0.767123	0.00119429	0.876712	0.00128528	0.917191	0.00128595	0.0012903	0.917191	-5.93816e-05	-0.000109005			0.767123	0.000633983	0.876712	0.00066393	0.917191	0.000563339	0.000554686	0.917191	-2.57301e-05	-7.76333e-05
1.09315	0.000890653	1.20548	0.000693806	0.930526	0.000668161	0.000656897	0.930526	-2.51926e-05	-8.42029e-05			1.09315	0.00155616	1.20548	0.00138114	0.930526	0.00128535	0.00128921	0.930526	-5.26793e-05	-0.000101765			1.09315	0.000815568	1.20548	0.000580082	0.930526	0.000563082	0.000553909	0.930526	-2.4505e-05	-7.58233e-05
1.30411	0.000526053	2.03836	0.000730293	0.943954	0.000667909	0.000656055	0.943954	-2.30211e-05	-8.12264e-05			1.30411	0.00122807	2.03836	0.00139669	0.943954	0.00128482	0.00128819	0.943954	-4.61414e-05	-9.46737e-05			1.30411	0.000392293	2.03836	0.000601201	0.943954	0.000562837	0.000553151	0.943954	-2.33214e-05	-7.40496e-05
0.290411	0.000671297	0.361644	0.000783132	0.957475	0.000667679	0.000655242	0.957475	-2.09305e-05	-7.83228e-05			0.290411	0.00144253	0.361644	0.00143841	0.957475	0.00128436	0.00128725	0.957475	-3.97922e-05	-8.77562e-05			0.290411	0.000553193	0.361644	0.000666255	0.957475	0.000562603	0.000552411	0.957475	-2.21837e-05	-7.23164e-05
3.67123	0.000732519	0.884932	0.0009067	0.971091	0.000667469	0.000654459	0.971091	-1.89249e-05	-7.54966e-05			3.67123	0.0014099	0.884932	0.00135386	0.971091	0.00128397	0.00128637	0.971091	-3.36448e-05	-8.10257e-05			3.67123	0.000602483	0.884932	0.000828994	0.971091	0.000562382	0.000551687	0.971091	-2.1094e-05	-7.06259e-05
1.49863	0.000767437	1.11233	0.0010241	0.984801	0.00066728	0.000653704	0.984801	-1.7008e-05	-7.27514e-05			1.49863	0.00128605	1.11233	0.00143531	0.984801	0.00128363	0.00128556	0.984801	-2.77106e-05	-7.44938e-05			1.49863	0.000648286	1.11233	0.000941425	0.984801	0.000562171	0.000550981	0.984801	-2.00544e-05	-6.898e-05
2.0411	0.0006289	2.04658	0.000645118	0.998606	0.00066711	0.000652977	0.998606	-1.51848e-05	-7.00923e-05			2.0411	0.00117147	2.04658	0.00123739	0.998606	0.00128335	0.00128482	0.998606	-2.2006e-05	-6.81773e-05			2.0411	0.000502659	2.04658	0.00055511	0.998606	0.00056197	0.000550291	0.998606	-1.90672e-05	-6.73811e-05
2.91781	0.000782957	1.16986	0.00103877	1.01251	0.000666958	0.000652276	1.01251	-1.34595e-05	-6.75236e-05			2.91781	0.001503	1.16986	0.00155201	1.01251	0.00128313	0.00128413	1.01251	-1.65452e-05	-6.20908e-05			2.91781	0.000633456	1.16986	0.000971703	1.01251	0.000561779	0.000549618	1.01251	-1.81348e-05	-6.58313e-05
3.60548	0.000742122	0.336986	0.000833209	1.02651	0.000666824	0.0006516	1.02651	-1.18375e-05	-6.50506e-05			3.60548	0.00133687	0.336986	0.00154339	1.02651	0.00128297	0.00128351	1.02651	-1.13469e-05	-5.62533e-05			3.60548	0.000603696	0.336986	0.000746026	1.02651	0.000561598	0.000548959	1.02651	-1.72598e-05	-6.4333e-05
1.59178	0.000774687	1.06849	0.000814126	1.0406	0.000666705	0.00065095	1.0406	-1.03229e-05	-6.26775e-05			1.59178	0.00134707	1.06849	0.00144977	1.0406	0.00128285	0.00128295	1.0406	-6.42582e-06	-5.068e-05			1.59178	0.000674747	1.06849	0.00069703	1.0406	0.000561425	0.000548316	1.0406	-1.64441e-05	-6.2888e-05
3.63836	0.000392572	2.02466	0.000565237	1.05479	0.000666602	0.000650323	1.05479	-8.91903e-06	-6.04075e-05			3.63836	0.00115442	2.02466	0.00110525	1.05479	0.00128279	0.00128244	1.05479	-1.79502e-06	-4.53845e-05			3.63836	0.000271429	2.02466	0.000450415	1.05479	0.000561261	0.000547687	1.05479	-1.56895e-05	-6.14977e-05
1.64932	0.000975821	0.443836	0.000761491	1.06909	0.000666513	0.000649719	1.06909	-7.629e-06	-5.82435e-05			1.64932	0.00179298	0.443836	0.00130311	1.06909	0.00128277	0.00128199	1.06909	2.53326e-06	-4.03793e-05			1.64932	0.000823833	0.443836	0.000634503	1.06909	0.000561104	0.000547072	1.06909	-1.49972e-05	-6.01632e-05
2.1863	0.000686083	0.715068	0.000427939	1.08348	0.000666437	0.000649137	1.08348	-6.4551e-06	-5.61879e-05			2.1863	0.00137661	0.715068	0.00132309	1.08348	0.0012828	0.00128159	1.08348	6.54861e-06	-3.56754e-05			2.1863	0.00060993	0.715068	0.000347587	1.08348	0.000560954	0.00054647	1.08348	-1.43682e-05	-5.88851e-05
0.758904	0.000813447	1.29041	0.000777004	1.09797	0.000666372	0.000648575	1.09797	-5.39982e-06	-5.42426e-05			0.758904	0.00141938	1.29041	0.00138276	1.09797	0.00128286	0.00128123	1.09797	1.02387e-05	-3.12857e-05			0.758904	0.000730331	1.29041	0.00068491	1.09797	0.00056081	0.000545882	1.09797	-1.38035e-05	-5.76641e-05
1.73151	0.000611275	2.06027	0.000400802	1.11256	0.000666318	0.000648032	1.11256	-4.46457e-06	-5.24091e-05			1.73151	0.00113233	2.06027	0.00104702	1.11256	0.00128296	0.00128092	1.11256	1.35953e-05	-2.72187e-05			1.73151	0.000527266	2.06027	0.000314656	1.11256	0.000560672	0.000545305	1.11256	-1.33034e-05	-5.65002e-05
2.25479	0.000749926	1.40274	0.000700133	1.12726	0.000666273	0.000647508	1.12726	-3.64986e-06	-5.06877e-05			2.25479	0.00145727	1.40274	0.00118832	1.12726	0.0012831	0.00128064	1.12726	1.66144e-05	-2.34791e-05			2.25479	0.000693074	1.40274	0.00061764	1.12726	0.000560539	0.00054474	1.12726	-1.28681e-05	-5.53932e-05
0.389041	0.000668647	1.86575	0.000802964	1.14205	0.000666237	0.000647001	1.14205	-2.95591e-06	-4.90783e-05			0.389041	0.00128163	1.86575	0.00143075	1.14205	0.00128327	0.00128041	1.14205	1.9292e-05	-2.00708e-05			0.389041	0.000552391	1.86575	0.000738883	1.14205	0.000560411	0.000544186	1.14205	-1.24973e-05	-5.43429e-05
1.97808	0.00094074	0.334247	0.000703833	1.15695	0.000666207	0.000646511	1.15695	-2.38264e-06	-4.75808e-05			1.97808	0.00168628	0.334247	0.0013629	1.15695	0.00128346	0.00128021	1.15695	2.16269e-05	-1.69955e-05			1.97808	0.000792142	0.334247	0.000628438	1.15695	0.000560286	0.000543643	1.15695	-1.2191e-05	-5.33489e-05
0.186301	0.000468201	0.967123	0.00078348	1.17195	0.000666184	0.000646035	1.17195	-1.92945e-06	-4.61945e-05			0.186301	0.00119397	0.967123	0.00138612	1.17195	0.00128368	0.00128004	1.17195	2.36176e-05	-1.42548e-05			0.186301	0.00031089	0.967123	0.000685612	1.17195	0.000560164	0.000543109	1.17195	-1.19484e-05	-5.24103e-05
0.383562	0.000976313	0.945205	0.000597012	1.18706	0.000666164	0.000645573	1.18706	-1.59486e-06	-4.49173e-05			0.383562	0.00115985	0.945205	0.00124118	1.18706	0.00128391	0.0012799	1.18706	2.52631e-05	-1.18502e-05			0.383562	0.000982049	0.945205	0.000494385	1.18706	0.000560044	0.000542585	1.18706	-1.17684e-05	-5.15256e-05
1.48493	0.000749377	1.20274	0.000583537	1.20227	0.000666148	0.000645124	1.20227	-1.37677e-06	-4.3747e-05			1.48493	0.00129612	1.20274	0.0011189	1.20227	0.00128416	0.00127978	1.20227	2.65638e-05	-9.78213e-06			1.48493	0.000667772	1.20274	0.000508254	1.20227	0.000559927	0.00054207	1.20227	-1.16493e-05	-5.06926e-05
0.649315	0.000717689	1.37534	0.000675016	1.21759	0.000666134	0.000644686	1.21759	-1.27337e-06	-4.26812e-05			0.649315	0.0015036	1.37534	0.00128061	1.21759	0.00128443	0.00127968	1.21759	2.75207e-05	-8.0497e-06			0.649315	0.000618729	1.37534	0.000572728	1.21759	0.00055981	0.000541563	1.21759	-1.15897e-05	-4.99096e-05
0.153425	0.000682661	0.808219	0.000649113	1.23302	0.000666122	0.000644259	1.23302	-1.28358e-06	-4.17189e-05			0.153425	0.00143901	0.808219	0.00136492	1.23302	0.0012847	0.0012796	1.23302	2.8135e-05	-6.65195e-06			0.153425	0.000555723	0.808219	0.000567942	1.23302	0.000559694	0.000541064	1.23302	-1.15889e-05	-4.91759e-05
1.70959	0.000445901	0.857534	0.000858099	1.24855	0.000666109	0.000643842	1.24855	-1.40476e-06	-4.0857e-05			1.70959	0.00110146	0.857534	0.00134719	1.24855	0.00128499	0.00127953	1.24855	2.84106e-05	-5.58551e-06			1.70959	0.000313953	0.857534	0.000724478	1.24855	0.000559578	0.000540572	1.24855	-1.16452e-05	-4.84893e-05
0.810959	0.00054181	0.843836	0.000532997	1.26419	0.000666095	0.000643434	1.26419	-1.63124e-06	-4.00894e-05			0.810959	0.00121269	0.843836	0.00111936	1.26419	0.00128527	0.00127948	1.26419	2.83563e-05	-4.8421e-06			0.810959	0.000437131	0.843836	0.000421972	1.26419	0.000559462	0.000540087	1.26419	-1.17547e-05	-4.78456e-05
2.04384	0.000568027	2.01918	0.000562981	1.27994	0.000666079	0.000643033	1.27994	-1.95636e-06	-3.94087e-05			2.04384	0.00116793	2.01918	0.00106159	1.27994	0.00128555	0.00127943	1.27994	2.79835e-05	-4.41117e-06			2.04384	0.000455099	2.01918	0.000504267	1.27994	0.000559344	0.000539609	1.27994	-1.19132e-05	-4.72398e-05
0.90137	0.000570955	0.813699	0.000707382	1.2958	0.000666059	0.000642639	1.2958	-2.37388e-06	-3.88082e-05			0.90137	0.00123275	0.813699	0.0014082	1.2958	0.00128583	0.00127938	1.2958	2.73035e-05	-4.28191e-06			0.90137	0.000475335	0.813699	0.000603287	1.2958	0.000559225	0.000539136	1.2958	-1.21165e-05	-4.66677e-05
2.08493	0.000696484	1.08219	0.000914574	1.31176	0.000666035	0.000642251	1.31176	-2.87721e-06	-3.82809e-05			2.08493	0.00124626	1.08219	0.00139554	1.31176	0.00128611	0.00127934	1.31176	2.63293e-05	-4.44217e-06			2.08493	0.000591702	1.08219	0.000846364	1.31176	0.000559104	0.00053867	1.31176	-1.23607e-05	-4.61245e-05
0.567123	0.000297765	1.29863	0.000836563	1.32784	0.000666006	0.000641868	1.32784	-3.46064e-06	-3.78207e-05			0.567123	0.00069293	1.29863	0.00158644	1.32784	0.00128637	0.0012793	1.32784	2.50723e-05	-4.88085e-06			0.567123	0.00021634	1.29863	0.000742351	1.32784	0.000558981	0.000538208	1.32784	-1.26421e-05	-4.56064e-05
3.1726	0.000466714	1.54247	0.000680947	1.34404	0.000665972	0.00064149	1.34404	-4.11608e-06	-3.74189e-05			3.1726	0.0010869	1.54247	0.00131087	1.34404	0.00128662	0.00127925	1.34404	2.35497e-05	-5.58137e-06			3.1726	0.000349805	1.54247	0.000582795	1.34404	0.000558854	0.000537752	1.34404	-1.29558e-05	-4.51081e-05
1.46301	0.00088243	2.09863	0.00096535	1.36034	0.000665931	0.000641115	1.36034	-4.83433e-06	-3.7066e-05			1.46301	0.0014704	2.09863	0.00152355	1.36034	0.00128686	0.00127919	1.36034	2.17817e-05	-6.52431e-06			1.46301	0.000785668	2.09863	0.000836386	1.36034	0.000558725	0.000537301	1.36034	-1.32962e-05	-4.46237e-05
1.6411	0.000786327	0.693151	0.000552612	1.37676	0.000665882	0.000640745	1.37676	-5.60912e-06	-3.67554e-05			1.6411	0.0015398	0.693151	0.0012682	1.37676	0.00128707	0.00127913	1.37676	1.97823e-05	-7.69604e-06			1.6411	0.000632	0.693151	0.000442183	1.37676	0.000558592	0.000536855	1.37676	-1.36594e-05	-4.41491e-05
2.14521	0.000683602	0.191781	0.000779232	1.39329	0.000665826	0.000640377	1.39329	-6.43491e-06	-3.64813e-05			2.14521	0.00141274	0.191781	0.00121831	1.39329	0.00128727	0.00127905	1.39329	1.75643e-05	-9.08407e-06			2.14521	0.000546625	0.191781	0.000679039	1.39329	0.000558455	0.000536413	1.39329	-1.40422e-05	-4.36809e-05
0.364384	0.000501567	0.528767	0.000652865	1.40993	0.000665762	0.000640012	1.40993	-7.30681e-06	-3.62386e-05			0.364384	0.00123626	0.528767	0.00146146	1.40993	0.00128745	0.00127896	1.40993	1.51395e-05	-1.0677e-05			0.364384	0.000365395	0.528767	0.000549319	1.40993	0.000558315	0.000535977	1.40993	-1.44416e-05	-4.32161e-05
0.60274	0.000477515	1.03562	0.00079202	1.4267	0.000665689	0.00063965	1.4267	-8.22053e-06	-3.60231e-05			0.60274	0.0011496	1.03562	0.00135876	1.4267	0.0012876	0.00127885	1.4267	1.25181e-05	-1.24649e-05			0.60274	0.000361113	1.03562	0.000706373	1.4267	0.00055817	0.000535544	1.4267	-1.48553e-05	-4.2752e-05
1.12877	0.000769237	0.515068	0.000881966	1.44358	0.000665607	0.00063929	1.44358	-9.17186e-06	-3.58303e-05			1.12877	0.001589	0.515068	0.00149333	1.44358	0.00128772	0.00127873	1.44358	9.71079e-06	-1.44371e-05			1.12877	0.000614109	0.515068	0.000757773	1.44358	0.000558022	0.000535117	1.44358	-1.52806e-05	-4.22863e-05
1.10137	0.000822266	1.00822	0.000798066	1.46057	0.000665515	0.000638931	1.46057	-1.01549e-05	-3.56544e-05			1.10137	0.00146344	1.00822	0.00131977	1.46057	0.00128782	0.00127858	1.46057	6.73255e-06	-1.65791e-05			1.10137	0.000691674	1.00822	0.000682525	1.46057	0.000557869	0.000534694	1.46057	-1.57142e-05	-4.18154e-05
0.369863	0.0007459	2.10137	0.00051445	1.47769	0.000665413	0.000638575	1.47769	-1.11647e-05	-3.54903e-05			0.369863	0.00144701	2.10137	0.00104463	1.47769	0.00128789	0.00127842	1.47769	3.5961e-06	-1.88785e-05			0.369863	0.000572803	2.10137	0.000425007	1.47769	0.000557712	0.000534276	1.47769	-1.61533e-05	-4.13367e-05
0.517808	0.000782485	1.61096	0.000646344	1.49492	0.000665302	0.00063822	1.49492	-1.21953e-05	-3.53321e-05			0.517808	0.00130245	1.61096	0.00135	1.49492	0.00128792	0.00127823	1.49492	3.17364e-07	-2.13195e-05			0.517808	0.000705802	1.61096	0.000523556	1.49492	0.00055755	0.000533863	1.49492	-1.65944e-05	-4.08466e-05
1.33973	0.000807926	0.468493	0.000807071	1.51227	0.00066518	0.000637867	1.51227	-1.32391e-05	-3.51723e-05			1.33973	0.00136515	0.468493	0.00167144	1.51227	0.00128793	0.00127802	1.51227	-3.08313e-06	-2.3882e-05			1.33973	0.000722641	0.468493	0.000695385	1.51227	0.000557384	0.000533454	1.51227	-1.70334e-05	-4.03412e-05
2.08493	0.000733548	0.734247	0.000557905	1.52975	0.000665047	0.000637515	1.52975	-1.42908e-05	-3.50056e-05			2.08493	0.00139822	0.734247	0.00123746	1.52975	0.0012879	0.00127778	1.52975	-6.59097e-06	-2.65519e-05			2.08493	0.000655173	0.734247	0.000419866	1.52975	0.000557214	0.000533051	1.52975	-1.74672e-05	-3.98175e-05
2.3589	0.000851024	0.416438	0.000868995	1.54734	0.000664905	0.000637165	1.54734	-1.53468e-05	-3.48286e-05			2.3589	0.00147375	0.416438	0.00153141	1.54734	0.00128783	0.00127751	1.54734	-1.01959e-05	-2.9319e-05			2.3589	0.00074548	0.416438	0.000734519	1.54734	0.000557039	0.000532653	1.54734	-1.78938e-05	-3.92736e-05
1.37808	0.000775302	0.706849	0.000564174	1.56506	0.000664751	0.000636817	1.56506	-1.64022e-05	-3.46364e-05			1.37808	0.00144815	0.706849	0.00116515	1.56506	0.00128773	0.00127722	1.56506	-1.3884e-05	-3.21697e-05			1.37808	0.000689591	0.706849	0.000472033	1.56506	0.00055686	0.00053226	1.56506	-1.83106e-05	-3.87071e-05
1.91233	0.000672956	1.81096	0.00077083	1.5829	0.000664587	0.00063647	1.5829	-1.74511e-05	-3.44234e-05			1.91233	0.00128476	1.81096	0.00135339	1.5829	0.00128759	0.0012769	1.5829	-1.76378e-05	-3.50867e-05			1.91233	0.000546022	1.81096	0.000682252	1.5829	0.000556677	0.000531873	1.5829	-1.87144e-05	-3.81149e-05
2.39452	0.00063133	4.47397	0.000862483	1.60087	0.000664413	0.000636126	1.60087	-1.84857e-05	-3.41822e-05			2.39452	0.00124567	4.47397	0.0016655	1.60087	0.00128741	0.00127655	1.60087	-2.1434e-05	-3.80471e-05			2.39452	0.000535375	4.47397	0.000699509	1.60087	0.00055649	0.000531492	1.60087	-1.91008e-05	-3.74933e-05
0.367123	0.000695464	1.96712	0.000747626	1.61896	0.000664228	0.000635784	1.61896	-1.94949e-05	-3.39025e-05			0.367123	0.00133791	1.96712	0.00133648	1.61896	0.0012872	0.00127616	1.61896	-2.52393e-05	-4.10181e-05			0.367123	0.000571472	1.96712	0.000628752	1.61896	0.000556299	0.000531117	1.61896	-1.94642e-05	-3.6837e-05
0.769863	0.000676876	0.742466	0.000729226	1.63718	0.000664033	0.000635445	1.63718	-2.04692e-05	-3.35753e-05			0.769863	0.00137248	0.742466	0.00126294	1.63718	0.00128695	0.00127575	1.63718	-2.90243e-05	-4.39705e-05			0.769863	0.000543025	0.742466	0.000624285	1.63718	0.000556104	0.000530748	1.63718	-1.97995e-05	-3.61418e-05
1.08493	0.000881237	1.01644	0.000658715	1.65552	0.000663828	0.000635109	1.65552	-2.14028e-05	-3.31954e-05			1.08493	0.00132194	1.01644	0.00128428	1.65552	0.00128666	0.00127531	1.65552	-3.27702e-05	-4.6886e-05			1.08493	0.000817745	1.01644	0.000576887	1.65552	0.000555906	0.000530387	1.65552	-2.01035e-05	-3.54049e-05
0.791781	0.000633738	1.28219	0.000476056	1.67399	0.000663614	0.000634777	1.67399	-2.229e-05	-3.27575e-05			0.791781	0.00139747	1.28219	0.00110623	1.67399	0.00128633	0.00127485	1.67399	-3.64588e-05	-4.97466e-05			0.791781	0.000520345	1.28219	0.00040485	1.67399	0.000555705	0.000530033	1.67399	-2.03735e-05	-3.46239e-05
0.369863	0.000585541	1.49589	0.000742878	1.69259	0.000663391	0.00063445	1.69259	-2.31256e-05	-3.22569e-05			0.369863	0.00133583	1.49589	0.00135611	1.69259	0.00128596	0.00127435	1.69259	-4.00726e-05	-5.25349e-05			0.369863	0.000473814	1.49589	0.000629696	1.69259	0.000555502	0.000529687	1.69259	-2.06068e-05	-3.37968e-05
0.605479	0.000452679	1.72877	0.000627972	1.71132	0.00066316	0.000634127	1.71132	-2.3906e-05	-3.16908e-05			0.605479	0.0010595	1.72877	0.00131926	1.71132	0.00128556	0.00127382	1.71132	-4.35999e-05	-5.52395e-05			0.605479	0.000366	1.72877	0.000521369	1.71132	0.000555295	0.000529349	1.71132	-2.08016e-05	-3.29222e-05
0.854795	0.00063203	0.986301	0.0004835	1.73018	0.000662921	0.00063381	1.73018	-2.46274e-05	-3.10556e-05			0.854795	0.00144788	0.986301	0.00125526	1.73018	0.00128513	0.00127327	1.73018	-4.70269e-05	-5.78468e-05			0.854795	0.000519922	0.986301	0.000343127	1.73018	0.000555087	0.000529019	1.73018	-2.09561e-05	-3.19987e-05
1.17534	0.000684576	1.47945	0.000674722	1.74917	0.000662674	0.0006335	1.74917	-2.52847e-05	-3.03472e-05			1.17534	0.001362	1.47945	0.00125347	1.74917	0.00128466	0.00127269	1.74917	-5.0335e-05	-6.03382e-05			1.17534	0.000553465	1.47945	0.000561154	1.74917	0.000554878	0.000528699	1.74917	-2.10677e-05	-3.10246e-05
0.465753	0.000595424	0.29589	0.00066083	1.76829	0.000662422	0.000633196	1.76829	-2.58722e-05	-2.95611e-05			0.465753	0.00129445	0.29589	0.0015125	1.76829	0.00128415	0.00127209	1.76829	-5.35036e-05	-6.26937e-05			0.465753	0.000480182	0.29589	0.000474276	1.76829	0.000554667	0.000528389	1.76829	-2.1134e-05	-2.99983e-05
1.19726	0.00059048	0.846575	0.000665025	1.78754	0.000662163	0.000632901	1.78754	-2.63858e-05	-2.86937e-05			1.19726	0.00105305	0.846575	0.00140627	1.78754	0.00128362	0.00127146	1.78754	-5.6516e-05	-6.48966e-05			1.19726	0.000501885	0.846575	0.000570678	1.78754	0.000554456	0.000528089	1.78754	-2.1153e-05	-2.89184e-05
0.356164	0.00104855	1.07945	0.000742834	1.80693	0.000661899	0.000632614	1.80693	-2.68226e-05	-2.77432e-05			0.356164	0.00154095	1.07945	0.00136025	1.80693	0.00128305	0.00127081	1.80693	-5.93614e-05	-6.69363e-05			0.356164	0.000909125	1.07945	0.000663555	1.80693	0.000554244	0.0005278	1.80693	-2.11234e-05	-2.77845e-05
0.857534	0.000662116	0.835616	0.000535339	1.82646	0.000661631	0.000632336	1.82646	-2.71809e-05	-2.67081e-05			0.857534	0.00140608	0.835616	0.001268	1.82646	0.00128246	0.00127014	1.82646	-6.20319e-05	-6.88051e-05			0.857534	0.000544447	0.835616	0.000425718	1.82646	0.000554033	0.000527522	1.82646	-2.10446e-05	-2.65962e-05
1.16438	0.00040499	0.0575342	0.000694245	1.84612	0.000661359	0.000632069	1.84612	-2.74584e-05	-2.5587e-05			1.16438	0.00106477	0.0575342	0.00125167	1.84612	0.00128184	0.00126946	1.84612	-6.45182e-05	-7.04937e-05			1.16438	0.000276019	0.0575342	0.000597825	1.84612	0.000553823	0.000527256	1.84612	-2.09157e-05	-2.53532e-05
1.30137	0.000490884	3.25479	0.000434443	1.86591	0.000661084	0.000631813	1.86591	-2.76541e-05	-2.43793e-05			1.30137	0.00138131	3.25479	0.000844172	1.86591	0.00128119	0.00126875	1.86591	-6.68143e-05	-7.19963e-05			1.30137	0.000371599	3.25479	0.000337901	1.86591	0.000553614	0.000527003	1.86591	-2.07362e-05	-2.40555e-05
0.416438	0.000870935	0.49589	0.000758126	1.88585	0.000660808	0.00063157	1.88585	-2.77657e-05	-2.30838e-05			0.416438	0.00156294	0.49589	0.00151228	1.88585	0.00128053	0.00126803	1.88585	-6.89093e-05	-7.33022e-05			0.416438	0.000708483	0.49589	0.000601982	1.88585	0.000553406	0.000526762	1.88585	-2.05055e-05	-2.27033e-05
0.676712	0.000757935	1.46849	0.000662169	1.90592	0.00066053	0.000631339	1.90592	-2.77926e-05	-2.17002e-05			0.676712	0.00142735	1.46849	0.00111792	1.90592	0.00127984	0.0012673	1.90592	-7.07992e-05	-7.44073e-05			0.676712	0.000656689	1.46849	0.000570052	1.90592	0.000553201	0.000526535	1.90592	-2.02233e-05	-2.12967e-05
0.986301	0.000520192	2.4411	0.000796235	1.92613	0.000660252	0.000631122	1.92613	-2.77338e-05	-2.02283e-05			0.986301	0.000989437	2.4411	0.00121349	1.92613	0.00127913	0.00126655	1.92613	-7.24781e-05	-7.5306e-05			0.986301	0.000441472	2.4411	0.000715627	1.92613	0.000552999	0.000526322	1.92613	-1.98896e-05	-1.98362e-05
1.20548	0.000537251	4.08493	0.000793715	1.94648	0.000659975	0.00063092	1.94648	-2.75883e-05	-1.86682e-05			1.20548	0.000892185	4.08493	0.00163562	1.94648	0.0012784	0.0012658	1.94648	-7.39372e-05	-7.59897e-05			1.20548	0.000448095	4.08493	0.00066355	1.94648	0.0005528	0.000526124	1.94648	-1.95042e-05	-1.83226e-05
0.994521	0.000730734	1.43562	0.000654851	1.96698	0.000659699	0.000630733	1.96698	-2.73556e-05	-1.70201e-05			0.994521	0.00148443	1.43562	0.00140859	1.96698	0.00127767	0.00126504	1.96698	-7.51718e-05	-7.64536e-05			0.994521	0.000587388	1.43562	0.000542472	1.96698	0.000552605	0.00052594	1.96698	-1.90673e-05	-1.67565e-05
1.26301	0.000687911	1.32877	0.000764783	1.98761	0.000659426	0.000630563	1.98761	-2.70353e-05	-1.52852e-05			1.26301	0.00159062	1.32877	0.00142035	1.98761	0.00127691	0.00126428	1.98761	-7.61745e-05	-7.66905e-05			1.26301	0.000603284	1.32877	0.000664707	1.98761	0.000552414	0.000525773	1.98761	-1.85793e-05	-1.51397e-05
1.56986	0.000609694	3.26575	0.000550372	2.0084	0.000659155	0.00063041	2.0084	-2.66275e-05	-1.34648e-05			1.56986	0.00129827	3.26575	0.0010645	2.0084	0.00127615	0.00126351	2.0084	-7.69385e-05	-7.66941e-05			1.56986	0.000504963	3.26575	0.000442247	2.0084	0.000552228	0.000525622	2.0084	-1.80409e-05	-1.34738e-05
1.74247	0.00059685	0.608219	0.000689742	2.02932	0.000658889	0.000630275	2.02932	-2.6133e-05	-1.15623e-05			1.74247	0.00141736	0.608219	0.00158577	2.02932	0.00127538	0.00126274	2.02932	-7.7455e-05	-7.64558e-05			1.74247	0.000467258	0.608219	0.000585878	2.02932	0.000552048	0.000525487	2.02932	-1.74538e-05	-1.17626e-05
0.778082	0.000801185	1.20274	0.000679704	2.05039	0.000658628	0.00063016	2.05039	-2.55537e-05	-9.58236e-06			0.778082	0.00135313	1.20274	0.00150691	2.05039	0.00127461	0.00126198	2.05039	-7.77162e-05	-7.5968e-05			0.778082	0.000732543	1.20274	0.000575992	2.05039	0.000551874	0.000525369	2.05039	-1.68203e-05	-1.00105e-05
1.02192	0.000578071	1.54795	0.000576799	2.07161	0.000658372	0.000630064	2.07161	-2.48925e-05	-7.53138e-06			1.02192	0.00118945	1.54795	0.00124183	2.07161	0.00127383	0.00126122	2.07161	-7.77152e-05	-7.52245e-05			1.02192	0.000447496	1.54795	0.00046122	2.07161	0.000551705	0.000525269	2.07161	-1.61436e-05	-8.22357e-06
1.27123	0.000712312	1.04384	0.000615409	2.09297	0.000658123	0.000629988	2.09297	-2.41524e-05	-5.4149e-06			1.27123	0.00122731	1.04384	0.00134461	2.09297	0.00127305	0.00126047	2.09297	-7.74488e-05	-7.42224e-05			1.27123	0.000596819	1.04384	0.000510021	2.09297	0.000551544	0.000525187	2.09297	-1.54265e-05	-6.40658e-06
1.07671	0.000712374	1.25479	0.00056262	2.11449	0.000657882	0.000629934	2.11449	-2.33361e-05	-3.23766e-06			1.07671	0.00158867	1.25479	0.00131	2.11449	0.00127228	0.00125972	2.11449	-7.69164e-05	-7.29613e-05			1.07671	0.00057391	1.25479	0.00046745	2.11449	0.00055139	0.000525123	2.11449	-1.46716e-05	-4.56349e-06
3.50685	0.000589543	1.50411	0.000678097	2.13615	0.000657648	0.000629902	2.13615	-2.24458e-05	-1.00301e-06			3.50685	0.00120838	1.50411	0.00129817	2.13615	0.00127151	0.00125899	2.13615	-7.61185e-05	-7.14419e-05			3.50685	0.000524867	1.50411	0.00053195	2.13615	0.000551243	0.000525077	2.13615	-1.38805e-05	-2.69702e-06
1.25753	0.000333168	1.56438	0.000367652	2.15796	0.000657424	0.000629892	2.15796	-2.1484e-05	1.28514e-06			1.25753	0.00118792	1.56438	0.00101107	2.15796	0.00127075	0.00125828	2.15796	-7.50572e-05	-6.96664e-05			1.25753	0.000214757	1.56438	0.000226979	2.15796	0.000551104	0.00052505	2.15796	-1.30552e-05	-8.10189e-07
1.78904	0.00044321	1.77808	0.000297557	2.17993	0.000657209	0.000629905	2.17993	-2.04527e-05	3.62412e-06			1.78904	0.00137149	1.77808	0.000783902	2.17993	0.00127	0.00125758	2.17993	-7.3734e-05	-6.76366e-05			1.78904	0.000305221	1.77808	0.000199854	2.17993	0.000550974	0.000525042	2.17993	-1.21971e-05	1.09498e-06
1.66849	0.000541359	0.0273973	0.000785154	2.20205	0.000657004	0.000629941	2.20205	-1.93535e-05	6.01149e-06			1.66849	0.00125457	0.0273973	0.00130533	2.20205	0.00126926	0.00125691	2.20205	-7.21515e-05	-6.5355e-05			1.66849	0.000426953	0.0273973	0.00071657	2.20205	0.000550852	0.000525053	2.20205	-1.13076e-05	3.0167e-06
2.20822	0.000584631	1.24932	0.000817405	2.22432	0.000656811	0.000630001	2.22432	-1.81911e-05	8.4409e-06			2.20822	0.00136523	1.24932	0.00140464	2.22432	0.00126854	0.00125625	2.22432	-7.03165e-05	-6.28287e-05			2.20822	0.000456553	1.24932	0.000685931	2.22432	0.000550738	0.000525083	2.22432	-1.03899e-05	4.95041e-06
2.63562	0.000640957	2.32329	0.000702538	2.24675	0.000656629	0.000630085	2.24675	-1.69708e-05	1.09056e-05			2.63562	0.00134722	2.32329	0.00143924	2.24675	0.00126784	0.00125562	2.24675	-6.82373e-05	-6.00662e-05			2.63562	0.000553331	2.32329	0.000556761	2.24675	0.000550635	0.000525133	2.24675	-9.44752e-06	6.89131e-06
2.84932	0.000676018	1.74521	0.000588175	2.26933	0.000656459	0.000630194	2.26933	-1.56947e-05	1.34025e-05			2.84932	0.00128627	1.74521	0.00116954	2.26933	0.00126715	0.00125502	2.26933	-6.59177e-05	-5.70715e-05			2.84932	0.000596255	1.74521	0.00049999	2.26933	0.00055054	0.000525202	2.26933	-8.48208e-06	8.83736e-06
0.939726	0.000505322	1.74247	0.000742719	2.29207	0.000656302	0.000630329	2.29207	-1.43638e-05	1.59306e-05			0.939726	0.00116956	1.74247	0.00140526	2.29207	0.00126649	0.00125445	2.29207	-6.33596e-05	-5.38464e-05			0.939726	0.000405142	1.74247	0.000658318	2.29207	0.000550455	0.00052529	2.29207	-7.49417e-06	1.07877e-05
1.18904	0.000593562	1.52877	0.000538641	2.31497	0.000656159	0.000630488	2.31497	-1.29782e-05	1.84896e-05			1.18904	0.0013947	1.52877	0.00116258	2.31497	0.00126586	0.00125391	2.31497	-6.05631e-05	-5.03911e-05			1.18904	0.000472102	1.52877	0.000426345	2.31497	0.00055038	0.000525398	2.31497	-6.4839e-06	1.27422e-05
1.46849	0.000620448	2.00548	0.000479813	2.33802	0.000656029	0.000630673	2.33802	-1.15397e-05	2.10774e-05			1.46849	0.0011376	2.00548	0.00109455	2.33802	0.00126526	0.00125341	2.33802	-5.75318e-05	-4.67093e-05			1.46849	0.000502809	2.00548	0.000360255	2.33802	0.000550316	0.000525525	2.33802	-5.45234e-06	1.46996e-05
2.1863	0.000406199	1.35616	0.000544318	2.36124	0.000655913	0.000630883	2.36124	-1.00501e-05	2.36918e-05			2.1863	0.00107158	1.35616	0.00127031	2.36124	0.00126468	0.00125294	2.36124	-5.42699e-05	-4.28052e-05			2.1863	0.00031699	1.35616	0.000384923	2.36124	0.000550261	0.000525672	2.36124	-4.40069e-06	1.66583e-05
0.413699	0.000851661	0.772603	0.000420753	2.38462	0.000655813	0.00063112	2.38462	-8.5116e-06	2.63302e-05			0.413699	0.0014464	0.772603	0.000864291	2.38462	0.00126414	0.00125252	2.38462	-5.07825e-05	-3.86838e-05			0.413699	0.0007377	0.772603	0.000310446	2.38462	0.000550217	0.000525839	2.38462	-3.33036e-06	1.86166e-05
0.50137	0.000727142	0.865753	0.000588451	2.40816	0.000655728	0.000631384	2.40816	-6.92652e-06	2.89897e-05			0.50137	0.00139607	0.865753	0.00111391	2.40816	0.00126363	0.00125213	2.40816	-4.70748e-05	-3.43506e-05			0.50137	0.00063061	0.865753	0.000491441	2.40816	0.000550184	0.000526025	2.40816	-2.24275e-06	2.05728e-05
0.660274	0.000698273	1.36438	0.000709659	2.43187	0.000655659	0.000631674	2.43187	-5.29649e-06	3.16686e-05			0.660274	0.00124849	1.36438	0.00146001	2.43187	0.00126316	0.00125179	2.43187	-4.31507e-05	-2.98096e-05			0.660274	0.000577178	1.36438	0.000617229	2.43187	0.000550161	0.000526231	2.43187	-1.13885e-06	2.25258e-05
0.942466	0.000717574	4.34521	0.000625804	2.45574	0.000655606	0.00063199	2.45574	-3.6236e-06	3.43644e-05			0.942466	0.00125401	4.34521	0.00156004	2.45574	0.00126273	0.00125149	2.45574	-3.90156e-05	-2.50659e-05			0.942466	0.000611416	4.34521	0.000457453	2.45574	0.00055015	0.000526456	2.45574	-1.99621e-08	2.44739e-05
1.71233	0.000888233	0.868493	0.000574768	2.47978	0.000655569	0.000632334	2.47978	-1.9094e-06	3.70753e-05			1.71233	0.00145154	0.868493	0.00115039	2.47978	0.00126234	0.00125124	2.47978	-3.46732e-05	-2.01237e-05			1.71233	0.000782415	0.868493	0.000454021	2.47978	0.00055015	0.000526701	2.47978	1.11299e-06	2.64162e-05
4.0274	0.000574135	1.12055	0.000724922	2.50398	0.00065555	0.000632705	2.50398	-1.53928e-07	3.98013e-05			4.0274	0.00115749	1.12055	0.00134282	2.50398	0.00126199	0.00125104	2.50398	-3.01236e-05	-1.49828e-05			4.0274	0.000457736	1.12055	0.000624931	2.50398	0.000550161	0.000526965	2.50398	2.25999e-06	2.83525e-05
4.69315	0.00098454	5.80822	0.000788685	2.52835	0.000655549	0.000633103	2.52835	1.64282e-06	4.25424e-05			4.69315	0.00146267	5.80822	0.00147737	2.52835	0.00126169	0.00125089	2.52835	-2.5367e-05	-9.64347e-06			4.69315	0.00085303	5.80822	0.000656758	2.52835	0.000550183	0.000527248	2.52835	3.42103e-06	3.02829e-05
5.05479	0.000717403	0.334247	0.000619104	2.55289	0.000655565	0.000633528	2.55289	3.48085e-06	4.52986e-05			5.05479	0.00145873	0.334247	0.00156278	2.55289	0.00126144	0.00125079	2.55289	-2.04032e-05	-4.10553e-06			5.05479	0.000608846	0.334247	0.000445026	2.55289	0.000550218	0.000527551	2.55289	4.59612e-06	3.22074e-05
0.0493151	0.000696627	0.794521	0.00063396	2.57761	0.0006556	0.000633981	2.57761	5.36015e-06	4.80698e-05			0.0493151	0.00139652	0.794521	0.00142127	2.57761	0.00126123	0.00125075	2.57761	-1.52322e-05	1.63095e-06			0.0493151	0.000536672	0.794521	0.000517697	2.57761	0.000550264	0.000527873	2.57761	5.78525e-06	3.41259e-05
6.0411	0.000877034	1.00822	0.00065735	2.60249	0.000655654	0.000634462	2.60249	7.28072e-06	5.08561e-05			6.0411	0.00162686	1.00822	0.00128346	2.60249	0.00126108	0.00125076	2.60249	-9.85413e-06	7.56599e-06			6.0411	0.000771892	1.00822	0.000582107	2.60249	0.000550321	0.000528215	2.60249	6.98842e-06	3.60385e-05
0.8	0.000689786	0.936986	0.000472314	2.62755	0.000655726	0.00063497	2.62755	9.24233e-06	5.36572e-05			0.8	0.00137277	0.936986	0.00106208	2.62755	0.00126098	0.00125084	2.62755	-4.26965e-06	1.36988e-05			0.8	0.000594274	0.936986	0.000377697	2.62755	0.000550391	0.000528575	2.62755	8.20549e-06	3.79451e-05
1.31507	0.000671436	1.1589	0.000482332	2.65278	0.000655819	0.000635507	2.65278	1.12418e-05	5.64697e-05			1.31507	0.00128674	1.1589	0.0012635	2.65278	0.00126094	0.00125098	2.65278	1.51188e-06	2.00201e-05			1.31507	0.000569678	1.1589	0.00040552	2.65278	0.000550473	0.000528954	2.65278	9.43464e-06	3.98436e-05
1.50959	0.000838058	0.917808	0.000629286	2.67819	0.000655931	0.000636072	2.67819	1.32742e-05	5.92884e-05			1.50959	0.00146467	0.917808	0.00129583	2.67819	0.00126095	0.00125118	2.67819	7.47627e-06	2.65154e-05			1.50959	0.000737334	0.917808	0.000551326	2.67819	0.000550568	0.000529353	2.67819	1.06732e-05	4.17311e-05
1.74247	0.000616169	1.93151	0.000422524	2.70377	0.000656064	0.000636665	2.70377	1.53383e-05	6.21119e-05			1.74247	0.00126278	1.93151	0.00111024	2.70377	0.00126103	0.00125144	2.70377	1.36195e-05	3.31808e-05			1.74247	0.000523887	1.93151	0.000336108	2.70377	0.000550674	0.00052977	2.70377	1.19203e-05	4.36067e-05
2.65753	0.000593714	3.93151	0.000788463	2.72953	0.000656217	0.000637286	2.72953	1.7434e-05	6.49401e-05			2.65753	0.00142471	3.93151	0.00152836	2.72953	0.00126116	0.00125177	2.72953	1.99416e-05	4.00162e-05			2.65753	0.000508013	3.93151	0.000641441	2.72953	0.000550794	0.000530206	2.72953	1.3176e-05	4.54706e-05
0.276712	0.00088587	0.794521	0.000432684	2.75547	0.000656392	0.000637935	2.75547	1.95607e-05	6.77722e-05			0.276712	0.00189313	0.794521	0.00119913	2.75547	0.00126136	0.00125217	2.75547	2.644e-05	4.70191e-05			0.276712	0.00072565	0.794521	0.000325266	2.75547	0.000550925	0.000530661	2.75547	1.44399e-05	4.73221e-05
3.51507	0.000696436	3.49589	0.000646111	2.78159	0.000656587	0.000638613	2.78159	2.17147e-05	7.06047e-05			3.51507	0.00149651	3.49589	0.00129652	2.78159	0.00126163	0.00125264	2.78159	3.3104e-05	5.41788e-05			3.51507	0.000554483	3.49589	0.000527923	2.78159	0.00055107	0.000531134	2.78159	1.571e-05	4.91595e-05
1.59726	0.000650802	1.27397	0.000697726	2.8079	0.000656804	0.000639319	2.8079	2.38952e-05	7.34366e-05			1.59726	0.00140909	1.27397	0.00134403	2.8079	0.00126196	0.00125319	2.8079	3.99308e-05	6.14924e-05			1.59726	0.000538748	1.27397	0.000583386	2.8079	0.000551227	0.000531626	2.8079	1.69859e-05	5.0982e-05
0.857534	0.000704931	5.45479	0.00082257	2.83438	0.000657043	0.000640053	2.83438	2.61018e-05	7.62674e-05			0.857534	0.00155057	5.45479	0.0015207	2.83438	0.00126236	0.0012538	2.83438	4.69189e-05	6.89583e-05			0.857534	0.000537426	5.45479	0.000695806	2.83438	0.000551397	0.000532136	2.83438	1.82673e-05	5.27895e-05
1.06849	0.000672955	1.26849	0.000450188	2.86105	0.000657304	0.000640816	2.86105	2.83289e-05	7.90915e-05			1.06849	0.00127248	1.26849	0.000942488	2.86105	0.00126283	0.00125449	2.86105	5.40501e-05	7.65582e-05			1.06849	0.000561744	1.26849	0.000381581	2.86105	0.000551579	0.000532663	2.86105	1.95512e-05	5.45789e-05
1.27397	0.000516012	3.51507	0.000787311	2.88791	0.000657588	0.000641607	2.88791	3.05719e-05	8.19042e-05			1.27397	0.00115818	3.51507	0.00144553	2.88791	0.00126337	0.00125526	2.88791	6.13096e-05	8.42774e-05			1.27397	0.000404862	3.51507	0.000687673	2.88791	0.000551775	0.000533209	2.88791	2.08352e-05	5.63479e-05
1.68493	0.000581654	4.58904	0.0008446	2.91495	0.000657893	0.000642426	2.91495	3.28279e-05	8.47025e-05			1.68493	0.00125811	4.58904	0.00156301	2.91495	0.00126398	0.0012561	2.91495	6.86874e-05	9.21058e-05			1.68493	0.000499462	4.58904	0.00065275	2.91495	0.000551983	0.000533773	2.91495	2.21176e-05	5.80947e-05
3.53425	0.000500551	0.542466	0.000819174	2.94218	0.000658222	0.000643273	2.94218	3.50903e-05	8.74801e-05			3.53425	0.00105039	0.542466	0.0012628	2.94218	0.00126467	0.00125702	2.94218	7.61618e-05	0.000100021			3.53425	0.000389892	0.542466	0.000715913	2.94218	0.000552204	0.000534354	2.94218	2.33951e-05	5.98161e-05
0.287671	0.000615949	1.0137	0.000877027	2.9696	0.000658573	0.000644148	2.9696	3.73578e-05	9.02354e-05			0.287671	0.00128583	1.0137	0.00139312	2.9696	0.00126543	0.00125802	2.9696	8.37281e-05	0.00010802			0.287671	0.000510444	1.0137	0.000762393	2.9696	0.000552438	0.000534952	2.9696	2.46669e-05	6.15112e-05
0.0465753	0.000810513	3.67945	0.000578215	2.99721	0.000658946	0.00064505	2.99721	3.96304e-05	9.29684e-05			0.0465753	0.00161546	3.67945	0.00123882	2.99721	0.00126627	0.0012591	2.99721	9.13863e-05	0.000116101			0.0465753	0.000665567	3.67945	0.000488499	2.99721	0.000552685	0.000535567	2.99721	2.59329e-05	6.31801e-05
4.34795	0.000551708	1.66575	0.000698233	3.02501	0.000659343	0.00064598	3.02501	4.19081e-05	9.56793e-05			4.34795	0.0012826	1.66575	0.00165222	3.02501	0.00126718	0.00126026	3.02501	9.91363e-05	0.000124264			4.34795	0.000436241	1.66575	0.000575792	3.02501	0.000552944	0.000536199	3.02501	2.71933e-05	6.48228e-05
5.37808	0.000696838	0.679452	0.000548873	3.05301	0.000659762	0.000646936	3.05301	4.41909e-05	9.83679e-05			5.37808	0.00138785	0.679452	0.00150608	3.05301	0.00126817	0.0012615	3.05301	0.000106978	0.00013251			5.37808	0.000583236	0.679452	0.000473897	3.05301	0.000553216	0.000536847	3.05301	2.84479e-05	6.64393e-05
1.76164	0.000708662	0.917808	0.000530493	3.0812	0.000660204	0.00064792	3.0812	4.64781e-05	0.000101034			1.76164	0.00135696	0.917808	0.00120241	3.0812	0.00126924	0.00126283	3.0812	0.00011491	0.000140837			1.76164	0.00058642	0.917808	0.000487653	3.0812	0.000553501	0.000537511	3.0812	2.96965e-05	6.80293e-05
3.19452	0.000487932	1.43562	0.000816269	3.10959	0.000660668	0.00064893	3.10959	4.87664e-05	0.000103673			3.19452	0.00106702	1.43562	0.00131619	3.10959	0.00127039	0.00126424	3.10959	0.000122919	0.000149231			3.19452	0.000337622	1.43562	0.000751968	3.10959	0.000553798	0.000538192	3.10959	3.09374e-05	6.95912e-05
3.97534	0.000661015	0.172603	0.000845878	3.13817	0.000661156	0.000649967	3.13817	5.10544e-05	0.000106286			3.97534	0.00104383	0.172603	0.00154505	3.13817	0.00127162	0.00126573	3.13817	0.000131001	0.000157689			3.97534	0.000583102	0.172603	0.000695011	3.13817	0.000554107	0.000538888	3.13817	3.21697e-05	7.11243e-05
3.51507	0.00072961	1.93425	0.000424596	3.16696	0.000661667	0.00065103	3.16696	5.3341e-05	0.00010887			3.51507	0.00152398	1.93425	0.00107238	3.16696	0.00127293	0.00126731	3.16696	0.000139151	0.000166206			3.51507	0.000592457	1.93425	0.000324043	3.16696	0.000554429	0.000539599	3.16696	3.33931e-05	7.26282e-05
1.32877	0.0005976	1.02466	0.000575361	3.19594	0.0006622	0.000652119	3.19594	5.56186e-05	0.000111418			1.32877	0.00120848	1.02466	0.00116195	3.19594	0.00127432	0.00126897	3.19594	0.000147342	0.000174753			1.32877	0.000510804	1.02466	0.000485872	3.19594	0.000554763	0.000540325	3.19594	3.46036e-05	7.40995e-05
2.00822	0.00054503	1.25205	0.00075449	3.22513	0.000662756	0.000653233	3.22513	5.7881e-05	0.000113925			2.00822	0.00109483	1.25205	0.00131386	3.22513	0.0012758	0.00127072	3.22513	0.000155549	0.000183308			2.00822	0.000472181	1.25205	0.000637822	3.22513	0.000555109	0.000541066	3.22513	3.57982e-05	7.55354e-05
1.58904	0.000611571	1.75342	0.000463567	3.25451	0.000663335	0.000654372	3.25451	6.01266e-05	0.00011639			1.58904	0.00131803	1.75342	0.00134349	3.25451	0.00127735	0.00127255	3.25451	0.000163768	0.000191865			1.58904	0.000526573	1.75342	0.00030148	3.25451	0.000555467	0.000541821	3.25451	3.6976e-05	7.69352e-05
0.413699	0.000795735	2.00548	0.000464198	3.28411	0.000663936	0.000655536	3.28411	6.23492e-05	0.000118806			0.413699	0.00127671	2.00548	0.00107923	3.28411	0.00127899	0.00127447	3.28411	0.000171973	0.000200398			0.413699	0.000701037	2.00548	0.000374738	3.28411	0.000555837	0.000542591	3.28411	3.81339e-05	7.82963e-05
4.58356	0.000449519	0.772603	0.000534972	3.3139	0.00066456	0.000656724	3.3139	6.45458e-05	0.000121171			4.58356	0.0012372	0.772603	0.00116706	3.3139	0.00128071	0.00127647	3.3139	0.000180155	0.000208899			4.58356	0.000336293	0.772603	0.000457542	3.3139	0.000556218	0.000543374	3.3139	3.92707e-05	7.96175e-05
4.72055	0.000437389	0.923288	0.000584861	3.34391	0.000665205	0.000657936	3.34391	6.67166e-05	0.000123484			4.72055	0.00101165	0.923288	0.00129108	3.34391	0.00128251	0.00127856	3.34391	0.000188313	0.000217365			4.72055	0.000379955	0.923288	0.000472898	3.34391	0.000556611	0.00054417	3.34391	4.03861e-05	8.08988e-05
0.989041	0.000524429	1.25479	0.000832498	3.37412	0.000665872	0.000659171	3.37412	6.88615e-05	0.000125747			0.989041	0.00122048	1.25479	0.00140419	3.37412	0.00128439	0.00128074	3.37412	0.000196446	0.000225798			0.989041	0.000428473	1.25479	0.000694495	3.37412	0.000557014	0.000544979	3.37412	4.14803e-05	8.21402e-05
1.32603	0.000549341	0.750685	0.000759076	3.40455	0.000666561	0.000660428	3.40455	7.09804e-05	0.000127959			1.32603	0.00149209	0.750685	0.00142935	3.40455	0.00128636	0.00128299	3.40455	0.000204556	0.000234197			1.32603	0.000401948	0.750685	0.000652438	3.40455	0.000557429	0.0005458	3.40455	4.25533e-05	8.33418e-05
3.49589	0.000792468	1.05753	0.000625853	3.43518	0.000667271	0.000661708	3.43518	7.30735e-05	0.00013012			3.49589	0.00154635	1.05753	0.00126961	3.43518	0.0012884	0.00128534	3.43518	0.000212641	0.000242563			3.49589	0.000704221	1.05753	0.000528306	3.43518	0.000557855	0.000546634	3.43518	4.3605e-05	8.45034e-05
0.70411	0.000843617	1.49863	0.000672238	3.46603	0.000668001	0.000663009	3.46603	7.51406e-05	0.000132229			0.70411	0.00163991	1.49863	0.00132317	3.46603	0.00129053	0.00128776	3.46603	0.000220703	0.000250894			0.70411	0.0007248	1.49863	0.000572393	3.46603	0.000558291	0.000547479	3.46603	4.46354e-05	8.56251e-05
2.22192	0.000359388	1.86301	0.000866493	3.4971	0.000668753	0.000664331	3.4971	7.71807e-05	0.000134287			2.22192	0.000811505	1.86301	0.00120236	3.4971	0.00129274	0.00129027	3.4971	0.000228736	0.000259188			2.22192	0.000291127	1.86301	0.000807993	3.4971	0.000558737	0.000548335	3.4971	4.56441e-05	8.67065e-05
0.794521	0.000670119	0.841096	0.000774141	3.52838	0.000669525	0.000665674	3.52838	7.91865e-05	0.000136286			0.794521	0.00134252	0.841096	0.00145909	3.52838	0.00129502	0.00129286	3.52838	0.000236709	0.000267412			0.794521	0.000556166	0.841096	0.000658878	3.52838	0.000559194	0.000549202	3.52838	4.66275e-05	8.77452e-05
5.40548	0.000624302	1.14795	0.000499426	3.55987	0.000670317	0.000667037	3.55987	8.1151e-05	0.000138222			5.40548	0.00145745	1.14795	0.00123687	3.55987	0.00129739	0.00129554	3.55987	0.000244594	0.000275537			5.40548	0.000453008	1.14795	0.000400109	3.55987	0.00055966	0.00055008	3.55987	4.75826e-05	8.87388e-05
3.08493	0.000903195	1.34795	0.000439802	3.59159	0.000671128	0.000668419	3.59159	8.30729e-05	0.000140093			3.08493	0.00138313	1.34795	0.00108896	3.59159	0.00129984	0.00129829	3.59159	0.000252383	0.000283558			3.08493	0.00084523	1.34795	0.000343579	3.59159	0.000560136	0.000550967	3.59159	4.85085e-05	8.96869e-05
18.9167	0.000728856	1.6137	0.000441206	3.62353	0.000671959	0.00066982	3.62353	8.49501e-05	0.000141897			18.9167	0.00166907	1.6137	0.00128621	3.62353	0.00130236	0.00130113	3.62353	0.000260069	0.000291465			18.9167	0.000530826	1.6137	0.000277022	3.62353	0.000560621	0.000551864	3.62353	4.94045e-05	9.05889e-05
21.5	0.000981066	1.87397	0.000563436	3.65569	0.000672808	0.000671239	3.65569	8.6779e-05	0.000143631			21.5	0.00183905	1.87397	0.00131017	3.65569	0.00130496	0.00130404	3.65569	0.000267635	0.000299243			21.5	0.000836629	1.87397	0.000405921	3.65569	0.000561115	0.00055277	3.65569	5.02689e-05	9.14438e-05
21.4167	0.000762663	0.547945	0.000703663	3.68807	0.000673676	0.000672675	3.68807	8.85553e-05	0.000145293			21.4167	0.00158335	0.547945	0.00132789	3.68807	0.00130764	0.00130703	3.68807	0.000275061	0.000306872			21.4167	0.000596293	0.547945	0.000611829	3.68807	0.000561618	0.000553684	3.68807	5.10997e-05	9.22503e-05
20.1667	0.000949427	2.8411	0.000622483	3.72068	0.000674562	0.000674128	3.72068	9.02751e-05	0.00014688			20.1667	0.00199383	2.8411	0.00127535	3.72068	0.00131039	0.0013101	3.72068	0.00028233	0.000314333			20.1667	0.000776704	2.8411	0.000504261	3.72068	0.000562129	0.000554607	3.72068	5.18952e-05	9.30074e-05
19.3333	0.000827297	2.75616	0.000555449	3.75351	0.000675464	0.000675597	3.75351	9.19382e-05	0.00014839			19.3333	0.00181017	2.75616	0.00117899	3.75351	0.00131321	0.00131325	3.75351	0.00028944	0.000321627			19.3333	0.000612552	2.75616	0.000462235	3.75351	0.000562648	0.000555537	3.75351	5.26554e-05	9.37152e-05
19.0833	0.000763353	1.26027	0.00087185	3.78658	0.000676384	0.000677081	3.78658	9.35445e-05	0.000149825			19.0833	0.00149752	1.26027	0.00160041	3.78658	0.00131611	0.00131646	3.78658	0.000296392	0.000328752			19.0833	0.000633305	1.26027	0.000770655	3.78658	0.000563174	0.000556474	3.78658	5.33801e-05	9.43735e-05
20.6667	0.000487873	0.879452	0.000593905	3.81987	0.000677319	0.000678579	3.81987	9.50942e-05	0.000151184			20.6667	0.00122978	0.879452	0.00115725	3.81987	0.00131907	0.00131975	3.81987	0.000303186	0.00033571			20.6667	0.000354362	0.879452	0.00048156	3.81987	0.000563708	0.000557418	3.81987	5.40695e-05	9.49824e-05
19.4167	0.000955606	0.449315	0.000695442	3.85339	0.00067827	0.000680091	3.85339	9.65871e-05	0.000152467			19.4167	0.00165434	0.449315	0.00159594	3.85339	0.0013221	0.00132311	3.85339	0.000309821	0.000342499			19.4167	0.000736282	0.449315	0.000570944	3.85339	0.000564249	0.000558367	3.85339	5.47234e-05	9.55419e-05
21.75	0.000831011	0.153425	0.000795891	3.88715	0.000679236	0.000681616	3.88715	9.80232e-05	0.000153674			21.75	0.00158387	0.153425	0.00159828	3.88715	0.0013252	0.00132653	3.88715	0.000316298	0.000349121			21.75	0.000673233	0.153425	0.000632384	3.88715	0.000564796	0.000559323	3.88715	5.5342e-05	9.6052e-05
18.4167	0.000623137	0.832877	0.000607928	3.92115	0.000680216	0.000683153	3.92115	9.94025e-05	0.000154805			18.4167	0.00144173	0.832877	0.00134384	3.92115	0.00132836	0.00133002	3.92115	0.000322616	0.000355574			18.4167	0.000467141	0.832877	0.000507941	3.92115	0.000565349	0.000560283	3.92115	5.59251e-05	9.65126e-05
20.1667	0.000820231	1.86301	0.000848517	3.95537	0.00068121	0.000684701	3.95537	0.000100723	0.000155859			20.1667	0.00168731	1.86301	0.00146712	3.95537	0.00133159	0.00133358	3.95537	0.000328766	0.000361849			20.1667	0.00063755	1.86301	0.000739854	3.95537	0.000565908	0.000561248	3.95537	5.64721e-05	9.69237e-05
19.4167	0.000666999	0.89863	0.000578238	3.98984	0.000682217	0.000686259	3.98984	0.000101983	0.000156835			19.4167	0.00146459	0.89863	0.00134154	3.98984	0.00133488	0.0013372	3.98984	0.000334732	0.000367931			19.4167	0.000508634	0.89863	0.000495945	3.98984	0.000566473	0.000562218	3.98984	5.6982e-05	9.72852e-05
21.9167	0.000629421	1.18356	0.000761649	4.02455	0.000683237	0.000687828	4.02455	0.000103179	0.000157732			21.9167	0.00145675	1.18356	0.000994015	4.02455	0.00133822	0.00134088	4.02455	0.000340505	0.000373811			21.9167	0.00045222	1.18356	0.000675874	4.02455	0.000567043	0.000563191	4.02455	5.7454e-05	9.7597e-05
19.4167	0.000824616	4.69315	0.000831658	4.0595	0.000684269	0.000689405	4.0595	0.000104312	0.00015855			19.4167	0.00188577	4.69315	0.00146013	4.0595	0.00134163	0.00134461	4.0595	0.000346078	0.000379482			19.4167	0.000668039	4.69315	0.000725582	4.0595	0.000567618	0.000564167	4.0595	5.78879e-05	9.78593e-05
21.6667	0.000895726	0.810959	0.0006053	4.09469	0.000685312	0.00069099	4.09469	0.000105379	0.000159287			21.6667	0.00173249	0.810959	0.00123219	4.09469	0.00134509	0.00134841	4.09469	0.000351447	0.000384939			21.6667	0.000758952	0.810959	0.000527678	4.09469	0.000568196	0.000565145	4.09469	5.82834e-05	9.80721e-05
19.25	0.000950759	1.07123	0.000454494	4.13013	0.000686366	0.000692583	4.13013	0.000106381	0.000159945			19.25	0.00184928	1.07123	0.00105156	4.13013	0.0013486	0.00135226	4.13013	0.000356605	0.000390177			19.25	0.000754177	1.07123	0.000336779	4.13013	0.000568779	0.000566126	4.13013	5.86402e-05	9.82356e-05
21.8333	0.000810237	3.60548	0.000498762	4.16581	0.00068743	0.000694183	4.16581	0.000107318	0.000160523			21.8333	0.00161223	3.60548	0.000893158	4.16581	0.00135217	0.00135616	4.16581	0.000361554	0.000395196			21.8333	0.000639288	3.60548	0.00039124	4.16581	0.000569366	0.000567108	4.16581	5.89583e-05	9.83499e-05
20.4167	0.000472042	1.09589	0.000660449	4.20174	0.000688503	0.000695788	4.20174	0.000108188	0.000161021			20.4167	0.00142593	1.09589	0.00135515	4.20174	0.00135579	0.00136011	4.20174	0.000366292	0.000399995			20.4167	0.000305814	1.09589	0.000578089	4.20174	0.000569955	0.000568092	4.20174	5.92377e-05	9.84149e-05
20.75	0.000503006	1.59452	0.000625567	4.23792	0.000689585	0.000697398	4.23792	0.000108993	0.000161439			20.75	0.00143405	1.59452	0.00124122	4.23792	0.00135945	0.00136411	4.23792	0.000370819	0.000404575			20.75	0.00035116	1.59452	0.000561874	4.23792	0.000570548	0.000569076	4.23792	5.94784e-05	9.84307e-05
18.5	0.000800263	1.83562	0.000740914	4.27435	0.000690675	0.000699012	4.27435	0.000109732	0.000161776			18.5	0.00156542	1.83562	0.00141204	4.27435	0.00136316	0.00136816	4.27435	0.000375137	0.000408936			18.5	0.00064131	1.83562	0.000669623	4.27435	0.000571142	0.00057006	4.27435	5.96805e-05	9.83972e-05
21.8333	0.000442493	1.2274	0.000469722	4.31104	0.000691772	0.00070063	4.31104	0.000110406	0.000162034			21.8333	0.00130304	1.2274	0.0010305	4.31104	0.00136691	0.00137225	4.31104	0.000379243	0.000413077			21.8333	0.000280123	1.2274	0.000399327	4.31104	0.000571739	0.000571044	4.31104	5.98438e-05	9.83144e-05
20.1667	0.000898348	3.95342	0.000796004	4.34798	0.000692876	0.000702251	4.34798	0.000111014	0.000162213			20.1667	0.00164254	3.95342	0.00136241	4.34798	0.0013707	0.00137638	4.34798	0.000383138	0.000416997			20.1667	0.000717641	3.95342	0.000676083	4.34798	0.000572338	0.000572027	4.34798	5.99685e-05	9.81827e-05
20.3333	0.000876607	0.539726	0.00101455	4.38518	0.000693986	0.000703873	4.38518	0.000111556	0.000162313			20.3333	0.00178246	0.539726	0.00151527	4.38518	0.00137453	0.00138055	4.38518	0.000386816	0.000420692			20.3333	0.000715991	0.539726	0.000899576	4.38518	0.000572937	0.000573009	4.38518	6.0055e-05	9.80036e-05
20.75	0.00089771	0.0547945	0.000679295	4.42264	0.000695102	0.000705496	4.42264	0.000112033	0.000162337			20.75	0.00179651	0.0547945	0.00139944	4.42264	0.0013784	0.00138476	4.42264	0.000390274	0.000424157			20.75	0.000719323	0.0547945	0.000581646	4.42264	0.000573538	0.000573989	4.42264	6.01036e-05	9.77779e-05
18.4167	0.000877797	0.0438356	0.000987297	4.46035	0.000696222	0.000707119	4.46035	0.000112444	0.000162284			18.4167	0.00169561	0.0438356	0.00174338	4.46035	0.0013823	0.001389	4.46035	0.00039351	0.000427394			18.4167	0.000753631	0.0438356	0.000827419	4.46035	0.000574139	0.000574967	4.46035	6.01144e-05	9.75059e-05
19.0833	0.000627628	0.734247	0.000567583	4.49833	0.000697347	0.000708742	4.49833	0.000112791	0.000162155			19.0833	0.00132816	0.734247	0.00148572	4.49833	0.00138624	0.00139327	4.49833	0.000396526	0.000430401			19.0833	0.000457696	0.734247	0.000403401	4.49833	0.00057474	0.000575942	4.49833	6.00877e-05	9.71883e-05
18.5	0.000770806	0.980822	0.000606407	4.53658	0.000698475	0.000710364	4.53658	0.000113073	0.000161951			18.5	0.00161379	0.980822	0.0011355	4.53658	0.0013902	0.00139757	4.53658	0.000399319	0.000433178			18.5	0.000596036	0.980822	0.000534323	4.53658	0.000575341	0.000576914	4.53658	6.00237e-05	9.68254e-05
18.3333	0.000907412	1.74247	0.000591594	4.57509	0.000699605	0.000711983	4.57509	0.000113291	0.000161674			18.3333	0.00170342	1.74247	0.00100576	4.57509	0.0013942	0.00140191	4.57509	0.000401891	0.000435726			18.3333	0.00071872	1.74247	0.000511733	4.57509	0.000575941	0.000577882	4.57509	5.99228e-05	9.64179e-05
21.3333	0.000841456	4.38082	0.000657742	4.61386	0.000700738	0.0007136	4.61386	0.000113447	0.000161326			21.3333	0.00165597	4.38082	0.00138771	4.61386	0.00139822	0.00140626	4.61386	0.000404244	0.000438046			21.3333	0.000646745	4.38082	0.000532858	4.61386	0.00057654	0.000578846	4.61386	5.97864e-05	9.59685e-05
16.5	0.000849422	1.60274	0.000414012	4.65291	0.000701873	0.000715213	4.65291	0.000113542	0.000160909			16.5	0.00169966	1.60274	0.00119589	4.65291	0.00140226	0.00141064	4.65291	0.000406377	0.000440139			16.5	0.000751041	1.60274	0.000266252	4.65291	0.000577138	0.000579806	4.65291	5.96151e-05	9.5478e-05
9.41667	0.000764477	2.13425	0.000516036	4.69223	0.000703008	0.000716822	4.69223	0.000113575	0.000160424			9.41667	0.00156463	2.13425	0.00118109	4.69223	0.00140632	0.00141505	4.69223	0.000408291	0.000442007			9.41667	0.000612982	2.13425	0.000404598	4.69223	0.000577734	0.000580761	4.69223	5.94091e-05	9.49468e-05
11.3333	0.000738423	0.994521	0.000767047	4.73182	0.000704144	0.000718426	4.73182	0.00011355	0.000159874			11.3333	0.00169823	0.994521	0.00126214	4.73182	0.0014104	0.00141947	4.73182	0.00040999	0.000443652			11.3333	0.000532953	0.994521	0.00065063	4.73182	0.000578329	0.00058171	4.73182	5.91694e-05	9.43765e-05
12.1667	0.0010588	1.27397	0.000615872	4.77169	0.000705279	0.000720025	4.77169	0.000113467	0.00015926			12.1667	0.00181926	1.27397	0.0012601	4.77169	0.0014145	0.0014239	4.77169	0.000411476	0.000445078			12.1667	0.000900548	1.27397	0.000499678	4.77169	0.00057892	0.000582654	4.77169	5.88969e-05	9.37683e-05
13.0833	0.000793061	1.43288	0.00096258	4.81184	0.000706414	0.000721618	4.81184	0.000113327	0.000158583			13.0833	0.00167089	1.43288	0.00160159	4.81184	0.00141862	0.00142835	4.81184	0.00041275	0.000446284			13.0833	0.000629354	1.43288	0.000862041	4.81184	0.000579509	0.000583592	4.81184	5.85916e-05	9.31225e-05
14.1667	0.000578334	0.161644	0.0009846	4.85226	0.000707547	0.000723204	4.85226	0.000113129	0.000157842			14.1667	0.00151946	0.161644	0.00189953	4.85226	0.00142275	0.00143282	4.85226	0.000413811	0.000447271			14.1667	0.000433477	0.161644	0.000789217	4.85226	0.000580095	0.000584523	4.85226	5.82536e-05	9.2439e-05
13.0833	0.000863154	1.33699	0.000359876	4.89297	0.000708679	0.000724782	4.89297	0.000112873	0.000157038			13.0833	0.00178891	1.33699	0.00076636	4.89297	0.00142688	0.00143729	4.89297	0.000414659	0.000448038			13.0833	0.000700257	1.33699	0.000279749	4.89297	0.000580678	0.000585447	4.89297	5.78828e-05	9.17177e-05
14.9167	0.000673248	1.87397	0.000316301	4.93396	0.000709807	0.000726352	4.93396	0.00011256	0.000156171			14.9167	0.0016504	1.87397	0.000990223	4.93396	0.00143103	0.00144177	4.93396	0.000415295	0.000448587			14.9167	0.000500825	1.87397	0.000174513	4.93396	0.000581256	0.000586364	4.93396	5.74793e-05	9.09587e-05
10.4167	0.000842724	21.5833	0.000785385	4.97523	0.000710933	0.000727914	4.97523	0.000112189	0.00015524			10.4167	0.00160277	21.5833	0.00164499	4.97523	0.00143518	0.00144625	4.97523	0.000415718	0.000448915			10.4167	0.000671709	21.5833	0.000565729	4.97523	0.000581831	0.000587274	4.97523	5.7043e-05	9.0162e-05
11.9167	0.000864981	19.1667	0.000700691	5.01679	0.000712055	0.000729467	5.01679	0.000111761	0.000154247			11.9167	0.00184341	19.1667	0.00152363	5.01679	0.00143934	0.00145074	5.01679	0.000415929	0.000449025			11.9167	0.000721482	19.1667	0.000516114	5.01679	0.000582402	0.000588176	5.01679	5.6574e-05	8.93277e-05
16.8333	0.000639296	18.9167	0.000571484	5.05864	0.000713172	0.000731009	5.05864	0.000111277	0.000153192			16.8333	0.00176524	18.9167	0.00154865	5.05864	0.0014435	0.00145523	5.05864	0.000415934	0.000448922			16.8333	0.000427445	18.9167	0.000395423	5.05864	0.000582967	0.000589069	5.05864	5.60735e-05	8.84572e-05
10.0833	0.000999813	18.9167	0.000773216	5.10078	0.000714285	0.000732541	5.10078	0.000110741	0.000152082			10.0833	0.00200815	18.9167	0.0017536	5.10078	0.00144766	0.00145972	5.10078	0.000415743	0.000448618			10.0833	0.000889097	18.9167	0.000605054	5.10078	0.000583528	0.000589954	5.10078	5.55433e-05	8.75529e-05
14	0.000774452	18.25	0.000411958	5.14322	0.000715393	0.000734062	5.14322	0.000110154	0.000150916			14	0.00181555	18.25	0.00139062	5.14322	0.00145182	0.00146421	5.14322	0.000415357	0.000448113			14	0.00063783	18.25	0.000223545	5.14322	0.000584084	0.000590829	5.14322	5.49838e-05	8.66151e-05
14.8333	0.000695719	18.75	0.000424329	5.18595	0.000716494	0.000735571	5.18595	0.000109516	0.000149694			14.8333	0.00139065	18.75	0.00156634	5.18595	0.00145597	0.00146869	5.18595	0.000414778	0.000447408			14.8333	0.000528323	18.75	0.000226534	5.18595	0.000584633	0.000591695	5.18595	5.43948e-05	8.56437e-05
9.5	0.000718028	19	0.000907126	5.22897	0.000717589	0.000737068	5.22897	0.000108826	0.000148416			9.5	0.00155422	19	0.00175304	5.22897	0.00146012	0.00147316	5.22897	0.000414003	0.000446502			9.5	0.000565977	19	0.000699025	5.22897	0.000585177	0.000592552	5.22897	5.37764e-05	8.46389e-05
12.6667	0.000930578	20.5833	0.000805121	5.2723	0.000718678	0.000738552	5.2723	0.000108085	0.000147083			12.6667	0.00189365	20.5833	0.00166545	5.2723	0.00146426	0.00147763	5.2723	0.000413035	0.000445395			12.6667	0.000723616	20.5833	0.000654475	5.2723	0.000585715	0.000593398	5.2723	5.31287e-05	8.36005e-05
10.75	0.000516573	21.1667	0.000429369	5.31593	0.000719758	0.000740023	5.31593	0.000107292	0.000145694			10.75	0.0014497	21.1667	0.00150294	5.31593	0.00146839	0.00148208	5.31593	0.000411871	0.000444089			10.75	0.000369664	21.1667	0.000238513	5.31593	0.000586246	0.000594234	5.31593	5.24515e-05	8.25287e-05
16.0833	0.000801699	21.0833	0.000831185	5.35986	0.000720831	0.00074148	5.35986	0.000106448	0.00014425			16.0833	0.00148599	21.0833	0.00191771	5.35986	0.00147251	0.00148652	5.35986	0.000410514	0.000442582			16.0833	0.000693506	21.0833	0.000656314	5.35986	0.000586771	0.000595059	5.35986	5.1745e-05	8.14233e-05
8.5	0.00067217	21	0.000661231	5.40409	0.000721896	0.000742922	5.40409	0.000105555	0.000142753			8.5	0.00161604	21	0.00153072	5.40409	0.00147661	0.00149095	5.40409	0.000408973	0.000440885			8.5	0.000553542	21	0.000498082	5.40409	0.000587288	0.000595874	5.40409	5.10106e-05	8.02863e-05
8.5	0.000754356	20.8333	0.000721335	5.44864	0.000722951	0.00074435	5.44864	0.000104619	0.000141209			8.5	0.00165754	20.8333	0.0017636	5.44864	0.0014807	0.00149536	5.44864	0.000407263	0.000439015			8.5	0.000546032	20.8333	0.000502241	5.44864	0.000587799	0.000596676	5.44864	5.0251e-05	7.91203e-05
15.1667	0.000769551	21.8333	0.000571247	5.49349	0.000723998	0.000745762	5.49349	0.000103643	0.000139623			15.1667	0.00174641	21.8333	0.00152485	5.49349	0.00148478	0.00149975	5.49349	0.000405398	0.000436985			15.1667	0.00061353	21.8333	0.000401771	5.49349	0.000588301	0.000597468	5.49349	4.94679e-05	7.79275e-05
17.3333	0.000801308	21.1667	0.000855649	5.53866	0.000725034	0.000747158	5.53866	0.000102628	0.000137995			17.3333	0.00154146	21.1667	0.00179845	5.53866	0.00148883	0.00150412	5.53866	0.000403382	0.000434798			17.3333	0.000600917	21.1667	0.000682713	5.53866	0.000588796	0.000598247	5.53866	4.8662e-05	7.67085e-05
13.3333	0.00089426	21.3333	0.000620411	5.58414	0.00072606	0.000748538	5.58414	0.000101574	0.000136325			13.3333	0.0017704	21.3333	0.00126385	5.58414	0.00149286	0.00150847	5.58414	0.000401213	0.000432455			13.3333	0.000731735	21.3333	0.000457855	5.58414	0.000589282	0.000599014	5.58414	4.78332e-05	7.54633e-05
12.0833	0.000609379	21.6667	0.000989738	5.62993	0.000727076	0.000749901	5.62993	0.000100481	0.000134614			12.0833	0.00154672	21.6667	0.00178566	5.62993	0.00149688	0.00151279	5.62993	0.000398893	0.000429956			12.0833	0.000434963	21.6667	0.000798751	5.62993	0.000589761	0.000599769	5.62993	4.69816e-05	7.41919e-05
10.1667	0.000735263	21.8333	0.00055126	5.67605	0.000728081	0.000751247	5.67605	9.93496e-05	0.000132862			10.1667	0.00155615	21.8333	0.00160045	5.67605	0.00150086	0.00151709	5.67605	0.000396421	0.0004273			10.1667	0.000542578	21.8333	0.000354192	5.67605	0.00059023	0.000600511	5.67605	4.61071e-05	7.28944e-05
8.91667	0.000883941	19.6667	0.000784151	5.72248	0.000729074	0.000752576	5.72248	9.81789e-05	0.000131068			8.91667	0.00182637	19.6667	0.00159542	5.72248	0.00150483	0.00152136	5.72248	0.000393797	0.000424487			8.91667	0.000699433	19.6667	0.000636615	5.72248	0.000590692	0.000601239	5.72248	4.52097e-05	7.15706e-05
15.9167	0.0007137	19.5833	0.000624033	5.76924	0.000730056	0.000753887	5.76924	9.69693e-05	0.000129232			15.9167	0.00171685	19.5833	0.00150893	5.76924	0.00150877	0.00152561	5.76924	0.000391021	0.000421518			15.9167	0.000540177	19.5833	0.00046885	5.76924	0.000591144	0.000601955	5.76924	4.42895e-05	7.02206e-05
15.5	0.000819689	15.6667	0.00067875	5.81633	0.000731026	0.000755179	5.81633	9.57221e-05	0.000127356			15.5	0.00187451	15.6667	0.00165684	5.81633	0.00151268	0.00152982	5.81633	0.000388099	0.000418398			15.5	0.000596383	15.6667	0.000481458	5.81633	0.000591587	0.000602657	5.81633	4.3347e-05	6.88451e-05
17.6667	0.00082489	20	0.000864271	5.86374	0.000731983	0.000756453	5.86374	9.44405e-05	0.000125444			17.6667	0.00170023	20	0.00188861	5.86374	0.00151656	0.00153401	5.86374	0.000385041	0.000415138			17.6667	0.000646279	20	0.000678481	5.86374	0.00059202	0.000603346	5.86374	4.23841e-05	6.74458e-05
15.25	0.000490281	20.8333	0.000807933	5.91148	0.000732927	0.000757707	5.91148	9.31249e-05	0.000123495			15.25	0.00129485	20.8333	0.00187569	5.91148	0.00152041	0.00153816	5.91148	0.00038185	0.00041174			15.25	0.000351935	20.8333	0.000628327	5.91148	0.000592444	0.00060402	5.91148	4.14008e-05	6.60229e-05
9.5	0.000843659	20.75	0.00071469	5.95955	0.000733859	0.000758942	5.95955	9.17755e-05	0.00012151			9.5	0.0016698	20.75	0.00162591	5.95955	0.00152423	0.00154228	5.95955	0.000378525	0.000408205			9.5	0.000610494	20.75	0.000553303	5.95955	0.000592858	0.000604681	5.95955	4.03973e-05	6.45765e-05
15.4167	0.000670052	20.9167	0.000632497	6.00796	0.000734776	0.000760157	6.00796	9.03921e-05	0.000119488			15.4167	0.00153688	20.9167	0.00146811	6.00796	0.00152801	0.00154636	6.00796	0.000375067	0.000404532			15.4167	0.000470764	20.9167	0.000470099	6.00796	0.000593262	0.000605326	6.00796	3.93734e-05	6.31066e-05
13.6667	0.000679447	21.5	0.000534568	6.0567	0.00073568	0.000761352	6.0567	8.89767e-05	0.000117433			13.6667	0.00162542	21.5	0.00154384	6.0567	0.00153176	0.0015504	6.0567	0.000371482	0.000400729			13.6667	0.000482392	21.5	0.000384888	6.0567	0.000593656	0.000605957	6.0567	3.83303e-05	6.16141e-05
11.3333	0.000753498	21.3333	0.00085598	6.10579	0.00073657	0.000762526	6.10579	8.75324e-05	0.000115346			11.3333	0.00171056	21.3333	0.00170976	6.10579	0.00153548	0.00155441	6.10579	0.000367783	0.000396808			11.3333	0.000620522	21.3333	0.000651788	6.10579	0.000594039	0.000606574	6.10579	3.72694e-05	6.01007e-05
13.8333	0.000586877	21.25	0.000699338	6.15521	0.000737445	0.00076368	6.15521	8.60595e-05	0.000113229			13.8333	0.00157501	21.25	0.00158794	6.15521	0.00153916	0.00155838	6.15521	0.000363971	0.00039277			13.8333	0.000422335	21.25	0.000502974	6.15521	0.000594412	0.000607175	6.15521	3.61909e-05	5.85664e-05
10.1667	0.000735752	18.25	0.000805148	6.20498	0.000738306	0.000764812	6.20498	8.4558e-05	0.00011108			10.1667	0.00169666	18.25	0.00150491	6.20498	0.00154279	0.00156231	6.20498	0.000360045	0.000388614			10.1667	0.000594966	18.25	0.000635815	6.20498	0.000594773	0.00060776	6.20498	3.50949e-05	5.70112e-05
14.6667	0.000657836	19.25	0.000995683	6.25509	0.000739152	0.000765923	6.25509	8.30279e-05	0.000108902			14.6667	0.0016153	19.25	0.00193239	6.25509	0.0015464	0.00156619	6.25509	0.000356006	0.000384342			14.6667	0.00046863	19.25	0.000838135	6.25509	0.000595124	0.00060833	6.25509	3.39813e-05	5.54353e-05
16.4167	0.00076386	20	0.000492162	6.30556	0.000739982	0.000767012	6.30556	8.14691e-05	0.000106692			16.4167	0.00151081	20	0.00149459	6.30556	0.00154996	0.00157004	6.30556	0.000351854	0.000379952			16.4167	0.000650924	20	0.000341793	6.30556	0.000595464	0.000608885	6.30556	3.28502e-05	5.38385e-05
15.8333	0.000386261	18	0.000461373	6.35637	0.000740797	0.000768079	6.35637	7.98817e-05	0.000104452			15.8333	0.00141979	18	0.00138713	6.35637	0.00155347	0.00157384	6.35637	0.000347588	0.000375445			15.8333	0.000216645	18	0.000332258	6.35637	0.000595793	0.000609423	6.35637	3.17014e-05	5.22209e-05
17.1667	0.000827958	19	0.000733591	6.40754	0.000741595	0.000769123	6.40754	7.82657e-05	0.000102181			17.1667	0.001693	19	0.00177651	6.40754	0.00155695	0.00157759	6.40754	0.000343208	0.000370821			17.1667	0.000630528	19	0.000526116	6.40754	0.00059611	0.000609945	6.40754	3.05351e-05	5.05825e-05
12.75	0.000792631	20.5833	0.000555566	6.45906	0.000742378	0.000770145	6.45906	7.66211e-05	9.98787e-05			12.75	0.00167189	20.5833	0.00159153	6.45906	0.00156038	0.0015813	6.45906	0.000338715	0.00036608			12.75	0.00064885	20.5833	0.000390646	6.45906	0.000596415	0.000610451	6.45906	2.93512e-05	4.89232e-05
11.5	0.000654906	21.8333	0.000618515	6.51094	0.000743144	0.000771144	6.51094	7.49479e-05	9.75461e-05			11.5	0.00140642	21.8333	0.00130268	6.51094	0.00156377	0.00158496	6.51094	0.000334109	0.000361222			11.5	0.000520213	21.8333	0.00049028	6.51094	0.000596709	0.00061094	6.51094	2.81497e-05	4.72431e-05
16.3333	0.0010063	19	0.000789474	6.56319	0.000743894	0.000772119	6.56319	7.3246e-05	9.51828e-05			16.3333	0.00173772	19	0.00158068	6.56319	0.00156711	0.00158857	6.56319	0.000329389	0.000356247			16.3333	0.000854126	19	0.00060734	6.56319	0.00059699	0.000611413	6.56319	2.69307e-05	4.55422e-05
14.25	0.000695076	19.8333	0.000534669	6.61579	0.000744626	0.000773071	6.61579	7.15155e-05	9.27887e-05			14.25	0.00170692	19.8333	0.00140244	6.61579	0.0015704	0.00159213	6.61579	0.000324555	0.000351154			14.25	0.00056013	19.8333	0.000371692	6.61579	0.000597259	0.000611868	6.61579	2.56941e-05	4.38204e-05
8.08333	0.000748598	18.4167	0.000884192	6.66876	0.000745341	0.000773999	6.66876	6.97564e-05	9.03639e-05			8.08333	0.00172232	18.4167	0.00172459	6.66876	0.00157365	0.00159565	6.66876	0.000319609	0.000345945			8.08333	0.000579058	18.4167	0.00070355	6.66876	0.000597516	0.000612306	6.66876	2.44399e-05	4.20778e-05
11.1667	0.000450225	18.0833	0.000560258	6.7221	0.000746039	0.000774903	6.7221	6.79687e-05	8.79083e-05			11.1667	0.00145379	18.0833	0.00128606	6.7221	0.00157685	0.00159911	6.7221	0.000314549	0.000340618			11.1667	0.000285219	18.0833	0.000419525	6.7221	0.000597761	0.000612727	6.7221	2.31681e-05	4.03144e-05
13.8333	0.00062536	17	0.00066553	6.77582	0.000746719	0.000775782	6.77582	6.61523e-05	8.5422e-05			13.8333	0.00137544	17	0.00139762	6.77582	0.00157999	0.00160251	6.77582	0.000309375	0.000335174			13.8333	0.000487036	17	0.000525333	6.77582	0.000597992	0.00061313	6.77582	2.18788e-05	3.85301e-05
15.0833	0.000543023	13.9167	0.00099332	6.8299	0.00074738	0.000776636	6.8299	6.43073e-05	8.29049e-05			15.0833	0.00163121	13.9167	0.00161904	6.8299	0.00158308	0.00160586	6.8299	0.000304088	0.000329613			15.0833	0.000372354	13.9167	0.000899741	6.8299	0.000598211	0.000613516	6.8299	2.05719e-05	3.67251e-05
8.83333	0.000777967	8.25	0.000526396	6.88436	0.000748023	0.000777465	6.88436	6.24337e-05	8.03571e-05			8.83333	0.00162177	8.25	0.00142906	6.88436	0.00158613	0.00160916	6.88436	0.000298687	0.000323935			8.83333	0.000602494	8.25	0.000338333	6.88436	0.000598417	0.000613883	6.88436	1.92474e-05	3.48992e-05
12.6667	0.000866256	15.0833	0.000797041	6.9392	0.000748648	0.000778269	6.9392	6.05315e-05	7.77786e-05			12.6667	0.00174925	15.0833	0.00159498	6.9392	0.00158911	0.0016124	6.9392	0.000293173	0.00031814			12.6667	0.000706238	15.0833	0.000596476	6.9392	0.000598609	0.000614232	6.9392	1.79053e-05	3.30524e-05
12.1667	0.000755019	15.3333	0.00086834	6.99442	0.000749253	0.000779046	6.99442	5.86006e-05	7.51693e-05			12.1667	0.00160761	15.3333	0.00156757	6.99442	0.00159204	0.00161558	6.99442	0.000287546	0.000312228			12.1667	0.00060317	15.3333	0.000672637	6.99442	0.000598788	0.000614562	6.99442	1.65457e-05	3.11849e-05
17.4167	0.000548736	9.5	0.000902293	7.05003	0.000749839	0.000779798	7.05003	5.66412e-05	7.25293e-05			17.4167	0.00147899	9.5	0.00185819	7.05003	0.00159492	0.0016187	7.05003	0.000281805	0.000306199			17.4167	0.000380552	9.5	0.000727233	7.05003	0.000598954	0.000614874	7.05003	1.51684e-05	2.92965e-05
14.75	0.00064072	17.75	0.000773874	7.10602	0.000750405	0.000780523	7.10602	5.46531e-05	6.98585e-05			14.75	0.00146218	17.75	0.00156872	7.10602	0.00159774	0.00162176	7.10602	0.000275951	0.000300052			14.75	0.000496576	17.75	0.00057733	7.10602	0.000599106	0.000615167	7.10602	1.37737e-05	2.73872e-05
14.9167	0.000722203	9.91667	0.000750487	7.1624	0.000750952	0.000781222	7.1624	5.26364e-05	6.7157e-05			14.9167	0.0016005	9.91667	0.00172229	7.1624	0.0016005	0.00162477	7.1624	0.000269983	0.000293788			14.9167	0.000566574	9.91667	0.000554298	7.1624	0.000599243	0.000615441	7.1624	1.23613e-05	2.54572e-05
15.9167	0.00080758	12.1667	0.000587527	7.21918	0.000751478	0.000781894	7.21918	5.0591e-05	6.44247e-05			15.9167	0.00183624	12.1667	0.00155111	7.21918	0.0016032	0.0016277	7.21918	0.000263902	0.000287408			15.9167	0.000564798	12.1667	0.000443412	7.21918	0.000599367	0.000615696	7.21918	1.09313e-05	2.35063e-05
15.75	0.000514357	15.4167	0.000561934	7.27635	0.000751984	0.000782538	7.27635	4.85171e-05	6.16617e-05			15.75	0.00156875	15.4167	0.00152407	7.27635	0.00160584	0.00163058	7.27635	0.000257707	0.00028091			15.75	0.000332882	15.4167	0.00037084	7.27635	0.000599476	0.000615931	7.27635	9.48382e-06	2.15346e-05
12.25	0.000676075	16.9167	0.000619975	7.33391	0.000752469	0.000783154	7.33391	4.64145e-05	5.88679e-05			12.25	0.0017868	16.9167	0.00140194	7.33391	0.00160841	0.00163339	7.33391	0.000251399	0.000274295			12.25	0.000469155	16.9167	0.000433309	7.33391	0.000599571	0.000616146	7.33391	8.01873e-06	1.9542e-05
12.8333	0.00049722	10.9167	0.000776569	7.39188	0.000752933	0.000783743	7.39188	4.42833e-05	5.60434e-05			12.8333	0.00149597	10.9167	0.00175895	7.39188	0.00161093	0.00163613	7.39188	0.000244977	0.000267563			12.8333	0.000336844	10.9167	0.000606501	7.39188	0.000599651	0.000616341	7.39188	6.53606e-06	1.75287e-05
12.6667	0.00068518	16.3333	0.000599787	7.45025	0.000753376	0.000784304	7.45025	4.21235e-05	5.31882e-05			12.6667	0.00160249	16.3333	0.00144251	7.45025	0.00161338	0.00163881	7.45025	0.000238442	0.000260713			12.6667	0.000562959	16.3333	0.000432765	7.45025	0.000599717	0.000616517	7.45025	5.03582e-06	1.54945e-05
8.08333	0.000545609	15	0.000615124	7.50903	0.000753797	0.000784835	7.50903	3.9935e-05	5.03022e-05			8.08333	0.00145262	15	0.00163965	7.50903	0.00161576	0.00164141	7.50903	0.000231794	0.000253747			8.08333	0.000404633	15	0.000381725	7.50903	0.000599767	0.000616672	7.50903	3.518e-06	1.34394e-05
14.75	0.000499575	16.8333	0.000786286	7.56821	0.000754197	0.000785338	7.56821	3.7718e-05	4.73855e-05			14.75	0.00146583	16.8333	0.00152038	7.56821	0.00161808	0.00164395	7.56821	0.000225032	0.000246664			14.75	0.000285591	16.8333	0.000602514	7.56821	0.000599802	0.000616806	7.56821	1.98261e-06	1.13636e-05
17.4167	0.000829168	13.9167	0.000757317	7.62781	0.000754574	0.000785812	7.62781	3.54723e-05	4.4438e-05			17.4167	0.00169168	13.9167	0.00159643	7.62781	0.00162033	0.00164642	7.62781	0.000218156	0.000239463			17.4167	0.000667903	13.9167	0.000558679	7.62781	0.000599822	0.00061692	7.62781	4.29639e-07	9.26687e-06
13.6667	0.000757806	11	0.000943786	7.68782	0.000754929	0.000786257	7.68782	3.3198e-05	4.14598e-05			13.6667	0.00167886	11	0.00168	7.68782	0.00162251	0.00164881	7.68782	0.000211168	0.000232145			13.6667	0.00055815	11	0.000772914	7.68782	0.000599826	0.000617012	7.68782	-1.1409e-06	7.14935e-06
12.0833	0.000828324	8.91667	0.00068536	7.74825	0.000755261	0.000786671	7.74825	3.0895e-05	3.84508e-05			12.0833	0.00191466	8.91667	0.00143551	7.74825	0.00162462	0.00165113	7.74825	0.000204065	0.00022471			12.0833	0.000663142	8.91667	0.000522684	7.74825	0.000599815	0.000617084	7.74825	-2.72902e-06	5.011e-06
10	0.000926342	11.75	0.000913526	7.8091	0.00075557	0.000787056	7.8091	2.85635e-05	3.54111e-05			10	0.00166477	11.75	0.00186387	7.8091	0.00162666	0.00165338	7.8091	0.00019685	0.000217158			10	0.000776995	11.75	0.000753582	7.8091	0.000599788	0.000617134	7.8091	-4.33471e-06	2.85182e-06
15.25	0.000822658	8.33333	0.000995827	7.87037	0.000755855	0.00078741	7.87037	2.62033e-05	3.23406e-05			15.25	0.00160508	8.33333	0.00184645	7.87037	0.00162863	0.00165555	7.87037	0.00018952	0.000209489			15.25	0.00063168	8.33333	0.000856444	7.87037	0.000599744	0.000617162	7.87037	-5.95798e-06	6.71808e-07
10.9167	0.000544305	15.8333	0.000776094	7.93207	0.000756117	0.000787733	7.93207	2.38145e-05	2.92394e-05			10.9167	0.00152354	15.8333	0.00165766	7.93207	0.00163053	0.00165765	7.93207	0.000182078	0.000201703			10.9167	0.000380327	15.8333	0.000614868	7.93207	0.000599685	0.000617169	7.93207	-7.59883e-06	-1.52903e-06
10.9167	0.000903067	15.5	0.000835375	7.99419	0.000756355	0.000788026	7.99419	2.13971e-05	2.61075e-05			10.9167	0.00197475	15.5	0.00180692	7.99419	0.00163235	0.00165966	7.99419	0.000174522	0.0001938			10.9167	0.000688264	15.5	0.000664524	7.99419	0.000599609	0.000617154	7.99419	-9.25724e-06	-3.7507e-06
13	0.000684445	8.66667	0.000581606	8.05675	0.000756569	0.000788287	8.05675	1.89512e-05	2.29449e-05			13	0.0016247	8.66667	0.00154015	8.05675	0.00163409	0.0016616	8.05675	0.000166853	0.00018578			13	0.000471088	8.66667	0.000408357	8.05675	0.000599516	0.000617116	8.05675	-1.09331e-05	-5.99312e-06
10.8333	0.000652355	8.91667	0.000841908	8.11975	0.000756759	0.000788516	8.11975	1.64795e-05	1.97543e-05			10.8333	0.00158459	8.91667	0.00161246	8.11975	0.00163576	0.00166346	8.11975	0.000159081	0.000177654			10.8333	0.000443865	8.91667	0.000699868	8.11975	0.000599407	0.000617056	8.11975	-1.2625e-05	-8.25488e-06
13.25	0.000789736	11.0833	0.00079087	8.18318	0.000756924	0.000788714	8.18318	1.39858e-05	1.65393e-05			13.25	0.0016073	11.0833	0.00179739	8.18318	0.00163735	0.00166524	8.18318	0.000151222	0.000169438			13.25	0.000641485	11.0833	0.000579597	8.18318	0.000599281	0.000616974	8.18318	-1.43306e-05	-1.0534e-05
11.8333	0.000895204	17.6667	0.000835161	8.24706	0.000757064	0.000788879	8.24706	1.14739e-05	1.33035e-05			11.8333	0.00182514	17.6667	0.00170357	8.24706	0.00163886	0.00166693	8.24706	0.000143289	0.000161145			11.8333	0.000670152	17.6667	0.00065964	8.24706	0.000599137	0.000616869	8.24706	-1.60479e-05	-1.28285e-05
13.1667	0.000625082	9	0.000999259	8.31137	0.000757178	0.000789012	8.31137	8.94754e-06	1.00504e-05			13.1667	0.0015553	9	0.00189071	8.31137	0.0016403	0.00166854	8.31137	0.000135298	0.000152791			13.1667	0.000473523	9	0.000835341	8.31137	0.000598977	0.00061674	8.31137	-1.77745e-05	-1.51363e-05
11.5	0.000803711	10.4167	0.000803526	8.37614	0.000757268	0.000789113	8.37614	6.41046e-06	6.7838e-06			11.5	0.0017403	10.4167	0.00187179	8.37614	0.00164165	0.00167007	8.37614	0.000127262	0.00014439			11.5	0.000668541	10.4167	0.000584656	8.37614	0.000598799	0.000616589	8.37614	-1.95083e-05	-1.74554e-05
11.25	0.00079947	16.8333	0.000822109	8.44136	0.000757332	0.000789181	8.44136	3.86633e-06	3.50707e-06			11.25	0.00178908	16.8333	0.0018935	8.44136	0.00164292	0.00167151	8.44136	0.000119194	0.000135957			11.25	0.000637877	16.8333	0.000652815	8.44136	0.000598604	0.000616414	8.44136	-2.12471e-05	-1.97838e-05
11.8333	0.000786386	9.66667	0.000783951	8.50703	0.000757371	0.000789216	8.50703	1.31882e-06	2.23774e-07			11.8333	0.00143393	9.66667	0.0017534	8.50703	0.00164412	0.00167287	8.50703	0.00011111	0.000127506			11.8333	0.000650438	9.66667	0.000578267	8.50703	0.000598391	0.000616217	8.50703	-2.29888e-05	-2.21194e-05
10	0.000482322	9.91667	0.000808366	8.57315	0.000757384	0.000789218	8.57315	-1.22842e-06	-3.06254e-06			10	0.00136183	9.91667	0.00154745	8.57315	0.00164523	0.00167415	8.57315	0.000103022	0.000119049			10	0.000292653	9.91667	0.000654692	8.57315	0.000598162	0.000615995	8.57315	-2.47311e-05	-2.44602e-05
9.16667	0.000536515	13.6667	0.000656749	8.63974	0.000757371	0.000789187	8.63974	-3.77178e-06	-6.34838e-06			9.16667	0.00139177	13.6667	0.00154787	8.63974	0.00164626	0.00167534	8.63974	9.49433e-05	0.000110602			9.16667	0.000421671	13.6667	0.000448371	8.63974	0.000597914	0.000615751	8.63974	-2.64719e-05	-2.68041e-05
12.3333	0.000666279	10.5833	0.00082443	8.70679	0.000757334	0.000789124	8.70679	-6.30772e-06	-9.6303e-06			12.3333	0.0015657	10.5833	0.00180325	8.70679	0.00164721	0.00167644	8.70679	8.68874e-05	0.000102177			12.3333	0.000523586	10.5833	0.000611626	8.70679	0.00059765	0.000615483	8.70679	-2.82089e-05	-2.9149e-05
14.9167	0.000771568	14.8333	0.000532636	8.77431	0.000757271	0.000789027	8.77431	-8.83272e-06	-1.29049e-05			14.9167	0.00161966	14.8333	0.00147359	8.77431	0.00164807	0.00167747	8.77431	7.88667e-05	9.37879e-05			14.9167	0.000585219	14.8333	0.000339275	8.77431	0.000597367	0.000615191	8.77431	-2.994e-05	-3.14929e-05
10.0833	0.0008047	10	0.000508009	8.84229	0.000757182	0.000788898	8.84229	-1.13433e-05	-1.61687e-05			10.0833	0.00161495	10	0.00141417	8.84229	0.00164886	0.0016784	8.84229	7.08935e-05	8.54464e-05			10.0833	0.000649477	10	0.000335451	8.84229	0.000597068	0.000614876	8.84229	-3.16631e-05	-3.38337e-05
12.25	0.000572853	14.6667	0.000689889	8.91075	0.000757069	0.000788737	8.91075	-1.38361e-05	-1.94184e-05			12.25	0.00137588	14.6667	0.00155757	8.91075	0.00164957	0.00167926	8.91075	6.29799e-05	7.71652e-05			12.25	0.000442045	14.6667	0.00054003	8.91075	0.000596751	0.000614538	8.91075	-3.33759e-05	-3.61693e-05
14.1667	0.000939162	16.9167	0.000501673	8.97968	0.000756931	0.000788543	8.97968	-1.63077e-05	-2.26506e-05			14.1667	0.00159504	16.9167	0.00155437	8.97968	0.0016502	0.00168003	8.97968	5.51377e-05	6.89566e-05			14.1667	0.000823425	16.9167	0.000312886	8.97968	0.000596418	0.000614176	8.97968	-3.50763e-05	-3.84976e-05
15.9167	0.00092873	15.1667	0.000617949	9.0491	0.000756767	0.000788316	9.0491	-1.87547e-05	-2.5862e-05			15.9167	0.0019174	15.1667	0.00168213	9.0491	0.00165075	0.00168072	9.0491	4.73783e-05	6.08321e-05			15.9167	0.000805486	15.1667	0.000431596	9.0491	0.000596067	0.000613791	9.0491	-3.67622e-05	-4.08165e-05
14	0.000620045	17.75	0.000705823	9.119	0.00075658	0.000788057	9.119	-2.11739e-05	-2.90493e-05			14	0.00165692	17.75	0.00170842	9.119	0.00165123	0.00168133	9.119	3.97127e-05	5.28031e-05			14	0.000451208	17.75	0.000502903	9.119	0.000595699	0.000613383	9.119	-3.84314e-05	-4.31238e-05
15.3333	0.000725459	9.33333	0.000727614	9.18938	0.000756368	0.000787767	9.18938	-2.35621e-05	-3.22093e-05			15.3333	0.00177382	9.33333	0.00160832	9.18938	0.00165162	0.00168186	9.18938	3.21516e-05	4.48806e-05			15.3333	0.000547532	9.33333	0.000569187	9.18938	0.000595315	0.000612952	9.18938	-4.00818e-05	-4.54174e-05
14	0.000904217	10.8333	0.0008601	9.26025	0.000756133	0.000787445	9.26025	-2.59161e-05	-3.53387e-05			14	0.00162171	10.8333	0.00179774	9.26025	0.00165195	0.0016823	9.26025	2.47051e-05	3.7075e-05			14	0.000782617	10.8333	0.00069664	9.26025	0.000594914	0.000612498	9.26025	-4.17112e-05	-4.76952e-05
15.5	0.000901343	11.9167	0.000790033	9.33162	0.000755873	0.000787091	9.33162	-2.82329e-05	-3.84345e-05			15.5	0.00160801	11.9167	0.001643	9.33162	0.00165219	0.00168268	9.33162	1.73832e-05	2.93967e-05			15.5	0.000758098	11.9167	0.000628465	9.33162	0.000594497	0.000612021	9.33162	-4.33177e-05	-4.99551e-05
11.6667	0.000882271	12.5833	0.000837934	9.40348	0.000755591	0.000786707	9.40348	-3.05093e-05	-4.14933e-05			11.6667	0.00181561	12.5833	0.00159624	9.40348	0.00165237	0.00168297	9.40348	1.01955e-05	2.18553e-05			11.6667	0.00069511	12.5833	0.000682961	9.40348	0.000594064	0.000611521	9.40348	-4.4899e-05	-5.21949e-05
13.75	0.00084828	13.6667	0.00060564	9.47584	0.000755286	0.000786292	9.47584	-3.27424e-05	-4.45123e-05			13.75	0.00173798	13.6667	0.00188092	9.47584	0.00165247	0.00168319	9.47584	3.15087e-06	1.44603e-05			13.75	0.00067284	13.6667	0.000400994	9.47584	0.000593615	0.000610999	9.47584	-4.64532e-05	-5.44124e-05
14	0.000740637	13.9167	0.000948137	9.54871	0.000754959	0.000785847	9.54871	-3.49294e-05	-4.74882e-05			14	0.00160422	13.9167	0.00183388	9.54871	0.0016525	0.00168333	9.54871	-3.74199e-06	7.22038e-06			14	0.000550629	13.9167	0.000768938	9.54871	0.00059315	0.000610455	9.54871	-4.79781e-05	-5.66055e-05
10	0.000561101	9.66667	0.000753353	9.62208	0.000754609	0.000785372	9.62208	-3.70673e-05	-5.04181e-05			10	0.00156643	9.66667	0.00156716	9.62208	0.00165246	0.0016834	9.62208	-1.04749e-05	1.44101e-07			10	0.000372005	9.66667	0.000560894	9.62208	0.000592671	0.000609889	9.62208	-4.94717e-05	-5.87721e-05
11.4167	0.000515548	9	0.000758258	9.69596	0.000754239	0.000784868	9.69596	-3.91536e-05	-5.32991e-05			11.4167	0.00164817	9	0.00177085	9.69596	0.00165236	0.00168341	9.69596	-1.70401e-05	-6.76058e-06			11.4167	0.000325019	9	0.000569065	9.69596	0.000592176	0.000609301	9.69596	-5.09321e-05	-6.09099e-05
16.8333	0.000758283	9.91667	0.000841691	9.77036	0.000753847	0.000784335	9.77036	-4.11853e-05	-5.61281e-05			16.8333	0.0018619	9.91667	0.00178762	9.77036	0.00165219	0.00168334	9.77036	-2.34304e-05	-1.34861e-05			16.8333	0.00054994	9.91667	0.000667297	9.77036	0.000591667	0.000608692	9.77036	-5.23573e-05	-6.30169e-05
15.25	0.00068744	11.75	0.000822575	9.84527	0.000753435	0.000783774	9.84527	-4.31601e-05	-5.89025e-05			15.25	0.00140008	11.75	0.00178036	9.84527	0.00165195	0.0016832	9.84527	-2.9639e-05	-2.00255e-05			15.25	0.000504401	11.75	0.00063032	9.84527	0.000591143	0.000608062	9.84527	-5.37452e-05	-6.50909e-05
16.5833	0.000704814	15.8333	0.000732224	9.92071	0.000753004	0.000783185	9.92071	-4.50753e-05	-6.16193e-05			16.5833	0.00157993	15.8333	0.00162651	9.92071	0.00165166	0.001683	9.92071	-3.56594e-05	-2.63722e-05			16.5833	0.000540314	15.8333	0.000543328	9.92071	0.000590605	0.000607411	9.92071	-5.50941e-05	-6.71296e-05
10.4167	0.000951566	10.9167	0.000626919	9.99666	0.000752553	0.000782568	9.99666	-4.69286e-05	-6.42758e-05			10.4167	0.00183004	10.9167	0.0015962	9.99666	0.0016513	0.00168274	9.99666	-4.14858e-05	-3.25201e-05			10.4167	0.000811587	10.9167	0.000415336	9.99666	0.000590055	0.00060674	9.99666	-5.64019e-05	-6.91311e-05
11.3333	0.000851996	16.5	0.000479792	10.0732	0.000752084	0.000781926	10.0732	-4.87175e-05	-6.68693e-05			11.3333	0.00178133	16.5	0.00155411	10.0732	0.00165089	0.00168241	10.0732	-4.71129e-05	-3.84635e-05			11.3333	0.000665099	16.5	0.000264524	10.0732	0.000589491	0.000606049	10.0732	-5.76668e-05	-7.10931e-05
15.3333	0.000854653	13.0833	0.000682952	10.1502	0.000751596	0.000781257	10.1502	-5.04399e-05	-6.93972e-05			15.3333	0.00185666	13.0833	0.00172179	10.1502	0.00165041	0.00168203	10.1502	-5.25358e-05	-4.41975e-05			15.3333	0.000637482	13.0833	0.000513612	10.1502	0.000588914	0.000605338	10.1502	-5.8887e-05	-7.30135e-05
10	0.000897136	15.9167	0.00074545	10.2277	0.000751092	0.000780563	10.2277	-5.20936e-05	-7.1857e-05			10	0.00194926	15.9167	0.00147296	10.2277	0.00164989	0.00168159	10.2277	-5.775e-05	-4.97174e-05			10	0.000710238	15.9167	0.000597878	10.2277	0.000588325	0.000604608	10.2277	-6.00607e-05	-7.48902e-05
8.33333	0.000986625	16	0.000910657	10.3058	0.000750571	0.000779844	10.3058	-5.36764e-05	-7.4246e-05			8.33333	0.00155204	16	0.00193401	10.3058	0.00164931	0.00168109	10.3058	-6.27518e-05	-5.50193e-05			8.33333	0.000897094	16	0.000750757	10.3058	0.000587724	0.000603859	10.3058	-6.11861e-05	-7.67212e-05
10.4167	0.000625498	13.5833	0.000879477	10.3845	0.000750034	0.000779102	10.3845	-5.51865e-05	-7.65619e-05			10.4167	0.00174862	13.5833	0.00181445	10.3845	0.00164868	0.00168054	10.3845	-6.75375e-05	-6.00994e-05			10.4167	0.000454586	13.5833	0.000714339	10.3845	0.000587113	0.000603091	10.3845	-6.22615e-05	-7.85042e-05
16	0.000567561	11.3333	0.00104983	10.4636	0.000749482	0.000778336	10.4636	-5.6622e-05	-7.88024e-05			16	0.00154974	11.3333	0.00192815	10.4636	0.00164801	0.00167994	10.4636	-7.21045e-05	-6.49547e-05			16	0.000353812	11.3333	0.000872046	10.4636	0.00058649	0.000602306	10.4636	-6.32853e-05	-8.02374e-05
13	0.00071439	16.1667	0.00095896	10.5434	0.000748916	0.000777548	10.5434	-5.79811e-05	-8.09651e-05			13	0.00159792	16.1667	0.00182435	10.5434	0.00164729	0.00167929	10.5434	-7.64502e-05	-6.95828e-05			13	0.000556114	16.1667	0.00083507	10.5434	0.000585857	0.000601504	10.5434	-6.42559e-05	-8.19186e-05
11.5833	0.000765099	13.5	0.00071727	10.6237	0.000748336	0.000776739	10.6237	-5.92622e-05	-8.30478e-05			11.5833	0.00155595	13.5	0.00163599	10.6237	0.00164652	0.00167859	10.6237	-8.05728e-05	-7.39815e-05			11.5833	0.000577374	13.5	0.000511149	10.6237	0.000585215	0.000600685	10.6237	-6.51716e-05	-8.35459e-05
10.5833	0.000881063	16.1667	0.000767243	10.7045	0.000747744	0.000775908	10.7045	-6.04637e-05	-8.50485e-05			10.5833	0.00166175	16.1667	0.00144735	10.7045	0.00164572	0.00167785	10.7045	-8.44708e-05	-7.81494e-05			10.5833	0.000732484	16.1667	0.000577027	10.7045	0.000584563	0.000599849	10.7045	-6.6031e-05	-8.51173e-05
14.3333	0.000660571	9.66667	0.000938877	10.7859	0.000747139	0.000775058	10.7859	-6.15842e-05	-8.69651e-05			14.3333	0.00130649	9.66667	0.00175	10.7859	0.00164487	0.00167707	10.7859	-8.81433e-05	-8.20854e-05			14.3333	0.000541748	9.66667	0.000715341	10.7859	0.000583902	0.000598998	10.7859	-6.68327e-05	-8.66308e-05
17.0833	0.000780952	17.8333	0.000780277	10.8679	0.000746523	0.000774188	10.8679	-6.26223e-05	-8.87956e-05			17.0833	0.00155522	17.8333	0.0016499	10.8679	0.00164399	0.00167625	10.8679	-9.159e-05	-8.57889e-05			17.0833	0.000638057	17.8333	0.000620661	10.8679	0.000583234	0.000598132	10.8679	-6.75751e-05	-8.80846e-05
21.5	0.000376842	17.25	0.000417957	10.9505	0.000745897	0.0007733	10.9505	-6.35769e-05	-9.05382e-05			21.5	0.000956542	17.25	0.00142685	10.9505	0.00164308	0.00167539	10.9505	-9.48108e-05	-8.926e-05			21.5	0.000263108	17.25	0.000207755	10.9505	0.000582558	0.000597251	10.9505	-6.82571e-05	-8.94768e-05
18.5833	0.000511828	13.75	0.000511924	11.0336	0.000745261	0.000772395	11.0336	-6.44468e-05	-9.21912e-05			18.5833	0.00128091	13.75	0.00144992	11.0336	0.00164213	0.0016745	11.0336	-9.78063e-05	-9.24991e-05			18.5833	0.000342544	13.75	0.000322773	11.0336	0.000581876	0.000596356	11.0336	-6.88773e-05	-9.08057e-05
10.4167	0.000838927	10.5	0.000622634	11.1173	0.000744617	0.000771473	11.1173	-6.52312e-05	-9.3753e-05			10.4167	0.00178417	10.5	0.00146265	11.1173	0.00164115	0.00167358	11.1173	-0.000100577	-9.55072e-05			10.4167	0.000591859	10.5	0.000432318	11.1173	0.000581187	0.000595448	11.1173	-6.94346e-05	-9.20694e-05
10	0.000709881	9.66667	0.000803651	11.2016	0.000743965	0.000770535	11.2016	-6.59291e-05	-9.52218e-05			10	0.00154888	9.66667	0.00191826	11.2016	0.00164014	0.00167262	11.2016	-0.000103126	-9.82857e-05			10	0.000553047	9.66667	0.000639077	11.2016	0.000580493	0.000594527	11.2016	-6.99278e-05	-9.32664e-05
14.9167	0.000602892	13	0.000733498	11.2864	0.000743305	0.000769583	11.2864	-6.65399e-05	-9.65964e-05			14.9167	0.00160858	13	0.00159178	11.2864	0.00163911	0.00167164	11.2864	-0.000105453	-0.000100836			14.9167	0.000427963	13	0.000551109	11.2864	0.000579793	0.000593595	11.2864	-7.03558e-05	-9.43949e-05
14.1667	0.000534487	9.08333	0.000793715	11.3719	0.00074264	0.000768617	11.3719	-6.70629e-05	-9.78755e-05			14.1667	0.00137139	9.08333	0.00171775	11.3719	0.00163806	0.00167063	11.3719	-0.000107562	-0.000103162			14.1667	0.000379903	9.08333	0.000611654	11.3719	0.00057909	0.000592651	11.3719	-7.07178e-05	-9.54534e-05
14.8333	0.000384918	13.0833	0.000940766	11.4579	0.000741969	0.000767638	11.4579	-6.74977e-05	-9.90577e-05			14.8333	0.00109566	13.0833	0.00176157	11.4579	0.00163698	0.0016696	11.4579	-0.000109456	-0.000105265			14.8333	0.000239381	13.0833	0.000768387	11.4579	0.000578383	0.000591696	11.4579	-7.10129e-05	-9.64404e-05
10	0.000837314	10.5833	0.000792608	11.5446	0.000741294	0.000766648	11.5446	-6.78441e-05	-0.000100142			10	0.0017592	10.5833	0.001876	11.5446	0.00163589	0.00166855	11.5446	-0.000111136	-0.000107148			10	0.000682397	10.5833	0.000593475	11.5446	0.000577673	0.000590732	11.5446	-7.12402e-05	-9.73545e-05
14.5833	0.00078483	13.5	0.000681771	11.6319	0.000740616	0.000765646	11.6319	-6.81017e-05	-0.000101128			14.5833	0.00187587	13.5	0.00144241	11.6319	0.00163478	0.00166747	11.6319	-0.000112608	-0.000108816			14.5833	0.000610337	13.5	0.000526988	11.6319	0.00057696	0.000589758	11.6319	-7.1399e-05	-9.81944e-05
14.3333	0.000612741	17.0833	0.00060198	11.7197	0.000739935	0.000764635	11.7197	-6.82706e-05	-0.000102014			14.3333	0.00156594	17.0833	0.0014909	11.7197	0.00163365	0.00166639	11.7197	-0.000113876	-0.000110273			14.3333	0.000445873	17.0833	0.000464279	11.7197	0.000576246	0.000588776	11.7197	-7.14887e-05	-9.89588e-05
14.5833	0.000803105	15	0.000762375	11.8082	0.000739252	0.000763615	11.8082	-6.83509e-05	-0.000102799			14.5833	0.0015139	15	0.00183572	11.8082	0.00163251	0.00166528	11.8082	-0.000114943	-0.000111522			14.5833	0.000615469	15	0.000578769	11.8082	0.000575531	0.000587787	11.8082	-7.15089e-05	-9.96466e-05
10.0833	0.000727989	12.6667	0.000558541	11.8973	0.000738569	0.000762587	11.8973	-6.83427e-05	-0.000103484			10.0833	0.00152214	12.6667	0.00146242	11.8973	0.00163136	0.00166417	11.8973	-0.000115814	-0.000112569			10.0833	0.000549155	12.6667	0.000417939	11.8973	0.000574816	0.00058679	11.8973	-7.1459e-05	-0.000100257
14.8333	0.00065181	10.9167	0.00074974	11.987	0.000737885	0.000761552	11.987	-6.82464e-05	-0.000104067			14.8333	0.0014373	10.9167	0.00136831	11.987	0.0016302	0.00166304	11.987	-0.000116496	-0.000113419			14.8333	0.000536984	10.9167	0.000567539	11.987	0.000574102	0.000585788	11.987	-7.13388e-05	-0.000100788
12.9167	0.000772869	10.3333	0.000924523	12.0773	0.000737203	0.000760511	12.0773	-6.80626e-05	-0.000104549			12.9167	0.00160864	10.3333	0.00174744	12.0773	0.00162904	0.00166191	12.0773	-0.000116992	-0.000114078			12.9167	0.000628464	10.3333	0.000782338	12.0773	0.000573388	0.00058478	12.0773	-7.11481e-05	-0.00010124
14	0.000736643	10.8333	0.000619562	12.1683	0.000736522	0.000759466	12.1683	-6.77919e-05	-0.000104929			14	0.00166068	10.8333	0.00146303	12.1683	0.00162787	0.00166077	12.1683	-0.00011731	-0.000114552			14	0.000543424	10.8333	0.000483674	12.1683	0.000572677	0.000583768	12.1683	-7.08867e-05	-0.000101611
15.75	0.000732424	14.9167	0.000812533	12.2599	0.000735844	0.000758417	12.2599	-6.74352e-05	-0.000105208			15.75	0.00167759	14.9167	0.00170939	12.2599	0.0016267	0.00165962	12.2599	-0.000117455	-0.000114847			15.75	0.000611243	14.9167	0.000648441	12.2599	0.000571968	0.000582751	12.2599	-7.05547e-05	-0.000101902
12	0.000493027	9.66667	0.00102561	12.3521	0.00073517	0.000757365	12.3521	-6.69933e-05	-0.000105385			12	0.00151757	9.66667	0.00202656	12.3521	0.00162552	0.00165847	12.3521	-0.000117434	-0.000114969			12	0.000349938	9.66667	0.00093549	12.3521	0.000571262	0.000581732	12.3521	-7.01521e-05	-0.000102111
14.3333	0.000707177	11.75	0.000955064	12.445	0.0007345	0.000756311	12.445	-6.64673e-05	-0.000105461			14.3333	0.00147902	11.75	0.00202568	12.445	0.00162435	0.00165732	12.445	-0.000117253	-0.000114925			14.3333	0.000552402	11.75	0.000809086	12.445	0.000570561	0.000580711	12.445	-6.96793e-05	-0.000102239
12	0.000841496	13.9167	0.000739875	12.5385	0.000733835	0.000755256	12.5385	-6.58586e-05	-0.000105437			12	0.0016404	13.9167	0.0016505	12.5385	0.00162317	0.00165617	12.5385	-0.00011692	-0.000114723			12	0.000642405	13.9167	0.000563321	12.5385	0.000569864	0.000579689	12.5385	-6.91365e-05	-0.000102284
19.0833	0.000786435	12.9167	0.000840883	12.6327	0.000733177	0.000754202	12.6327	-6.51684e-05	-0.000105312			19.0833	0.00178029	12.9167	0.00161081	12.6327	0.00162201	0.00165503	12.6327	-0.000116442	-0.00011437			19.0833	0.000622254	12.9167	0.000688866	12.6327	0.000569173	0.000578666	12.6327	-6.85242e-05	-0.000102247
14.5	0.000654162	10.6667	0.00059575	12.7275	0.000732525	0.000753149	12.7275	-6.43983e-05	-0.000105088			14.5	0.0015534	10.6667	0.00169727	12.7275	0.00162084	0.00165388	12.7275	-0.000115826	-0.000113873			14.5	0.000512641	10.6667	0.000409411	12.7275	0.000568487	0.000577644	12.7275	-6.7843e-05	-0.000102128
16.4167	0.000769053	9.58333	0.000914552	12.823	0.000731881	0.000752098	12.823	-6.355e-05	-0.000104767			16.4167	0.00157786	9.58333	0.0018361	12.823	0.00161968	0.00165275	12.823	-0.000115079	-0.000113241			16.4167	0.000615535	9.58333	0.000824122	12.823	0.000567809	0.000576622	12.823	-6.70936e-05	-0.000101926
16.75	0.00058984	9	0.000891969	12.9191	0.000731245	0.00075105	12.9191	-6.26254e-05	-0.000104348			16.75	0.00149901	9	0.00176804	12.9191	0.00161853	0.00165161	12.9191	-0.000114211	-0.000112481			16.75	0.000412825	9	0.000706518	12.9191	0.000567138	0.000575603	12.9191	-6.62769e-05	-0.000101643
16.8333	0.00048804	14	0.000964217	13.0159	0.000730619	0.000750007	13.0159	-6.16263e-05	-0.000103834			16.8333	0.00121022	14	0.00196856	13.0159	0.00161739	0.00165049	13.0159	-0.000113228	-0.000111602			16.8333	0.00036621	14	0.000782972	13.0159	0.000566475	0.000574587	13.0159	-6.53938e-05	-0.000101279
14.75	0.000598674	8.5	0.000913981	13.1134	0.000730003	0.000748968	13.1134	-6.05549e-05	-0.000103226			14.75	0.00168933	8.5	0.00182504	13.1134	0.00161626	0.00164937	13.1134	-0.000112138	-0.000110612			14.75	0.000425147	8.5	0.000784044	13.1134	0.000565821	0.000573574	13.1134	-6.44453e-05	-0.000100833
14	0.000629727	10.0833	0.00102392	13.2116	0.000729397	0.000747936	13.2116	-5.94134e-05	-0.000102526			14	0.00173228	10.0833	0.00180713	13.2116	0.00161514	0.00164827	13.2116	-0.000110951	-0.000109519			14	0.00044014	10.0833	0.000949976	13.2116	0.000565177	0.000572566	13.2116	-6.34328e-05	-0.000100307
14.5	0.000879861	12.25	0.000695982	13.3104	0.000728803	0.000746911	13.3104	-5.82042e-05	-0.000101735			14.5	0.00159758	12.25	0.00150684	13.3104	0.00161403	0.00164717	13.3104	-0.000109674	-0.000108332			14.5	0.000691432	12.25	0.000530139	13.3104	0.000564543	0.000571562	13.3104	-6.23574e-05	-9.97026e-05
14.5	0.000697486	9.75	0.000648638	13.41	0.000728221	0.000745893	13.41	-5.69299e-05	-0.000100856			14.5	0.00139154	9.75	0.00165888	13.41	0.00161293	0.00164609	13.41	-0.000108316	-0.00010706			14.5	0.000581486	9.75	0.000426025	13.41	0.000563919	0.000570565	13.41	-6.12208e-05	-9.90194e-05
14.3333	0.000539456	15.25	0.000761004	13.5102	0.000727652	0.000744885	13.5102	-5.55931e-05	-9.98905e-05			14.3333	0.00144156	15.25	0.00153064	13.5102	0.00161185	0.00164502	13.5102	-0.000106885	-0.000105711			14.3333	0.000360976	15.25	0.000558041	13.5102	0.000563307	0.000569575	13.5102	-6.00245e-05	-9.82593e-05
8.58333	0.000690079	9.33333	0.000984449	13.6111	0.000727096	0.000743886	13.6111	-5.41965e-05	-9.88414e-05			8.58333	0.00158004	9.33333	0.00182055	13.6111	0.00161078	0.00164396	13.6111	-0.00010539	-0.000104294			8.58333	0.000553958	9.33333	0.00083265	13.6111	0.000562707	0.000568593	13.6111	-5.87701e-05	-9.74234e-05
10.8333	0.000913727	16.9167	0.000635643	13.7127	0.000726554	0.000742898	13.7127	-5.27432e-05	-9.77112e-05			10.8333	0.00191765	16.9167	0.00141829	13.7127	0.00160972	0.00164292	13.7127	-0.000103839	-0.000102818			10.8333	0.000755507	16.9167	0.000459651	13.7127	0.000562119	0.000567618	13.7127	-5.74596e-05	-9.65132e-05
14.5833	0.000773879	9.41667	0.000882336	13.8151	0.000726027	0.00074192	13.8151	-5.12361e-05	-9.65025e-05			14.5833	0.00164197	9.41667	0.00177184	13.8151	0.00160869	0.00164189	13.8151	-0.000102241	-0.000101291			14.5833	0.000574032	9.41667	0.000697284	13.8151	0.000561544	0.000566653	13.8151	-5.60949e-05	-9.55306e-05
14.75	0.00060039	10.0833	0.000976383	13.9181	0.000725514	0.000740955	13.9181	-4.96784e-05	-9.52183e-05			14.75	0.00149265	10.0833	0.00175646	13.9181	0.00160766	0.00164088	13.9181	-0.000100604	-9.97234e-05			14.75	0.000435038	10.0833	0.000813132	13.9181	0.000560983	0.000565698	13.9181	-5.4678e-05	-9.44771e-05
14.6667	0.000494314	15	0.000851162	14.0219	0.000725017	0.000740003	14.0219	-4.80733e-05	-9.38617e-05			14.6667	0.00154818	15	0.00154894	14.0219	0.00160666	0.00163988	14.0219	-9.89367e-05	-9.81226e-05			14.6667	0.00035108	15	0.00068877	14.0219	0.000560436	0.000564753	14.0219	-5.32113e-05	-9.33549e-05
14.6667	0.000780965	16.9167	0.000466658	14.1264	0.000724537	0.000739065	14.1264	-4.64243e-05	-9.24358e-05			14.6667	0.00169057	16.9167	0.0015664	14.1264	0.00160567	0.0016389	14.1264	-9.72471e-05	-9.64976e-05			14.6667	0.000587297	16.9167	0.000249636	14.1264	0.000559904	0.00056382	14.1264	-5.16969e-05	-9.2166e-05
9.41667	0.000458373	9.5	0.000718716	14.2316	0.000724072	0.00073814	14.2316	-4.47348e-05	-9.09442e-05			9.41667	0.00136673	9.5	0.00167085	14.2316	0.0016047	0.00163793	14.2316	-9.55438e-05	-9.48569e-05			9.41667	0.000337144	9.5	0.000504968	14.2316	0.000559387	0.000562898	14.2316	-5.01373e-05	-9.09127e-05
18.4167	0.000761158	11.0833	0.000853836	14.3375	0.000723625	0.000737231	14.3375	-4.30084e-05	-8.93903e-05			18.4167	0.00149618	11.0833	0.00165549	14.3375	0.00160374	0.00163698	14.3375	-9.38347e-05	-9.32091e-05			18.4167	0.000528311	11.0833	0.000682089	14.3375	0.000558886	0.000561989	14.3375	-4.85351e-05	-8.95975e-05
10.6667	0.000832106	12	0.000594664	14.4442	0.000723195	0.000736337	14.4442	-4.12487e-05	-8.77778e-05			10.6667	0.00180975	12	0.00161372	14.4442	0.0016028	0.00163605	14.4442	-9.21279e-05	-9.15624e-05			10.6667	0.000723539	12	0.000379061	14.4442	0.000558401	0.000561093	14.4442	-4.68929e-05	-8.82229e-05
10.9167	0.000781181	13.75	0.00102982	14.5516	0.000722783	0.000735459	14.5516	-3.94596e-05	-8.61107e-05			10.9167	0.00178225	13.75	0.00180501	14.5516	0.00160188	0.00163514	14.5516	-9.04312e-05	-8.9925e-05			10.9167	0.00057945	13.75	0.000893264	14.5516	0.000557932	0.000560211	14.5516	-4.52135e-05	-8.67917e-05
8.5	0.000908099	10.25	0.000775973	14.6598	0.000722388	0.000734598	14.6598	-3.76449e-05	-8.43928e-05			8.5	0.00180954	10.25	0.00159993	14.6598	0.00160098	0.00163424	14.6598	-8.87524e-05	-8.8305e-05			8.5	0.000789626	10.25	0.000658744	14.6598	0.00055748	0.000559343	14.6598	-4.34996e-05	-8.53066e-05
10.9167	0.000768052	12.4167	0.000449265	14.7687	0.000722011	0.000733754	14.7687	-3.58085e-05	-8.26283e-05			10.9167	0.00133081	12.4167	0.00145104	14.7687	0.00160009	0.00163335	14.7687	-8.70988e-05	-8.67102e-05			10.9167	0.000711095	12.4167	0.000282446	14.7687	0.000557045	0.00055849	14.7687	-4.17543e-05	-8.37708e-05
15.5833	0.000855374	12.1667	0.000726333	14.8784	0.000721653	0.000732928	14.8784	-3.39543e-05	-8.08215e-05			15.5833	0.00164097	12.1667	0.00193278	14.8784	0.00159922	0.00163249	14.8784	-8.54779e-05	-8.51484e-05			15.5833	0.000654915	12.1667	0.00052697	14.8784	0.000556627	0.000557652	14.8784	-3.99806e-05	-8.21873e-05
11.75	0.00090988	11.6667	0.000807442	14.9888	0.000721314	0.00073212	14.9888	-3.20863e-05	-7.89767e-05			11.75	0.00185389	11.6667	0.0016717	14.9888	0.00159836	0.00163163	14.9888	-8.38965e-05	-8.36268e-05			11.75	0.000774715	11.6667	0.000619724	14.9888	0.000556227	0.00055683	14.9888	-3.81815e-05	-8.05594e-05
8.33333	0.000788076	13.75	0.00102262	15.1001	0.000720993	0.00073133	15.1001	-3.02087e-05	-7.70983e-05			8.33333	0.00165459	13.75	0.0018677	15.1001	0.00159752	0.0016308	15.1001	-8.23617e-05	-8.21527e-05			8.33333	0.000595636	13.75	0.000864909	15.1001	0.000555845	0.000556024	15.1001	-3.63603e-05	-7.88906e-05
12.0833	0.000766842	14.9167	0.000833864	15.212	0.000720691	0.000730559	15.212	-2.83256e-05	-7.51909e-05			12.0833	0.00152822	14.9167	0.00154252	15.212	0.0015967	0.00162998	15.212	-8.08799e-05	-8.07331e-05			12.0833	0.000638168	14.9167	0.000656613	15.212	0.000555482	0.000555236	15.212	-3.45201e-05	-7.71842e-05
14	0.00077822	13.5833	0.000924076	15.3248	0.000720408	0.000729807	15.3248	-2.64411e-05	-7.32592e-05			14	0.00159066	13.5833	0.00176574	15.3248	0.00159589	0.00162917	15.3248	-7.94576e-05	-7.93747e-05			14	0.000598823	13.5833	0.000740395	15.3248	0.000555137	0.000554464	15.3248	-3.26644e-05	-7.54439e-05
17.5833	0.000780721	13.75	0.000486529	15.4384	0.000720143	0.000729074	15.4384	-2.45593e-05	-7.13079e-05			17.5833	0.00153109	13.75	0.00162219	15.4384	0.0015951	0.00162838	15.4384	-7.81006e-05	-7.80838e-05			17.5833	0.000616765	13.75	0.00031125	15.4384	0.00055481	0.000553709	15.4384	-3.07964e-05	-7.36733e-05
10.6667	0.000456818	15.6667	0.000508456	15.5527	0.000719898	0.000728361	15.5527	-2.26845e-05	-6.93418e-05			10.6667	0.00163943	15.6667	0.0010988	15.5527	0.00159432	0.0016276	15.5527	-7.68147e-05	-7.68667e-05			10.6667	0.000314926	15.6667	0.000390437	15.5527	0.000554502	0.000552973	15.5527	-2.89196e-05	-7.18764e-05
8.66667	0.000680895	9	0.00072955	15.6678	0.000719671	0.000727668	15.6678	-2.08207e-05	-6.73657e-05			8.66667	0.00143251	9	0.00146465	15.6678	0.00159355	0.00162683	15.6678	-7.56055e-05	-7.5729e-05			8.66667	0.000523506	9	0.000596434	15.6678	0.000554213	0.000552254	15.6678	-2.70374e-05	-7.00569e-05
9.91667	0.00072361	18	0.000274637	15.7838	0.000719463	0.000726994	15.7838	-1.89721e-05	-6.53846e-05			9.91667	0.00148317	18	0.00134861	15.7838	0.00159279	0.00162607	15.7838	-7.4478e-05	-7.46764e-05			9.91667	0.000583188	18	9.39333e-05	15.7838	0.000553942	0.000551553	15.7838	-2.51533e-05	-6.82188e-05
12	0.000759336	13.3333	0.000886274	15.9005	0.000719273	0.00072634	15.9005	-1.7143e-05	-6.34033e-05			12	0.00140417	13.3333	0.00185844	15.9005	0.00159205	0.00162532	15.9005	-7.34369e-05	-7.37139e-05			12	0.000628446	13.3333	0.000751856	15.9005	0.000553691	0.000550871	15.9005	-2.32707e-05	-6.6366e-05
17.5	0.000722372	10.0833	0.000626723	16.0181	0.000719101	0.000725706	16.0181	-1.53373e-05	-6.14269e-05			17.5	0.00164824	10.0833	0.00143545	16.0181	0.00159131	0.00162459	16.0181	-7.24868e-05	-7.28464e-05			17.5	0.000523742	10.0833	0.000443286	16.0181	0.000553458	0.000550207	16.0181	-2.13933e-05	-6.45027e-05
15.3333	0.000781294	14.8333	0.000524982	16.1364	0.000718948	0.000725092	16.1364	-1.35591e-05	-5.94602e-05			15.3333	0.00175488	14.8333	0.00131853	16.1364	0.00159059	0.00162386	16.1364	-7.16318e-05	-7.20785e-05			15.3333	0.000566727	14.8333	0.000379853	16.1364	0.000553244	0.000549562	16.1364	-1.95244e-05	-6.26329e-05
16.6667	0.00087338	16.8333	0.000903268	16.2556	0.000718812	0.000724497	16.2556	-1.18124e-05	-5.75082e-05			16.6667	0.00180677	16.8333	0.00165568	16.2556	0.00158987	0.00162314	16.2556	-7.08756e-05	-7.14142e-05			16.6667	0.000720208	16.8333	0.000740647	16.2556	0.000553049	0.000548936	16.2556	-1.76676e-05	-6.07608e-05
9.75	0.000713286	17.6667	0.00056571	16.3756	0.000718694	0.000723922	16.3756	-1.01011e-05	-5.55758e-05			9.75	0.00170088	17.6667	0.00112494	16.3756	0.00158916	0.00162242	16.3756	-7.02217e-05	-7.08573e-05			9.75	0.00054588	17.6667	0.000431438	16.3756	0.000552872	0.000548328	16.3756	-1.58264e-05	-5.88905e-05
17.0833	0.000559365	13	0.000745913	16.4965	0.000718593	0.000723367	16.4965	-8.42918e-06	-5.36679e-05			17.0833	0.00145984	13	0.00160039	16.4965	0.00158846	0.00162171	16.4965	-6.9673e-05	-7.04112e-05			17.0833	0.000379329	13	0.000571065	16.4965	0.000552714	0.00054774	16.4965	-1.40042e-05	-5.70261e-05
16	0.000824906	16.3333	0.000717902	16.6182	0.000718509	0.00072283	16.6182	-6.80025e-06	-5.17894e-05			16	0.00165267	16.3333	0.0015528	16.6182	0.00158776	0.00162101	16.6182	-6.92322e-05	-7.00789e-05			16	0.00064593	16.3333	0.000580469	16.6182	0.000552574	0.000547169	16.6182	-1.22044e-05	-5.51718e-05
14.75	0.000765606	17.3333	0.000698958	16.7407	0.000718441	0.000722312	16.7407	-5.218e-06	-4.9945e-05			14.75	0.00160318	17.3333	0.0015949	16.7407	0.00158707	0.00162031	16.7407	-6.89016e-05	-6.9863e-05			14.75	0.000593118	17.3333	0.000559069	16.7407	0.000552452	0.000546618	16.7407	-1.04304e-05	-5.33316e-05
8.08333	0.000737157	9.5	0.000882385	16.8641	0.000718389	0.000721813	16.8641	-3.68597e-06	-4.81393e-05			8.08333	0.00175928	9.5	0.0017352	16.8641	0.00158638	0.00161961	16.8641	-6.86831e-05	-6.97659e-05			8.08333	0.000581462	9.5	0.000642153	16.8641	0.000552348	0.000546084	16.8641	-8.68547e-06	-5.15097e-05
10.3333	0.000840259	13	0.000479701	16.9884	0.000718352	0.000721331	16.9884	-2.20755e-06	-4.6377e-05			10.3333	0.00200165	13	0.00133518	16.9884	0.0015857	0.00161891	16.9884	-6.85783e-05	-6.97894e-05			10.3333	0.00065955	13	0.000289147	16.9884	0.000552261	0.000545569	16.9884	-6.97285e-06	-4.97101e-05
14	0.000757743	11.1667	0.000811335	17.1135	0.00071833	0.000720867	17.1135	-7.86024e-07	-4.46626e-05			14	0.00179867	11.1667	0.00158273	17.1135	0.00158501	0.00161821	17.1135	-6.85882e-05	-6.99349e-05			14	0.00056949	11.1667	0.000636606	17.1135	0.000552191	0.000545072	17.1135	-5.29568e-06	-4.79368e-05
14.75	0.00100895	11.75	0.000746087	17.2395	0.000718322	0.000720421	17.2395	5.75516e-07	-4.30004e-05			14.75	0.0018262	11.75	0.00155517	17.2395	0.00158432	0.00161751	17.2395	-6.87138e-05	-7.02035e-05			14.75	0.000866037	11.75	0.000595883	17.2395	0.000552138	0.000544593	17.2395	-3.657e-06	-4.61936e-05
17.75	0.000744228	13.6667	0.000586747	17.3664	0.000718328	0.000719991	17.3664	1.87411e-06	-4.13945e-05			17.75	0.00155793	13.6667	0.00156356	17.3664	0.00158364	0.00161681	17.3664	-6.89552e-05	-7.0596e-05			17.75	0.000562843	13.6667	0.000440145	17.3664	0.000552102	0.000544131	17.3664	-2.05978e-06	-4.44844e-05
14.3333	0.000590402	12.3333	0.00087441	17.4941	0.000718347	0.000719577	17.4941	3.10701e-06	-3.9849e-05			14.3333	0.00148592	12.3333	0.00156465	17.4941	0.00158295	0.00161611	17.4941	-6.93126e-05	-7.11126e-05			14.3333	0.000447276	12.3333	0.000704805	17.4941	0.000552081	0.000543686	17.4941	-5.06816e-07	-4.28129e-05
14.1667	0.000629146	9.08333	0.000546425	17.6227	0.000718378	0.000719178	17.6227	4.27161e-06	-3.83677e-05			14.1667	0.00148818	9.08333	0.0015967	17.6227	0.00158225	0.0016154	17.6227	-6.97856e-05	-7.17531e-05			14.1667	0.000472443	9.08333	0.000330706	17.6227	0.000552076	0.000543258	17.6227	9.9917e-07	-4.11825e-05
14.0833	0.000870236	10.8333	0.000793788	17.7523	0.00071842	0.000718795	17.7523	5.36556e-06	-3.69544e-05			14.0833	0.0018328	10.8333	0.00176281	17.7523	0.00158156	0.00161468	17.7523	-7.03733e-05	-7.25173e-05			14.0833	0.000660671	10.8333	0.000613594	17.7523	0.000552086	0.000542846	17.7523	2.45562e-06	-3.95969e-05
17.75	0.000789687	8.16667	0.000779017	17.8827	0.000718474	0.000718425	17.8827	6.38674e-06	-3.56122e-05			17.75	0.00156516	8.16667	0.00165562	17.8827	0.00158085	0.00161395	17.8827	-7.10748e-05	-7.34041e-05			17.75	0.000624827	8.16667	0.000642621	17.8827	0.000552111	0.00054245	17.8827	3.86022e-06	-3.80592e-05
9.91667	0.000798147	9.33333	0.00110321	18.0141	0.000718538	0.000718069	18.0141	7.33397e-06	-3.43433e-05			9.91667	0.00153394	9.33333	0.00180633	18.0141	0.00158014	0.00161322	18.0141	-7.18892e-05	-7.44129e-05			9.91667	0.000622292	9.33333	0.000993365	18.0141	0.000552149	0.000542069	18.0141	5.21157e-06	-3.65712e-05
9.33333	0.000609887	9.25	0.000618783	18.1463	0.000718611	0.000717726	18.1463	8.20589e-06	-3.31499e-05			9.33333	0.00137295	9.25	0.00141055	18.1463	0.00157942	0.00161247	18.1463	-7.28149e-05	-7.55423e-05			9.33333	0.000476335	9.25	0.000448169	18.1463	0.000552201	0.000541704	18.1463	6.50803e-06	-3.51354e-05
14.9167	0.00045206	15.1667	0.000781455	18.2795	0.000718693	0.000717394	18.2795	9.00105e-06	-3.20347e-05			14.9167	0.00141581	15.1667	0.00149257	18.2795	0.00157869	0.00161172	18.2795	-7.38497e-05	-7.67903e-05			14.9167	0.000277063	15.1667	0.00064345	18.2795	0.000552266	0.000541352	18.2795	7.7477e-06	-3.37545e-05
16.6667	0.000672726	9.25	0.000839323	18.4136	0.000718783	0.000717074	18.4136	9.71824e-06	-3.10002e-05			16.6667	0.0015239	9.25	0.00175458	18.4136	0.00157796	0.00161095	18.4136	-7.4991e-05	-7.81546e-05			16.6667	0.000557681	9.25	0.000688106	18.4136	0.000552344	0.000541015	18.4136	8.92887e-06	-3.24311e-05
10.9167	0.00101673	13.3333	0.000921906	18.5486	0.00071888	0.000716764	18.5486	1.03565e-05	-3.00485e-05			10.9167	0.00183771	13.3333	0.00184061	18.5486	0.00157721	0.00161017	18.5486	-7.6236e-05	-7.96324e-05			10.9167	0.000846643	13.3333	0.000707187	18.5486	0.000552433	0.00054069	18.5486	1.005e-05	-3.11676e-05
12.8333	0.000653492	13.6667	0.000648086	18.6846	0.000718984	0.000716463	18.6846	1.09152e-05	-2.91815e-05			12.8333	0.00161888	13.6667	0.00153659	18.6846	0.00157644	0.00160937	18.6846	-7.75815e-05	-8.12205e-05			12.8333	0.000493605	13.6667	0.000467682	18.6846	0.000552534	0.000540379	18.6846	1.11099e-05	-2.9966e-05
18.5	0.000553857	9.16667	0.000917023	18.8215	0.000719093	0.000716171	18.8215	1.13938e-05	-2.84007e-05			18.5	0.00137496	9.16667	0.00197953	18.8215	0.00157567	0.00160856	18.8215	-7.90237e-05	-8.29156e-05			18.5	0.000404864	9.16667	0.000738376	18.8215	0.000552645	0.000540079	18.8215	1.21073e-05	-2.88283e-05
20.5	0.00063772	12.0833	0.000886017	18.9594	0.000719207	0.000715887	18.9594	1.17923e-05	-2.77074e-05			20.5	0.00173822	12.0833	0.00179565	18.9594	0.00157488	0.00160773	18.9594	-8.05589e-05	-8.47138e-05			20.5	0.00045759	12.0833	0.00069654	18.9594	0.000552766	0.000539791	18.9594	1.30414e-05	-2.77562e-05
21.8333	0.000762406	17.6667	0.000627074	19.0982	0.000719325	0.00071561	19.0982	1.21109e-05	-2.71023e-05			21.8333	0.0015779	17.6667	0.00154557	19.0982	0.00157407	0.00160689	19.0982	-8.21828e-05	-8.6611e-05			21.8333	0.000604498	17.6667	0.000404356	19.0982	0.000552896	0.000539513	19.0982	1.39117e-05	-2.67509e-05
19.4167	0.000632491	11.5	0.000827939	19.238	0.000719446	0.000715339	19.238	1.23501e-05	-2.6586e-05			19.4167	0.00157348	11.5	0.00168026	19.238	0.00157325	0.00160602	19.238	-8.3891e-05	-8.86029e-05			19.4167	0.000418005	11.5	0.000660566	19.238	0.000553035	0.000539246	19.238	1.47176e-05	-2.58136e-05
20.8333	0.000685717	9.41667	0.000685284	19.3788	0.00071957	0.000715073	19.3788	1.25106e-05	-2.61586e-05			20.8333	0.00157641	9.41667	0.00164786	19.3788	0.00157241	0.00160513	19.3788	-8.56787e-05	-9.06846e-05			20.8333	0.000474105	9.41667	0.000520792	19.3788	0.000553182	0.000538988	19.3788	1.54591e-05	-2.49452e-05
10.6667	0.000692925	9.08333	0.000920475	19.5205	0.000719695	0.000714812	19.5205	1.25937e-05	-2.58199e-05			10.6667	0.00147203	9.08333	0.00192288	19.5205	0.00157155	0.00160423	19.5205	-8.75408e-05	-9.28511e-05			10.6667	0.000511096	9.08333	0.000722249	19.5205	0.000553337	0.000538738	19.5205	1.61363e-05	-2.4146e-05
14.0833	0.000412416	17.25	0.000532375	19.6632	0.000719821	0.000714554	19.6632	1.26006e-05	-2.55693e-05			14.0833	0.00117492	17.25	0.00151721	19.6632	0.00157068	0.0016033	19.6632	-8.9472e-05	-9.50971e-05			14.0833	0.000280956	17.25	0.000327776	19.6632	0.000553498	0.000538497	19.6632	1.67496e-05	-2.34164e-05
16.3333	0.000692796	19.75	0.000852401	19.807	0.000719947	0.000714298	19.807	1.25332e-05	-2.54057e-05			16.3333	0.00156333	19.75	0.00180504	19.807	0.00156978	0.00160235	19.807	-9.14668e-05	-9.74169e-05			16.3333	0.000489747	19.75	0.000660101	19.807	0.000553666	0.000538263	19.807	1.72996e-05	-2.27561e-05
14.5833	0.000727577	17.4167	0.000718052	19.9517	0.000720072	0.000714044	19.9517	1.23936e-05	-2.53277e-05			14.5833	0.00162862	17.4167	0.00148788	19.9517	0.00156887	0.00160137	19.9517	-9.35192e-05	-9.98046e-05			14.5833	0.000566992	17.4167	0.000554788	19.9517	0.000553839	0.000538035	19.9517	1.77872e-05	-2.21648e-05
14.8333	0.000699151	16.5	0.000720888	20.0974	0.000720196	0.000713791	20.0974	1.21842e-05	-2.53334e-05			14.8333	0.00140475	16.5	0.00172635	20.0974	0.00156793	0.00160037	20.0974	-9.56233e-05	-0.000102254			14.8333	0.000547634	16.5	0.000521431	20.0974	0.000554017	0.000537813	20.0974	1.82137e-05	-2.16418e-05
9.16667	0.000523449	14.0833	0.000640994	20.2442	0.000720318	0.000713537	20.2442	1.19078e-05	-2.54207e-05			9.16667	0.00154616	14.0833	0.00162466	20.2442	0.00156698	0.00159935	20.2442	-9.77728e-05	-0.000104759			9.16667	0.000344009	14.0833	0.000451673	20.2442	0.000554199	0.000537597	20.2442	1.85804e-05	-2.11858e-05
9.16667	0.000955263	12	0.000719282	20.3919	0.000720437	0.000713283	20.3919	1.15674e-05	-2.55868e-05			9.16667	0.00195515	12	0.00140999	20.3919	0.001566	0.0015983	20.3919	-9.99613e-05	-0.000107313			9.16667	0.000816483	12	0.000564768	20.3919	0.000554385	0.000537385	20.3919	1.88892e-05	-2.07954e-05
9.75	0.000850999	15.6667	0.000799674	20.5407	0.000720553	0.000713027	20.5407	1.11664e-05	-2.58286e-05			9.75	0.0016656	15.6667	0.00162888	20.5407	0.001565	0.00159723	20.5407	-0.000102182	-0.000109908			9.75	0.000703166	15.6667	0.000640896	20.5407	0.000554574	0.000537177	20.5407	1.91422e-05	-2.04689e-05
14.1667	0.000694548	9.91667	0.000791033	20.6905	0.000720664	0.000712769	20.6905	1.07088e-05	-2.61425e-05			14.1667	0.00158705	9.91667	0.00159181	20.6905	0.00156398	0.00159613	20.6905	-0.000104428	-0.000112539			14.1667	0.000516281	9.91667	0.000661615	20.6905	0.000554765	0.000536972	20.6905	1.93415e-05	-2.0204e-05
14.8333	0.000508625	15.5833	0.000514431	20.8414	0.000720771	0.000712508	20.8414	1.01984e-05	-2.65246e-05			14.8333	0.00135649	15.5833	0.00132423	20.8414	0.00156293	0.00159501	20.8414	-0.000106693	-0.000115197			14.8333	0.000371828	15.5833	0.000337582	20.8414	0.000554958	0.00053677	20.8414	1.94899e-05	-1.99982e-05
17.3333	0.000646709	13.75	0.000875661	20.9933	0.000720873	0.000712242	20.9933	9.63987e-06	-2.69704e-05			17.3333	0.00140996	13.75	0.0018236	20.9933	0.00156187	0.00159385	20.9933	-0.000108969	-0.000117875			17.3333	0.000479623	13.75	0.000743427	20.9933	0.000555153	0.00053657	20.9933	1.95902e-05	-1.98487e-05
8.75	0.000998426	13.0833	0.000593698	21.1463	0.00072097	0.000711973	21.1463	9.03786e-06	-2.74751e-05			8.75	0.0017273	13.0833	0.00124017	21.1463	0.00156078	0.00159268	21.1463	-0.000111249	-0.000120566			8.75	0.000849562	13.0833	0.000447973	21.1463	0.000555349	0.000536372	21.1463	1.96456e-05	-1.97522e-05
15.8333	0.000678646	16.4167	0.000953978	21.3003	0.00072106	0.000711698	21.3003	8.3975e-06	-2.80333e-05			15.8333	0.00180509	16.4167	0.00165072	21.3003	0.00155967	0.00159147	21.3003	-0.000113526	-0.000123261			15.8333	0.000552069	16.4167	0.000838074	21.3003	0.000555546	0.000536174	21.3003	1.96596e-05	-1.97051e-05
12.75	0.00073128	15.25	0.000567184	21.4555	0.000721144	0.000711417	21.4555	7.72419e-06	-2.86392e-05			12.75	0.00156361	15.25	0.00144432	21.4555	0.00155853	0.00159024	21.4555	-0.000115792	-0.000125954			12.75	0.000539322	15.25	0.000382063	21.4555	0.000555742	0.000535977	21.4555	1.96361e-05	-1.97034e-05
8.75	0.000889326	13.75	0.000754453	21.6116	0.000721221	0.000711131	21.6116	7.02369e-06	-2.92868e-05			8.75	0.00177099	13.75	0.00169466	21.6116	0.00155737	0.00158898	21.6116	-0.000118039	-0.000128635			8.75	0.000756296	13.75	0.000529877	21.6116	0.000555939	0.00053578	21.6116	1.95789e-05	-1.97427e-05
16.9167	0.000636072	20.6667	0.00100526	21.7689	0.000721292	0.000710838	21.7689	6.30204e-06	-2.99692e-05			16.9167	0.00139572	20.6667	0.00207712	21.7689	0.00155619	0.00158769	21.7689	-0.00012026	-0.000131297			16.9167	0.000446482	20.6667	0.000840755	21.7689	0.000556134	0.000535583	21.7689	1.94924e-05	-1.98183e-05
12.1667	0.000502643	9.41667	0.000887884	21.9273	0.000721355	0.000710539	21.9273	5.56562e-06	-3.06795e-05			12.1667	0.00146994	9.41667	0.0017126	21.9273	0.00155499	0.00158638	21.9273	-0.000122447	-0.000133931			12.1667	0.000343961	9.41667	0.000729824	21.9273	0.000556329	0.000535385	21.9273	1.93813e-05	-1.99252e-05
21.8333	0.000799008	13.3333	0.000871896	22.0868	0.00072141	0.000710232	22.0868	4.82039e-06	-3.1411e-05			21.8333	0.00169805	13.3333	0.00176069	22.0868	0.00155376	0.00158504	22.0868	-0.000124593	-0.00013653			21.8333	0.000617845	13.3333	0.000723361	22.0868	0.000556523	0.000535185	22.0868	1.92499e-05	-2.00584e-05
20.5833	0.000734489	13.1667	0.000758232	22.2473	0.000721458	0.000709918	22.2473	4.06844e-06	-3.21613e-05			20.5833	0.00169504	13.1667	0.00176459	22.2473	0.00155252	0.00158367	22.2473	-0.000126696	-0.000139091			20.5833	0.000567622	13.1667	0.000558531	22.2473	0.000556716	0.000534985	22.2473	1.90997e-05	-2.02163e-05
20.0833	0.000634372	8.83333	0.000551575	22.409	0.000721499	0.000709596	22.409	3.30986e-06	-3.29302e-05			20.0833	0.00128027	8.83333	0.00134725	22.409	0.00155125	0.00158228	22.409	-0.000128755	-0.000141614			20.0833	0.000475474	8.83333	0.000431749	22.409	0.000556907	0.000534783	22.409	1.89307e-05	-2.03988e-05
21.1667	0.000545125	13.8333	0.000702441	22.5719	0.000721532	0.000709267	22.5719	2.54463e-06	-3.37179e-05			21.1667	0.00144834	13.8333	0.00126914	22.5719	0.00154996	0.00158087	22.5719	-0.00013077	-0.000144099			21.1667	0.000347043	13.8333	0.000589554	22.5719	0.000557096	0.000534579	22.5719	1.8743e-05	-2.06059e-05
20.4167	0.000832855	13.9167	0.000844158	22.7358	0.000721558	0.00070893	22.7358	1.77275e-06	-3.45242e-05			20.4167	0.00167361	13.9167	0.00172188	22.7358	0.00154866	0.00157943	22.7358	-0.000132742	-0.000146547			20.4167	0.000658657	13.9167	0.000719665	22.7358	0.000557283	0.000534373	22.7358	1.85366e-05	-2.08376e-05
19	0.00102005	12.25	0.000775237	22.9009	0.000721575	0.000708584	22.9009	9.94277e-07	-3.53493e-05			19	0.00153166	12.25	0.0016245	22.9009	0.00154733	0.00157796	22.9009	-0.00013467	-0.000148956			19	0.000866539	12.25	0.000591085	22.9009	0.000557469	0.000534164	22.9009	1.83116e-05	-2.10938e-05
19.4167	0.000387745	13.5833	0.000872065	23.0672	0.000721585	0.000708231	23.0672	2.10981e-07	-3.61908e-05			19.4167	0.00139054	13.5833	0.00162717	23.0672	0.00154598	0.00157647	23.0672	-0.000136553	-0.000151326			19.4167	0.000208147	13.5833	0.000731461	23.0672	0.000557652	0.000533953	23.0672	1.80691e-05	-2.1373e-05
21.6667	0.000884747	13.9167	0.00067214	23.2346	0.000721587	0.000707869	23.2346	-5.74845e-07	-3.7046e-05			21.6667	0.00156722	13.9167	0.00172302	23.2346	0.00154462	0.00157496	23.2346	-0.000138389	-0.000153654			21.6667	0.000739925	13.9167	0.000492264	23.2346	0.000557833	0.00053374	23.2346	1.78112e-05	-2.1673e-05
21.1667	0.000436116	13.3333	0.000881701	23.4031	0.000721582	0.000707498	23.4031	-1.36305e-06	-3.79149e-05			21.1667	0.00141093	13.3333	0.0019623	23.4031	0.00154323	0.00157342	23.4031	-0.000140177	-0.000155939			21.1667	0.000304761	13.3333	0.000766846	23.4031	0.000558011	0.000533523	23.4031	1.75378e-05	-2.19937e-05
19.75	0.000924014	13.5	0.000903308	23.5729	0.000721568	0.000707119	23.5729	-2.15364e-06	-3.87973e-05			19.75	0.0019715	13.5	0.00177012	23.5729	0.00154183	0.00157186	23.5729	-0.000141918	-0.000158182			19.75	0.000780856	13.5	0.000723324	23.5729	0.000558186	0.000533303	23.5729	1.72489e-05	-2.23351e-05
19.1667	0.000515719	13.4167	0.000470731	23.7438	0.000721547	0.000706731	23.7438	-2.9466e-06	-3.96933e-05			19.1667	0.00150046	13.4167	0.00155098	23.7438	0.00154041	0.00157028	23.7438	-0.00014361	-0.000160383			19.1667	0.000335112	13.4167	0.000272387	23.7438	0.000558359	0.00053308	23.7438	1.69446e-05	-2.26972e-05
21.0833	0.000691987	10	0.000583296	23.9159	0.000721517	0.000706334	23.9159	-3.74184e-06	-4.06027e-05			21.0833	0.00164526	10	0.00160927	23.9159	0.00153898	0.00156868	23.9159	-0.000145256	-0.000162541			21.0833	0.00050276	10	0.000422544	23.9159	0.000558528	0.000532853	23.9159	1.6625e-05	-2.30799e-05
19.1667	0.000888652	8.08333	0.000646454	24.0892	0.00072148	0.000705928	24.0892	-4.53704e-06	-4.15227e-05			19.1667	0.00169952	8.08333	0.00162548	24.0892	0.00153752	0.00156705	24.0892	-0.000146852	-0.000164655			19.1667	0.000687296	8.08333	0.000467134	24.0892	0.000558694	0.000532622	24.0892	1.62918e-05	-2.34809e-05
18.5	0.000657947	13	0.000890043	24.2637	0.000721434	0.000705513	24.2637	-5.32997e-06	-4.24504e-05			18.5	0.00168287	13	0.00193926	24.2637	0.00153606	0.0015654	24.2637	-0.000148396	-0.000166722			18.5	0.00045852	13	0.000688157	24.2637	0.000558857	0.000532387	24.2637	1.59469e-05	-2.38981e-05
20.5	0.000737543	9.75	0.000663988	24.4394	0.000721381	0.000705089	24.4394	-6.12055e-06	-4.33856e-05			20.5	0.00141504	9.75	0.00165833	24.4394	0.00153457	0.00156374	24.4394	-0.00014989	-0.000168744			20.5	0.000602439	9.75	0.000468216	24.4394	0.000559017	0.000532148	24.4394	1.55904e-05	-2.43313e-05
8.75	0.00100018	9.83333	0.000701676	24.6164	0.00072132	0.000704655	24.6164	-6.90877e-06	-4.43285e-05			8.75	0.00175046	9.83333	0.00153346	24.6164	0.00153307	0.00156205	24.6164	-0.000151332	-0.000170718			8.75	0.000836956	9.83333	0.000546747	24.6164	0.000559173	0.000531905	24.6164	1.52222e-05	-2.47806e-05
16.25	0.000680805	9.91667	0.000856886	24.7945	0.000721251	0.000704211	24.7945	-7.69464e-06	-4.5279e-05			16.25	0.00157454	9.91667	0.00202975	24.7945	0.00153156	0.00156034	24.7945	-0.000152723	-0.000172646			16.25	0.000514072	9.91667	0.000672228	24.7945	0.000559325	0.000531657	24.7945	1.48423e-05	-2.52459e-05
15.5833	0.000587886	9.41667	0.000908001	24.974	0.000721174	0.000703759	24.974	-8.47763e-06	-4.62364e-05			15.5833	0.00165425	9.41667	0.00165851	24.974	0.00153003	0.00155862	24.974	-0.000154062	-0.000174528			15.5833	0.000384321	9.41667	0.000766363	24.974	0.000559473	0.000531404	24.974	1.44512e-05	-2.57268e-05
11.6667	0.000785782	11	0.000599637	25.1546	0.000721089	0.000703296	25.1546	-9.25452e-06	-4.71965e-05			11.6667	0.00181089	11	0.00142331	25.1546	0.00152849	0.00155687	25.1546	-0.000155348	-0.00017636			11.6667	0.000619628	11	0.000405776	25.1546	0.000559618	0.000531147	25.1546	1.40515e-05	-2.62199e-05
13.6667	0.000562976	14.3333	0.00078666	25.3365	0.000720996	0.000702824	25.3365	-1.00241e-05	-4.81577e-05			13.6667	0.00153146	14.3333	0.00158784	25.3365	0.00152694	0.00155511	25.3365	-0.000156579	-0.000178142			13.6667	0.000376646	14.3333	0.00063103	25.3365	0.000559758	0.000530885	25.3365	1.36442e-05	-2.67238e-05
14.5	0.000711458	12.25	0.000724026	25.5197	0.000720896	0.000702343	25.5197	-1.07863e-05	-4.91199e-05			14.5	0.00160462	12.25	0.00185593	25.5197	0.00152537	0.00155333	25.5197	-0.000157756	-0.000179873			14.5	0.00051193	12.25	0.00053766	25.5197	0.000559895	0.000530618	25.5197	1.32293e-05	-2.72386e-05
12.25	0.000672967	8.66667	0.000779177	25.7042	0.000720788	0.000701852	25.7042	-1.15411e-05	-5.00832e-05			12.25	0.00148149	8.66667	0.00175856	25.7042	0.00152379	0.00155153	25.7042	-0.000158879	-0.000181554			12.25	0.000508086	8.66667	0.00064792	25.7042	0.000560027	0.000530345	25.7042	1.28068e-05	-2.77643e-05
13.8333	0.000847569	12.9167	0.000733293	25.8899	0.000720673	0.000701351	25.8899	-1.22886e-05	-5.10475e-05			13.8333	0.00179086	12.9167	0.00159275	25.8899	0.00152221	0.00154971	25.8899	-0.000159946	-0.000183185			13.8333	0.00068341	12.9167	0.000564319	25.8899	0.000560155	0.000530068	25.8899	1.23768e-05	-2.83008e-05
15.4167	0.000524454	17.8333	0.000629503	26.077	0.00072055	0.00070084	26.077	-1.30266e-05	-5.20098e-05			15.4167	0.00106434	17.8333	0.00142286	26.077	0.00152061	0.00154788	26.077	-0.000160958	-0.000184764			15.4167	0.000439958	17.8333	0.00047793	26.077	0.000560279	0.000529785	26.077	1.19411e-05	-2.88459e-05
11.0833	0.000692785	8.33333	0.000741906	26.2653	0.00072042	0.00070032	26.2653	-1.37523e-05	-5.29667e-05			11.0833	0.00147693	8.33333	0.00156443	26.2653	0.001519	0.00154603	26.2653	-0.000161913	-0.00018629			11.0833	0.000498271	8.33333	0.000582011	26.2653	0.000560398	0.000529496	26.2653	1.15018e-05	-2.93965e-05
15.25	0.000691148	8.25	0.000707626	26.4549	0.000720282	0.00069979	26.4549	-1.44657e-05	-5.39177e-05			15.25	0.00168311	8.25	0.00169653	26.4549	0.00151738	0.00154417	26.4549	-0.000162811	-0.000187762			15.25	0.000481064	8.25	0.000520958	26.4549	0.000560513	0.000529202	26.4549	1.10592e-05	-2.99525e-05
17.6667	0.000703301	17.0833	0.000689437	26.6459	0.000720138	0.000699251	26.6459	-1.51667e-05	-5.4863e-05			17.6667	0.00175137	17.0833	0.00182993	26.6459	0.00151575	0.00154229	26.6459	-0.000163651	-0.00018918			17.6667	0.000522926	17.0833	0.000463637	26.6459	0.000560624	0.000528903	26.6459	1.06132e-05	-3.0514e-05
10.5833	0.00054708	16.1667	0.000736906	26.8382	0.000719986	0.000698703	26.8382	-1.58553e-05	-5.58025e-05			10.5833	0.00133063	16.1667	0.00151213	26.8382	0.00151411	0.0015404	26.8382	-0.000164434	-0.000190545			10.5833	0.000372642	16.1667	0.000562681	26.8382	0.00056073	0.000528598	26.8382	1.01638e-05	-3.10808e-05
16.9167	0.000825525	9.16667	0.000719146	27.0318	0.000719827	0.000698145	27.0318	-1.65302e-05	-5.67344e-05			16.9167	0.00172396	9.16667	0.00177297	27.0318	0.00151247	0.00153849	27.0318	-0.00016516	-0.000191855			16.9167	0.000662102	9.16667	0.000462792	27.0318	0.000560832	0.000528287	27.0318	9.71217e-06	-3.16516e-05
14.8333	0.000761494	9.08333	0.00088434	27.2268	0.000719662	0.000697577	27.2268	-1.71884e-05	-5.76543e-05			14.8333	0.00160207	9.08333	0.00172264	27.2268	0.00151082	0.00153658	27.2268	-0.000165826	-0.000193109			14.8333	0.000600621	9.08333	0.000675004	27.2268	0.000560929	0.00052797	27.2268	9.26094e-06	-3.22227e-05
20.5	0.000995185	13.5833	0.000679083	27.4231	0.00071949	0.000697001	27.4231	-1.78292e-05	-5.85614e-05			20.5	0.00158931	13.5833	0.00170228	27.4231	0.00150916	0.00153464	27.4231	-0.000166432	-0.000194306			20.5	0.000876246	13.5833	0.000526489	27.4231	0.000561021	0.000527648	27.4231	8.81053e-06	-3.27936e-05
21.1667	0.000831687	15.25	0.000578383	27.6208	0.000719312	0.000696415	27.6208	-1.84528e-05	-5.94559e-05			21.1667	0.00174229	15.25	0.00161765	27.6208	0.00150749	0.0015327	27.6208	-0.000166979	-0.000195446			21.1667	0.000668798	15.25	0.00037584	27.6208	0.000561109	0.00052732	27.6208	8.36094e-06	-3.33643e-05
21.6667	0.000838816	12.5833	0.000845728	27.8199	0.000719127	0.000695821	27.8199	-1.90591e-05	-6.03377e-05			21.6667	0.00166823	12.5833	0.00184925	27.8199	0.00150582	0.00153075	27.8199	-0.000167466	-0.00019653			21.6667	0.000685531	12.5833	0.000663171	27.8199	0.000561193	0.000526986	27.8199	7.91217e-06	-3.39348e-05
18.8333	0.000885775	12.3333	0.000863455	28.0204	0.000718937	0.000695217	28.0204	-1.9647e-05	-6.12053e-05			18.8333	0.00167144	12.3333	0.00166974	28.0204	0.00150415	0.00152878	28.0204	-0.000167894	-0.000197557			18.8333	0.000693095	12.3333	0.000718392	28.0204	0.000561272	0.000526647	28.0204	7.46511e-06	-3.45039e-05
18.6667	0.000719344	13.1667	0.00102416	28.2222	0.00071874	0.000694605	28.2222	-2.02136e-05	-6.20542e-05			18.6667	0.00105061	13.1667	0.00175711	28.2222	0.00150247	0.00152681	28.2222	-0.00016826	-0.000198525			18.6667	0.000596936	13.1667	0.000822431	28.2222	0.000561347	0.000526302	28.2222	7.02242e-06	-3.50679e-05
20.3333	0.000902273	8.83333	0.000891561	28.4255	0.000718538	0.000693985	28.4255	-2.07583e-05	-6.28836e-05			20.3333	0.00179437	8.83333	0.00181506	28.4255	0.00150079	0.00152482	28.4255	-0.000168566	-0.000199434			20.3333	0.000764968	8.83333	0.0007032	28.4255	0.000561417	0.000525951	28.4255	6.58458e-06	-3.56262e-05
18.6667	0.000805032	8.83333	0.000918986	28.6302	0.000718331	0.000693356	28.6302	-2.12811e-05	-6.36936e-05			18.6667	0.00139593	8.83333	0.00179071	28.6302	0.0014991	0.00152283	28.6302	-0.00016881	-0.000200284			18.6667	0.000675804	8.83333	0.000713938	28.6302	0.000561483	0.000525595	28.6302	6.15159e-06	-3.61788e-05
19.5833	0.000802491	11.9167	0.000994862	28.8362	0.000718118	0.000692719	28.8362	-2.17819e-05	-6.44842e-05			19.5833	0.0017071	11.9167	0.00182287	28.8362	0.00149741	0.00152082	28.8362	-0.000168992	-0.000201074			19.5833	0.000601394	11.9167	0.000805707	28.8362	0.000561544	0.000525233	28.8362	5.72346e-06	-3.67256e-05
20.5	0.000588274	8.66667	0.000850792	29.0438	0.0007179	0.000692074	29.0438	-2.22596e-05	-6.52533e-05			20.5	0.00150633	8.66667	0.00152666	29.0438	0.00149572	0.00151881	29.0438	-0.000169114	-0.000201806			20.5	0.000442542	8.66667	0.00073394	29.0438	0.000561602	0.000524866	29.0438	5.30128e-06	-3.72652e-05
19.5	0.000766382	12.4167	0.000720005	29.2527	0.000717677	0.000691421	29.2527	-2.27115e-05	-6.59971e-05			19.5	0.00162675	12.4167	0.00150215	29.2527	0.00149403	0.0015168	29.2527	-0.000169172	-0.000202476			19.5	0.000567683	12.4167	0.000570618	29.2527	0.000561655	0.000524493	29.2527	4.88739e-06	-3.77941e-05
21.1667	0.000834913	15.25	0.000892145	29.4632	0.00071745	0.000690762	29.4632	-2.31372e-05	-6.6715e-05			21.1667	0.00169552	15.25	0.00183631	29.4632	0.00149234	0.00151477	29.4632	-0.000169168	-0.000203085			21.1667	0.000657263	15.25	0.000704858	29.4632	0.000561704	0.000524116	29.4632	4.48212e-06	-3.8312e-05
20.9167	0.000676084	10.5833	0.000771123	29.6751	0.000717219	0.000690094	29.6751	-2.35368e-05	-6.7407e-05			20.9167	0.00142754	10.5833	0.00169083	29.6751	0.00149065	0.00151274	29.6751	-0.000169102	-0.000203633			20.9167	0.000527909	10.5833	0.000549014	29.6751	0.000561748	0.000523732	29.6751	4.08545e-06	-3.88189e-05
21.4167	0.000922925	16.4167	0.000681128	29.8884	0.000716983	0.00068942	29.8884	-2.39101e-05	-6.8073e-05			21.4167	0.00153424	16.4167	0.00149178	29.8884	0.00148896	0.0015107	29.8884	-0.000168973	-0.00020412			21.4167	0.000767473	16.4167	0.00049411	29.8884	0.000561789	0.000523344	29.8884	3.69745e-06	-3.93147e-05
18.9167	0.000752995	20.75	0.000769878	30.1033	0.000716744	0.00068874	30.1033	-2.42555e-05	-6.87102e-05			18.9167	0.00179349	20.75	0.00168152	30.1033	0.00148727	0.00150866	30.1033	-0.000168782	-0.000204546			18.9167	0.000552106	20.75	0.000595333	30.1033	0.000561826	0.000522951	30.1033	3.31971e-06	-3.9797e-05
19.0833	0.000845649	9.58333	0.00068978	30.3196	0.000716502	0.000688052	30.3196	-2.4571e-05	-6.93158e-05			19.0833	0.00143942	9.58333	0.00160511	30.3196	0.00148558	0.00150662	30.3196	-0.000168527	-0.000204909			19.0833	0.000656496	9.58333	0.000468662	30.3196	0.000561859	0.000522553	30.3196	2.95389e-06	-4.02635e-05
21	0.000747408	16	0.000933674	30.5375	0.000716256	0.000687359	30.5375	-2.48567e-05	-6.98894e-05			21	0.00154914	16	0.00180488	30.5375	0.0014839	0.00150457	30.5375	-0.000168209	-0.000205209			21	0.000568377	16	0.000798872	30.5375	0.000561889	0.00052215	30.5375	2.60007e-06	-4.07141e-05
19.5	0.000648255	13.0833	0.000645689	30.7568	0.000716008	0.00068666	30.7568	-2.51125e-05	-7.04313e-05			19.5	0.00162149	13.0833	0.0017469	30.7568	0.00148221	0.00150252	30.7568	-0.000167827	-0.000205447			19.5	0.000448686	13.0833	0.000428717	30.7568	0.000561915	0.000521743	30.7568	2.25825e-06	-4.11486e-05
10.0833	0.000883189	14.0833	0.000694924	30.9777	0.000715756	0.000685956	30.9777	-2.5338e-05	-7.09406e-05			10.0833	0.00142023	14.0833	0.00155897	30.9777	0.00148054	0.00150046	30.9777	-0.000167383	-0.000205622			10.0833	0.000738691	14.0833	0.000535982	30.9777	0.000561937	0.000521332	30.9777	1.9288e-06	-4.15667e-05
14.0833	0.000929508	12.25	0.00059096	31.2001	0.000715503	0.000685247	31.2001	-2.55311e-05	-7.1414e-05			14.0833	0.00180862	12.25	0.00150715	31.2001	0.00147886	0.0014984	31.2001	-0.000166875	-0.000205733			14.0833	0.000767405	12.25	0.00044428	31.2001	0.000561957	0.000520916	31.2001	1.61364e-06	-4.19653e-05
14.5	0.000894488	11.0833	0.000673725	31.4241	0.000715248	0.000684533	31.4241	-2.56911e-05	-7.18503e-05			14.5	0.00187583	11.0833	0.00162194	31.4241	0.00147719	0.00149635	31.4241	-0.000166303	-0.000205782			14.5	0.000697534	11.0833	0.000517351	31.4241	0.000561973	0.000520496	31.4241	1.31345e-06	-4.23435e-05
14.75	0.000555827	13.4167	0.00074328	31.6496	0.000714991	0.000683814	31.6496	-2.58181e-05	-7.22493e-05			14.75	0.00148946	13.4167	0.00169593	31.6496	0.00147553	0.00149429	31.6496	-0.000165667	-0.000205766			14.75	0.00040426	13.4167	0.000558836	31.6496	0.000561986	0.000520073	31.6496	1.02821e-06	-4.27013e-05
10.6667	0.000798237	9.83333	0.000910549	31.8767	0.000714733	0.000683092	31.8767	-2.59119e-05	-7.26112e-05			10.6667	0.00168555	9.83333	0.00178222	31.8767	0.00147387	0.00149223	31.8767	-0.000164968	-0.000205687			10.6667	0.000648358	9.83333	0.000764913	31.8767	0.000561996	0.000519646	31.8767	7.57969e-07	-4.30386e-05
16.75	0.000963153	16.25	0.000620499	32.1054	0.000714473	0.000682365	32.1054	-2.59715e-05	-7.29337e-05			16.75	0.00188554	16.25	0.00158579	32.1054	0.00147222	0.00149017	32.1054	-0.000164205	-0.000205544			16.75	0.000812406	16.25	0.000455959	32.1054	0.000562004	0.000519216	32.1054	5.03852e-07	-4.33537e-05
11.8333	0.000611144	18.1667	0.000868098	32.3357	0.000714214	0.000681636	32.3357	-2.59955e-05	-7.32146e-05			11.8333	0.0015613	18.1667	0.00184341	32.3357	0.00147058	0.00148812	32.3357	-0.000163379	-0.000205337			11.8333	0.000430035	18.1667	0.000641438	32.3357	0.000562009	0.000518782	32.3357	2.67103e-07	-4.36445e-05
9.83333	0.000545073	21.25	0.000543499	32.5675	0.000713954	0.000680904	32.5675	-2.59839e-05	-7.34538e-05			9.83333	0.00134639	21.25	0.00127114	32.5675	0.00146895	0.00148607	32.5675	-0.000162489	-0.000205065			9.83333	0.00043347	21.25	0.000381359	32.5675	0.000562012	0.000518346	32.5675	4.77876e-08	-4.39111e-05
9.08333	0.000922782	21.0833	0.000709803	32.801	0.000713694	0.000680169	32.801	-2.59366e-05	-7.36512e-05			9.08333	0.00209037	21.0833	0.00167019	32.801	0.00146732	0.00148402	32.801	-0.000161536	-0.000204729			9.08333	0.000743593	21.0833	0.000521972	32.801	0.000562012	0.000517907	32.801	-1.54094e-07	-4.41533e-05
8.5	0.00059118	19.4167	0.00086806	33.0361	0.000713435	0.000679433	33.0361	-2.58532e-05	-7.38059e-05			8.5	0.00141663	19.4167	0.00170153	33.0361	0.00146571	0.00148197	33.0361	-0.000160519	-0.000204329			8.5	0.000404952	19.4167	0.000678745	33.0361	0.000562011	0.000517465	33.0361	-3.38044e-07	-4.43704e-05
17.75	0.000818178	13	0.000687489	33.2728	0.000713176	0.000678695	33.2728	-2.57324e-05	-7.39155e-05			17.75	0.00169517	13	0.00164897	33.2728	0.0014641	0.00147992	33.2728	-0.000159439	-0.000203865			17.75	0.000605403	13	0.000564668	33.2728	0.000562007	0.000517021	33.2728	-5.02795e-07	-4.45603e-05
16	0.000650642	13.75	0.00042924	33.5112	0.000712919	0.000677956	33.5112	-2.5574e-05	-7.39794e-05			16	0.00127887	13.75	0.00145781	33.5112	0.00146251	0.00147789	33.5112	-0.000158295	-0.000203336			16	0.000551386	13.75	0.000192152	33.5112	0.000562002	0.000516576	33.5112	-6.48148e-07	-4.47225e-05
15.3333	0.00079232	13.5	0.000759001	33.7513	0.000712663	0.000677216	33.7513	-2.53781e-05	-7.39979e-05			15.3333	0.00177677	13.5	0.00163654	33.7513	0.00146093	0.00147585	33.7513	-0.000157089	-0.000202742			15.3333	0.000592911	13.5	0.000574371	33.7513	0.000561996	0.000516128	33.7513	-7.74103e-07	-4.48572e-05
12.5	0.000844974	13.8333	0.000496405	33.993	0.000712409	0.000676476	33.993	-2.51443e-05	-7.39702e-05			12.5	0.00171249	13.8333	0.00146683	33.993	0.00145935	0.00147383	33.993	-0.000155819	-0.000202084			12.5	0.000673947	13.8333	0.000337237	33.993	0.000561988	0.00051568	33.993	-8.8044e-07	-4.4964e-05
17	0.00082361	15.8333	0.000703104	34.2364	0.000712158	0.000675736	34.2364	-2.48719e-05	-7.38946e-05			17	0.00160995	15.8333	0.00171841	34.2364	0.0014578	0.0014718	34.2364	-0.000154486	-0.000201361			17	0.000662322	15.8333	0.000497071	34.2364	0.000561979	0.00051523	34.2364	-9.66194e-07	-4.5041e-05
27	0.000814501	13.5833	0.000892453	34.4815	0.000711909	0.000674997	34.4815	-2.45606e-05	-7.37705e-05			27	0.00180503	13.5833	0.001834	34.4815	0.00145625	0.00146979	34.4815	-0.000153091	-0.000200573			27	0.000677713	13.5833	0.000742659	34.4815	0.000561969	0.00051478	34.4815	-1.0311e-06	-4.50878e-05
33	0.000846376	13	0.000782482	34.7283	0.000711663	0.00067426	34.7283	-2.42104e-05	-7.35978e-05			33	0.00175604	13	0.00171868	34.7283	0.00145472	0.00146779	34.7283	-0.000151634	-0.000199722			33	0.000622015	13	0.000594876	34.7283	0.000561959	0.000514329	34.7283	-1.07517e-06	-4.51044e-05
27	0.000767616	8.75	0.000718457	34.9768	0.000711421	0.000673524	34.9768	-2.38212e-05	-7.33762e-05			27	0.00165398	8.75	0.00170402	34.9768	0.0014532	0.00146579	34.9768	-0.000150114	-0.000198805			27	0.000598098	8.75	0.000507423	34.9768	0.000561948	0.000513878	34.9768	-1.09827e-06	-4.50906e-05
22	0.000696982	12.3333	0.000862507	35.227	0.000711183	0.00067279	35.227	-2.33926e-05	-7.31044e-05			22	0.00147448	12.3333	0.00163522	35.227	0.0014517	0.0014638	35.227	-0.000148531	-0.000197825			22	0.000485901	12.3333	0.00068041	35.227	0.000561937	0.000513427	35.227	-1.09979e-06	-4.50452e-05
29	0.000631393	13.8333	0.000905668	35.479	0.000710949	0.000672059	35.479	-2.29243e-05	-7.2782e-05			29	0.00119902	13.8333	0.00188298	35.479	0.00145022	0.00146182	35.479	-0.000146888	-0.00019678			29	0.000513184	13.8333	0.000696993	35.479	0.000561926	0.000512977	35.479	-1.07953e-06	-4.49675e-05
29	0.000520434	13.8333	0.000758183	35.7327	0.00071072	0.000671331	35.7327	-2.24165e-05	-7.24087e-05			29	0.00106638	13.8333	0.0015776	35.7327	0.00144875	0.00145985	35.7327	-0.000145182	-0.000195671			29	0.000411608	13.8333	0.000580237	35.7327	0.000561916	0.000512527	35.7327	-1.03748e-06	-4.48578e-05
24	0.000824868	13.9167	0.0007242	35.9882	0.000710496	0.000670607	35.9882	-2.1869e-05	-7.19846e-05			24	0.00154896	13.9167	0.00160591	35.9882	0.0014473	0.0014579	35.9882	-0.000143415	-0.000194499			24	0.000645059	13.9167	0.000552736	35.9882	0.000561905	0.000512078	35.9882	-9.73556e-07	-4.47157e-05
27	0.000903875	16.1667	0.000790086	36.2455	0.000710277	0.000669887	36.2455	-2.12816e-05	-7.15072e-05			27	0.00178521	16.1667	0.00197093	36.2455	0.00144586	0.00145595	36.2455	-0.000141588	-0.000193263			27	0.000751354	16.1667	0.000588943	36.2455	0.000561896	0.000511631	36.2455	-8.87019e-07	-4.4539e-05
30	0.000808932	14.4167	0.000847938	36.5046	0.000710064	0.000669172	36.5046	-2.06544e-05	-7.0973e-05			30	0.00155621	14.4167	0.00150168	36.5046	0.00144445	0.00145402	36.5046	-0.000139705	-0.000191966			30	0.000658754	14.4167	0.000724619	36.5046	0.000561887	0.000511186	36.5046	-7.76829e-07	-4.43245e-05
23	0.000427168	11.9167	0.000822138	36.7654	0.000709858	0.000668462	36.7654	-1.99876e-05	-7.03792e-05			23	0.00109976	11.9167	0.00154672	36.7654	0.00144305	0.0014521	36.7654	-0.000137769	-0.00019061			23	0.000292844	11.9167	0.000677372	36.7654	0.000561879	0.000510743	36.7654	-6.42266e-07	-4.40691e-05
26	0.000735373	17.6667	0.000434994	37.0281	0.000709658	0.000667758	37.0281	-1.92819e-05	-6.97237e-05			26	0.0013756	17.6667	0.00148147	37.0281	0.00144167	0.00145019	37.0281	-0.000135784	-0.000189198			26	0.000604297	17.6667	0.000279256	37.0281	0.000561872	0.000510302	37.0281	-4.82982e-07	-4.37706e-05
25	0.000795638	11.6667	0.000782234	37.2926	0.000709465	0.000667061	37.2926	-1.85382e-05	-6.9005e-05			25	0.00169896	11.6667	0.00178959	37.2926	0.00144031	0.0014483	37.2926	-0.000133751	-0.000187731			25	0.000613199	11.6667	0.000583755	37.2926	0.000561868	0.000509864	37.2926	-2.98973e-07	-4.34275e-05
30	0.000423817	16.5	0.000610554	37.559	0.00070928	0.000666371	37.559	-1.77577e-05	-6.82224e-05			30	0.000853769	16.5	0.001746	37.559	0.00143898	0.00144642	37.559	-0.000131675	-0.000186212			30	0.000323143	16.5	0.000409712	37.559	0.000561865	0.00050943	37.559	-9.04857e-08	-4.30387e-05
34	0.000716072	19.8333	0.000753172	37.8272	0.000709102	0.000665689	37.8272	-1.69422e-05	-6.73752e-05			34	0.00156776	19.8333	0.00157461	37.8272	0.00143766	0.00144456	37.8272	-0.000129559	-0.000184643			34	0.00059016	19.8333	0.000543173	37.8272	0.000561864	0.000508999	37.8272	1.41899e-07	-4.26032e-05
31	0.00068008	20.1667	0.000918436	38.0972	0.000708933	0.000665015	38.0972	-1.60934e-05	-6.64637e-05			31	0.00158246	20.1667	0.00150825	38.0972	0.00143636	0.00144272	38.0972	-0.000127406	-0.000183027			31	0.000510825	20.1667	0.000786442	38.0972	0.000561865	0.000508573	38.0972	3.97397e-07	-4.21206e-05
27	0.000721045	20	0.000884837	38.3692	0.000708772	0.000664351	38.3692	-1.52139e-05	-6.54884e-05			27	0.00153878	20	0.00180903	38.3692	0.00143509	0.00144089	38.3692	-0.00012522	-0.000181367			27	0.000593823	20	0.000746973	38.3692	0.000561869	0.000508152	38.3692	6.74751e-07	-4.15911e-05
28	0.00100723	19.9167	0.000762692	38.643	0.00070862	0.000663696	38.643	-1.43064e-05	-6.44506e-05			28	0.00178518	19.9167	0.00158395	38.643	0.00143384	0.00143907	38.643	-0.000123005	-0.000179665			28	0.000872164	19.9167	0.000575657	38.643	0.000561876	0.000507736	38.643	9.72528e-07	-4.10149e-05
22	0.000802627	18.1667	0.000741929	38.9187	0.000708477	0.000663051	38.9187	-1.3373e-05	-6.33512e-05			22	0.00164719	18.1667	0.00139282	38.9187	0.00143261	0.00143728	38.9187	-0.000120763	-0.000177925			22	0.000598724	18.1667	0.000574078	38.9187	0.000561886	0.000507326	38.9187	1.2896e-06	-4.03926e-05
22	0.000879075	19.0833	0.000595316	39.1964	0.000708343	0.000662418	39.1964	-1.2416e-05	-6.21919e-05			22	0.0017954	19.0833	0.00159562	39.1964	0.0014314	0.0014355	39.1964	-0.000118498	-0.000176148			22	0.000674035	19.0833	0.000391225	39.1964	0.000561898	0.000506922	39.1964	1.6245e-06	-3.97253e-05
22	0.000746866	18.75	0.000531653	39.476	0.000708219	0.000661796	39.476	-1.14391e-05	-6.09754e-05			22	0.00143789	18.75	0.00154827	39.476	0.00143022	0.00143373	39.476	-0.000116213	-0.000174339			22	0.000586806	18.75	0.000328964	39.476	0.000561915	0.000506525	39.476	1.97494e-06	-3.90145e-05
35	0.000877809	21.1667	0.000326501	39.7575	0.000708104	0.000661186	39.7575	-1.04456e-05	-5.97044e-05			35	0.00170434	21.1667	0.00129549	39.7575	0.00142905	0.00143199	39.7575	-0.000113913	-0.0001725			35	0.000763343	21.1667	0.000149642	39.7575	0.000561934	0.000506135	39.7575	2.33878e-06	-3.82621e-05
23	0.000683663	21.9167	0.000437498	40.041	0.000708	0.000660589	40.041	-9.43833e-06	-5.83814e-05			23	0.0015741	21.9167	0.00140769	40.041	0.00142791	0.00143027	40.041	-0.000111599	-0.000170634			23	0.000488717	21.9167	0.000245271	40.041	0.000561958	0.000505752	40.041	2.71426e-06	-3.74697e-05
32	0.00077687	21.0833	0.000505239	40.3265	0.000707905	0.000660005	40.3265	-8.41907e-06	-5.70081e-05			32	0.00147594	21.0833	0.00131969	40.3265	0.0014268	0.00142856	40.3265	-0.000109275	-0.000168743			32	0.000601597	21.0833	0.000349622	40.3265	0.000561985	0.000505378	40.3265	3.1001e-06	-3.66386e-05
32	0.000681101	21.8333	0.000536628	40.6139	0.000707821	0.000659435	40.6139	-7.39101e-06	-5.55877e-05			32	0.0012631	21.8333	0.00144897	40.6139	0.00142571	0.00142687	40.6139	-0.000106942	-0.00016683			32	0.000521366	21.8333	0.000338396	40.6139	0.000562016	0.000505011	40.6139	3.49413e-06	-3.57709e-05
31	0.000724373	20.8333	0.000667015	40.9034	0.000707747	0.000658879	40.9034	-6.35886e-06	-5.41251e-05			31	0.00172562	20.8333	0.00159305	40.9034	0.00142464	0.0014252	40.9034	-0.000104605	-0.000164898			31	0.00053528	20.8333	0.000488988	40.9034	0.000562051	0.000504653	40.9034	3.89309e-06	-3.48702e-05
31	0.000656798	21.9167	0.000692929	41.1948	0.000707684	0.000658338	41.1948	-5.3274e-06	-5.26256e-05			31	0.00155853	21.9167	0.00139092	41.1948	0.00142359	0.00142356	41.1948	-0.000102269	-0.000162953			31	0.000468656	21.9167	0.000568975	41.1948	0.00056209	0.000504305	41.1948	4.29359e-06	-3.39403e-05
29	0.000859082	20.5	0.000648111	41.4883	0.00070763	0.000657812	41.4883	-4.30138e-06	-5.10945e-05			29	0.00187521	20.5	0.00131294	41.4883	0.00142257	0.00142193	41.4883	-9.99375e-05	-0.000160997			29	0.000653231	20.5	0.000471552	41.4883	0.000562133	0.000503965	41.4883	4.69226e-06	-3.29851e-05
32	0.000628961	19.8333	0.000737227	41.7838	0.000707587	0.000657301	41.7838	-3.28632e-06	-4.95383e-05			32	0.00141436	19.8333	0.00174995	41.7838	0.00142157	0.00142032	41.7838	-9.76154e-05	-0.000159037			32	0.000474086	19.8333	0.000514766	41.7838	0.00056218	0.000503636	41.7838	5.08514e-06	-3.20093e-05
27	0.000865733	18	0.000778435	42.0814	0.000707555	0.000656805	42.0814	-2.28688e-06	-4.79625e-05			27	0.00168617	18	0.00151645	42.0814	0.00142059	0.00141873	42.0814	-9.53067e-05	-0.000157077			27	0.000675856	18	0.000621854	42.0814	0.000562231	0.000503315	42.0814	5.46882e-06	-3.10171e-05
31	0.000748443	18.4167	0.000411645	42.3811	0.000707532	0.000656326	42.3811	-1.30643e-06	-4.63715e-05			31	0.00151919	18.4167	0.00128534	42.3811	0.00141964	0.00141715	42.3811	-9.30143e-05	-0.000155119			31	0.000603401	18.4167	0.000264484	42.3811	0.000562285	0.000503005	42.3811	5.84087e-06	-3.00115e-05
25	0.000708491	20.1667	0.000568899	42.6828	0.000707519	0.000655862	42.6828	-3.48122e-07	-4.47692e-05			25	0.00155368	20.1667	0.00154295	42.6828	0.00141871	0.0014156	42.6828	-9.0741e-05	-0.000153166			25	0.000580599	20.1667	0.000407668	42.6828	0.000562344	0.000502705	42.6828	6.19893e-06	-2.89957e-05
32	0.000812041	8.91667	0.000667211	42.9867	0.000707515	0.000655414	42.9867	5.83846e-07	-4.31612e-05			32	0.00168413	8.91667	0.00169735	42.9867	0.0014178	0.00141407	42.9867	-8.84901e-05	-0.000151222			32	0.000631251	8.91667	0.00043381	42.9867	0.000562406	0.000502415	42.9867	6.53991e-06	-2.79737e-05
33	0.000797831	8.58333	0.000904249	43.2926	0.000707521	0.000654983	43.2926	1.48518e-06	-4.15533e-05			33	0.00145907	8.58333	0.00161409	43.2926	0.00141692	0.00141256	43.2926	-8.62655e-05	-0.000149292			33	0.000654824	8.58333	0.000746291	43.2926	0.000562471	0.000502135	43.2926	6.86061e-06	-2.69499e-05
29	0.000743593	11.6667	0.000833682	43.6007	0.000707536	0.000654567	43.6007	2.35227e-06	-3.99505e-05			29	0.0015626	11.6667	0.00175426	43.6007	0.00141605	0.00141107	43.6007	-8.40701e-05	-0.000147378			29	0.000542381	11.6667	0.000663358	43.6007	0.00056254	0.000501866	43.6007	7.1583e-06	-2.5928e-05
28	0.000822649	12.75	0.000569073	43.9109	0.000707559	0.000654168	43.9109	3.1816e-06	-3.83579e-05			28	0.00139703	12.75	0.00141098	43.9109	0.00141521	0.00140959	43.9109	-8.19071e-05	-0.000145485			28	0.000682926	12.75	0.000399515	43.9109	0.000562611	0.000501607	43.9109	7.43035e-06	-2.49118e-05
33	0.000526136	11.3333	0.000883825	44.2233	0.000707591	0.000653784	44.2233	3.96856e-06	-3.67821e-05			33	0.00105115	11.3333	0.0017455	44.2233	0.00141439	0.00140814	44.2233	-7.97805e-05	-0.000143617			33	0.000431388	11.3333	0.000727032	44.2233	0.000562686	0.000501358	44.2233	7.67327e-06	-2.39065e-05
23	0.000802205	16.5833	0.000638836	44.5378	0.000707631	0.000653416	44.5378	4.70836e-06	-3.52305e-05			23	0.00159464	16.5833	0.00164912	44.5378	0.0014136	0.0014067	44.5378	-7.76945e-05	-0.000141779			23	0.000654475	16.5833	0.000442537	44.5378	0.000562762	0.000501118	44.5378	7.88343e-06	-2.29174e-05
25	0.000579568	16.1667	0.000574996	44.8546	0.000707678	0.000653064	44.8546	5.39831e-06	-3.37072e-05			25	0.00131537	16.1667	0.00140763	44.8546	0.00141282	0.00140528	44.8546	-7.56518e-05	-0.000139973			25	0.000430478	16.1667	0.000372587	44.8546	0.000562841	0.000500889	44.8546	8.05878e-06	-2.19476e-05
28	0.000821981	9.41667	0.000738933	45.1735	0.000707732	0.000652727	45.1735	6.03623e-06	-3.22156e-05			28	0.00155162	9.41667	0.00142801	45.1735	0.00141206	0.00140388	45.1735	-7.36543e-05	-0.000138203			28	0.000731056	9.41667	0.00058593	45.1735	0.000562922	0.00050067	45.1735	8.19766e-06	-2.09999e-05
27	0.000570035	12.8333	0.000642136	45.4947	0.000707792	0.000652405	45.4947	6.61984e-06	-3.07594e-05			27	0.00128914	12.8333	0.00163204	45.4947	0.00141133	0.0014025	45.4947	-7.17042e-05	-0.000136471			27	0.000416775	12.8333	0.0004119	45.4947	0.000563004	0.00050046	45.4947	8.29832e-06	-2.00769e-05
26	0.000475852	14.5833	0.000667603	45.8181	0.000707859	0.000652097	45.8181	7.14609e-06	-2.9344e-05			26	0.00128861	14.5833	0.0016632	45.8181	0.00141061	0.00140114	45.8181	-6.98048e-05	-0.000134782			26	0.000327673	14.5833	0.000478982	45.8181	0.000563087	0.000500259	45.8181	8.35843e-06	-1.91827e-05
27	0.000629706	10.5	0.000744113	46.1437	0.00070793	0.000651804	46.1437	7.61186e-06	-2.79748e-05			27	0.000875925	10.5	0.00163669	46.1437	0.00140991	0.00139979	46.1437	-6.79592e-05	-0.000133138			27	0.000576106	10.5	0.000561076	46.1437	0.00056317	0.000500067	46.1437	8.37561e-06	-1.83213e-05
23	0.000524608	10.5833	0.000886239	46.4716	0.000708006	0.000651524	46.4716	8.01519e-06	-2.66553e-05			23	0.0011057	10.5833	0.00173745	46.4716	0.00140923	0.00139846	46.4716	-6.61698e-05	-0.000131544			23	0.000403019	10.5833	0.000678424	46.4716	0.000563254	0.000499884	46.4716	8.34834e-06	-1.74954e-05
22	0.000759677	18.9167	0.000872497	46.8018	0.000708086	0.000651257	46.8018	8.35303e-06	-2.53915e-05			22	0.00163447	18.9167	0.0015787	46.8018	0.00140857	0.00139714	46.8018	-6.44402e-05	-0.000130003			22	0.000582505	18.9167	0.000656836	46.8018	0.000563338	0.000499709	46.8018	8.2743e-06	-1.67095e-05
26	0.000676226	9.66667	0.000564012	47.1343	0.00070817	0.000651003	47.1343	8.62161e-06	-2.41908e-05			26	0.0017346	9.66667	0.00158468	47.1343	0.00140793	0.00139584	47.1343	-6.27753e-05	-0.000128522			26	0.000500208	9.66667	0.000396776	47.1343	0.00056342	0.000499542	47.1343	8.15059e-06	-1.59691e-05
29	0.000539626	16.3333	0.000813397	47.4691	0.000708256	0.000650762	47.4691	8.81756e-06	-2.30605e-05			29	0.00131658	16.3333	0.00160257	47.4691	0.0014073	0.00139456	47.4691	-6.11797e-05	-0.000127106			29	0.000377411	16.3333	0.000614356	47.4691	0.000563502	0.000499382	47.4691	7.97465e-06	-1.52797e-05
29	0.000745721	13.3333	0.000669128	47.8063	0.000708344	0.000650531	47.8063	8.93868e-06	-2.20055e-05			29	0.00137865	13.3333	0.00163264	47.8063	0.00140669	0.00139329	47.8063	-5.96568e-05	-0.000125762			29	0.000606071	13.3333	0.000453495	47.8063	0.000563581	0.000499229	47.8063	7.74479e-06	-1.46447e-05
26	0.000845789	14.9167	0.000847937	48.1457	0.000708434	0.000650311	48.1457	8.98295e-06	-2.10306e-05			26	0.00148971	14.9167	0.00170145	48.1457	0.00140609	0.00139203	48.1457	-5.82101e-05	-0.000124492			26	0.000658733	14.9167	0.000647435	48.1457	0.000563659	0.000499083	48.1457	7.45949e-06	-1.4068e-05
32	0.000373256	8.66667	0.000965331	48.4876	0.000708523	0.000650101	48.4876	8.9484e-06	-2.01412e-05			32	0.000876155	8.66667	0.00193045	48.4876	0.00140551	0.00139078	48.4876	-5.68435e-05	-0.000123302			32	0.000283078	8.66667	0.000743275	48.4876	0.000563734	0.000498942	48.4876	7.11727e-06	-1.35533e-05
34	0.000690989	9.75	0.000826616	48.8318	0.000708613	0.000649899	48.8318	8.83369e-06	-1.93414e-05			34	0.00134849	9.75	0.00165149	48.8318	0.00140494	0.00138955	48.8318	-5.556e-05	-0.000122196			34	0.000548686	9.75	0.000644226	48.8318	0.000563805	0.000498807	48.8318	6.71714e-06	-1.31037e-05
31	0.000656146	10.5	0.000793844	49.1784	0.000708701	0.000649706	49.1784	8.638e-06	-1.86339e-05			31	0.00138801	10.5	0.00180708	49.1784	0.00140438	0.00138833	49.1784	-5.4362e-05	-0.000121178			31	0.000444192	10.5	0.000613346	49.1784	0.000563872	0.000498676	49.1784	6.2585e-06	-1.27212e-05
26	0.000625434	20.8333	0.000873093	49.5274	0.000708788	0.000649519	49.5274	8.36061e-06	-1.80222e-05			26	0.00159546	20.8333	0.00172981	49.5274	0.00140384	0.00138712	49.5274	-5.32525e-05	-0.000120252			26	0.000458774	20.8333	0.000725132	49.5274	0.000563934	0.000498549	49.5274	5.74086e-06	-1.24082e-05
29	0.000459518	21.3333	0.000672849	49.8788	0.000708871	0.000649339	49.8788	8.00093e-06	-1.75105e-05			29	0.00109186	21.3333	0.00159961	49.8788	0.00140331	0.00138591	49.8788	-5.22354e-05	-0.000119422			29	0.000344999	21.3333	0.000474731	49.8788	0.000563992	0.000498424	49.8788	5.16386e-06	-1.21677e-05
23	0.000769106	20.75	0.000811579	50.2327	0.000708951	0.000649164	50.2327	7.55875e-06	-1.71017e-05			23	0.00156443	20.75	0.0016057	50.2327	0.00140278	0.00138472	50.2327	-5.13138e-05	-0.000118693			23	0.000569198	20.75	0.000700693	50.2327	0.000564044	0.000498303	50.2327	4.52741e-06	-1.20019e-05
33	0.000572016	19.3333	0.000578105	50.5891	0.000709027	0.000648993	50.5891	7.03414e-06	-1.67974e-05			33	0.00119021	19.3333	0.00151228	50.5891	0.00140227	0.00138353	50.5891	-5.04892e-05	-0.000118068			33	0.000411101	19.3333	0.000395068	50.5891	0.000564089	0.000498183	50.5891	3.83163e-06	-1.19116e-05
26	0.000652164	20.8333	0.000741963	50.9479	0.000709097	0.000648825	50.9479	6.4274e-06	-1.65987e-05			26	0.00132696	20.8333	0.0018375	50.9479	0.00140177	0.00138235	50.9479	-4.97633e-05	-0.000117548			26	0.000519628	20.8333	0.000552582	50.9479	0.000564127	0.000498064	50.9479	3.07681e-06	-1.18977e-05
33	0.000872668	21.6667	0.00060371	51.3092	0.000709161	0.000648659	51.3092	5.73913e-06	-1.65067e-05			33	0.0016659	21.6667	0.00156117	51.3092	0.00140127	0.00138118	51.3092	-4.91379e-05	-0.000117137			33	0.000701027	21.6667	0.000414905	51.3092	0.000564158	0.000497945	51.3092	2.2635e-06	-1.1961e-05
25	0.000758117	18.8333	0.000573834	51.6731	0.000709219	0.000648494	51.6731	4.97045e-06	-1.65226e-05			25	0.00154898	18.8333	0.00128691	51.6731	0.00140078	0.00138001	51.6731	-4.86153e-05	-0.000116837			25	0.000579455	18.8333	0.000446642	51.6731	0.000564181	0.000497825	51.6731	1.39269e-06	-1.2102e-05
23	0.000381581	21.5833	0.000598771	52.0395	0.000709269	0.000648329	52.0395	4.12316e-06	-1.66474e-05			23	0.0011236	21.5833	0.00135995	52.0395	0.00140029	0.00137884	52.0395	-4.81982e-05	-0.000116652			23	0.000290897	21.5833	0.000390743	52.0395	0.000564194	0.000497704	52.0395	4.65952e-07	-1.23211e-05
32	0.000535533	20.25	0.000921694	52.4084	0.00070931	0.000648162	52.4084	3.19926e-06	-1.68815e-05			32	0.00104451	20.25	0.00180915	52.4084	0.00139981	0.00137767	52.4084	-4.78892e-05	-0.000116587			32	0.00039618	20.25	0.000753565	52.4084	0.000564199	0.000497581	52.4084	-5.15002e-07	-1.26185e-05
34	0.000547554	18.1667	0.000955065	52.7799	0.000709342	0.000647994	52.7799	2.20108e-06	-1.72249e-05			34	0.00133389	18.1667	0.00195792	52.7799	0.00139933	0.00137651	52.7799	-4.76904e-05	-0.000116644			34	0.000418051	18.1667	0.00068697	52.7799	0.000564194	0.000497455	52.7799	-1.54819e-06	-1.29939e-05
30	0.000610794	20.6667	0.000661287	53.1539	0.000709364	0.000647821	53.1539	1.1318e-06	-1.76769e-05			30	0.00156057	20.6667	0.00157909	53.1539	0.00139885	0.00137534	53.1539	-4.76042e-05	-0.000116827			30	0.000408262	20.6667	0.000496009	53.1539	0.000564178	0.000497325	53.1539	-2.63091e-06	-1.34463e-05
22	0.000914733	19.25	0.000861227	53.5306	0.000709375	0.000647644	53.5306	-4.96935e-09	-1.82363e-05			22	0.00188507	19.25	0.00168942	53.5306	0.00139838	0.00137417	53.5306	-4.76328e-05	-0.00011714			22	0.000739629	19.25	0.000726382	53.5306	0.000564152	0.00049719	53.5306	-3.76013e-06	-1.39745e-05
26	0.00080155	18.75	0.00061044	53.9099	0.000709375	0.000647462	53.9099	-1.20601e-06	-1.89016e-05			26	0.00151949	18.75	0.00173859	53.9099	0.0013979	0.001373	53.9099	-4.77777e-05	-0.000117584			26	0.000673562	18.75	0.000406768	53.9099	0.000564115	0.000497051	53.9099	-4.93314e-06	-1.4577e-05
27	0.00076279	21	0.000774696	54.2918	0.000709363	0.000647273	54.2918	-2.46772e-06	-1.9671e-05			27	0.00137243	21	0.0015605	54.2918	0.00139742	0.00137182	54.2918	-4.80402e-05	-0.000118162			27	0.000615141	21	0.000605652	54.2918	0.000564065	0.000496905	54.2918	-6.14694e-06	-1.52522e-05
27	0.000489421	20	0.000656464	54.6764	0.000709338	0.000647076	54.6764	-3.78539e-06	-2.05414e-05			27	0.00146376	20	0.00154583	54.6764	0.00139694	0.00137064	54.6764	-4.84216e-05	-0.000118877			27	0.000318306	20	0.000427407	54.6764	0.000564004	0.000496752	54.6764	-7.3976e-06	-1.59972e-05
34	0.000812408	21.25	0.00099465	55.0637	0.0007093	0.000646871	55.0637	-5.15447e-06	-2.15099e-05			34	0.00156757	21.25	0.00180162	55.0637	0.00139646	0.00136945	55.0637	-4.89229e-05	-0.000119729			34	0.000615056	21.25	0.000849061	55.0637	0.00056393	0.000496592	55.0637	-8.68135e-06	-1.68096e-05
27	0.000910721	20.8333	0.000520152	55.4536	0.000709249	0.000646656	55.4536	-6.57179e-06	-2.25739e-05			27	0.00193735	20.8333	0.00164763	55.4536	0.00139597	0.00136826	55.4536	-4.95444e-05	-0.00012072			27	0.000718261	20.8333	0.000310618	55.4536	0.000563843	0.000496424	55.4536	-9.99555e-06	-1.76872e-05
22	0.000734407	13.75	0.000724257	55.8463	0.000709183	0.00064643	55.8463	-8.03245e-06	-2.37295e-05			22	0.00143344	13.75	0.00181635	55.8463	0.00139547	0.00136705	55.8463	-5.02863e-05	-0.000121851			22	0.000537737	13.75	0.000507685	55.8463	0.000563743	0.000496247	55.8463	-1.13362e-05	-1.86266e-05
30	0.000725167	14.5833	0.000632294	56.2417	0.000709103	0.000646193	56.2417	-9.53108e-06	-2.49721e-05			30	0.00170278	14.5833	0.00146125	56.2417	0.00139497	0.00136583	56.2417	-5.11485e-05	-0.000123121			30	0.000517497	14.5833	0.000447671	56.2417	0.00056363	0.000496061	56.2417	-1.26987e-05	-1.96241e-05
25	0.000637921	13.0833	0.000744063	56.6398	0.000709008	0.000645943	56.6398	-1.10623e-05	-2.6297e-05			25	0.00145614	13.0833	0.00163441	56.6398	0.00139446	0.0013646	56.6398	-5.21305e-05	-0.000124531			25	0.000472775	13.0833	0.000598997	56.6398	0.000563503	0.000495865	56.6398	-1.40789e-05	-2.06756e-05
27	0.00080701	13.75	0.000821652	57.0407	0.000708897	0.00064568	57.0407	-1.26202e-05	-2.76984e-05			27	0.00167793	13.75	0.00139501	57.0407	0.00139394	0.00136335	57.0407	-5.32316e-05	-0.000126081			27	0.00062217	13.75	0.000634387	57.0407	0.000563362	0.000495658	57.0407	-1.54718e-05	-2.17767e-05
30	0.000727141	13	0.000826611	57.4445	0.000708771	0.000645403	57.4445	-1.42004e-05	-2.91721e-05			30	0.00162325	13	0.00164798	57.4445	0.00139341	0.00136209	57.4445	-5.44508e-05	-0.000127769			30	0.000554111	13	0.000636764	57.4445	0.000563207	0.00049544	57.4445	-1.68737e-05	-2.29237e-05
27	0.000709952	9.08333	0.000646048	57.851	0.000708629	0.000645111	57.851	-1.57992e-05	-3.07143e-05			27	0.00145617	9.08333	0.00163863	57.851	0.00139286	0.00136081	57.851	-5.57871e-05	-0.000129594			27	0.000575404	9.08333	0.000439312	57.851	0.000563038	0.000495211	57.851	-1.82818e-05	-2.41137e-05
29	0.000716951	13.1667	0.000613602	58.2603	0.000708471	0.000644804	58.2603	-1.74114e-05	-3.23196e-05			29	0.00130015	13.1667	0.00148429	58.2603	0.0013923	0.00135952	58.2603	-5.72387e-05	-0.000131555			29	0.000586245	13.1667	0.00045421	58.2603	0.000562856	0.00049497	58.2603	-1.96918e-05	-2.53423e-05
24	0.000781502	15.1667	0.000517098	58.6725	0.000708297	0.000644481	58.6725	-1.90311e-05	-3.39811e-05			24	0.00177459	15.1667	0.00148357	58.6725	0.00139173	0.0013582	58.6725	-5.88032e-05	-0.00013365			24	0.000536361	15.1667	0.000352468	58.6725	0.000562659	0.000494716	58.6725	-2.10988e-05	-2.66042e-05
23	0.00081723	16.5833	0.000679042	59.0875	0.000708106	0.000644141	59.0875	-2.06533e-05	-3.56936e-05			23	0.0020914	16.5833	0.00153134	59.0875	0.00139114	0.00135687	59.0875	-6.04782e-05	-0.000135874			23	0.000623037	16.5833	0.000546744	59.0875	0.000562448	0.00049445	59.0875	-2.2499e-05	-2.78952e-05
27	0.000586988	17.4167	0.00093395	59.5055	0.0007079	0.000643784	59.5055	-2.22744e-05	-3.74524e-05			27	0.0013809	17.4167	0.00175483	59.5055	0.00139054	0.00135551	59.5055	-6.22619e-05	-0.000138227			27	0.000390949	17.4167	0.000735358	59.5055	0.000562223	0.000494171	59.5055	-2.38893e-05	-2.92117e-05
31	0.000536953	16	0.000844208	59.9263	0.000707677	0.00064341	59.9263	-2.38911e-05	-3.92538e-05			31	0.00125363	16	0.00176418	59.9263	0.00138992	0.00135413	59.9263	-6.41521e-05	-0.000140706			31	0.000400645	16	0.000683968	59.9263	0.000561984	0.000493879	59.9263	-2.52671e-05	-3.05507e-05
25	0.000642129	16	0.000822544	60.3501	0.000707438	0.000643017	60.3501	-2.55e-05	-4.10935e-05			25	0.00120496	16	0.00154918	60.3501	0.00138927	0.00135272	60.3501	-6.61464e-05	-0.000143308			25	0.000543934	16	0.000634995	60.3501	0.000561731	0.000493574	60.3501	-2.66298e-05	-3.19091e-05
33	0.000951603	8.41667	0.000980569	60.7768	0.000707183	0.000642606	60.7768	-2.70973e-05	-4.29664e-05			33	0.00195375	8.41667	0.00185917	60.7768	0.00138861	0.00135129	60.7768	-6.82417e-05	-0.000146029			33	0.000746634	8.41667	0.000780494	60.7768	0.000561465	0.000493255	60.7768	-2.79742e-05	-3.32828e-05
32	0.000777714	27	0.00065361	61.2065	0.000706912	0.000642177	61.2065	-2.86771e-05	-4.48646e-05			32	0.00141261	27	0.00135033	61.2065	0.00138793	0.00134983	61.2065	-7.04326e-05	-0.000148863			32	0.000653016	27	0.000516296	61.2065	0.000561185	0.000492922	61.2065	-2.92958e-05	-3.46661e-05
22	0.00041837	35	0.000434837	61.6392	0.000706625	0.000641728	61.6392	-3.0234e-05	-4.67807e-05			22	0.00112306	35	0.00143079	61.6392	0.00138723	0.00134834	61.6392	-7.27138e-05	-0.000151803			22	0.000267014	35	0.000283869	61.6392	0.000560892	0.000492575	61.6392	-3.05904e-05	-3.60532e-05
32	0.000754034	35	0.000818004	62.0749	0.000706323	0.00064126	62.0749	-3.17644e-05	-4.87093e-05			32	0.00156458	35	0.00158788	62.0749	0.0013865	0.00134682	62.0749	-7.50811e-05	-0.000154846			32	0.000587122	35	0.000597442	62.0749	0.000560586	0.000492215	62.0749	-3.1855e-05	-3.74402e-05
32	0.000560442	26	0.000823166	62.5136	0.000706005	0.000640773	62.5136	-3.32648e-05	-5.06455e-05			32	0.00114718	26	0.00163974	62.5136	0.00138575	0.00134527	62.5136	-7.75301e-05	-0.000157984			32	0.000410542	26	0.000575652	62.5136	0.000560268	0.00049184	62.5136	-3.30872e-05	-3.88235e-05
29	0.000793518	30	0.000853559	62.9554	0.000705673	0.000640267	62.9554	-3.4732e-05	-5.25842e-05			29	0.00166379	30	0.00156217	62.9554	0.00138497	0.00134369	62.9554	-8.00564e-05	-0.000161214			29	0.000579276	30	0.00065135	62.9554	0.000559937	0.000491452	62.9554	-3.42843e-05	-4.01993e-05
25	0.000809141	25	0.00058879	63.4002	0.000705325	0.000639741	63.4002	-3.61642e-05	-5.45222e-05			25	0.00169617	25	0.001573	63.4002	0.00138417	0.00134208	63.4002	-8.26568e-05	-0.00016453			25	0.000605694	25	0.000408089	63.4002	0.000559594	0.00049105	63.4002	-3.54451e-05	-4.15654e-05
23	0.000867439	28	0.000742148	63.8482	0.000704964	0.000639196	63.8482	-3.7559e-05	-5.64557e-05			23	0.00181241	28	0.00147936	63.8482	0.00138335	0.00134043	63.8482	-8.53271e-05	-0.000167929			23	0.000676542	28	0.000599484	63.8482	0.00055924	0.000490634	63.8482	-3.65678e-05	-4.2919e-05
26	0.000589733	32	0.000914566	64.2992	0.000704588	0.000638631	64.2992	-3.89135e-05	-5.83795e-05			26	0.00152895	32	0.00162666	64.2992	0.00138249	0.00133875	64.2992	-8.80615e-05	-0.000171402			26	0.000413858	32	0.000748287	64.2992	0.000558874	0.000490205	64.2992	-3.76502e-05	-4.42565e-05
33	0.000874542	26	0.00053065	64.7534	0.000704199	0.000638047	64.7534	-4.02254e-05	-6.0289e-05			33	0.0016552	26	0.00135759	64.7534	0.00138161	0.00133704	64.7534	-9.08542e-05	-0.000174943			33	0.000655688	26	0.000381066	64.7534	0.000558497	0.000489763	64.7534	-3.86908e-05	-4.55747e-05
27	0.000704211	31	0.000677954	65.2108	0.000703797	0.000637444	65.2108	-4.14916e-05	-6.21781e-05			27	0.00148607	31	0.00145307	65.2108	0.0013807	0.00133529	65.2108	-9.36971e-05	-0.000178542			27	0.000551991	31	0.000519254	65.2108	0.00055811	0.000489307	65.2108	-3.96874e-05	-4.68694e-05
30	0.000244581	36	0.000644638	65.6713	0.000703382	0.000636823	65.6713	-4.27095e-05	-6.40407e-05			30	0.000698424	36	0.00160204	65.6713	0.00137977	0.0013335	65.6713	-9.65815e-05	-0.000182188			30	0.000145865	36	0.000442563	65.6713	0.000557714	0.000488838	65.6713	-4.06382e-05	-4.81366e-05
31	0.000898034	29	0.000569023	66.135	0.000702955	0.000636182	66.135	-4.38768e-05	-6.58717e-05			31	0.00185239	29	0.00129504	66.135	0.0013788	0.00133168	66.135	-9.94991e-05	-0.000185871			31	0.000716321	29	0.000440753	66.135	0.000557307	0.000488357	66.135	-4.15417e-05	-4.93728e-05
25	0.000671065	34	0.0005946	66.602	0.000702516	0.000635524	66.602	-4.49922e-05	-6.76672e-05			25	0.00161281	34	0.0014542	66.602	0.00137781	0.00132982	66.602	-0.000102444	-0.000189584			25	0.000578748	34	0.000430164	66.602	0.000556892	0.000487863	66.602	-4.23973e-05	-5.05756e-05
27	0.000737967	33	0.000897458	67.0722	0.000702066	0.000634847	67.0722	-4.60545e-05	-6.94241e-05			27	0.00168226	33	0.00182322	67.0722	0.00137678	0.00132793	67.0722	-0.000105409	-0.000193319			27	0.000509027	33	0.00071764	67.0722	0.000556468	0.000487357	67.0722	-4.32043e-05	-5.1743e-05
23	0.000723988	33	0.00077218	67.5457	0.000701606	0.000634153	67.5457	-4.70628e-05	-7.11387e-05			23	0.00127688	33	0.00170553	67.5457	0.00137573	0.001326	67.5457	-0.000108389	-0.000197068			23	0.00062401	33	0.000525048	67.5457	0.000556036	0.00048684	67.5457	-4.39623e-05	-5.28728e-05
31	0.000834141	29	0.000614537	68.0225	0.000701135	0.000633441	68.0225	-4.80167e-05	-7.28086e-05			31	0.00152879	29	0.00144107	68.0225	0.00137464	0.00132402	68.0225	-0.000111377	-0.000200822			31	0.000672096	29	0.000474127	68.0225	0.000555596	0.000486311	68.0225	-4.46712e-05	-5.39635e-05
27	0.000588111	26	0.000893724	68.5026	0.000700655	0.000632713	68.5026	-4.89157e-05	-7.44309e-05			27	0.00131294	26	0.00185852	68.5026	0.00137353	0.00132202	68.5026	-0.000114366	-0.000204575			27	0.000445042	26	0.000706122	68.5026	0.000555149	0.000485772	68.5026	-4.53311e-05	-5.50136e-05
24	0.000867248	26	0.000844793	68.986	0.000700166	0.000631969	68.986	-4.97598e-05	-7.60031e-05			24	0.00165824	26	0.00176552	68.986	0.00137239	0.00131997	68.986	-0.00011735	-0.000208317			24	0.000672831	26	0.000660529	68.986	0.000554696	0.000485221	68.986	-4.59422e-05	-5.60217e-05
34	0.000761774	25	0.000583711	69.4728	0.000699668	0.000631209	69.4728	-5.05491e-05	-7.75225e-05			34	0.0013525	25	0.00124061	69.4728	0.00137121	0.00131789	69.4728	-0.000120319	-0.000212039			34	0.000662662	25	0.000446516	69.4728	0.000554237	0.000484661	69.4728	-4.65052e-05	-5.69864e-05
28	0.000525486	35	0.000634001	69.963	0.000699162	0.000630434	69.963	-5.1284e-05	-7.89871e-05			28	0.00154376	35	0.00126792	69.963	0.00137001	0.00131577	69.963	-0.000123268	-0.000215731			28	0.000320246	35	0.000470403	69.963	0.000553772	0.000484091	69.963	-4.70209e-05	-5.79069e-05
28	0.000605657	27	0.00089397	70.4565	0.00069865	0.000629644	70.4565	-5.19651e-05	-8.03951e-05			28	0.00157372	27	0.00182094	70.4565	0.00136878	0.00131361	70.4565	-0.000126189	-0.000219385			28	0.000414943	27	0.000735653	70.4565	0.000553301	0.000483512	70.4565	-4.749e-05	-5.87825e-05
29	0.000571586	27	0.00071282	70.9536	0.00069813	0.00062884	70.9536	-5.25937e-05	-8.17445e-05			29	0.00135813	27	0.001505	70.9536	0.00136751	0.00131142	70.9536	-0.000129073	-0.00022299			29	0.000398701	27	0.000554823	70.9536	0.000552827	0.000482924	70.9536	-4.79143e-05	-5.96126e-05
29	0.000698497	33	0.000730698	71.454	0.000697604	0.000628022	71.454	-5.31712e-05	-8.30336e-05			29	0.00139721	33	0.00130015	71.454	0.00136622	0.00130919	71.454	-0.000131909	-0.000226533			29	0.000580942	33	0.000585091	71.454	0.000552347	0.000482328	71.454	-4.82955e-05	-6.03968e-05
28	0.000620929	33	0.000688005	71.958	0.000697072	0.000627192	71.958	-5.36989e-05	-8.42615e-05			28	0.00128099	33	0.00151403	71.958	0.0013649	0.00130692	71.958	-0.000134691	-0.000230006			28	0.00048734	33	0.00049599	71.958	0.000551864	0.000481724	71.958	-4.86351e-05	-6.1135e-05
33	0.000554255	27	0.000617782	72.4655	0.000696535	0.000626349	72.4655	-5.41779e-05	-8.54276e-05			33	0.00136289	27	0.00159052	72.4655	0.00136356	0.00130462	72.4655	-0.000137414	-0.000233403			33	0.000396086	27	0.00039776	72.4655	0.000551378	0.000481113	72.4655	-4.89344e-05	-6.18275e-05
24	0.000597411	28	0.000843604	72.9764	0.000695994	0.000625495	72.9764	-5.46101e-05	-8.65315e-05			24	0.00134615	28	0.00171843	72.9764	0.00136218	0.00130229	72.9764	-0.00014007	-0.000236715			24	0.000468407	28	0.000691688	72.9764	0.000550889	0.000480495	72.9764	-4.91953e-05	-6.24746e-05
27	0.000607296	31	0.000839818	73.491	0.000695447	0.00062463	73.491	-5.49971e-05	-8.75733e-05			27	0.00113262	31	0.00168236	73.491	0.00136078	0.00129992	73.491	-0.000142655	-0.000239935			27	0.000482799	31	0.000693164	73.491	0.000550397	0.00047987	73.491	-4.94196e-05	-6.30769e-05
28	0.000662544	28	0.000399143	74.0091	0.000694898	0.000623754	74.0091	-5.53406e-05	-8.85528e-05			28	0.00135728	28	0.0012731	74.0091	0.00135936	0.00129752	74.0091	-0.000145163	-0.000243058			28	0.000519271	28	0.000254415	74.0091	0.000549903	0.000479239	74.0091	-4.96089e-05	-6.3635e-05
25	0.000853234	32	0.000492362	74.5309	0.000694344	0.000622868	74.5309	-5.56422e-05	-8.94706e-05			25	0.00194819	32	0.00145805	74.5309	0.0013579	0.00129509	74.5309	-0.000147589	-0.000246077			25	0.000659857	32	0.0003089	74.5309	0.000549406	0.000478603	74.5309	-4.9765e-05	-6.41497e-05
25	0.000829932	30	0.000826134	75.0562	0.000693788	0.000621974	75.0562	-5.59046e-05	-9.03273e-05			25	0.00196037	30	0.0016351	75.0562	0.00135643	0.00129263	75.0562	-0.000149928	-0.000248986			25	0.000620946	30	0.000670966	75.0562	0.000548909	0.000477961	75.0562	-4.98905e-05	-6.46223e-05
32	0.00053524	33	0.000966495	75.5852	0.000693229	0.000621071	75.5852	-5.61305e-05	-9.11239e-05			32	0.00132327	33	0.00165293	75.5852	0.00135493	0.00129014	75.5852	-0.000152174	-0.000251778			32	0.000398796	33	0.00076709	75.5852	0.00054841	0.000477315	75.5852	-4.99879e-05	-6.50543e-05
23	0.000836465	29	0.000751683	76.1179	0.000692667	0.000620159	76.1179	-5.63225e-05	-9.18618e-05			23	0.00139717	29	0.00138396	76.1179	0.00135341	0.00128762	76.1179	-0.000154322	-0.000254446			23	0.000701624	29	0.000600873	76.1179	0.00054791	0.000476665	76.1179	-5.006e-05	-6.54472e-05
28	0.000702131	26	0.000855953	76.6543	0.000692104	0.000619241	76.6543	-5.64833e-05	-9.25421e-05			28	0.00153838	26	0.00175729	76.6543	0.00135186	0.00128508	76.6543	-0.000156368	-0.000256985			28	0.000524375	26	0.000639689	76.6543	0.000547409	0.00047601	76.6543	-5.01091e-05	-6.58026e-05
31	0.000782692	30	0.00066321	77.1944	0.000691539	0.000618315	77.1944	-5.66152e-05	-9.31665e-05			31	0.00143103	30	0.00136333	77.1944	0.0013503	0.00128251	77.1944	-0.000158307	-0.000259392			31	0.000653066	30	0.00053672	77.1944	0.000546908	0.000475352	77.1944	-5.01376e-05	-6.61222e-05
31	0.000682058	34	0.000701835	77.7383	0.000690973	0.000617384	77.7383	-5.67206e-05	-9.37364e-05			31	0.0015886	34	0.00179107	77.7383	0.00134872	0.00127991	77.7383	-0.000160139	-0.000261663			31	0.000523571	34	0.00050956	77.7383	0.000546407	0.000474691	77.7383	-5.01477e-05	-6.64075e-05
35	0.000923438	26	0.000610381	78.286	0.000690406	0.000616446	78.286	-5.68018e-05	-9.42536e-05			35	0.00162141	26	0.00137665	78.286	0.00134712	0.0012773	78.286	-0.000161859	-0.000263796			35	0.000732572	26	0.000466191	78.286	0.000545906	0.000474027	78.286	-5.01415e-05	-6.66601e-05
29	0.000798708	30	0.000696745	78.8375	0.000689838	0.000615504	78.8375	-5.68618e-05	-9.47204e-05			29	0.00146834	30	0.00155136	78.8375	0.0013455	0.00127466	78.8375	-0.000163467	-0.000265788			29	0.000647744	30	0.000536517	78.8375	0.000545404	0.00047336	78.8375	-5.01216e-05	-6.68825e-05
34	0.000787725	29	0.000750577	79.3928	0.000689269	0.000614556	79.3928	-5.69032e-05	-9.51392e-05			34	0.00175768	29	0.00181485	79.3928	0.00134386	0.001272	79.3928	-0.000164961	-0.000267637			34	0.000596864	29	0.000551035	79.3928	0.000544903	0.000472691	79.3928	-5.00905e-05	-6.70765e-05
30	0.000836136	22	0.000449284	79.952	0.0006887	0.000613605	79.952	-5.6928e-05	-9.55121e-05			30	0.00179731	22	0.00150459	79.952	0.00134221	0.00126932	79.952	-0.000166341	-0.000269345			30	0.000652706	22	0.000225711	79.952	0.000544402	0.000472021	79.952	-5.005e-05	-6.7244e-05
29	0.000914698	33	0.000807671	80.515	0.000688131	0.00061265	80.515	-5.69385e-05	-9.58412e-05			29	0.00179013	33	0.00159411	80.515	0.00134055	0.00126663	80.515	-0.000167606	-0.00027091			29	0.000801097	33	0.000595706	80.515	0.000543901	0.000471348	80.515	-5.00021e-05	-6.73868e-05
28	0.00064277	32	0.000790813	81.082	0.000687562	0.000611692	81.082	-5.69373e-05	-9.61297e-05			28	0.00151752	32	0.0017268	81.082	0.00133887	0.00126392	81.082	-0.00016876	-0.000272335			28	0.000496127	32	0.000600621	81.082	0.000543401	0.000470674	81.082	-4.99489e-05	-6.75074e-05
34	0.000751966	34	0.000571512	81.6529	0.000686992	0.00061073	81.6529	-5.69267e-05	-9.63805e-05			34	0.00165558	34	0.0015041	81.6529	0.00133719	0.0012612	81.6529	-0.000169802	-0.000273623			34	0.000595909	34	0.000386495	81.6529	0.000542902	0.000469999	81.6529	-4.98925e-05	-6.76079e-05
27	0.000650159	23	0.000537346	82.2278	0.000686423	0.000609766	82.2278	-5.69088e-05	-9.65963e-05			27	0.00157552	23	0.00152284	82.2278	0.00133549	0.00125846	82.2278	-0.000170737	-0.000274778			27	0.000502583	23	0.000392013	82.2278	0.000542403	0.000469323	82.2278	-4.98344e-05	-6.76905e-05
27	0.000670137	30	0.000970568	82.8067	0.000685854	0.0006088	82.8067	-5.6885e-05	-9.67793e-05			27	0.00144708	30	0.00181329	82.8067	0.00133378	0.00125571	82.8067	-0.000171567	-0.000275802			27	0.000479087	30	0.000778641	82.8067	0.000541905	0.000468646	82.8067	-4.97759e-05	-6.77567e-05
24	0.000888279	30	0.000785932	83.3896	0.000685285	0.000607833	83.3896	-5.68571e-05	-9.69329e-05			24	0.00207002	30	0.00159851	83.3896	0.00133207	0.00125296	83.3896	-0.000172297	-0.000276702			24	0.00067674	30	0.000588179	83.3896	0.000541407	0.000467969	83.3896	-4.97183e-05	-6.78087e-05
22	0.000908572	24	0.000829843	83.9766	0.000684716	0.000606863	83.9766	-5.68269e-05	-9.70603e-05			22	0.0017248	24	0.0015267	83.9766	0.00133034	0.00125019	83.9766	-0.000172933	-0.000277486			22	0.000705202	24	0.000633072	83.9766	0.00054091	0.000467291	83.9766	-4.96629e-05	-6.78485e-05
31	0.000881657	22	0.000631664	84.5677	0.000684148	0.000605893	84.5677	-5.67953e-05	-9.71634e-05			31	0.00163346	22	0.00179309	84.5677	0.00132861	0.00124741	84.5677	-0.00017348	-0.000278159			31	0.000769701	22	0.000432176	84.5677	0.000540413	0.000466612	84.5677	-4.96102e-05	-6.78775e-05
33	0.000766043	33	0.000746246	85.1629	0.00068358	0.000604921	85.1629	-5.67631e-05	-9.72453e-05			33	0.00156513	33	0.00160319	85.1629	0.00132688	0.00124463	85.1629	-0.000173944	-0.00027873			33	0.00058599	33	0.000545159	85.1629	0.000539917	0.000465933	85.1629	-4.95609e-05	-6.78974e-05
24	0.00057894	26	0.00101394	85.7622	0.000683013	0.000603949	85.7622	-5.67318e-05	-9.73099e-05			24	0.00149676	26	0.00205951	85.7622	0.00132514	0.00124185	85.7622	-0.000174336	-0.000279213			24	0.000422551	26	0.000853907	85.7622	0.000539421	0.000465254	85.7622	-4.95156e-05	-6.79103e-05
33	0.000803096	34	0.000613098	86.3656	0.000682445	0.000602976	86.3656	-5.67022e-05	-9.7361e-05			33	0.00144451	34	0.00139087	86.3656	0.0013234	0.00123905	86.3656	-0.000174668	-0.00027962			33	0.000622815	34	0.000460361	86.3656	0.000538926	0.000464575	86.3656	-4.94743e-05	-6.79182e-05
29	0.000803139	29	0.000497086	86.9733	0.000681878	0.000602002	86.9733	-5.66745e-05	-9.74011e-05			29	0.00151586	29	0.00125187	86.9733	0.00132165	0.00123626	86.9733	-0.000174948	-0.000279964			29	0.000680042	29	0.000343581	86.9733	0.000538432	0.000463896	86.9733	-4.94373e-05	-6.79225e-05
32	0.00084523	25	0.000746732	87.5852	0.000681311	0.000601028	87.5852	-5.66492e-05	-9.74323e-05			32	0.00141305	25	0.00175083	87.5852	0.0013199	0.00123346	87.5852	-0.000175183	-0.000280252			32	0.000678031	25	0.000566229	87.5852	0.000537937	0.000463217	87.5852	-4.94043e-05	-6.79239e-05
29	0.000496454	33	0.000694413	88.2014	0.000680745	0.000600054	88.2014	-5.66261e-05	-9.74561e-05			29	0.000766627	33	0.00177202	88.2014	0.00131815	0.00123065	88.2014	-0.000175378	-0.000280491			29	0.00040551	33	0.000513337	88.2014	0.000537443	0.000462538	88.2014	-4.9375e-05	-6.79233e-05
31	0.000597071	27	0.000638763	88.8218	0.000680179	0.000599079	88.8218	-5.66051e-05	-9.7474e-05			31	0.00125186	27	0.00147742	88.8218	0.00131639	0.00122785	88.8218	-0.000175541	-0.000280691			31	0.000463864	27	0.000475859	88.8218	0.000536949	0.000461858	88.8218	-4.93491e-05	-6.79211e-05
29	0.000586659	26	0.00068215	89.4466	0.000679613	0.000598104	89.4466	-5.6586e-05	-9.74882e-05			29	0.00101442	26	0.00139066	89.4466	0.00131464	0.00122504	89.4466	-0.000175682	-0.000280863			29	0.000495645	26	0.000532468	89.4466	0.000536456	0.000461179	89.4466	-4.93258e-05	-6.79183e-05
32	0.0007886	28	0.000557882	90.0757	0.000679047	0.000597129	90.0757	-5.65683e-05	-9.75004e-05			32	0.00143769	28	0.00146168	90.0757	0.00131288	0.00122223	90.0757	-0.000175808	-0.000281017			32	0.000647721	28	0.000384512	90.0757	0.000535963	0.0004605	90.0757	-4.93045e-05	-6.79153e-05
26	0.000798589	33	0.000585009	90.7092	0.000678481	0.000596154	90.7092	-5.65519e-05	-9.75118e-05			26	0.00138746	33	0.00131459	90.7092	0.00131112	0.00121942	90.7092	-0.000175926	-0.000281161			26	0.000628753	33	0.000436318	90.7092	0.00053547	0.000459821	90.7092	-4.92846e-05	-6.79124e-05
24	0.00065984	26	0.00078487	91.3471	0.000677916	0.000595179	91.3471	-5.65366e-05	-9.75224e-05			24	0.00172992	26	0.00166778	91.3471	0.00130936	0.00121661	91.3471	-0.000176035	-0.000281294			24	0.000481659	26	0.00059633	91.3471	0.000534977	0.000459142	91.3471	-4.92662e-05	-6.79098e-05
25	0.000795783	26	0.000644027	91.9894	0.00067735	0.000594204	91.9894	-5.65225e-05	-9.75321e-05			25	0.00166594	26	0.0012993	91.9894	0.0013076	0.0012138	91.9894	-0.000176136	-0.000281417			25	0.000657529	26	0.000510304	91.9894	0.000534484	0.000458463	91.9894	-4.92492e-05	-6.79074e-05
28	0.000750665	35	0.000815506	92.6362	0.000676785	0.000593229	92.6362	-5.65096e-05	-9.7541e-05			28	0.00143945	35	0.00155697	92.6362	0.00130584	0.00121099	92.6362	-0.000176228	-0.00028153			28	0.000594933	35	0.000638383	92.6362	0.000533992	0.000457784	92.6362	-4.92336e-05	-6.79052e-05
35	0.00072412	33	0.000831404	93.2875	0.00067622	0.000592253	93.2875	-5.64979e-05	-9.75491e-05			35	0.00135181	33	0.00166397	93.2875	0.00130408	0.00120817	93.2875	-0.000176312	-0.000281633			35	0.000570324	33	0.00066406	93.2875	0.000533499	0.000457105	93.2875	-4.92194e-05	-6.79032e-05
32	0.000420722	29	0.000705647	93.9433	0.000675655	0.000591278	93.9433	-5.64873e-05	-9.75564e-05			32	0.0011671	29	0.00154017	93.9433	0.00130232	0.00120535	93.9433	-0.000176387	-0.000281725			32	0.000290889	29	0.000553295	93.9433	0.000533007	0.000456426	93.9433	-4.92067e-05	-6.79014e-05
28	0.000795927	35	0.000653952	94.6037	0.00067509	0.000590302	94.6037	-5.6478e-05	-9.75629e-05			28	0.00168184	35	0.00167109	94.6037	0.00130055	0.00120254	94.6037	-0.000176454	-0.000281807			28	0.000678102	35	0.000476859	94.6037	0.000532515	0.000455746	94.6037	-4.91954e-05	-6.78998e-05
24	0.000837183	28	0.000731424	95.2686	0.000674525	0.000589327	95.2686	-5.64698e-05	-9.75686e-05			24	0.00154855	28	0.00150843	95.2686	0.00129879	0.00119972	95.2686	-0.000176512	-0.000281878			24	0.000697288	28	0.000559661	95.2686	0.000532023	0.000455067	95.2686	-4.91855e-05	-6.78983e-05
24	0.000865865	32	0.000565504	95.9382	0.000673961	0.000588351	95.9382	-5.64628e-05	-9.75734e-05			24	0.00169145	32	0.0012238	95.9382	0.00129702	0.0011969	95.9382	-0.000176562	-0.000281939			24	0.000629997	32	0.000416965	95.9382	0.000531531	0.000454389	95.9382	-4.9177e-05	-6.78971e-05
27	0.000613692	26	0.000779603	96.6125	0.000673396	0.000587375	96.6125	-5.6457e-05	-9.75774e-05			27	0.00144958	26	0.00165644	96.6125	0.00129526	0.00119408	96.6125	-0.000176604	-0.00028199			27	0.000462884	26	0.000590307	96.6125	0.000531039	0.00045371	96.6125	-4.917e-05	-6.78961e-05
27	0.000562701	31	0.000653221	97.2915	0.000672831	0.000586399	97.2915	-5.64524e-05	-9.75806e-05			27	0.00090586	31	0.00181806	97.2915	0.00129349	0.00119126	97.2915	-0.000176637	-0.000282031			27	0.000449973	31	0.000443294	97.2915	0.000530548	0.000453031	97.2915	-4.91644e-05	-6.78954e-05
35	0.000959961	26	0.000791183	97.9751	0.000672267	0.000585424	97.9751	-5.64489e-05	-9.7583e-05			35	0.00160302	26	0.00175348	97.9751	0.00129173	0.00118844	97.9751	-0.000176662	-0.000282061			35	0.000851849	26	0.0006078	97.9751	0.000530056	0.000452352	97.9751	-4.91603e-05	-6.78948e-05
32	0.000822963	32	0.000491652	98.6636	0.000671702	0.000584448	98.6636	-5.64466e-05	-9.75846e-05			32	0.00174534	32	0.00139727	98.6636	0.00128996	0.00118562	98.6636	-0.000176678	-0.000282081			32	0.00066198	32	0.000333115	98.6636	0.000529564	0.000451673	98.6636	-4.91575e-05	-6.78944e-05
22	0.000808339	33	0.000676282	99.3568	0.000671138	0.000583472						22	0.00188297	33	0.00158716	99.3568	0.00128819	0.0011828						22	0.000548771	33	0.000497306	99.3568	0.000529073	0.000450994
25	0.000699867	34	0.000773999									25	0.00151686	34	0.00144796									25	0.000500852	34	0.000614484
26	0.00056147	28	0.000752922									26	0.00132471	28	0.00154736									26	0.00041267	28	0.000595579
32	0.000698057	34	0.000555906									32	0.00126255	34	0.00121223									32	0.000529095	34	0.000434237
23	0.000802379	25	0.000890642									23	0.00159048	25	0.00166322									23	0.000691432	25	0.00068376
25	0.000732798	31	0.000473627									25	0.00177225	31	0.00156248									25	0.000566175	31	0.000274634
22	0.000769864	35	0.000760169									22	0.00161281	35	0.00179113									22	0.000576457	35	0.000562845
29	0.000732597	30	0.000921796									29	0.00164417	30	0.00170127									29	0.00060199	30	0.000857151
27	0.000762384	27	0.00060643									27	0.00157515	27	0.00127579									27	0.000604633	27	0.000469188
28	0.000542854	35	0.00043877									28	0.00127671	35	0.00127988									28	0.000397618	35	0.000267358
27	0.000495075	33	0.000707626									27	0.000924285	33	0.00165269									27	0.000392296	33	0.000514422
28	0.000693228	30	0.000757083									28	0.00171315	30	0.00161074									28	0.000480745	30	0.000522889
23	0.000697083	35	0.000412034									23	0.00150611	35	0.000982954									23	0.000577035	35	0.000337852
31	0.000758675	29	0.000823901									31	0.00180718	29	0.00153557									31	0.000582546	29	0.000688362
31	0.000769229	27	0.000835141									31	0.0016357	27	0.00179682									31	0.000580962	27	0.000731509
28	0.00086707	32	0.000634009									28	0.00190586	32	0.00137919									28	0.000680216	32	0.000450501
32	0.000947021	30	0.000802022									32	0.00175616	30	0.00189497									32	0.000804788	30	0.00063905
23	0.00069854	25	0.000640836									23	0.0015936	25	0.00144314									23	0.000528358	25	0.000445109
24	0.000891797	31	0.000496902									24	0.00152323	31	0.00138402									24	0.000727661	31	0.000350942
32	0.000741855	28	0.000507916									32	0.0015328	28	0.00127333									32	0.00051937	28	0.00038942
33	0.00085173	28	0.000872767									33	0.00180716	28	0.00179946									33	0.000685702	28	0.000704192
31	0.000898432	23	0.000762734									31	0.00160058	23	0.00159045									31	0.000779002	23	0.000552542
27	0.000919706	26	0.00060839									27	0.00170873	26	0.00129939									27	0.000715379	26	0.000449998
25	0.000879586	26	0.000902004									25	0.00170072	26	0.00173923									25	0.000714131	26	0.000744413
23	0.000669368	32	0.000968597									23	0.00171624	32	0.00181908									23	0.000443814	32	0.000758302
33	0.000629842	29	0.000895565									33	0.00120545	29	0.00163667									33	0.000513618	29	0.000753057
24	0.000792127	27	0.0007277									24	0.00150052	27	0.00155069									24	0.000629819	27	0.000569588
34	0.000660638	35	0.000647031									34	0.00125836	35	0.00151754									34	0.000516883	35	0.00043743
36	0.000847848	31	0.00084132									36	0.001591	31	0.0017234									36	0.000699725	31	0.000635407
31	0.000585986	22	0.00081075									31	0.00120361	22	0.00184282									31	0.000463259	22	0.00066959
33	0.000866736	26	0.000650676									33	0.00175497	26	0.0013508									33	0.000665786	26	0.000500071
35	0.000704812	30	0.000948535									35	0.0014372	30	0.00187811									35	0.000555758	30	0.000679641
31	0.000890495	31	0.000530624									31	0.00182607	31	0.00136583									31	0.000704214	31	0.000361813
22	0.000525792	31	0.000625058									22	0.00104839	31	0.00157223									22	0.000429284	31	0.000441994
26	0.000540612	35	0.000722677									26	0.00120643	35	0.00138192									26	0.000385566	35	0.000620949
26	0.000632027	23	0.000830552									26	0.001185	23	0.00172511									26	0.000501587	23	0.000657258
31	0.000566188	33	0.000728473									31	0.00134712	33	0.00159904									31	0.00040144	33	0.000583901
25	0.000437495	33	0.000660914									25	0.00129656	33	0.00136516									25	0.000295871	33	0.000507964
28	0.000839385	34	0.000661365									28	0.0015427	34	0.00143951									28	0.000663943	34	0.00053626
22	0.000835836	28	0.000537154									22	0.00185008	28	0.00121177									22	0.000635811	28	0.000416001
23	0.0008472	35	0.00077823									23	0.00159994	35	0.0016485									23	0.000675324	35	0.000591281
28	0.000900171	27	0.000534812									28	0.00155518	27	0.00148308									28	0.000713216	27	0.000388019
23	0.000729949	36	0.000610642									23	0.00168405	36	0.00153118									23	0.00052022	36	0.000428314
30	0.000478109	28	0.00095087									30	0.00133099	28	0.00176906									30	0.00033376	28	0.000743645
24	0.000693824	25	0.000797825									24	0.0016883	25	0.00169024									24	0.000522064	25	0.000590209
30	0.000763097	33	0.000877263									30	0.00163141	33	0.00163129									30	0.00056901	33	0.000704085
27	0.000760544	27	0.000687465									27	0.00151921	27	0.00145039									27	0.000586411	27	0.00051733
22	0.000541364	27	0.000966503									22	0.0012412	27	0.00184946									22	0.000434821	27	0.000788369
28	0.000892208	32	0.000691351									28	0.00162763	32	0.00141569									28	0.000766841	32	0.000520915
28	0.000806518	29	0.000817444									28	0.00175474	29	0.00162737									28	0.000601831	29	0.000669309
24	0.000504108	26	0.000518446									24	0.000928443	26	0.00149649									24	0.000373779	26	0.000377541
27	0.000786279	33	0.000769274									27	0.00159798	33	0.00151395									27	0.000644075	33	0.000611787
27	0.000655454	31	0.000747016									27	0.00123834	31	0.00155661									27	0.000536094	31	0.000630696
35	0.000475129	30	0.000853077									35	0.00134477	30	0.00186418									35	0.000320697	30	0.000656269
25	0.000591813	22	0.0007098									25	0.00154581	22	0.00145357									25	0.000450756	22	0.000617435
30	0.000442767	26	0.000597177									30	0.00129709	26	0.00170352									30	0.000287909	26	0.000365612
27	0.000414397	26	0.000581639									27	0.000838689	26	0.00120045									27	0.000322589	26	0.000457787
28	0.000705352	27	0.000489337									28	0.00132538	27	0.00141194									28	0.000578501	27	0.000303884
27	0.00078473	34	0.000510363									27	0.00164434	34	0.0011989									27	0.00060212	34	0.000414718
31	0.000962042	32	0.000666782									31	0.00171967	32	0.00136338									31	0.000845427	32	0.000479304
26	0.000508586	24	0.000903808									26	0.00118152	24	0.00180262									26	0.000399306	24	0.000753776
23	0.000892573	34	0.000460066									23	0.00207247	34	0.00122436									23	0.000780804	34	0.000302766
26	0.000740455	31	0.000635523									26	0.00136311	31	0.00164761									26	0.000621332	31	0.000455822
23	0.000796384	26	0.000514402									23	0.00168329	26	0.00137472									23	0.000623778	26	0.000346653
32	0.000808021	31	0.000430436									32	0.00161325	31	0.00118744									32	0.000622048	31	0.000282438
31	0.000845808	23	0.000787887									31	0.00174035	23	0.00171518									31	0.000625701	23	0.000598788
26	0.000748654	23	0.000384078									26	0.00152949	23	0.00114056									26	0.000610915	23	0.000286573
34	0.000631568	32	0.00077221									34	0.00137996	32	0.00164171									34	0.000485392	32	0.000576647
25	0.000725147	30	0.000617401									25	0.00142586	30	0.00164625									25	0.000586072	30	0.000435003
29	0.000682756	26	0.000723646									29	0.00144705	26	0.00154963									29	0.000494541	26	0.000506916
26	0.000875622	26	0.000769062									26	0.00166231	26	0.00157768									26	0.000785719	26	0.000532677
22	0.000681864	26	0.000710047									22	0.00137967	26	0.00142704									22	0.000495104	26	0.000576349
23	0.000694928	30	0.00057207									23	0.00171662	30	0.001321									23	0.000498746	30	0.00047539
29	0.000687324	31	0.000594488									29	0.00136813	31	0.0014787									29	0.000523361	31	0.000437762
29	0.000378409	31	0.000645502									29	0.000861112	31	0.00185198									29	0.000313703	31	0.000450401
31	0.00072148	22	0.000798624									31	0.00130808	22	0.0019153									31	0.000647494	22	0.000605119
31	0.00064259	29	0.00056371									31	0.00148069	29	0.00121779									31	0.000553419	29	0.00047779
30	0.000820679	31	0.000750353									30	0.00192806	31	0.00135672									30	0.000614274	31	0.000579269
28	0.000942327	23	0.000820967									28	0.00137907	23	0.00174917									28	0.000798117	23	0.000673336
25	0.000862691	26	0.000894503									25	0.00176385	26	0.00172336									25	0.000746058	26	0.000679851
22	0.000741368	23	0.000954072									22	0.00162632	23	0.00182526									22	0.000512209	23	0.000757844
33	0.000785274	23	0.000643451									33	0.00162443	23	0.00167198									33	0.000609861	23	0.000427328
30	0.00075003	28	0.000708166									30	0.00162026	28	0.00135085									30	0.00058011	28	0.000546321
27	0.000872191	35	0.000385762									27	0.00150664	35	0.000904541									27	0.000720948	35	0.00026038
30	0.000625164	32	0.000618163									30	0.00155262	32	0.00127258									30	0.000431789	32	0.000469797
33	0.000470022	28	0.000666607									33	0.00111119	28	0.00147632									33	0.000373186	28	0.000499132
24	0.000741906	30	0.000693835									24	0.00161257	30	0.00134901									24	0.000548518	30	0.000582655
24	0.00054515	25	0.000756234									24	0.00134396	25	0.00165445									24	0.000386963	25	0.000548225
25	0.000710309	27	0.000639487									25	0.00180611	27	0.00143261									25	0.000503623	27	0.000531834
29	0.000698687	34	0.000568417									29	0.0014373	34	0.00145357									29	0.000496561	34	0.000428825
36	0.000472362	29	0.00091909									36	0.00123002	29	0.00167428									36	0.000332891	29	0.000708409
27	0.000931787	36	0.000931172									27	0.00138847	36	0.00172245									27	0.000808795	36	0.000741503
32	0.000960146	30	0.000568836									32	0.00175153	30	0.00140597									32	0.000828136	30	0.000412224
28	0.000580722	32	0.00062346									28	0.00149801	32	0.00126562									28	0.000390271	32	0.00048328
25	0.000695232	27	0.000936276									25	0.00146391	27	0.00170341									25	0.000576631	27	0.000754302
30	0.000565865	33	0.000772796									30	0.00114719	33	0.00174317									30	0.000440535	33	0.000564256
23	0.000690084	24	0.00059587									23	0.00164958	24	0.00153653									23	0.000520882	24	0.0004476
25	0.000747041	28	0.000637587									25	0.00146175	28	0.0011936									25	0.000598031	28	0.000495973
26	0.000506403	30	0.000504601									26	0.00104868	30	0.0011296									26	0.000379199	30	0.000357487
23	0.0006863	27	0.000712051									23	0.00132047	27	0.00176097									23	0.000537357	27	0.000480675
24	0.000496886	35	0.000890058									24	0.0013355	35	0.00156922									24	0.000332779	35	0.00074661
23	0.000794418	31	0.000671334									23	0.00155379	31	0.00161416									23	0.000609585	31	0.000523607
24	0.000781718	28	0.000769147									24	0.00183209	28	0.00154378									24	0.000567675	28	0.000618392
27	0.000576191	26	0.000900668									27	0.00139485	26	0.00176978									27	0.000399517	26	0.000696893
28	0.000700931	34	0.000874761									28	0.00130115	34	0.00166046									28	0.000565994	34	0.000726321
31	0.000710902	34	0.000623464									31	0.00133643	34	0.00141014									31	0.000580388	34	0.0004618
32	0.000600332	29	0.000725035									32	0.000929073	29	0.00148054									32	0.000494565	29	0.000564844
34	0.000852495	23	0.000863343									34	0.00195828	23	0.00174024									34	0.000676919	23	0.000695263
34	0.000521948	28	0.000226418									34	0.00120359	28	0.000633159									34	0.000401453	28	0.000167386
26	0.000785133	30	0.00058274									26	0.00121477	30	0.00124077									26	0.000672615	30	0.000437024
32	0.000582956	33	0.000703995									32	0.00122479	33	0.00145754									32	0.000482219	33	0.000546884
26	0.000506294	30	0.000473073									26	0.00124477	30	0.00148913									26	0.0003565	30	0.000272662
29	0.00056267	26	0.00069777									29	0.00150063	26	0.00150335									29	0.00039061	26	0.000512842
31	0.00077707	22	0.000634307									31	0.00160215	22	0.00112261									31	0.000593194	22	0.000499801
24	0.000926405	28	0.00060315									24	0.00179284	28	0.00148687									24	0.000766332	28	0.000443114
26	0.000788497	33	0.00072436									26	0.00176804	33	0.00146337									26	0.000610345	33	0.000572487
25	0.000707617	29	0.000617334									25	0.0016578	29	0.00158718									25	0.00054913	29	0.000437987
27	0.000692874	29	0.000739223									27	0.00116375	29	0.00166073									27	0.000639786	29	0.000584449
32	0.000731207	33	0.000936286									32	0.00133318	33	0.00181197									32	0.000565175	33	0.000691668
30	0.000755662	28	0.000374133									30	0.00158919	28	0.000812943									30	0.000588115	28	0.000295977
24	0.000678346	36	0.000481352									24	0.0013026	36	0.00133149									24	0.000519787	36	0.000336688
24	0.000830876	29	0.000459024									24	0.00200587	29	0.000834396									24	0.00060549	29	0.000387231
27	0.000844499	33	0.000595481									27	0.00166959	33	0.0013438									27	0.000711988	33	0.000399138
22	0.00055305	28	0.0008799									22	0.00148449	28	0.00175978									22	0.000354687	28	0.000668324
30	0.000548008	30	0.000720353									30	0.00150583	30	0.0014664									30	0.000370319	30	0.000571583
32	0.000528558	23	0.000952108									32	0.00121176	23	0.00182089									32	0.000459694	23	0.000768105
35	0.000749036	32	0.000449384									35	0.00180677	32	0.00127384									35	0.000552736	32	0.000286374
24	0.000818867	29	0.000822542									24	0.00171516	29	0.00191441									24	0.0006693	29	0.000644757
29	0.000849167	35	0.00081548									29	0.00159592	35	0.00173387									29	0.000682279	35	0.000627981
27	0.000699256	23	0.000663305									27	0.00139092	23	0.00154405									27	0.00054959	23	0.000537835
24	0.000728912	22	0.000627994									24	0.00162076	22	0.00168683									24	0.000574682	22	0.000436445
28	0.00077518	27	0.000608498									28	0.00185175	27	0.00159289									28	0.000561074	27	0.000459237
27	0.000751504	32	0.00090825									27	0.00156261	32	0.00159268									27	0.00057	32	0.000814569
31	0.00081002	22	0.000643298									31	0.00151837	22	0.00156366									31	0.00063132	22	0.000445777
30	0.000672741	31	0.000559295									30	0.00155219	31	0.00127513									30	0.000497918	31	0.000403968
28	0.000748217	22	0.000811937									28	0.0017765	22	0.00159186									28	0.000565547	22	0.000619913
27	0.000651028	34	0.000734174									27	0.00159469	34	0.00143496									27	0.000453507	34	0.000556879
27	0.000663118	35	0.000523574									27	0.00130373	35	0.00120597									27	0.000535361	35	0.000388282
26	0.000620379	30	0.000280253									26	0.00147723	30	0.000933514									26	0.000481365	30	0.000170082
27	0.000944959	28	0.000841423									27	0.00153751	28	0.00171913									27	0.000805599	28	0.000635293
29	0.000900882	26	0.000816348									29	0.00147783	26	0.00161353									29	0.000765262	26	0.000615987
25	0.000842355	32	0.000815305									25	0.00142394	32	0.00190547									25	0.000634601	32	0.00069986
26	0.000852397	29	0.000715859									26	0.00177501	29	0.00164722									26	0.000673284	29	0.00055522
28	0.000838027	30	0.000818183									28	0.00164734	30	0.00144667									28	0.000693278	30	0.000667089
34	0.000741374	26	0.000582168									34	0.00167736	26	0.00148332									34	0.000587683	26	0.000390689
22	0.00083874	35	0.000628148									22	0.00178137	35	0.00144159									22	0.000614068	35	0.000450975
27	0.00059966	32	0.000771234									27	0.00136201	32	0.00154906									27	0.000504687	32	0.00060116
24	0.000726186	27	0.00071818									24	0.00139211	27	0.00155122									24	0.000550475	27	0.000537129
27	0.000595776	27	0.00094276									27	0.00150879	27	0.00170974									27	0.000443273	27	0.000787364
26	0.000797898	27	0.000637136									26	0.00165276	27	0.00150993									26	0.000527933	27	0.000503628
28	0.000809845	27	0.000786207									28	0.00155623	27	0.00172773									28	0.000657221	27	0.000573742
28	0.000471213	34	0.000758264									28	0.00134721	34	0.00174874									28	0.000315982	34	0.000568751
28	0.000967412	31	0.000794921									28	0.00173801	31	0.00178207									28	0.000891261	31	0.000612004
24	0.000886984	35	0.000755919									24	0.001806	35	0.00157514									24	0.000688874	35	0.000555757
26	0.000695308	33	0.000848456									26	0.00121374	33	0.00172642									26	0.000557134	33	0.000658791
33	0.000521378	33	0.000867298									33	0.00139819	33	0.00183667									33	0.000348193	33	0.000683354
32	0.000651935	26	0.000477796									32	0.0013617	26	0.00142203									32	0.00055688	26	0.000302545
27	0.000893927	33	0.000754763									27	0.00146093	33	0.00143805									27	0.000748097	33	0.000631515
27	0.000777965	31	0.000754245									27	0.00148072	31	0.00149772									27	0.000574594	31	0.000590599
31	0.000528452	35	0.000627501									31	0.00121503	35	0.00137096									31	0.000409454	35	0.00050008
32	0.000778897	30	0.000468021									32	0.00145765	30	0.00101373									32	0.000635199	30	0.000384501
27	0.000783677	35	0.000756853									27	0.00141613	35	0.0015348									27	0.00064204	35	0.000516103
33	0.0010088	31	0.00074682									33	0.00201668	31	0.00164065									33	0.000856425	31	0.000584217
34	0.000782157	24	0.000590343									34	0.00153153	24	0.00142725									34	0.00062052	24	0.000429454
28	0.000894235	29	0.000738268									28	0.00182918	29	0.00166451									28	0.000669537	29	0.000521526
27	0.000643839	25	0.000742742									27	0.00118499	25	0.00175151									27	0.000562736	25	0.000507647
30	0.000690814	34	0.000988768									30	0.00152186	34	0.00188455									30	0.000501852	34	0.00087035
26	0.000850393	28	0.000828927									26	0.00161835	28	0.00153531									26	0.000650223	28	0.000660748
25	0.00072782	31	0.000841221									25	0.00150612	31	0.00165558									25	0.000561196	31	0.000646903
33	0.000994178	32	0.000792295									33	0.00156197	32	0.00170111									33	0.000865811	32	0.000624462
33	0.000609632	32	0.000470213									33	0.0013282	32	0.00109273									33	0.000515126	32	0.000308328
29	0.000329424	28	0.000950961									29	0.000939559	28	0.00182489									29	0.000257658	28	0.000778282
31	0.000712919	25	0.000715399									31	0.00141892	25	0.00168156									31	0.0005542	25	0.000545045
24	0.000854169	26	0.000686657									24	0.00162543	26	0.0017771									24	0.000634036	26	0.00052549
34	0.000895015	27	0.000989504									34	0.00177981	27	0.00162011									34	0.000657125	27	0.000811262
31	0.000911799	28	0.000810024									31	0.00170813	28	0.00182929									31	0.000753708	28	0.000577639
29	0.000782011	35	0.000628361									29	0.00127367	35	0.00155691									29	0.000598867	35	0.000416343
27	0.000824086	26	0.00054348									27	0.00171775	26	0.00145748									27	0.000637268	26	0.00039791
32	0.000740701	30	0.00037128									32	0.00149586	30	0.00104028									32	0.000563302	30	0.000269882
31	0.000727457	35	0.000725221									31	0.00123904	35	0.00158262									31	0.000620154	35	0.00055287
23	0.000887069	34	0.000762846									23	0.0017389	34	0.00170842									23	0.00068048	34	0.000582674
25	0.000620572	28	0.000773834									25	0.00157515	28	0.00185222									25	0.000447079	28	0.000547129
29	0.000634859	34	0.000617057									29	0.00104743	34	0.00166009									29	0.000480376	34	0.000416537
22	0.000748872	30	0.000897252									22	0.00174434	30	0.00161851									22	0.000539563	30	0.000682151
32	0.000954137	30	0.000766586									32	0.00175527	30	0.00137521									32	0.000828974	30	0.000627748
23	0.000798832	34	0.000560705									23	0.00164921	34	0.00126798									23	0.000657105	34	0.000400135
26	0.000820989	31	0.000273667									26	0.00192232	31	0.000845176									26	0.000613953	31	0.000174833
30	0.000519475	26	0.000681706									30	0.00117943	26	0.00168058									30	0.000387692	26	0.000535095
31	0.000747431	35	0.000517599									31	0.00184705	35	0.00153074									31	0.000573791	35	0.000329973
35	0.000981767	31	0.000711707									35	0.00167666	31	0.00159491									35	0.000843308	31	0.000496239
26	0.00059508	26	0.000840812									26	0.00164005	26	0.00180555									26	0.000387267	26	0.000644861
31	0.000731232	29	0.000376023									31	0.00169685	29	0.00114871									31	0.00051751	29	0.000243936
23	0.00078583	30	0.000539952									23	0.00146207	30	0.000977826									23	0.00064311	30	0.000483603
23	0.000776834	28	0.00064517									23	0.0016005	28	0.00144213									23	0.000631728	28	0.000489715
25	0.000805645	31	0.000889681									25	0.00175779	31	0.00165116									25	0.00062899	31	0.000735524
29	0.000457409	30	0.000991646									29	0.00122396	30	0.00166815									29	0.000319843	30	0.000791149
25	0.000661845	28	0.000849663									25	0.00183257	28	0.00180379									25	0.000473624	28	0.000659599
22	0.000729211	32	0.000779377									22	0.00155089	32	0.00167326									22	0.000532968	32	0.000625436
35	0.000908157	25	0.000873531									35	0.00157551	25	0.00182102									35	0.000754275	25	0.000636497
23	0.000657642	30	0.000629515									23	0.00137294	30	0.00145628									23	0.00052125	30	0.000459328
26	0.000626654	32	0.000766227									26	0.00156622	32	0.00174441									26	0.000408538	32	0.000596179
33	0.000567898	32	0.000890186									33	0.00109739	32	0.00151228									33	0.000442007	32	0.00069917
25	0.000592697	23	0.000898226									25	0.00121545	23	0.00203029									25	0.000457193	23	0.000661182
29	0.000186714	22	0.000780972									29	0.000546451	22	0.00137182									29	0.000129395	22	0.000602357
30	0.000493378	30	0.00043412									30	0.00131591	30	0.0013457									30	0.0003247	30	0.000256294
22	0.000852896	23	0.000696514									22	0.00153196	23	0.00158381									22	0.000722549	23	0.000507867
29	0.000956808	36	0.000598187									29	0.00192818	36	0.00108181									29	0.000807678	36	0.000475116
24	0.000802138	29	0.000878831									24	0.00180743	29	0.00171555									24	0.000618047	29	0.000676798
33	0.000960175	25	0.000508402									33	0.00147272	25	0.00145082									33	0.000831834	25	0.000366597
23	0.000682748	27	0.000829027									23	0.00167518	27	0.00172522									23	0.000541804	27	0.000644712
32	0.000474858	28	0.000846159									32	0.000875073	28	0.0014735									32	0.000374371	28	0.000675312
33	0.00061573	31	0.000332662									33	0.00124713	31	0.000701557									33	0.000483453	31	0.000245405
25	0.000636839	30	0.000571275									25	0.00174768	30	0.00126382									25	0.000428991	30	0.000455017
23	0.000559779	30	0.000755804									23	0.00117892	30	0.0016786									23	0.000430238	30	0.000578056
35	0.00041273	23	0.000679608									35	0.00115658	23	0.00138242									35	0.000289339	23	0.000527197
29	0.000815376	33	0.000335178									29	0.00167503	33	0.000974547									29	0.000648567	33	0.000206989
32	0.000702227	34	0.000641364									32	0.00167164	34	0.00172881									32	0.000491421	34	0.000459733
26	0.000865164	26	0.000704104									26	0.0017964	26	0.00165395									26	0.000635498	26	0.000546036
24	0.000774149	24	0.000807561									24	0.00171358	24	0.00177455									24	0.000566727	24	0.000587775
27	0.000801173	32	0.000623313									27	0.00160223	32	0.00115589									27	0.000639778	32	0.000475756
22	0.000603202	32	0.000644204									22	0.00115143	32	0.00145468									22	0.000464975	32	0.000488595
23	0.000697236	29	0.000533792									23	0.00152236	29	0.00131891									23	0.000551633	29	0.000404586
22	0.0007172	32	0.000478185									22	0.00134776	32	0.00140451									22	0.00059673	32	0.000325452
25	0.000778063	36	0.000642002									25	0.00171052	36	0.00145381									25	0.000588566	36	0.000474448
25	0.000560178	28	0.000666572									25	0.00155679	28	0.00109946									25	0.000375217	28	0.000536189
22	0.000855613	26	0.000772206									22	0.00191116	26	0.00150344									22	0.000597077	26	0.000599634
23	0.000496626	32	0.000790593									23	0.00140379	32	0.00168769									23	0.000344347	32	0.000632903
26	0.000650463	30	0.000582283									26	0.00140488	30	0.00117805									26	0.000522618	30	0.000453171
28	0.000596882	31	0.000868114									28	0.00144182	31	0.00144789									28	0.000440494	31	0.000702628
26	0.000556861	26	0.000638682									26	0.00159432	26	0.00142466									26	0.000381472	26	0.000465669
30	0.000534669	23	0.000560337									30	0.00115328	23	0.00132693									30	0.000426746	23	0.0003821
32	0.000564026	34	0.000558641									32	0.00102411	34	0.00131729									32	0.000447306	34	0.000449806
27	0.000863425	29	0.000786392									27	0.00184845	29	0.00158526									27	0.00067892	29	0.000655467
28	0.000633072	26	0.000704842									28	0.001521	26	0.00162879									28	0.000478021	26	0.000463265
25	0.000632976	31	0.000619985									25	0.00148779	31	0.00136398									25	0.000486758	31	0.000441226
27	0.0006883	25	0.000971041									27	0.00154179	25	0.00164796									27	0.000555532	25	0.000784438
26	0.000871255	34	0.000572143									26	0.00201601	34	0.00145623									26	0.000683601	34	0.000405505
22	0.000647579	33	0.000621905									22	0.0014368	33	0.0012546									22	0.000493069	33	0.000444469
31	0.000683348	29	0.000385426									31	0.0018419	29	0.000989226									31	0.000510632	29	0.000269597
27	0.000644494	28	0.000782641									27	0.0014414	28	0.00137768									27	0.00044067	28	0.000612422
33	0.000795934	29	0.000763036									33	0.00171728	29	0.00167354									33	0.000661094	29	0.000599379
31	0.000723456	33	0.000595617									31	0.00162037	33	0.00148527									31	0.000557397	33	0.000414548
29	0.000598395	24	0.000874988									29	0.00136473	24	0.00159666									29	0.000417119	24	0.000716467
26	0.000499817	30	0.000798253									26	0.00122869	30	0.00169249									26	0.000344795	30	0.000662901
33	0.000763151	30	0.000851305									33	0.00138217	30	0.00201555									33	0.00059451	30	0.000638376
25	0.000629517	23	0.000689783									25	0.00154748	23	0.00162994									25	0.000446109	23	0.000523357
22	0.000535145	30	0.000742335									22	0.00127087	30	0.00141333									22	0.000437269	30	0.00063084
36	0.00054433	32	0.000483486									36	0.00124669	32	0.00109794									36	0.000417056	32	0.000379177
30	0.000805186	31	0.000507244									30	0.00163393	31	0.00142338									30	0.000663336	31	0.000348421
25	0.000839013	28	0.000677944									25	0.00170039	28	0.00157828									25	0.000729466	28	0.00051004
31	0.000930736	32	0.000858867									31	0.00189726	32	0.00174166									31	0.000756772	32	0.000697782
27	0.000515553	35	0.000614673									27	0.00118721	35	0.00166257									27	0.000404513	35	0.000445141
25	0.000921351	32	0.000463897									25	0.00159687	32	0.00122986									25	0.000632205	32	0.000336788
30	0.000501828	27	0.000721845									30	0.00087808	27	0.00158947									30	0.000390847	27	0.000524094
26	0.000632984	27	0.000617868									26	0.00127436	27	0.00171559									26	0.000495763	27	0.000404958
33	0.000814201	22	0.000615443									33	0.00181397	22	0.00146068									33	0.000532822	22	0.000449778
32	0.000758315	30	0.000531567									32	0.00171764	30	0.00168316									32	0.000562494	30	0.000328905
23	0.000816718	28	0.000741355									23	0.0017376	28	0.00163816									23	0.000663037	28	0.000607425
31	0.000529867	32	0.000752481									31	0.00142988	32	0.00176881									31	0.000391725	32	0.000583702
24	0.000536221	24	0.000834685									24	0.00105454	24	0.00157731									24	0.000418423	24	0.000671775
29	0.000670715	29	0.000848688									29	0.00162955	29	0.00183958									29	0.00050215	29	0.000667444
22	0.000446712	32	0.000584054									22	0.0014551	32	0.0016014									22	0.000285343	32	0.000378501
25	0.000906747	29	0.000487266									25	0.00154752	29	0.00133082									25	0.000719795	29	0.000348357
23	0.00070978	33	0.000532672									23	0.00160864	33	0.00142821									23	0.000559094	33	0.000373547
22	0.000947315	30	0.00091457									22	0.0016423	30	0.00195365									22	0.000833837	30	0.000705412
27	0.00075938	30	0.000851101									27	0.00155461	30	0.00138242									27	0.000572039	30	0.00069053
24	0.000545243	32	0.000668844									24	0.00124983	32	0.00138539									24	0.000425759	32	0.0005071
26	0.000933252	28	0.000529465									26	0.0016164	28	0.00135238									26	0.000819729	28	0.000403126
23	0.000643572	34	0.000630392									23	0.0014317	34	0.00131607									23	0.000489385	34	0.000474947
29	0.000722702	27	0.000491338									29	0.00176019	27	0.000861808									29	0.000540806	27	0.000404436
25	0.000582805	31	0.000836763									25	0.00154767	31	0.00132623									25	0.000400605	31	0.000746493
34	0.000792473	31	0.000755513									34	0.00152885	31	0.00133829									34	0.00059607	31	0.000689033
27	0.000788614	30	0.000574796									27	0.00160058	30	0.00098321									27	0.000653925	30	0.000492344
26	0.000855197	33	0.000690587									26	0.00153851	33	0.00166251									26	0.000753738	33	0.000505628
27	0.000718912	25	0.000653874									27	0.00178383	25	0.00130105									27	0.000513157	25	0.000466779
27	0.000725868	34	0.000769081									27	0.00129095	34	0.00148093									27	0.000573928	34	0.000606849
28	0.000964501	29	0.000644001									28	0.00182961	29	0.00165711									28	0.000921704	29	0.000465552
28	0.000595376	33	0.000701135									28	0.00129673	33	0.00145122									28	0.000468678	33	0.000606092
24	0.000676688	27	0.000773424									24	0.00146017	27	0.00203768									24	0.000545596	27	0.000591281
28	0.00110564	28	0.000578165									28	0.00173824	28	0.00148113									28	0.000974657	28	0.000445252
32	0.000912492	32	0.000548553									32	0.00190225	32	0.00115096									32	0.000710229	32	0.000475206
37	0.000857059	31	0.000723761									37	0.00159946	31	0.00186889									37	0.000606354	31	0.000513606
25	0.000677137	31	0.000720116									25	0.00154042	31	0.00122986									25	0.00050756	31	0.00057501
30	0.000578332	34	0.000725288									30	0.00148742	34	0.00164804									30	0.000427988	34	0.000516985
22	0.000757809	24	0.000727406									22	0.00198627	24	0.00173196									22	0.000528778	24	0.000518854
29	0.000716726	29	0.000690033									29	0.00153295	29	0.00176734									29	0.000556363	29	0.000512699
34	0.000595268	23	0.000663891									34	0.00135513	23	0.00151101									34	0.000452914	23	0.000507689
22	0.000709984	24	0.000576109									22	0.00127868	24	0.00141313									22	0.000619778	24	0.000372947
29	0.00076548	26	0.000598058									29	0.00151972	26	0.00125249									29	0.000638221	26	0.000496824
26	0.000856543	29	0.00063445									26	0.00158908	29	0.00149599									26	0.000742349	29	0.000450283
32	0.000446967	30	0.000741557									32	0.000974265	30	0.00175907									32	0.000354718	30	0.000592805
34	0.000826386	32	0.000666411									34	0.0014663	32	0.00121544									34	0.000711704	32	0.000553988
32	0.00096735	35	0.000834247									32	0.00188014	35	0.0018529									32	0.000879278	35	0.000627344
28	0.000778056	32	0.000730026									28	0.0015649	32	0.00139709									28	0.00059749	32	0.000605452
25	0.0010413	29	0.000635151									25	0.00193407	29	0.00120686									25	0.000888719	29	0.000509882
27	0.000718353	26	0.000867009									27	0.00129795	26	0.00170779									27	0.000590486	26	0.000676372
30	0.000847159	33	0.000588232									30	0.00153205	33	0.00112902									30	0.000660623	33	0.000437164
29	0.00095011	31	0.000719658									29	0.00150609	31	0.00143608									29	0.000750433	31	0.000613665
25	0.000686216	29	0.000994029									25	0.00159371	29	0.00204531									25	0.000529839	29	0.000860233
31	0.00076301	26	0.000911229									31	0.00165628	26	0.00187946									31	0.000572246	26	0.000751881
22	0.000564569	33	0.000610196									22	0.00140627	33	0.00154485									22	0.000412134	33	0.000429763
24	0.000758936	26	0.000529394									24	0.00151943	26	0.0013728									24	0.000615383	26	0.000372032
23	0.000651615	30	0.00065833									23	0.00162091	30	0.00129087									23	0.000451452	30	0.000498204
31	0.000673173	24	0.000922825									31	0.00160944	24	0.00200328									31	0.000493118	24	0.000778985
28	0.00065485	32	0.000789823									28	0.00136063	32	0.00147693									28	0.000522606	32	0.000621785
30	0.000670188	28	0.000684069									30	0.00145727	28	0.00150137									30	0.00052182	28	0.000525836
25	0.000842123	30	0.000775507									25	0.00158945	30	0.00146999									25	0.000701583	30	0.000605517
28	0.00048623	31	0.000391013									28	0.00151607	31	0.00126587									28	0.000332376	31	0.000243344
31	0.000629427	33	0.000648596									31	0.00134663	33	0.00150709									31	0.000477189	33	0.000490306
22	0.000230318	29	0.000785272									22	0.00107896	29	0.00163396									22	0.000104964	29	0.000594391
29	0.000728371	28	0.000901116									29	0.00146412	28	0.00169204									29	0.000568616	28	0.000745419
33	0.000583023	35	0.000723058									33	0.00109542	35	0.00140537									33	0.000477505	35	0.000591867
26	0.000507618	29	0.000577269									26	0.00125566	29	0.0012619									26	0.000372657	29	0.000454382
34	0.000614122	32	0.000732702									34	0.00120639	32	0.0015754									34	0.000457174	32	0.000532962
27	0.000700746	31	0.000435072									27	0.00148177	31	0.00144609									27	0.000561542	31	0.000294169
30	0.000793098	33	0.000863278									30	0.00165467	33	0.001703									30	0.000707421	33	0.00071223
33	0.0008248	33	0.000792042									33	0.00149165	33	0.00147552									33	0.000659447	33	0.000653201
30	0.00064295	23	0.000507357									30	0.00139395	23	0.00117596									30	0.00051372	23	0.00036325
28	0.000808878	28	0.000821771									28	0.00168552	28	0.00171096									28	0.000595387	28	0.000662792
30	0.000821488	24	0.00060151									30	0.00173416	24	0.00159758									30	0.000635128	24	0.000383721
27	0.00047451	34	0.000527381									27	0.00101031	34	0.00152391									27	0.000391093	34	0.000375104
33	0.000568886	33	0.00060316									33	0.00136603	33	0.00142523									33	0.000420197	33	0.000412475
29	0.000757661	29	0.000486888									29	0.00157711	29	0.00122221									29	0.00056908	29	0.0003098
27	0.000721809	26	0.000762121									27	0.00171951	26	0.00151112									27	0.000518802	26	0.000595017
25	0.000637944	27	0.000666839									25	0.00150109	27	0.00154059									25	0.000503715	27	0.000479481
28	0.000624123	34	0.000593456									28	0.00156758	34	0.00124719									28	0.000437941	34	0.000485263
30	0.000707722	22	0.000510947									30	0.00144464	22	0.0014275									30	0.000558993	22	0.000344999
29	0.000875502	29	0.000458393									29	0.00162729	29	0.00164452									29	0.000731562	29	0.000225369
27	0.00083235	31	0.00067629									27	0.00145955	31	0.00153608									27	0.000683819	31	0.000499276
27	0.000745413	27	0.000720366									27	0.00161679	27	0.00160002									27	0.000598979	27	0.000524328
29	0.0009062	32	0.000834757									29	0.00144286	32	0.0014161									29	0.000736911	32	0.000676681
26	0.000833456	30	0.000545863									26	0.00178748	30	0.0012685									26	0.000670089	30	0.000407415
32	0.000640513	32	0.000737608									32	0.00139237	32	0.00135191									32	0.000524	32	0.000603727
32	0.000835167	29	0.000746905									32	0.0016111	29	0.00158075									32	0.000656579	29	0.000605005
23	0.000998621	25	0.000905116									23	0.00183153	25	0.00164323									23	0.000801829	25	0.000691653
32	0.000671545	32	0.000450462									32	0.00155458	32	0.00145379									32	0.000538595	32	0.00027025
27	0.000751836	23	0.000740189									27	0.00178292	23	0.00158959									27	0.00058601	23	0.000551772
25	0.000827829	34	0.000589484									25	0.00175629	34	0.00138226									25	0.000676253	34	0.000417482
28	0.000762889	29	0.000746104									28	0.00152495	29	0.00163584									28	0.000621472	29	0.000592666
24	0.000724546	28	0.000797962									24	0.0014512	28	0.00168866									24	0.000510352	28	0.000618284
33	0.000586437	26	0.00075227									33	0.00106906	26	0.00181774									33	0.000476539	26	0.000531359
22	0.000731579	28	0.000825686									22	0.00157293	28	0.0016579									22	0.000576277	28	0.000657223
30	0.000608648	29	0.00075997									30	0.00127707	29	0.00159703									30	0.000481866	29	0.000573548
35	0.000768081	27	0.000641137									35	0.00177445	27	0.00130055									35	0.000513028	27	0.000481553
30	0.000763372	25	0.000790618									30	0.00148018	25	0.0014381									30	0.000581525	25	0.00064452
44.9167	0.000801371	33	0.000851464									44.9167	0.0016664	33	0.00181551									44.9167	0.000624489	33	0.000687353
75.3333	0.000612998	30	0.000768416									75.3333	0.00151667	30	0.001731									75.3333	0.000450116	30	0.000632544
40.8333	0.000667472	27	0.000773158									40.8333	0.00139406	27	0.00164945									40.8333	0.000531274	27	0.000613112
75.4167	0.000857583	30	0.000752904									75.4167	0.00188868	30	0.0017468									75.4167	0.000658916	30	0.000573487
74.5833	0.000461038	26	0.000866964									74.5833	0.0010075	26	0.00180452									74.5833	0.000359072	26	0.00061374
54.4167	0.000905534	22	0.00085297									54.4167	0.00151901	22	0.00179796									54.4167	0.000759204	22	0.000654527
57.8333	0.00104531	33	0.000702188									57.8333	0.00160575	33	0.00160253									57.8333	0.000830045	33	0.000542293
69	0.000794513	28	0.000753169									69	0.00154687	28	0.00142602									69	0.000611508	28	0.0006168
57.4167	0.000756463	28	0.000850241									57.4167	0.00143258	28	0.00160174									57.4167	0.000564002	28	0.000694534
53.75	0.00084575	26	0.000558157									53.75	0.00139846	26	0.00117958									53.75	0.00072443	26	0.00037881
44.75	0.000711418	35	0.000441094									44.75	0.00132318	35	0.00150408									44.75	0.000561112	35	0.000262185
73.25	0.000844927	33	0.000765287									73.25	0.00145544	33	0.00192163									73.25	0.000677367	33	0.000582213
74.4167	0.000942914	35	0.000769763									74.4167	0.00154479	35	0.00161504									74.4167	0.000816465	35	0.000566524
49.4167	0.000466173	34	0.000866259									49.4167	0.00116384	34	0.00191263									49.4167	0.000349864	34	0.000657823
65.75	0.000725246	33	0.000711006									65.75	0.00108974	33	0.00139817									65.75	0.000590365	33	0.000560824
72.5833	0.000814382	35	0.000681536									72.5833	0.00143984	35	0.00142154									72.5833	0.000686187	35	0.000511683
70.5	0.000561279	24	0.000649824									70.5	0.00117228	24	0.00131787									70.5	0.000427832	24	0.0004765
36	0.000724869	32	0.000746352									36	0.00152387	32	0.0015531									36	0.000601187	32	0.000575394
44.5	0.000962359	32	0.000436388									44.5	0.00197477	32	0.00129918									44.5	0.000808066	32	0.000291377
81.8333	0.000635636	25	0.000247983									81.8333	0.00130538	25	0.000882294									81.8333	0.000522148	25	0.000156089
41.4167	0.000774397	27	0.000386676									41.4167	0.00156166	27	0.000801839									41.4167	0.000636798	27	0.000300431
46.5	0.000990463	30	0.000580736									46.5	0.0017818	30	0.00119838									46.5	0.000928122	30	0.000434144
62.5833	0.000946267	22	0.000479732									62.5833	0.00170523	22	0.00151483									62.5833	0.000735148	22	0.000285051
51.75	0.000662553	31	0.000659943									51.75	0.00111677	31	0.00140488									51.75	0.000559661	31	0.000489685
36.6667	0.000928967	27	0.000591162									36.6667	0.00152846	27	0.0017841									36.6667	0.000772662	27	0.000362772
79.6667	0.000602806	33	0.000733887									79.6667	0.00149613	33	0.00158901									79.6667	0.000484627	33	0.000528854
59.3333	0.000819384	35	0.000456485									59.3333	0.00144753	35	0.000957551									59.3333	0.00068674	35	0.000322038
54.8333	0.000513417	27	0.000584378									54.8333	0.00130712	27	0.00149062									54.8333	0.000373204	27	0.000402231
72.5	0.000986509	34	0.000497075									72.5	0.00182256	34	0.00130132									72.5	0.000884424	34	0.000382957
47	0.000833229	32	0.000564303									47	0.00149921	32	0.00158402									47	0.000679269	32	0.000385989
81.4167	0.000819752	30	0.000854965									81.4167	0.00167773	30	0.00181966									81.4167	0.000647692	30	0.000639258
70.4167	0.000667232	28	0.000712339									70.4167	0.00129039	28	0.00148052									70.4167	0.000544241	28	0.000551672
84.8333	0.000654154	33	0.000650924									84.8333	0.000963159	33	0.00153607									84.8333	0.000512271	33	0.000481634
56.25	0.000922612	35	0.000556435									56.25	0.0017916	35	0.00137854									56.25	0.000723629	35	0.000402924
53.3333	0.000688826	27	0.000430634									53.3333	0.00136441	27	0.0014278									53.3333	0.00057926	27	0.000287426
38.25	0.000866289	26	0.000445927									38.25	0.00169782	26	0.00153126									38.25	0.000763716	26	0.000245355
62.4167	0.000746651	26	0.000701623									62.4167	0.00155417	26	0.00136559									62.4167	0.000597271	26	0.000513277
43.3333	0.000413369	32	0.000571865									43.3333	0.00110227	32	0.00114254									43.3333	0.000269383	32	0.000450892
71.1667	0.000811869	32	0.000729716									71.1667	0.00150159	32	0.00156172									71.1667	0.00066222	32	0.000535883
70.4167	0.00081112	28	0.000472568									70.4167	0.00137896	28	0.00136558									70.4167	0.000693698	28	0.00032313
79.4167	0.000539213	27	0.000842951									79.4167	0.00103036	27	0.00184946									79.4167	0.000433286	27	0.000648562
71.9167	0.000628903	27	0.00075138									71.9167	0.0011824	27	0.00160963									71.9167	0.000514871	27	0.00057656
55.5833	0.000747675	30	0.000591557									55.5833	0.00131272	30	0.00156175									55.5833	0.000609	30	0.000394577
67.0833	0.000893692	30	0.000708577									67.0833	0.00135901	30	0.00168012									67.0833	0.000784716	30	0.000515911
60.4167	0.000745279	29	0.00063313									60.4167	0.00148346	29	0.00166625									60.4167	0.000576374	29	0.000424776
76.25	0.000701777	35	0.000545225									76.25	0.00106935	35	0.00135359									76.25	0.00054617	35	0.00037112
52.25	0.00078114	25	0.000566638									52.25	0.0015177	25	0.0013809									52.25	0.000649867	25	0.000465087
65.8333	0.000529769	33	0.000318782									65.8333	0.00134947	33	0.000949888									65.8333	0.000371624	33	0.000215274
80.1667	0.000612197	25	0.000649857									80.1667	0.00125386	25	0.00162985									80.1667	0.000535685	25	0.000501355
62.0833	0.000480191	22	0.000856817									62.0833	0.00118899	22	0.00177879									62.0833	0.000313313	22	0.000629814
52.1667	0.000602305	32	0.000725475									52.1667	0.00150501	32	0.00138644									52.1667	0.000444584	32	0.000576991
52.8333	0.000620568	35	0.000325548									52.8333	0.0010903	35	0.000775072									52.8333	0.000522393	35	0.000243866
65.4167	0.00103838	30	0.000821686									65.4167	0.00186709	30	0.00151984									65.4167	0.00091646	30	0.000710518
53.1667	0.000578117	25	0.000505579									53.1667	0.00123288	25	0.00142078									53.1667	0.000456458	25	0.000318433
55.4167	0.000411208	30	0.000769432									55.4167	0.00131072	30	0.00143955									55.4167	0.000244808	30	0.000584556
70.0833	0.000773908	31	0.000668589									70.0833	0.00140698	31	0.0018657									70.0833	0.000650552	31	0.00045319
42	0.000866706	34	0.000648144									42	0.00161359	34	0.00138									42	0.000699711	34	0.000496527
38	0.000933081	23	0.000497583									38	0.00173387	23	0.00131351									38	0.000720489	23	0.00036031
40.5833	0.000516678	30	0.000587524									40.5833	0.00145145	30	0.00127063									40.5833	0.000370664	30	0.000452542
47.1667	0.000906602	25	0.000564401									47.1667	0.00157431	25	0.00145945									47.1667	0.000766509	25	0.000387901
41.6667	0.000673322	33	0.000894788									41.6667	0.00132817	33	0.00198237									41.6667	0.000540025	33	0.000726677
39.75	0.000930595	35	0.000566846									39.75	0.00153328	35	0.00134									39.75	0.000823188	35	0.000409833
42.8333	0.000924509	35	0.000786377									42.8333	0.00139068	35	0.00148734									42.8333	0.000873793	35	0.000585621
54.9167	0.000884589	29	0.000428887									54.9167	0.00129526	29	0.00136542									54.9167	0.000757364	29	0.000247956
48.75	0.0007817	25	0.000709664									48.75	0.00157792	25	0.00169178									48.75	0.000633747	25	0.00053224
37.6667	0.00046689	35	0.000779154									37.6667	0.00135008	35	0.00146583									37.6667	0.000277362	35	0.000627158
54.25	0.000878791	30	0.000897202									54.25	0.00160331	30	0.00177703									54.25	0.000757847	30	0.000733163
38.1667	0.000726439	30	0.000545265									38.1667	0.00157944	30	0.00148222									38.1667	0.000574622	30	0.000390297
100	0.000940924	28	0.000746896									100	0.0019114	28	0.00180844									100	0.000813587	28	0.000549071
45.75	0.00069317	22	0.000731347									45.75	0.00126404	22	0.00165157									45.75	0.000594154	22	0.00055614
85.75	0.000804628	33	0.000650701									85.75	0.00175089	33	0.0014743									85.75	0.000613933	33	0.000484076
77.25	0.00096058	34	0.000860066									77.25	0.00179943	34	0.00148734									77.25	0.000757782	34	0.000653051
46.5833	0.000446632	23	0.00069819									46.5833	0.000921086	23	0.00160529									46.5833	0.000316078	23	0.00053359
59.6667	0.000740873	33	0.000633206									59.6667	0.00153045	33	0.00147097									59.6667	0.000608132	33	0.000443865
47.3333	0.000987228	30	0.000802275									47.3333	0.00167618	30	0.00164048									47.3333	0.000910501	30	0.000609862
56.3333	0.000345648	32	0.000369347									56.3333	0.00114042	32	0.00120172									56.3333	0.000219425	32	0.000221086
64.9167	0.000718348	33	0.000933757									64.9167	0.00115753	33	0.00153694									64.9167	0.000577673	33	0.000726191
37.5833	0.000553656	29	0.000587885									37.5833	0.00130724	29	0.00112353									37.5833	0.000389719	29	0.000434808
57.3333	0.000814631	27	0.000578305									57.3333	0.00165177	27	0.00161713									57.3333	0.000656707	27	0.000373146
68.1667	0.000461313	25	0.000793792									68.1667	0.00100255	25	0.00167889									68.1667	0.000343619	25	0.000591178
43.6667	0.000772862	24	0.000756806									43.6667	0.00159936	24	0.001793									43.6667	0.00058922	24	0.000536617
54.3333	0.000695454	31	0.00037656									54.3333	0.00125927	31	0.0011451									54.3333	0.000610832	31	0.000230144
82.0833	0.000507646	32	0.00065876									82.0833	0.00131321	32	0.00149229									82.0833	0.000385467	32	0.000481147
83.25	0.000923375	33	0.000807405									83.25	0.00154643	33	0.00176884									83.25	0.000738824	33	0.000656004
53.9167	0.000806892	24	0.000815532									53.9167	0.00156192	24	0.0014625									53.9167	0.000733884	24	0.000657917
83.5	0.00069218	31	0.00075011									83.5	0.00158572	31	0.00194375									83.5	0.000505299	31	0.00050432
100	0.00078462	25	0.000703912									100	0.00141896	25	0.00175487									100	0.000640327	25	0.000500133
52.6667	0.000593608	33	0.000427175									52.6667	0.00148355	33	0.000897047									52.6667	0.000421795	33	0.000365505
86.1667	0.000748115	29	0.000519428									86.1667	0.00127924	29	0.00140675									86.1667	0.000632855	29	0.00037333
77.9167	0.000764919	29	0.000818152									77.9167	0.00146753	29	0.00187073									77.9167	0.000598036	29	0.000643591
53.75	0.000929018	36	0.000792731									53.75	0.00188723	36	0.0017244									53.75	0.000815137	36	0.000549287
88.5833	0.000497233	29	0.000888458									88.5833	0.00136334	29	0.00160558									88.5833	0.000302356	29	0.000736314
84.3333	0.000638668	30	0.000646942									84.3333	0.00109751	30	0.00129523									84.3333	0.000571253	30	0.000539451
70	0.000552451	29	0.000679853									70	0.00112904	29	0.00154767									70	0.00037989	29	0.000501288
80.8333	0.000807811	30	0.000534298									80.8333	0.00143356	30	0.00137644									80.8333	0.000668751	30	0.000356778
84.3333	0.00054472	29	0.00066819									84.3333	0.00119521	29	0.00162344									84.3333	0.000479791	29	0.000475289
89.8333	0.000739546	26	0.000654834									89.8333	0.00122326	26	0.00157227									89.8333	0.000664236	26	0.000468892
40.5	0.000663205	27	0.000777871									40.5	0.00133843	27	0.00157264									40.5	0.000521438	27	0.000588022
65.8333	0.000547955	32	0.000677222									65.8333	0.000879961	32	0.0016847									65.8333	0.00048774	32	0.000492429
49.75	0.000663514	26	0.000942929									49.75	0.00128726	26	0.00174814									49.75	0.000556428	26	0.000653929
74.75	0.000566011	34	0.000740187									74.75	0.00102532	34	0.00135549									74.75	0.000432084	34	0.000590447
38	0.000465062	35	0.000515412									38	0.00136108	35	0.00132674									38	0.00033743	35	0.000339021
54.5	0.000752528	31	0.000387389									54.5	0.0013122	31	0.000985318									54.5	0.000590634	31	0.000263278
40.3333	0.00074312	31	0.000781678									40.3333	0.00154304	31	0.00161158									40.3333	0.000597701	31	0.000609672
77.6667	0.000627123	25	0.00069092									77.6667	0.00159132	25	0.00114783									77.6667	0.000462019	25	0.000579247
38.3333	0.000911727	32	0.000646147									38.3333	0.00164726	32	0.00151124									38.3333	0.000784317	32	0.00048425
36.75	0.000912021	27	0.00069517									36.75	0.00170804	27	0.00159335									36.75	0.000749963	27	0.000494712
69.25	0.00100605	31	0.000725457									69.25	0.00180003	31	0.00154693									69.25	0.000721377	31	0.000543382
81.5	0.000802361	23	0.00061662									81.5	0.00167473	23	0.00150803									81.5	0.000582972	23	0.00041604
71.5	0.000573541	27	0.000624689									71.5	0.00113898	27	0.00118329									71.5	0.000415043	27	0.000482548
75.75	0.000661199	34	0.00067399									75.75	0.00117197	34	0.00148389									75.75	0.000523271	34	0.000474791
80.5	0.00081965	31	0.000662325									80.5	0.0012598	31	0.00171644									80.5	0.00066511	31	0.000445523
84.5	0.000825313	30	0.000865695									84.5	0.0015351	30	0.00181876									84.5	0.000641987	30	0.00066933
37.6667	0.000603629	26	0.000740703									37.6667	0.00130016	26	0.0017472									37.6667	0.000483205	26	0.00053579
36.8333	0.000399193	29	0.000726308									36.8333	0.00132203	29	0.00156226									36.8333	0.000234906	29	0.000560832
36.0833	0.000872636	29	0.000821499									36.0833	0.00159174	29	0.0019315									36.0833	0.000698579	29	0.000659855
85.1667	0.000879744	27	0.000749477									85.1667	0.00114905	27	0.00128762									85.1667	0.00071039	27	0.000563543
80.8333	0.000137414	32	0.000805577									80.8333	0.000565803	32	0.00160993									80.8333	5.54835e-05	32	0.00061736
88.9167	0.000926285	35	0.000672445									88.9167	0.00156245	35	0.00150016									88.9167	0.000766359	35	0.000495079
83.1667	0.000631809	27	0.000895217									83.1667	0.000883432	27	0.00170257									83.1667	0.000520075	27	0.000755993
85.3333	0.000557883	33	0.00052549									85.3333	0.00119174	33	0.00135308									85.3333	0.000448769	33	0.000341199
81.5	0.000607977	31	0.000623258									81.5	0.00122529	31	0.00156208									81.5	0.000481779	31	0.000454719
63.6667	0.000660845	32	0.000830823									63.6667	0.00123965	32	0.0015165									63.6667	0.000498138	32	0.00063974
86.75	0.000654729	29	0.000734874									86.75	0.00137902	29	0.00179524									86.75	0.000494858	29	0.000536409
44.1667	0.000623113	33	0.000552371									44.1667	0.001475	33	0.00127049									44.1667	0.000448557	33	0.000386652
80.5	0.000948232	33	0.000819981									80.5	0.00159716	33	0.00173235									80.5	0.000775547	33	0.000652922
51.5	0.000785644	31	0.000632646									51.5	0.00148529	31	0.00130414									51.5	0.000632708	31	0.000479596
80	0.000270232	32	0.000735089									80	0.000980618	32	0.00134895									80	0.000176904	32	0.000627495
86.3333	0.00062708	23	0.000808234									86.3333	0.00120781	23	0.0016478									86.3333	0.000481407	23	0.000601753
85	0.000723563	27	0.000721161									85	0.00163996	27	0.00145967									85	0.000478874	27	0.000579443
77.9167	0.000427342	31	0.000699137									77.9167	0.00117547	31	0.00164401									77.9167	0.000310994	31	0.000523724
77.9167	0.000657256	27	0.000628229									77.9167	0.00154451	27	0.00155269									77.9167	0.000421071	27	0.000444045
49.0833	0.000732675	23	0.00082087									49.0833	0.00136736	23	0.00176476									49.0833	0.000614222	23	0.000663623
79.25	0.000625795	35	0.000812156									79.25	0.0013752	35	0.00162766									79.25	0.000441495	35	0.000651497
73.1667	0.000651417	23	0.000849689									73.1667	0.00129851	23	0.0017422									73.1667	0.000499281	23	0.000640163
55.25	0.000709814	29	0.000659382									55.25	0.000891292	29	0.00161438									55.25	0.00064617	29	0.000472465
81.25	0.000607505	35	0.000564378									81.25	0.00133764	35	0.00144408									81.25	0.000472613	35	0.000383039
58.3333	0.000609514	28	0.00100096									58.3333	0.00133163	28	0.00192975									58.3333	0.00048787	28	0.000886971
40	0.000776873	35	0.000580984									40	0.00156912	35	0.00155353									40	0.000553112	35	0.000408493
81.4167	0.000786811	28	0.000903001									81.4167	0.00151976	28	0.0017802									81.4167	0.000646494	28	0.000748239
65.1667	0.000930067	32	0.00067568									65.1667	0.00180106	32	0.00131788									65.1667	0.000704742	32	0.000593067
58.25	0.000721409	26	0.000808976									58.25	0.00143496	26	0.00160196									58.25	0.000570842	26	0.00063437
50.3333	0.000572987	28	0.000988237									50.3333	0.00120732	28	0.00185047									50.3333	0.000414654	28	0.000810707
52.75	0.000680152	29	0.000588877									52.75	0.00139046	29	0.00146609									52.75	0.000519011	29	0.000416587
81.0833	0.000731838	36	0.00051907									81.0833	0.00136257	36	0.00115508									81.0833	0.000642848	36	0.000404971
78.0833	0.000842677	35	0.000613868									78.0833	0.00145943	35	0.00154907									78.0833	0.000746544	35	0.000452483
88.5	0.000575842	32	0.000671447									88.5	0.00115217	32	0.00157701									88.5	0.000462214	32	0.000540598
72.4167	0.00084249	28	0.000824354									72.4167	0.00154332	28	0.00171328									72.4167	0.000669523	28	0.000662922
100	0.000689909	34	0.000906747									100	0.00147737	34	0.00200329									100	0.000560758	34	0.000659365
60	0.000981804	35	0.000557766									60	0.00144058	35	0.00107229									60	0.000864038	35	0.00043506
82.9167	0.000778734	33	0.000696205									82.9167	0.00164622	33	0.00173802									82.9167	0.000592276	33	0.000487723
77.0833	0.000655445	30	0.000950945									77.0833	0.00157011	30	0.00153625									77.0833	0.000508508	30	0.000851723
46.75	0.000755652	29	0.000863285									46.75	0.00137727	29	0.00163308									46.75	0.00054692	29	0.000653397
62.8333	0.00081945	22	0.000957598									62.8333	0.00142225	22	0.00167517									62.8333	0.000637462	22	0.000764857
83.5833	0.000737329	30	0.000582546									83.5833	0.0012785	30	0.00127372									83.5833	0.000534699	30	0.000442299
36.5833	0.000745296	30	0.000881449									36.5833	0.00142483	30	0.00153587									36.5833	0.000579239	30	0.000698135
39.3333	0.000747435	33	0.000949031									39.3333	0.00163067	33	0.00164862									39.3333	0.000621566	33	0.00075907
37.1667	0.00078167	23	0.000958068									37.1667	0.0015783	23	0.00176827									37.1667	0.000631995	23	0.000749851
53	0.000797101	32	0.000666654									53	0.00128067	32	0.00139112									53	0.000669209	32	0.000491626
84.5	0.000753929	28	0.000733551									84.5	0.00145627	28	0.00163735									84.5	0.000576777	28	0.000551305
59.5	0.000615121	28	0.000431103									59.5	0.00142711	28	0.0011091									59.5	0.000455162	28	0.000325464
58.75	0.00061743	22	0.000813337									58.75	0.00144275	22	0.00149669									58.75	0.000478506	22	0.00067644
84.9167	0.000720432	35	0.000463656									84.9167	0.00131724	35	0.00116126									84.9167	0.00050422	35	0.000315353
38.5	0.000627464	34	0.000829496									38.5	0.00142093	34	0.00197108									38.5	0.000478647	34	0.000584101
47.9167	0.000645331	34	0.00071722									47.9167	0.00152704	34	0.00135939									47.9167	0.000494414	34	0.000539265
47.6667	0.000565201	28	0.00093121									47.6667	0.00125674	28	0.00183968									47.6667	0.000451013	28	0.000660292
57.25	0.000526554	27	0.000790652									57.25	0.00119793	27	0.001729									57.25	0.000379351	27	0.000606013
59.3333	0.000665736	33	0.000499445									59.3333	0.0015215	33	0.00119924									59.3333	0.000460328	33	0.000329403
47.75	0.000693833	29	0.000793457									47.75	0.00154601	29	0.00166338									47.75	0.000501021	29	0.000663027
46.5833	0.00066957	28	0.000701187									46.5833	0.0016974	28	0.00143922									46.5833	0.000515933	28	0.000547553
47.6667	0.000404633	77.5833	0.000714611									47.6667	0.0012654	77.5833	0.00130554									47.6667	0.000280643	77.5833	0.000592569
56.4167	0.000587807	39.25	0.000630368									56.4167	0.00135454	39.25	0.00148227									56.4167	0.000409848	39.25	0.000431271
56.5833	0.00101172	76.4167	0.000648656									56.5833	0.00180431	76.4167	0.00112509									56.5833	0.000799544	76.4167	0.000520493
89.75	0.000703188	43.1667	0.00049454									89.75	0.00134113	43.1667	0.00129705									89.75	0.00049897	43.1667	0.00031982
56.8333	0.000930165	39.6667	0.000831575									56.8333	0.00153412	39.6667	0.00150285									56.8333	0.000739342	39.6667	0.000694054
58.8333	0.000668978	36.5	0.000811489									58.8333	0.00163904	36.5	0.00143356									58.8333	0.000436012	36.5	0.000686627
81.4167	0.000623687	46.9167	0.000447068									81.4167	0.00125072	46.9167	0.00138341									81.4167	0.00048064	46.9167	0.000277978
71.3333	0.000512234	40.5833	0.000986884									71.3333	0.000841278	40.5833	0.00185109									71.3333	0.000437446	40.5833	0.000944263
48.9167	0.000643771	60.9167	0.000552821									48.9167	0.00107441	60.9167	0.00148998									48.9167	0.000520355	60.9167	0.000351955
71.0833	0.000754007	42.75	0.000499219									71.0833	0.00157558	42.75	0.00127379									71.0833	0.000577659	42.75	0.00036227
37.75	0.000726728	46.9167	0.000289979									37.75	0.0014496	46.9167	0.0013451									37.75	0.000590996	46.9167	9.56187e-05
64	0.00059791	37.5	0.000638326									64	0.00122883	37.5	0.00139706									64	0.000460663	37.5	0.00049876
68.0833	0.000900263	40.75	0.000524888									68.0833	0.00147806	40.75	0.0013512									68.0833	0.000732782	40.75	0.000381096
76	0.000872535	36.5	0.00067562									76	0.00139618	36.5	0.00169996									76	0.000720439	36.5	0.000504669
39	0.000782566	53.5	0.000746485									39	0.00151193	53.5	0.00152031									39	0.00064454	53.5	0.000507381
40.3333	0.000609827	85.0833	0.000796683									40.3333	0.00108093	85.0833	0.0011223									40.3333	0.000517757	85.0833	0.000698671
70.9167	0.000745437	53.5	0.000824714									70.9167	0.00125383	53.5	0.00153996									70.9167	0.000589592	53.5	0.000653537
78.5833	0.000633912	71.0833	0.000626147									78.5833	0.00147277	71.0833	0.00157312									78.5833	0.000482275	71.0833	0.000402124
51.8333	0.000605679	77.4167	0.000759299									51.8333	0.001181	77.4167	0.00165708									51.8333	0.000466733	77.4167	0.000555144
89.0833	0.00079825	47.75	0.000704721									89.0833	0.00143755	47.75	0.0015061									89.0833	0.000587402	47.75	0.000507384
62.8333	0.000739788	47.25	0.000812406									62.8333	0.0012742	47.25	0.00145702									62.8333	0.000581775	47.25	0.000662891
86.0833	0.000726283	76.5833	0.00092635									86.0833	0.00136349	76.5833	0.00145579									86.0833	0.000568645	76.5833	0.00077407
58.4167	0.00049287	79	0.000814465									58.4167	0.000907112	79	0.00145953									58.4167	0.000346347	79	0.000684664
51.8333	0.000658972	53.6667	0.000690501									51.8333	0.00138948	53.6667	0.00145492									51.8333	0.000489422	53.6667	0.000532077
63.9167	0.000912702	72.4167	0.000511973									63.9167	0.00144109	72.4167	0.00103499									63.9167	0.000772353	72.4167	0.000394405
66	0.000573286	72.5	0.000758551									66	0.00130314	72.5	0.00173575									66	0.000435329	72.5	0.000623497
42.8333	0.000581675	66	0.00059938									42.8333	0.00139623	66	0.00103776									42.8333	0.000391022	66	0.00047779
48.75	0.000442608	78.5833	0.000764768									48.75	0.000934098	78.5833	0.00124417									48.75	0.000335899	78.5833	0.000607311
73.0833	0.000548783	68.8333	0.00058981									73.0833	0.00167722	68.8333	0.00106026									73.0833	0.000333988	68.8333	0.000448903
61.5	0.000711347	66.8333	0.000398187									61.5	0.0011874	66.8333	0.00125077									61.5	0.000624693	66.8333	0.000235988
64.9167	0.000732339	59.9167	0.000679713									64.9167	0.00129328	59.9167	0.00137354									64.9167	0.000609503	59.9167	0.000533891
65.75	0.000752609	81.0833	0.000686397									65.75	0.00149694	81.0833	0.00169618									65.75	0.000541628	81.0833	0.000471871
69.75	0.000749188	45.5833	0.000636031									69.75	0.00100621	45.5833	0.00131449									69.75	0.000692788	45.5833	0.000475262
73.1667	0.000938857	87.75	0.000665474									73.1667	0.00151769	87.75	0.00157896									73.1667	0.000758024	87.75	0.000462682
55.5	0.000558148	75.9167	0.000304252									55.5	0.00110076	75.9167	0.00126789									55.5	0.000418712	75.9167	0.000156533
45.8333	0.000817452	46.5	0.000702715									45.8333	0.00140455	46.5	0.00148989									45.8333	0.000663085	46.5	0.000508523
66.9167	0.00086504	82.25	0.000516347									66.9167	0.00162508	82.25	0.0010262									66.9167	0.00069418	82.25	0.000400951
61.5	0.000710451	85.1667	0.000562325									61.5	0.00114192	85.1667	0.00136599									61.5	0.000569586	85.1667	0.000396089
36.75	0.000561675	40.5833	0.000731291									36.75	0.00134952	40.5833	0.00135032									36.75	0.000385325	40.5833	0.000619695
58.5	0.000684484	48.1667	0.0006811									58.5	0.0014029	48.1667	0.00157816									58.5	0.000510413	48.1667	0.000518604
64.8333	0.000307876	41.6667	0.000647729									64.8333	0.000992851	41.6667	0.00130671									64.8333	0.000226229	41.6667	0.000452007
53.0833	0.000538518	41.5833	0.000566429									53.0833	0.00123605	41.5833	0.00130874									53.0833	0.00040664	41.5833	0.000434127
41.4167	0.000850775	84.6667	0.000822295									41.4167	0.00140528	84.6667	0.00143619									41.4167	0.000714304	84.6667	0.000646334
47.75	0.000542051	53.0833	0.000705164									47.75	0.00115225	53.0833	0.00160025									47.75	0.000374004	53.0833	0.000503498
85.6667	0.000756703	60.9167	0.000760716									85.6667	0.00148047	60.9167	0.0012885									85.6667	0.000566996	60.9167	0.000664923
67.4167	0.000572698	55.3333	0.000634939									67.4167	0.00118301	55.3333	0.00103928									67.4167	0.00043512	55.3333	0.000527756
65.0833	0.000663616	60	0.000303436									65.0833	0.00118046	60	0.000974237									65.0833	0.00052685	60	0.000187237
36.5833	0.000391121	61	0.00076033									36.5833	0.000841089	61	0.00161134									36.5833	0.00028605	61	0.000568639
75.25	0.000176086	57.75	0.000433662									75.25	0.000738985	57.75	0.000995584									75.25	0.000102017	57.75	0.000372696
55.9167	0.00051967	55.4167	0.000846423									55.9167	0.0013152	55.4167	0.00163505									55.9167	0.000346744	55.4167	0.000698356
58.0833	0.0007765	62.3333	0.000696963									58.0833	0.0015268	62.3333	0.00163932									58.0833	0.000617693	62.3333	0.00052093
39.75	0.000384766	57.0833	0.000736812									39.75	0.00130441	57.0833	0.00164044									39.75	0.000194004	57.0833	0.000550327
71	0.000430901	56.9167	0.000791788									71	0.00111925	56.9167	0.00161829									71	0.000316683	56.9167	0.000624592
41.5833	0.00097169	58.8333	0.000866637									41.5833	0.00188556	58.8333	0.00167272									41.5833	0.00082901	58.8333	0.000683679
70.75	0.000639994	72.25	0.000537788									70.75	0.00137709	72.25	0.000906971									70.75	0.000441914	72.25	0.00038694
79.3333	0.000340598	60.4167	0.000532905									79.3333	0.000724962	60.4167	0.000966928									79.3333	0.000256134	60.4167	0.000447043
73.6667	0.000767951	87	0.000517226									73.6667	0.00160091	87	0.00134603									73.6667	0.000645476	87	0.000348574
51.9167	0.000775582	43.0833	0.000369999									51.9167	0.00125069	43.0833	0.00118808									51.9167	0.000687619	43.0833	0.000240166
71.9167	0.000497554	78.5	0.000454659									71.9167	0.000787912	78.5	0.000960882									71.9167	0.000423037	78.5	0.000355857
56.5833	0.000879721	52.5833	0.000466077									56.5833	0.00157548	52.5833	0.00105168									56.5833	0.000764392	52.5833	0.000351419
42.5833	0.000699059	40	0.000693768									42.5833	0.0013107	40	0.0013352									42.5833	0.000557893	40	0.000532325
38.5	0.00047649	43.9167	0.000909377									38.5	0.00124789	43.9167	0.00178324									38.5	0.000335883	43.9167	0.000770146
40	0.000593974	42.0833	0.000860019									40	0.00111012	42.0833	0.00154393									40	0.000462434	42.0833	0.000633226
78.3333	0.000570017	59.3333	0.000886806									78.3333	0.00107688	59.3333	0.00177765									78.3333	0.000412998	59.3333	0.000734384
41.75	0.000768888	83.0833	0.000402663									41.75	0.00156236	83.0833	0.00118878									41.75	0.000615246	83.0833	0.000255841
53.3333	0.000691989	43.3333	0.000754148									53.3333	0.00112312	43.3333	0.00150951									53.3333	0.000549953	43.3333	0.000591179
74.9167	0.00048209	41.5833	0.000306904									74.9167	0.00133431	41.5833	0.00113204									74.9167	0.000334772	41.5833	0.000182979
51.6667	0.000686868	49.0833	0.000800049									51.6667	0.00141216	49.0833	0.00156003									51.6667	0.000532734	49.0833	0.00062235
36.3333	0.000460477	53	0.000503348									36.3333	0.000955576	53	0.000948501									36.3333	0.000300539	53	0.000408371
52.25	0.000715968	43.75	0.000473659									52.25	0.00132667	43.75	0.0014232									52.25	0.000608922	43.75	0.000295602
61.8333	0.00044365	39	0.000840378									61.8333	0.00096331	39	0.00140868									61.8333	0.000345742	39	0.000750512
74.1667	0.000399241	56.5833	0.000755373									74.1667	0.00102965	56.5833	0.00142354									74.1667	0.000290291	56.5833	0.000650129
54.75	0.000490571	58.6667	0.000703623									54.75	0.00138068	58.6667	0.00149631									54.75	0.000355338	58.6667	0.000555858
72.3333	0.000788501	64.6667	0.000653155									72.3333	0.00137259	64.6667	0.00128266									72.3333	0.000680228	64.6667	0.00054104
77.6667	0.00053572	60.6667	0.0007961									77.6667	0.00154508	60.6667	0.00162025									77.6667	0.000352112	60.6667	0.000680676
38.4167	0.000693044	38.0833	0.000791967									38.4167	0.00162608	38.0833	0.00165089									38.4167	0.000519375	38.0833	0.000622527
49.6667	0.000859106	53.25	0.000941567									49.6667	0.00161195	53.25	0.00136203									49.6667	0.000746531	53.25	0.000844463
78.5833	0.000884637	49.8333	0.000954441									78.5833	0.00178633	49.8333	0.00201173									78.5833	0.000679538	49.8333	0.000807569
41.1667	0.000683452	74.5833	0.000880059									41.1667	0.00114826	74.5833	0.00172522									41.1667	0.00058345	74.5833	0.000640663
75.1667	0.000648593	37.0833	0.000479787									75.1667	0.00114553	37.0833	0.00128895									75.1667	0.000571215	37.0833	0.000335458
75.8333	0.000412048	50.75	0.000718564									75.8333	0.000949097	50.75	0.00133637									75.8333	0.000233535	50.75	0.00054192
47.6667	0.00100697	82.6667	0.000817481									47.6667	0.00143572	82.6667	0.00144883									47.6667	0.000956728	82.6667	0.000656698
47.4167	0.000753867	49.1667	0.000813832									47.4167	0.00169032	49.1667	0.00164496									47.4167	0.000580283	49.1667	0.00060354
48.75	0.000760047	64.6667	0.000692642									48.75	0.0013666	64.6667	0.00152825									48.75	0.000627607	64.6667	0.000540339
49.8333	0.000418413	83.75	0.000275369									49.8333	0.00110243	83.75	0.000955904									49.8333	0.000282192	83.75	0.000155632
45.3333	0.000657738	70.4167	0.0010074									45.3333	0.000992092	70.4167	0.00168137									45.3333	0.000509518	70.4167	0.000936467
45.1667	0.000733049	100	0.000549577									45.1667	0.0013688	100	0.00120334									45.1667	0.00060122	100	0.000410122
80.4167	0.000479096	87.6667	0.000430555									80.4167	0.00112824	87.6667	0.00119665									80.4167	0.000385873	87.6667	0.000267644
45.75	0.00071564	100	0.000565454									45.75	0.00144647	100	0.000866895									45.75	0.000556387	100	0.000457738
38.1667	0.00056121	100	0.000467966									38.1667	0.00132953	100	0.000732214									38.1667	0.000392745	100	0.000355688
44.3333	0.000883529	80.9167	0.000925446									44.3333	0.00186237	80.9167	0.00162022									44.3333	0.00062876	80.9167	0.000726679
89.6667	0.00100694	49.9167	0.000845824									89.6667	0.00170558	49.9167	0.00165609									89.6667	0.000831562	49.9167	0.000613435
44.3333	0.000626645	48.3333	0.00096749									44.3333	0.00155057	48.3333	0.00185755									44.3333	0.0004346	48.3333	0.000771419
54.3333	0.000737596	85	0.00077384									54.3333	0.00167037	85	0.00136129									54.3333	0.000587128	85	0.000627583
45.9167	0.000774113	100	0.000124257									45.9167	0.00154483	100	0.000568431									45.9167	0.000627591	100	6.29226e-05
40.9167	0.000843218	77	0.000603266									40.9167	0.00162167	77	0.00157614									40.9167	0.00069202	77	0.000406287
63.3333	0.000781183	79.3333	0.000726114									63.3333	0.00141083	79.3333	0.00151234									63.3333	0.000699823	79.3333	0.000573699
65	0.000779322	37.9167	0.000504507									65	0.00140227	37.9167	0.00133178									65	0.000652143	37.9167	0.000327238
47.0833	0.000771239	72.5833	0.0005222									47.0833	0.00152994	72.5833	0.00126567									47.0833	0.00057582	72.5833	0.000388114
59.1667	0.000958372	74.0833	0.000757162									59.1667	0.00159173	74.0833	0.00146114									59.1667	0.000792828	74.0833	0.000623729
36.25	0.00052613	41.25	0.000795357									36.25	0.00143629	41.25	0.00156734									36.25	0.000314509	41.25	0.000645392
62.5	0.000587143	36.5833	0.000582959									62.5	0.00124654	36.5833	0.00161661									62.5	0.00047838	36.5833	0.00039235
78.5	0.000653883	53.3333	0.000667177									78.5	0.00138942	53.3333	0.00130974									78.5	0.000525407	53.3333	0.000522638
45.75	0.000833999	43.0833	0.000730055									45.75	0.0014093	43.0833	0.00150654									45.75	0.000695101	43.0833	0.00055572
64.4167	0.000721841	38	0.000834028									64.4167	0.00120328	38	0.00158729									64.4167	0.000592112	38	0.000659385
41	0.000868351	66.5	0.00074086									41	0.00136604	66.5	0.00139473									41	0.000774291	66.5	0.0005537
62.1667	0.000834909	66.8333	0.000126929									62.1667	0.0014454	66.8333	0.000697273									62.1667	0.000726419	66.8333	3.56893e-05
56	0.000698728	56.75	0.000719866									56	0.00129155	56.75	0.00129978									56	0.000574913	56.75	0.000563367
63.75	0.000575513	71.5	0.000804981									63.75	0.00115664	71.5	0.00148686									63.75	0.000487061	71.5	0.000725396
38.8333	0.000818274	78.75	0.000650242									38.8333	0.00187157	78.75	0.00140266									38.8333	0.000587811	78.75	0.00053441
69.0833	0.000515392	37.0833	0.000352718									69.0833	0.00127545	37.0833	0.00126598									69.0833	0.000382693	37.0833	0.000208458
52.25	0.00082809	86.5	0.000874151									52.25	0.00144233	86.5	0.00156185									52.25	0.00062876	86.5	0.000689144
64.75	0.000766301	84	0.000510605									64.75	0.00129156	84	0.0013645									64.75	0.00063896	84	0.000360805
43.5	0.000893845	82.0833	0.00069615									43.5	0.00167106	82.0833	0.00102064									43.5	0.000772305	82.0833	0.00056777
60.5833	0.000899944	81.8333	0.000592177									60.5833	0.00167774	81.8333	0.0013803									60.5833	0.000725012	81.8333	0.000464742
41.5	0.000914124	100	0.0003872									41.5	0.00175761	100	0.000939952									41.5	0.000731275	100	0.000291917
57.9167	0.000829477	100	0.00036068									57.9167	0.00159924	100	0.00109313									57.9167	0.00067391	100	0.000262912
74.8333	0.000330656	88.4167	0.000463177									74.8333	0.00101513	88.4167	0.000986547									74.8333	0.000206063	88.4167	0.000342289
57.75	0.000857628	85.8333	0.000791398									57.75	0.00185383	85.8333	0.00135502									57.75	0.000696564	85.8333	0.000647021
70.8333	0.000767269	85.5	0.00083913									70.8333	0.00132241	85.5	0.00138593									70.8333	0.000665523	85.5	0.000707438
39.4167	0.000653473	100	0.000630939									39.4167	0.00126887	100	0.00113076									39.4167	0.000494914	100	0.000491718
66.9167	0.000523299	46.8333	0.000377088									66.9167	0.00145172	46.8333	0.000997955									66.9167	0.000331981	46.8333	0.00025815
60.5	0.000943903	38.25	0.000745914									60.5	0.00150379	38.25	0.00139872									60.5	0.000796886	38.25	0.000571583
65.5833	0.000690543	53.4167	0.0003181									65.5833	0.00132731	53.4167	0.00118689									65.5833	0.000587429	53.4167	0.000185517
55.9167	0.000778051	73.0833	0.000740042									55.9167	0.00163498	73.0833	0.00149213									55.9167	0.000608151	73.0833	0.000493325
61.1667	0.000844883	53.3333	0.000894876									61.1667	0.00144739	53.3333	0.00157624									61.1667	0.000673467	53.3333	0.000662837
70.6667	0.000552185	72.4167	0.000511157									70.6667	0.00116405	72.4167	0.00136335									70.6667	0.000409817	72.4167	0.000350731
65.3333	0.000530199	40.5833	0.000778815									65.3333	0.00124405	40.5833	0.00153459									65.3333	0.000328496	40.5833	0.000622751
47.9167	0.000724182	71.8333	0.000769262									47.9167	0.00154954	71.8333	0.00132968									47.9167	0.000558729	71.8333	0.000633656
48.0833	0.000708653	69.3333	0.000722914									48.0833	0.00133264	69.3333	0.00140438									48.0833	0.000584757	69.3333	0.000557754
55.5	0.000954609	55.75	0.000855465									55.5	0.00188057	55.75	0.00154502									55.5	0.000760052	55.75	0.000703392
51.3333	0.000866072	49.0833	0.000780849									51.3333	0.00124567	49.0833	0.0011877									51.3333	0.000760345	49.0833	0.0006695
60.8333	0.000364065	52.9167	0.000864464									60.8333	0.00116385	52.9167	0.00177226									60.8333	0.000209432	52.9167	0.000746661
49.4167	0.000797042	78.4167	0.000744205									49.4167	0.00145794	78.4167	0.00132946									49.4167	0.000698822	78.4167	0.000566818
69.0833	0.000640728	100	0.000289909									69.0833	0.00122883	100	0.000711068									69.0833	0.000482728	100	0.000197177
66.5833	0.00082465	88.9167	0.000796983									66.5833	0.00153514	88.9167	0.00150673									66.5833	0.000684972	88.9167	0.000637938
64.1667	0.000720386	86.5	0.000605218									64.1667	0.00180926	86.5	0.00132822									64.1667	0.000554295	86.5	0.000457278
67.25	0.000973312	79.75	0.000638864									67.25	0.0019236	79.75	0.00175318									67.25	0.00082368	79.75	0.000456405
39	0.000861285	44.25	0.000426224									39	0.00153326	44.25	0.00102592									39	0.000736451	44.25	0.000313972
80.5833	0.000761367	100	0.000457656									80.5833	0.00151024	100	0.00129604									80.5833	0.000608651	100	0.000285223
39.1667	0.000396906	89.8333	0.000520023									39.1667	0.00124893	89.8333	0.00110556									39.1667	0.000267686	89.8333	0.000399812
64.5833	0.000811439	88.9167	0.000778065									64.5833	0.00156611	88.9167	0.00160232									64.5833	0.000655483	88.9167	0.000532634
66.5833	0.000371781	84.5	0.000382021									66.5833	0.0011879	84.5	0.000767654									66.5833	0.000257922	84.5	0.000305851
42.75	0.000771555	80.6667	0.000686834									42.75	0.00151998	80.6667	0.00149429									42.75	0.000610204	80.6667	0.00054782
41.9167	0.000845254	40.5	0.000590144									41.9167	0.00153468	40.5	0.00120506									41.9167	0.000767394	40.5	0.000451319
57.8333	0.000480712	46.1667	0.000733233									57.8333	0.000996326	46.1667	0.0015566									57.8333	0.000334843	46.1667	0.000589296
65.6667	0.000721874	41.1667	0.000495706									65.6667	0.00137097	41.1667	0.00127536									65.6667	0.000573767	41.1667	0.00033012
49.9167	0.000774514	39.5833	0.000541356									49.9167	0.00166983	39.5833	0.00125134									49.9167	0.000620685	39.5833	0.000414499
38.5	0.000726303	41.25	0.000521133									38.5	0.00131837	41.25	0.00133075									38.5	0.00056215	41.25	0.000366153
		41.5	0.000497599											41.5	0.00100971											41.5	0.000365121
		48.25	0.000448223											48.25	0.00120529											48.25	0.000296894
		47.9167	0.000890412											47.9167	0.00153217											47.9167	0.00065413
		49.0833	0.000242407											49.0833	0.000946975											49.0833	0.000143192
		47.1667	0.000612717											47.1667	0.00123546											47.1667	0.000448105
		41.5833	0.000800092											41.5833	0.00173631											41.5833	0.000612526
		43	0.00058344											43	0.00132566											43	0.000444801
		49.3333	0.000242238											49.3333	0.000729251											49.3333	0.000147794
		66.25	0.000536002											66.25	0.00133078											66.25	0.00031456
		70.3333	0.00087973											70.3333	0.00139667											70.3333	0.000653683
		45.1667	0.000678384											45.1667	0.00133961											45.1667	0.000460476
		40.8333	0.000425833											40.8333	0.00147575											40.8333	0.000186857
		51.5833	0.000507202											51.5833	0.00109294											51.5833	0.000375324
		81.25	0.000749928											81.25	0.00129653											81.25	0.000589994
		47.8333	0.000632868											47.8333	0.00112063											47.8333	0.000526229
		54	0.000640679											54	0.00125688											54	0.000481815
		47	0.000461949											47	0.0013555											47	0.000299012
		45.8333	0.00071572											45.8333	0.00135764											45.8333	0.000594177
		46.8333	0.00104774											46.8333	0.0016845											46.8333	0.000914406
		47.75	0.000796794											47.75	0.0012947											47.75	0.000633709
		81.0833	0.000321735											81.0833	0.0011315											81.0833	0.000223027
		56.6667	0.00047099											56.6667	0.00116927											56.6667	0.000343728
		41.5833	0.000764851											41.5833	0.00146129											41.5833	0.000629105
		40.25	0.000787482											40.25	0.00154125											40.25	0.000689638
		78.1667	0.000608745											78.1667	0.00107896											78.1667	0.000507601
		53	0.000777757											53	0.00157996											53	0.000670181
		82.8333	0.000355054											82.8333	0.000860216											82.8333	0.000246883
		54.5833	0.000429508											54.5833	0.000943625											54.5833	0.000300391
		54.9167	0.000816623											54.9167	0.00145214											54.9167	0.000748624
		39.0833	0.000960478											39.0833	0.00162582											39.0833	0.000789817
		37.25	0.000938656											37.25	0.00189446											37.25	0.000823819
		47.1667	0.000228292											47.1667	0.00108425											47.1667	8.36672e-05
		46.4167	0.000604952											46.4167	0.00137878											46.4167	0.00046399
		36.25	0.000897875											36.25	0.00180901											36.25	0.000712852
		53	0.000423727											53	0.00123138											53	0.000261873
		47.25	0.000548593											47.25	0.00123677											47.25	0.000392996
		48.5833	0.000298873											48.5833	0.00102104											48.5833	0.000176268
		43.75	0.000740774											43.75	0.00164815											43.75	0.000555392
		55.4167	0.000861588											55.4167	0.00159178											55.4167	0.000704392
		36.5	0.000722561											36.5	0.00154254											36.5	0.000513749
		55.75	0.000650602											55.75	0.00143025											55.75	0.000485396
		41.3333	0.000677186											41.3333	0.00111104											41.3333	0.000540649
		46.1667	0.000615283											46.1667	0.00128355											46.1667	0.000450161
		52	0.000891375											52	0.00151963											52	0.000823529
		54.6667	0.000425286											54.6667	0.00153657											54.6667	0.000250016
		40.75	0.000525185											40.75	0.00127031											40.75	0.000334211
		56.8333	0.000816313											56.8333	0.00151305											56.8333	0.00058896
		84.3333	0.000937317											84.3333	0.00148508											84.3333	0.000817271
		44.0833	0.000540425											44.0833	0.00139884											44.0833	0.000372483
		56.4167	0.000854732											56.4167	0.0013902											56.4167	0.000729872
		71.5	0.000499468											71.5	0.00108526											71.5	0.000373105
		71.9167	0.000778439											71.9167	0.00157033											71.9167	0.000564065
		67.8333	0.000616005											67.8333	0.00117287											67.8333	0.000492878
		53	0.000655261											53	0.0013395											53	0.000503775
		55.4167	0.000551189											55.4167	0.00118196											55.4167	0.000394579
		60.4167	0.000397081											60.4167	0.00104597											60.4167	0.00028743
		52.5	0.000882723											52.5	0.00149854											52.5	0.00073132
		46.6667	0.000666068											46.6667	0.00153774											46.6667	0.000500326
		86.5	0.00036794											86.5	0.000906331											86.5	0.000268773
		60.8333	0.000710503											60.8333	0.00173286											60.8333	0.000492163
		76.6667	0.000387502											76.6667	0.000902273											76.6667	0.000231259
		78.4167	0.000451433											78.4167	0.00104158											78.4167	0.000324645
		100	0.000629064											100	0.00108384											100	0.000484279
		70.6667	0.000722845											70.6667	0.00137087											70.6667	0.000550641
		80	0.000577156											80	0.00102642											80	0.000468066
		40.75	0.000537972											40.75	0.00125957											40.75	0.0003751
		47.25	0.000317002											47.25	0.000809288											47.25	0.000219853
		58.1667	0.000509142											58.1667	0.000867589											58.1667	0.000431414
		60.6667	0.000504064											60.6667	0.0013142											60.6667	0.000372542
		60.75	0.000481581											60.75	0.00125119											60.75	0.000312134
		60.6667	0.000828551											60.6667	0.00144404											60.6667	0.000714074
		53.6667	0.000610293											53.6667	0.00116361											53.6667	0.000481941
		82.5833	0.000773626											82.5833	0.00146844											82.5833	0.000639557
		43	0.00045592											43	0.00118688											43	0.00027673
		67.9167	0.000886239											67.9167	0.00173544											67.9167	0.000737084
		64.8333	0.000549779											64.8333	0.00134851											64.8333	0.000387725
		61.8333	0.000685207											61.8333	0.0014882											61.8333	0.00051206
		57.0833	0.000511984											57.0833	0.0013704											57.0833	0.000377469
		61.5833	0.000506925											61.5833	0.00148176											61.5833	0.000362906
		58	0.000286224											58	0.000920673											58	0.00016654
		63.3333	0.000491288											63.3333	0.00139875											63.3333	0.000297118
		62.4167	0.000452076											62.4167	0.00128039											62.4167	0.000310196
		68.9167	0.00051498											68.9167	0.00116368											68.9167	0.00037137
		67.75	0.00042281											67.75	0.00103989											67.75	0.00030219
		61.0833	0.000576298											61.0833	0.00134844											61.0833	0.000394176
		61.6667	0.000601502											61.6667	0.00143339											61.6667	0.000418696
		39.4167	0.00066661											39.4167	0.00122426											39.4167	0.00057393
		68.5	0.000728179											68.5	0.00125563											68.5	0.000611007
		71.25	0.000588703											71.25	0.00128417											71.25	0.000480962
		73.3333	0.000621644											73.3333	0.00145732											73.3333	0.000444694
		81.75	0.000720261											81.75	0.00131115											81.75	0.000568532
		40.6667	0.000424432											40.6667	0.00099149											40.6667	0.000311716
		71.25	0.00070717											71.25	0.00143227											71.25	0.000541502
		49.3333	0.00077097											49.3333	0.00155487											49.3333	0.000517017
		57.0833	0.000694071											57.0833	0.00139627											57.0833	0.000502924
		70.8333	0.000553153											70.8333	0.00109533											70.8333	0.000391462
		38.5	0.000415783											38.5	0.0012068											38.5	0.000276717
		42.75	0.000949273											42.75	0.00168891											42.75	0.000809447
		38.25	0.000908462											38.25	0.00159655											38.25	0.000751083
		55.5	0.000538928											55.5	0.00129985											55.5	0.000370137
		52.9167	0.000515504											52.9167	0.00121894											52.9167	0.000342599
		61.3333	0.000813312											61.3333	0.00137305											61.3333	0.000681667
		37.1667	0.000774924											37.1667	0.00163196											37.1667	0.000603214
		42.5833	0.000336252											42.5833	0.00118054											42.5833	0.000172409
		69.75	0.000715641											69.75	0.00103824											69.75	0.000655226
		45.3333	0.000756779											45.3333	0.00126255											45.3333	0.000642417
		44	0.000895404											44	0.00185079											44	0.000694378
		51.0833	0.000913182											51.0833	0.00158111											51.0833	0.000720264
		44.5	0.000416381											44.5	0.00108868											44.5	0.000264975
		58.6667	0.00076196											58.6667	0.00142124											58.6667	0.000605682
		44.25	0.000720971											44.25	0.00119826											44.25	0.000574631
		55.4167	0.000200296											55.4167	0.000687023											55.4167	9.05026e-05
		54.1667	0.000778263											54.1667	0.00153982											54.1667	0.000637734
		40.5833	0.00070547											40.5833	0.00143379											40.5833	0.000532071
		49.75	0.000378272											49.75	0.0010885											49.75	0.000266455
		53.75	0.00093082											53.75	0.00152462											53.75	0.000845909
		41.4167	0.000652023											41.4167	0.00148344											41.4167	0.000475306
		51.25	0.000835956											51.25	0.00177591											51.25	0.000689887
		70.8333	0.000419365											70.8333	0.00105753											70.8333	0.000293483
		57.9167	0.000667141											57.9167	0.00123453											57.9167	0.000522571
		49.5	0.000649136											49.5	0.00162777											49.5	0.00043173
		50.5833	0.000302399											50.5833	0.00112835											50.5833	0.000183319
		58.6667	0.000325306											58.6667	0.00111847											58.6667	0.000174091
		82.25	0.000555359											82.25	0.00113066											82.25	0.000453118
		53.9167	0.000487568											53.9167	0.00112565											53.9167	0.000384217
		51.75	0.000639934											51.75	0.0016268											51.75	0.000456361
		65.5	0.000669973											65.5	0.00123088											65.5	0.000529885
		71	0.00014178											71	0.000558037											71	5.23888e-05
		70.8333	0.000299078											70.8333	0.000966849											70.8333	0.000142463
		70.75	0.000841973											70.75	0.00143125											70.75	0.000625056
		42.5	0.000779416											42.5	0.00141273											42.5	0.000650453
		87.1667	0.000752654											87.1667	0.00133225											87.1667	0.000660383
		70.25	0.000802758											70.25	0.00145726											70.25	0.000603451
		53.4167	0.000738853											53.4167	0.00176391											53.4167	0.00056217
		69.6667	0.00047139											69.6667	0.00142272											69.6667	0.000284473
		67.9167	0.000747945											67.9167	0.00167579											67.9167	0.000566498
		45.5	0.000335259											45.5	0.00110134											45.5	0.000206825
		75.6667	0.000869066											75.6667	0.00152252											75.6667	0.000727635
		75.75	0.000833968											75.75	0.00118707											75.75	0.000659206
		76.75	0.000538566											76.75	0.00134834											76.75	0.000338937
		68.75	0.000524267											68.75	0.00100528											68.75	0.000435901
		78.6667	0.00093409											78.6667	0.00166214											78.6667	0.000781931
		78.0833	0.000793674											78.0833	0.00174087											78.0833	0.000575526
		65.5	0.000898344											65.5	0.00135832											65.5	0.000778057
		55.6667	0.000223853											55.6667	0.000595657											55.6667	0.000174826
		65.75	0.000524719											65.75	0.00107341											65.75	0.000419516
		82.25	0.000200795											82.25	0.000645331											82.25	0.000144519
		83	0.000312225											83	0.000710164											83	0.000257254
		75.1667	0.00065574											75.1667	0.00120048											75.1667	0.000554404
		76	0.000666612											76	0.00151138											76	0.000530844
		55.8333	0.0006017											55.8333	0.00134784											55.8333	0.000465195
		80.6667	0.000748732											80.6667	0.00107115											80.6667	0.000662146
		80.25	0.000415369											80.25	0.000944487											80.25	0.000330411
		56.1667	0.00083506											56.1667	0.00157223											56.1667	0.000641247
		59.0833	0.000514753											59.0833	0.00147854											59.0833	0.000360557
		81.0833	0.000494651											81.0833	0.00136489											81.0833	0.000331108
		58.25	0.000800921											58.25	0.00154986											58.25	0.000645628
		38.6667	0.000826636											38.6667	0.0015173											38.6667	0.000682709
		45.9167	0.000677997											45.9167	0.00153243											45.9167	0.000502376
		40.8333	0.000960382											40.8333	0.00167573											40.8333	0.00076279
		37.5	0.000777069											37.5	0.00159156											37.5	0.000593778
		62.3333	0.000809933											62.3333	0.00161008											62.3333	0.000633732
		47.4167	0.000850446											47.4167	0.00169269											47.4167	0.000683276
		65.8333	0.00072169											65.8333	0.0015116											65.8333	0.000585571
		53.75	0.000891902											53.75	0.00150816											53.75	0.000755556
		83.1667	0.000583387											83.1667	0.00120523											83.1667	0.000463563
		68.1667	0.000736842											68.1667	0.00129108											68.1667	0.000604323
		42.75	0.000367333											42.75	0.00113543											42.75	0.000245025
		51.75	0.000654112											51.75	0.00133795											51.75	0.000506064
		68.3333	0.000736072											68.3333	0.00154071											68.3333	0.000574518
		36.3333	0.000504382											36.3333	0.00139086											36.3333	0.00037247
		69.6667	0.000556363											69.6667	0.000985291											69.6667	0.000453012
		74.6667	0.000672324											74.6667	0.00149579											74.6667	0.000509686
		64.75	0.000459141											64.75	0.00136269											64.75	0.000319871
		65.3333	0.000783646											65.3333	0.00168651											65.3333	0.00059052
		63.1667	0.000914056											63.1667	0.00175284											63.1667	0.000743124
		58.8333	0.000587392											58.8333	0.00166918											58.8333	0.000383336
		66	0.000477993											66	0.00117707											66	0.000348112
		61.6667	0.00076423											61.6667	0.00169463											61.6667	0.000609414
		65.8333	0.000589908											65.8333	0.00138477											65.8333	0.000421854
		56.75	0.00057704											56.75	0.00136776											56.75	0.000414265
		64.0833	0.000849428											64.0833	0.00159901											64.0833	0.000645353
		60.4167	0.000441288											60.4167	0.00119172											60.4167	0.00029657
		66.3333	0.000926126											66.3333	0.00156322											66.3333	0.000805592
		81.5833	0.000948659											81.5833	0.00163869											81.5833	0.000759754
		60.6667	0.000500328											60.6667	0.00118664											60.6667	0.000350354
		69.5	0.00058318											69.5	0.00107371											69.5	0.000450393
		56.5	0.000430033											56.5	0.000954846											56.5	0.000298181
		87.6667	0.000441513											87.6667	0.0008831											87.6667	0.000319679
		41.9167	0.000594572											41.9167	0.00130306											41.9167	0.000470123
		76	0.000706701											76	0.00120782											76	0.000559577
		47	0.000369299											47	0.000880843											47	0.000243893
		49.4167	0.000756718											49.4167	0.00153627											49.4167	0.000592645
		55.25	0.000213883											55.25	0.000735662											55.25	0.000130435
		41.4167	0.000708893											41.4167	0.00161169											41.4167	0.000557228
		36.1667	0.000497385											36.1667	0.00121002											36.1667	0.000381172
		49.8333	0.000641843											49.8333	0.00154821											49.8333	0.000485447
		49.5833	0.000749919											49.5833	0.00174718											49.5833	0.000530528
		54.25	0.0007548											54.25	0.00140958											54.25	0.000577574
		79.4167	0.000531352											79.4167	0.00103894											79.4167	0.000386442
		56.4167	0.000816629											56.4167	0.00160787											56.4167	0.000738342
		59.3333	0.000780704											59.3333	0.00150456											59.3333	0.000619895
		63.4167	0.00068717											63.4167	0.00158871											63.4167	0.00050761
		69	0.000732336											69	0.00126614											69	0.000542851
		69.0833	0.000958928											69.0833	0.001667											69.0833	0.000774027
		60.5	0.000587109											60.5	0.00161737											60.5	0.000439524
		59.3333	0.000712391											59.3333	0.0014461											59.3333	0.00059632
		66.8333	0.00071774											66.8333	0.00135182											66.8333	0.000594067
		72.5833	0.000650375											72.5833	0.00153708											72.5833	0.000501137
		55.9167	0.000735145											55.9167	0.00152212											55.9167	0.00058455
		61.5833	0.000762515											61.5833	0.00129561											61.5833	0.000614468
		51.0833	0.000554142											51.0833	0.00122895											51.0833	0.000356299
		52.3333	0.000350516											52.3333	0.00123839											52.3333	0.00018432
		74.25	0.000395357											74.25	0.00103684											74.25	0.000256531
		70.9167	0.000700498											70.9167	0.00112556											70.9167	0.000596956
		74.1667	0.000669722											74.1667	0.00142467											74.1667	0.00047348
		67.1667	0.00059856											67.1667	0.00150777											67.1667	0.000430866
		58.5	0.000679901											58.5	0.00142068											58.5	0.00054734
		77.0833	0.000508545											77.0833	0.00113546											77.0833	0.000418588
		53.3333	0.000615425											53.3333	0.00127296											53.3333	0.000489784
		46.9167	0.000806763											46.9167	0.00169273											46.9167	0.000621345
		85.4167	0.000552085											85.4167	0.00147731											85.4167	0.000409882
		60.0833	0.000545799											60.0833	0.00130128											60.0833	0.000425945
		41	0.00073912											41	0.00145658											41	0.000615174
		41.4167	0.000567866											41.4167	0.00148898											41.4167	0.000363138
		52.3333	0.000788186											52.3333	0.00144773											52.3333	0.000675611
		42.4167	0.000550915											42.4167	0.00119614											42.4167	0.000406974
		37.4167	0.00100817											37.4167	0.00155298											37.4167	0.000930396
		39	0.000700759											39	0.00169375											39	0.000478376
		37.5833	0.000716276											37.5833	0.00139254											37.5833	0.000587774
		82.9167	0.0008101											82.9167	0.00152758											82.9167	0.000666815
		36.4167	0.000810671											36.4167	0.00149181											36.4167	0.000612359
		44.1667	0.000694403											44.1667	0.00128779											44.1667	0.000557625
		57.4167	0.000806231											57.4167	0.0014387											57.4167	0.000671358
		44.3333	0.000461228											44.3333	0.00125317											44.3333	0.000295536
		73.3333	0.000747427											73.3333	0.00152943											73.3333	0.000585704
		61.25	0.000263637											61.25	0.000831368											61.25	0.000167879
		66.3333	0.000360842											66.3333	0.00127768											66.3333	0.000206063
		47.0833	0.000707554											47.0833	0.00151905											47.0833	0.000559888
		53.1667	0.000743046											53.1667	0.00155229											53.1667	0.000647238
		48.4167	0.000868745											48.4167	0.00157557											48.4167	0.000707197
		72.6667	0.000765388											72.6667	0.00135751											72.6667	0.000669303
		50.9167	0.000612935											50.9167	0.00139081											50.9167	0.000457708
		58.5	0.000504097											58.5	0.00111711											58.5	0.000421851
		78.0833	0.000729426											78.0833	0.00125935											78.0833	0.000655444
		38.3333	0.000694914											38.3333	0.00151042											38.3333	0.000534049
		58.1667	0.00043811											58.1667	0.00143788											58.1667	0.000204201
		54.0833	0.000780638											54.0833	0.00184735											54.0833	0.000609225
		56.3333	0.00074522											56.3333	0.00139693											56.3333	0.00057057
		51.6667	0.000535644											51.6667	0.00125509											51.6667	0.000412101
		39.0833	0.000502879											39.0833	0.00115853											39.0833	0.000381133
		50.0833	0.000567477											50.0833	0.00135117											50.0833	0.000406127
		36.25	0.000736809											36.25	0.00141374											36.25	0.000558535
		73.5	0.000835155											73.5	0.00170684											73.5	0.000621597

## Sheet: Sheet2
Within-network EC and between-network EC for each network (Fig. 1d-g)
Excitatory Within-network EC										Inhibitory Within-network EC										Excitatory Between-network EC										Inhibitory Between-network EC
Age	MEAN	VIS	SM	DAN	VAN	LIM	FPC	DMN		Age	MEAN	VIS	SM	DAN	VAN	LIM	FPC	DMN		Age	MEAN	VIS	SM	DAN	VAN	LIM	FPC	DMN		Age	MEAN	VIS	SM	DAN	VAN	LIM	FPC	DMN
0.0273973	0.00306962	0.0026014	0.00247701	0.00215904	0.00217085	0.00221615	0.00201276	0.00208743		0.0273973	-0.000677328	-0.00108353	-0.000934707	-0.000932833	-0.0010407	-0.00120675	-0.000984898	-0.001063		0.0273973	0.00175634	0.00149658	0.00150766	0.00161601	0.00165365	0.0015579	0.0016	0.00160643		0.0273973	-0.00093441	-0.00109147	-0.00105196	-0.00103289	-0.00107809	-0.00113169	-0.00105773	-0.00107969
0.0345434	0.00306797	0.00260193	0.00247427	0.00215937	0.00216752	0.0022137	0.00201151	0.00208638		0.0345434	-0.000677838	-0.00108495	-0.000936076	-0.000933791	-0.00104066	-0.0012069	-0.000984962	-0.00106249		0.0345434	0.00175577	0.00149561	0.00150776	0.0016159	0.00165268	0.00155753	0.00159954	0.00160536		0.0345434	-0.000934615	-0.0010918	-0.00105216	-0.00103345	-0.0010782	-0.00113181	-0.00105789	-0.00107984
0.0417392	0.00306632	0.00260246	0.00247153	0.00215969	0.00216418	0.00221125	0.00201027	0.00208532		0.0417392	-0.000678349	-0.00108636	-0.000937446	-0.00093475	-0.00104063	-0.00120705	-0.000985025	-0.00106198		0.0417392	0.00175521	0.00149464	0.00150786	0.00161579	0.00165171	0.00155715	0.00159907	0.00160429		0.0417392	-0.00093482	-0.00109214	-0.00105236	-0.00103402	-0.00107831	-0.00113194	-0.00105804	-0.00107999
0.0489851	0.00306467	0.002603	0.00246879	0.00216001	0.00216084	0.00220881	0.00200902	0.00208427		0.0489851	-0.00067886	-0.00108778	-0.000938816	-0.000935709	-0.00104059	-0.0012072	-0.000985088	-0.00106146		0.0489851	0.00175464	0.00149367	0.00150795	0.00161568	0.00165074	0.00155678	0.00159861	0.00160322		0.0489851	-0.000935025	-0.00109248	-0.00105256	-0.00103458	-0.00107842	-0.00113206	-0.0010582	-0.00108014
0.0562813	0.00306302	0.00260353	0.00246605	0.00216033	0.0021575	0.00220636	0.00200777	0.00208322		0.0562813	-0.00067937	-0.0010892	-0.000940185	-0.000936667	-0.00104055	-0.00120735	-0.000985151	-0.00106095		0.0562813	0.00175408	0.0014927	0.00150805	0.00161557	0.00164976	0.0015564	0.00159814	0.00160215		0.0562813	-0.00093523	-0.00109282	-0.00105275	-0.00103514	-0.00107853	-0.00113218	-0.00105835	-0.00108029
0.0636283	0.00306137	0.00260406	0.00246331	0.00216066	0.00215417	0.00220391	0.00200652	0.00208216		0.0636283	-0.000679881	-0.00109062	-0.000941555	-0.000937626	-0.00104051	-0.0012075	-0.000985214	-0.00106044		0.0636283	0.00175352	0.00149174	0.00150815	0.00161547	0.00164879	0.00155602	0.00159768	0.00160108		0.0636283	-0.000935435	-0.00109316	-0.00105295	-0.0010357	-0.00107864	-0.0011323	-0.00105851	-0.00108044
0.0710265	0.00305972	0.00260459	0.00246057	0.00216098	0.00215084	0.00220146	0.00200527	0.00208111		0.0710265	-0.000680392	-0.00109204	-0.000942924	-0.000938584	-0.00104047	-0.00120765	-0.000985277	-0.00105993		0.0710265	0.00175296	0.00149077	0.00150825	0.00161536	0.00164782	0.00155565	0.00159722	0.00160001		0.0710265	-0.00093564	-0.0010935	-0.00105315	-0.00103626	-0.00107875	-0.00113242	-0.00105866	-0.00108059
0.078476	0.00305808	0.00260513	0.00245783	0.0021613	0.00214751	0.00219902	0.00200402	0.00208006		0.078476	-0.000680902	-0.00109345	-0.000944293	-0.000939543	-0.00104043	-0.00120781	-0.000985341	-0.00105942		0.078476	0.00175239	0.0014898	0.00150835	0.00161525	0.00164685	0.00155527	0.00159675	0.00159894		0.078476	-0.000935845	-0.00109383	-0.00105335	-0.00103682	-0.00107886	-0.00113254	-0.00105882	-0.00108074
0.0859774	0.00305643	0.00260566	0.00245509	0.00216162	0.00214418	0.00219657	0.00200278	0.00207901		0.0859774	-0.000681413	-0.00109487	-0.000945663	-0.000940501	-0.00104039	-0.00120796	-0.000985404	-0.00105891		0.0859774	0.00175183	0.00148883	0.00150845	0.00161514	0.00164588	0.0015549	0.00159629	0.00159787		0.0859774	-0.00093605	-0.00109417	-0.00105355	-0.00103738	-0.00107898	-0.00113266	-0.00105897	-0.00108089
0.093531	0.00305479	0.00260619	0.00245236	0.00216195	0.00214086	0.00219413	0.00200153	0.00207796		0.093531	-0.000681924	-0.00109629	-0.000947032	-0.000941459	-0.00104035	-0.00120811	-0.000985468	-0.0010584		0.093531	0.00175127	0.00148787	0.00150854	0.00161503	0.00164491	0.00155452	0.00159583	0.0015968		0.093531	-0.000936255	-0.00109451	-0.00105374	-0.00103794	-0.00107909	-0.00113278	-0.00105913	-0.00108104
0.101137	0.00305315	0.00260672	0.00244962	0.00216227	0.00213754	0.00219169	0.00200028	0.00207691		0.101137	-0.000682434	-0.00109771	-0.000948401	-0.000942416	-0.00104031	-0.00120826	-0.000985532	-0.00105789		0.101137	0.00175071	0.00148691	0.00150864	0.00161492	0.00164395	0.00155415	0.00159536	0.00159573		0.101137	-0.00093646	-0.00109485	-0.00105394	-0.0010385	-0.0010792	-0.00113291	-0.00105929	-0.00108119
0.108796	0.00305151	0.00260725	0.00244689	0.00216259	0.00213424	0.00218926	0.00199904	0.00207586		0.108796	-0.000682945	-0.00109912	-0.00094977	-0.000943374	-0.00104027	-0.00120841	-0.000985596	-0.00105738		0.108796	0.00175015	0.00148595	0.00150874	0.00161481	0.00164298	0.00155377	0.0015949	0.00159466		0.108796	-0.000936666	-0.00109519	-0.00105414	-0.00103906	-0.00107931	-0.00113303	-0.00105944	-0.00108134
0.116508	0.00304987	0.00260779	0.00244415	0.00216292	0.00213094	0.00218683	0.00199779	0.00207482		0.116508	-0.000683455	-0.00110054	-0.000951138	-0.000944331	-0.00104023	-0.00120856	-0.00098566	-0.00105687		0.116508	0.00174959	0.00148499	0.00150884	0.0016147	0.00164201	0.0015534	0.00159444	0.00159359		0.116508	-0.000936871	-0.00109553	-0.00105434	-0.00103962	-0.00107942	-0.00113315	-0.0010596	-0.00108149
0.124274	0.00304824	0.00260832	0.00244142	0.00216324	0.00212765	0.0021844	0.00199655	0.00207377		0.124274	-0.000683966	-0.00110196	-0.000952507	-0.000945287	-0.00104019	-0.00120871	-0.000985724	-0.00105636		0.124274	0.00174903	0.00148403	0.00150894	0.00161459	0.00164105	0.00155303	0.00159398	0.00159253		0.124274	-0.000937076	-0.00109586	-0.00105454	-0.00104019	-0.00107953	-0.00113327	-0.00105975	-0.00108164
0.132094	0.00304661	0.00260885	0.00243869	0.00216356	0.00212436	0.00218197	0.0019953	0.00207274		0.132094	-0.000684476	-0.00110337	-0.000953875	-0.000946243	-0.00104015	-0.00120887	-0.000985789	-0.00105585		0.132094	0.00174847	0.00148308	0.00150904	0.00161448	0.00164009	0.00155266	0.00159352	0.00159146		0.132094	-0.000937281	-0.0010962	-0.00105474	-0.00104075	-0.00107964	-0.00113339	-0.00105991	-0.00108179
0.139969	0.00304499	0.00260938	0.00243596	0.00216389	0.00212109	0.00217955	0.00199406	0.0020717		0.139969	-0.000684987	-0.00110479	-0.000955243	-0.000947199	-0.00104011	-0.00120902	-0.000985854	-0.00105535		0.139969	0.00174791	0.00148213	0.00150914	0.00161438	0.00163913	0.00155228	0.00159306	0.0015904		0.139969	-0.000937487	-0.00109654	-0.00105493	-0.00104131	-0.00107975	-0.00113351	-0.00106007	-0.00108194
0.147898	0.00304337	0.00260991	0.00243324	0.00216421	0.00211784	0.00217714	0.00199282	0.00207066		0.147898	-0.000685497	-0.0011062	-0.000956611	-0.000948154	-0.00104007	-0.00120917	-0.00098592	-0.00105484		0.147898	0.00174736	0.00148119	0.00150924	0.00161427	0.00163817	0.00155191	0.0015926	0.00158934		0.147898	-0.000937692	-0.00109688	-0.00105513	-0.00104187	-0.00107986	-0.00113363	-0.00106022	-0.00108209
0.155882	0.00304176	0.00261044	0.00243052	0.00216454	0.00211459	0.00217473	0.00199158	0.00206963		0.155882	-0.000686008	-0.00110762	-0.000957978	-0.000949109	-0.00104003	-0.00120932	-0.000985985	-0.00105433		0.155882	0.00174681	0.00148025	0.00150934	0.00161416	0.00163722	0.00155154	0.00159214	0.00158828		0.155882	-0.000937897	-0.00109721	-0.00105533	-0.00104243	-0.00107997	-0.00113376	-0.00106038	-0.00108224
0.163922	0.00304015	0.00261097	0.0024278	0.00216486	0.00211136	0.00217233	0.00199034	0.00206861		0.163922	-0.000686518	-0.00110904	-0.000959345	-0.000950063	-0.00104	-0.00120947	-0.000986052	-0.00105383		0.163922	0.00174625	0.00147931	0.00150944	0.00161405	0.00163626	0.00155118	0.00159168	0.00158722		0.163922	-0.000938103	-0.00109755	-0.00105553	-0.00104299	-0.00108008	-0.00113388	-0.00106054	-0.00108239
0.172018	0.00303855	0.0026115	0.00242508	0.00216519	0.00210815	0.00216994	0.0019891	0.00206758		0.172018	-0.000687028	-0.00111045	-0.000960711	-0.000951016	-0.00103996	-0.00120962	-0.000986119	-0.00105333		0.172018	0.0017457	0.00147838	0.00150954	0.00161394	0.00163531	0.00155081	0.00159122	0.00158616		0.172018	-0.000938308	-0.00109789	-0.00105573	-0.00104355	-0.00108019	-0.001134	-0.00106069	-0.00108254
0.18017	0.00303695	0.00261203	0.00242237	0.00216551	0.00210495	0.00216755	0.00198787	0.00206657		0.18017	-0.000687538	-0.00111187	-0.000962077	-0.000951969	-0.00103992	-0.00120977	-0.000986186	-0.00105282		0.18017	0.00174515	0.00147745	0.00150964	0.00161384	0.00163437	0.00155044	0.00159076	0.0015851		0.18017	-0.000938514	-0.00109823	-0.00105592	-0.00104411	-0.0010803	-0.00113412	-0.00106085	-0.00108269
0.188378	0.00303537	0.00261256	0.00241966	0.00216584	0.00210178	0.00216517	0.00198663	0.00206555		0.188378	-0.000688049	-0.00111328	-0.000963443	-0.00095292	-0.00103988	-0.00120993	-0.000986254	-0.00105232		0.188378	0.00174461	0.00147653	0.00150974	0.00161373	0.00163342	0.00155008	0.00159031	0.00158405		0.188378	-0.000938719	-0.00109856	-0.00105612	-0.00104467	-0.00108041	-0.00113424	-0.00106101	-0.00108284
0.196644	0.00303379	0.00261309	0.00241696	0.00216617	0.00209862	0.0021628	0.0019854	0.00206454		0.196644	-0.000688559	-0.00111469	-0.000964808	-0.000953871	-0.00103984	-0.00121008	-0.000986322	-0.00105182		0.196644	0.00174406	0.00147561	0.00150985	0.00161362	0.00163248	0.00154971	0.00158985	0.001583		0.196644	-0.000938925	-0.0010989	-0.00105632	-0.00104523	-0.00108052	-0.00113436	-0.00106117	-0.00108299
0.204967	0.00303222	0.00261362	0.00241426	0.00216649	0.00209549	0.00216044	0.00198417	0.00206354		0.204967	-0.000689069	-0.00111611	-0.000966173	-0.00095482	-0.0010398	-0.00121023	-0.000986392	-0.00105132		0.204967	0.00174352	0.00147471	0.00150995	0.00161351	0.00163155	0.00154935	0.0015894	0.00158195		0.204967	-0.000939131	-0.00109924	-0.00105652	-0.00104579	-0.00108063	-0.00113448	-0.00106133	-0.00108314
0.213349	0.00303066	0.00261415	0.00241156	0.00216682	0.00209237	0.00215809	0.00198295	0.00206254		0.213349	-0.000689578	-0.00111752	-0.000967537	-0.000955769	-0.00103976	-0.00121038	-0.000986462	-0.00105082		0.213349	0.00174298	0.00147381	0.00151005	0.0016134	0.00163062	0.00154899	0.00158895	0.0015809		0.213349	-0.000939336	-0.00109957	-0.00105672	-0.00104635	-0.00108074	-0.0011346	-0.00106149	-0.00108329
0.221788	0.00302911	0.00261468	0.00240888	0.00216715	0.00208929	0.00215576	0.00198172	0.00206155		0.221788	-0.000690088	-0.00111893	-0.0009689	-0.000956716	-0.00103972	-0.00121053	-0.000986533	-0.00105032		0.221788	0.00174244	0.00147291	0.00151016	0.0016133	0.00162969	0.00154863	0.00158849	0.00157986		0.221788	-0.000939542	-0.00109991	-0.00105691	-0.00104691	-0.00108085	-0.00113473	-0.00106165	-0.00108344
0.230286	0.00302756	0.0026152	0.00240619	0.00216748	0.00208623	0.00215343	0.0019805	0.00206057		0.230286	-0.000690598	-0.00112034	-0.000970262	-0.000957663	-0.00103969	-0.00121068	-0.000986604	-0.00104983		0.230286	0.00174191	0.00147203	0.00151026	0.00161319	0.00162877	0.00154828	0.00158804	0.00157882		0.230286	-0.000939748	-0.00110025	-0.00105711	-0.00104747	-0.00108097	-0.00113485	-0.00106181	-0.00108359
0.238844	0.00302604	0.00261573	0.00240352	0.00216781	0.0020832	0.00215112	0.00197928	0.00205959		0.238844	-0.000691108	-0.00112175	-0.000971624	-0.000958608	-0.00103965	-0.00121083	-0.000986677	-0.00104934		0.238844	0.00174138	0.00147115	0.00151037	0.00161308	0.00162785	0.00154792	0.00158759	0.00157778		0.238844	-0.000939954	-0.00110058	-0.00105731	-0.00104803	-0.00108108	-0.00113497	-0.00106197	-0.00108374
0.24746	0.00302452	0.00261626	0.00240085	0.00216814	0.0020802	0.00214881	0.00197807	0.00205862		0.24746	-0.000691617	-0.00112316	-0.000972985	-0.000959551	-0.00103961	-0.00121099	-0.00098675	-0.00104884		0.24746	0.00174085	0.00147028	0.00151047	0.00161298	0.00162694	0.00154757	0.00158715	0.00157675		0.24746	-0.00094016	-0.00110092	-0.00105751	-0.00104859	-0.00108119	-0.00113509	-0.00106213	-0.00108389
0.256137	0.00302301	0.00261678	0.00239819	0.00216847	0.00207722	0.00214653	0.00197685	0.00205765		0.256137	-0.000692126	-0.00112457	-0.000974345	-0.000960493	-0.00103957	-0.00121114	-0.000986825	-0.00104835		0.256137	0.00174033	0.00146942	0.00151058	0.00161287	0.00162603	0.00154722	0.0015867	0.00157572		0.256137	-0.000940367	-0.00110126	-0.0010577	-0.00104914	-0.0010813	-0.00113521	-0.00106229	-0.00108405
0.264874	0.00302152	0.00261731	0.00239554	0.00216881	0.00207429	0.00214425	0.00197564	0.0020567		0.264874	-0.000692636	-0.00112598	-0.000975704	-0.000961433	-0.00103953	-0.00121129	-0.000986901	-0.00104786		0.264874	0.00173981	0.00146858	0.00151069	0.00161277	0.00162513	0.00154687	0.00158626	0.00157469		0.264874	-0.000940573	-0.00110159	-0.0010579	-0.0010497	-0.00108141	-0.00113533	-0.00106245	-0.0010842
0.273672	0.00302004	0.00261783	0.00239289	0.00216914	0.00207138	0.002142	0.00197444	0.00205575		0.273672	-0.000693145	-0.00112739	-0.000977062	-0.000962372	-0.0010395	-0.00121144	-0.000986978	-0.00104738		0.273672	0.00173929	0.00146774	0.0015108	0.00161266	0.00162424	0.00154653	0.00158581	0.00157367		0.273672	-0.000940779	-0.00110193	-0.0010581	-0.00105026	-0.00108152	-0.00113545	-0.00106262	-0.00108435
0.282531	0.00301858	0.00261836	0.00239025	0.00216947	0.00206852	0.00213975	0.00197324	0.00205482		0.282531	-0.000693654	-0.00112879	-0.00097842	-0.000963309	-0.00103946	-0.00121159	-0.000987056	-0.00104689		0.282531	0.00173877	0.00146691	0.00151091	0.00161256	0.00162335	0.00154618	0.00158537	0.00157265		0.282531	-0.000940986	-0.00110226	-0.0010583	-0.00105082	-0.00108163	-0.00113557	-0.00106278	-0.0010845
0.291452	0.00301713	0.00261888	0.00238763	0.00216981	0.00206569	0.00213753	0.00197204	0.00205389		0.291452	-0.000694162	-0.0011302	-0.000979776	-0.000964244	-0.00103942	-0.00121174	-0.000987135	-0.00104641		0.291452	0.00173826	0.0014661	0.00151102	0.00161245	0.00162247	0.00154584	0.00158494	0.00157163		0.291452	-0.000941192	-0.0011026	-0.00105849	-0.00105138	-0.00108174	-0.0011357	-0.00106295	-0.00108465
0.300435	0.0030157	0.0026194	0.00238501	0.00217015	0.00206289	0.00213532	0.00197085	0.00205297		0.300435	-0.000694671	-0.0011316	-0.000981131	-0.000965178	-0.00103939	-0.0012119	-0.000987216	-0.00104593		0.300435	0.00173776	0.00146529	0.00151113	0.00161235	0.0016216	0.00154551	0.0015845	0.00157062		0.300435	-0.000941399	-0.00110293	-0.00105869	-0.00105193	-0.00108185	-0.00113582	-0.00106311	-0.00108481
0.30948	0.00301428	0.00261992	0.0023824	0.00217048	0.00206014	0.00213313	0.00196966	0.00205206		0.30948	-0.00069518	-0.00113301	-0.000982484	-0.000966109	-0.00103935	-0.00121205	-0.000987298	-0.00104545		0.30948	0.00173726	0.0014645	0.00151125	0.00161224	0.00162073	0.00154517	0.00158406	0.00156962		0.30948	-0.000941606	-0.00110326	-0.00105889	-0.00105249	-0.00108196	-0.00113594	-0.00106328	-0.00108496
0.318588	0.00301288	0.00262044	0.00237981	0.00217082	0.00205744	0.00213096	0.00196848	0.00205116		0.318588	-0.000695688	-0.00113441	-0.000983837	-0.000967038	-0.00103931	-0.0012122	-0.000987382	-0.00104498		0.318588	0.00173676	0.00146372	0.00151136	0.00161214	0.00161988	0.00154484	0.00158363	0.00156862		0.318588	-0.000941813	-0.0011036	-0.00105909	-0.00105305	-0.00108207	-0.00113606	-0.00106345	-0.00108511
0.32776	0.0030115	0.00262097	0.00237723	0.00217116	0.00205477	0.00212881	0.0019673	0.00205028		0.32776	-0.000696196	-0.00113581	-0.000985188	-0.000967965	-0.00103928	-0.00121235	-0.000987467	-0.0010445		0.32776	0.00173627	0.00146296	0.00151148	0.00161203	0.00161903	0.00154451	0.0015832	0.00156762		0.32776	-0.00094202	-0.00110393	-0.00105928	-0.00105361	-0.00108218	-0.00113618	-0.00106362	-0.00108527
0.336995	0.00301014	0.00262148	0.00237466	0.00217151	0.00205215	0.00212668	0.00196612	0.0020494		0.336995	-0.000696704	-0.00113721	-0.000986538	-0.00096889	-0.00103924	-0.0012125	-0.000987554	-0.00104403		0.336995	0.00173578	0.00146221	0.00151159	0.00161193	0.00161818	0.00154419	0.00158278	0.00156663		0.336995	-0.000942228	-0.00110426	-0.00105948	-0.00105416	-0.00108229	-0.0011363	-0.00106379	-0.00108542
0.346295	0.00300879	0.002622	0.0023721	0.00217185	0.00204958	0.00212457	0.00196496	0.00204854		0.346295	-0.000697212	-0.00113861	-0.000987886	-0.000969812	-0.00103921	-0.00121265	-0.000987643	-0.00104357		0.346295	0.0017353	0.00146147	0.00151171	0.00161183	0.00161735	0.00154387	0.00158235	0.00156565		0.346295	-0.000942435	-0.0011046	-0.00105968	-0.00105472	-0.0010824	-0.00113642	-0.00106396	-0.00108557
0.355659	0.00300746	0.00262252	0.00236955	0.00217219	0.00204706	0.00212248	0.0019638	0.00204768		0.355659	-0.000697719	-0.00114001	-0.000989233	-0.000970732	-0.00103917	-0.0012128	-0.000987734	-0.0010431		0.355659	0.00173483	0.00146075	0.00151183	0.00161173	0.00161653	0.00154355	0.00158193	0.00156467		0.355659	-0.000942643	-0.00110493	-0.00105987	-0.00105527	-0.00108251	-0.00113655	-0.00106413	-0.00108573
0.365088	0.00300616	0.00262304	0.00236702	0.00217254	0.00204458	0.00212041	0.00196264	0.00204684		0.365088	-0.000698226	-0.0011414	-0.000990578	-0.000971649	-0.00103913	-0.00121296	-0.000987826	-0.00104264		0.365088	0.00173436	0.00146004	0.00151195	0.00161163	0.00161571	0.00154323	0.00158151	0.00156369		0.365088	-0.00094285	-0.00110526	-0.00106007	-0.00105583	-0.00108262	-0.00113667	-0.0010643	-0.00108588
0.374583	0.00300487	0.00262355	0.00236451	0.00217289	0.00204216	0.00211837	0.00196149	0.00204601		0.374583	-0.000698733	-0.0011428	-0.000991921	-0.000972563	-0.0010391	-0.00121311	-0.000987921	-0.00104218		0.374583	0.00173389	0.00145935	0.00151207	0.00161152	0.00161491	0.00154292	0.00158109	0.00156273		0.374583	-0.000943058	-0.00110559	-0.00106027	-0.00105639	-0.00108273	-0.00113679	-0.00106448	-0.00108604
0.384144	0.00300361	0.00262407	0.00236201	0.00217324	0.00203979	0.00211635	0.00196035	0.0020452		0.384144	-0.00069924	-0.00114419	-0.000993263	-0.000973475	-0.00103906	-0.00121326	-0.000988017	-0.00104172		0.384144	0.00173343	0.00145867	0.00151219	0.00161142	0.00161411	0.00154262	0.00158068	0.00156177		0.384144	-0.000943267	-0.00110592	-0.00106046	-0.00105694	-0.00108284	-0.00113691	-0.00106465	-0.00108619
0.393772	0.00300237	0.00262458	0.00235953	0.00217359	0.00203747	0.00211435	0.00195921	0.00204439		0.393772	-0.000699746	-0.00114558	-0.000994602	-0.000974383	-0.00103903	-0.00121341	-0.000988116	-0.00104127		0.393772	0.00173298	0.00145801	0.00151232	0.00161132	0.00161333	0.00154231	0.00158027	0.00156081		0.393772	-0.000943475	-0.00110625	-0.00106066	-0.00105749	-0.00108295	-0.00113703	-0.00106483	-0.00108635
0.403466	0.00300115	0.00262509	0.00235706	0.00217394	0.00203521	0.00211238	0.00195809	0.00204361		0.403466	-0.000700253	-0.00114697	-0.00099594	-0.000975289	-0.001039	-0.00121356	-0.000988217	-0.00104082		0.403466	0.00173253	0.00145737	0.00151244	0.00161122	0.00161255	0.00154202	0.00157986	0.00155987		0.403466	-0.000943683	-0.00110658	-0.00106086	-0.00105805	-0.00108306	-0.00113715	-0.00106501	-0.0010865
0.413228	0.00299995	0.0026256	0.00235461	0.0021743	0.00203301	0.00211044	0.00195696	0.00204283		0.413228	-0.000700758	-0.00114836	-0.000997276	-0.000976191	-0.00103896	-0.00121371	-0.00098832	-0.00104037		0.413228	0.00173209	0.00145674	0.00151257	0.00161112	0.00161179	0.00154172	0.00157945	0.00155893		0.413228	-0.000943892	-0.00110691	-0.00106105	-0.0010586	-0.00108317	-0.00113727	-0.00106518	-0.00108666
0.423058	0.00299878	0.00262611	0.00235219	0.00217465	0.00203086	0.00210852	0.00195585	0.00204207		0.423058	-0.000701264	-0.00114974	-0.00099861	-0.000977091	-0.00103893	-0.00121386	-0.000988426	-0.00103993		0.423058	0.00173165	0.00145613	0.0015127	0.00161103	0.00161104	0.00154143	0.00157905	0.001558		0.423058	-0.000944101	-0.00110724	-0.00106125	-0.00105915	-0.00108328	-0.00113739	-0.00106536	-0.00108682
0.432956	0.00299763	0.00262662	0.00234978	0.00217501	0.00202877	0.00210662	0.00195475	0.00204132		0.432956	-0.000701769	-0.00115112	-0.000999941	-0.000977986	-0.0010389	-0.00121402	-0.000988535	-0.00103949		0.432956	0.00173123	0.00145554	0.00151283	0.00161093	0.00161029	0.00154114	0.00157865	0.00155707		0.432956	-0.00094431	-0.00110757	-0.00106144	-0.00105971	-0.00108339	-0.00113752	-0.00106555	-0.00108697
0.442923	0.0029965	0.00262713	0.00234739	0.00217537	0.00202673	0.00210475	0.00195365	0.00204058		0.442923	-0.000702274	-0.0011525	-0.00100127	-0.000978879	-0.00103886	-0.00121417	-0.000988645	-0.00103905		0.442923	0.0017308	0.00145497	0.00151296	0.00161083	0.00160956	0.00154086	0.00157826	0.00155616		0.442923	-0.000944519	-0.00110789	-0.00106164	-0.00106026	-0.0010835	-0.00113764	-0.00106573	-0.00108713
0.452959	0.0029954	0.00262764	0.00234502	0.00217574	0.00202476	0.00210291	0.00195256	0.00203986		0.452959	-0.000702779	-0.00115388	-0.0010026	-0.000979767	-0.00103883	-0.00121432	-0.000988759	-0.00103862		0.452959	0.00173039	0.00145441	0.00151309	0.00161073	0.00160884	0.00154059	0.00157787	0.00155525		0.452959	-0.000944728	-0.00110822	-0.00106184	-0.00106081	-0.00108361	-0.00113776	-0.00106591	-0.00108729
0.463065	0.00299432	0.00262815	0.00234268	0.0021761	0.00202285	0.0021011	0.00195149	0.00203916		0.463065	-0.000703283	-0.00115526	-0.00100392	-0.000980652	-0.0010388	-0.00121447	-0.000988876	-0.00103819		0.463065	0.00172998	0.00145388	0.00151323	0.00161064	0.00160813	0.00154031	0.00157748	0.00155435		0.463065	-0.000944938	-0.00110855	-0.00106203	-0.00106136	-0.00108372	-0.00113788	-0.0010661	-0.00108745
0.473242	0.00299327	0.00262865	0.00234036	0.00217647	0.00202099	0.00209932	0.00195042	0.00203846		0.473242	-0.000703787	-0.00115663	-0.00100524	-0.000981533	-0.00103877	-0.00121462	-0.000988995	-0.00103777		0.473242	0.00172958	0.00145336	0.00151337	0.00161054	0.00160744	0.00154005	0.0015771	0.00155345		0.473242	-0.000945148	-0.00110887	-0.00106223	-0.00106191	-0.00108383	-0.001138	-0.00106629	-0.00108761
0.483489	0.00299225	0.00262915	0.00233806	0.00217684	0.0020192	0.00209756	0.00194936	0.00203779		0.483489	-0.00070429	-0.00115801	-0.00100656	-0.00098241	-0.00103874	-0.00121477	-0.000989118	-0.00103734		0.483489	0.00172919	0.00145286	0.0015135	0.00161045	0.00160675	0.00153978	0.00157672	0.00155257		0.483489	-0.000945358	-0.00110919	-0.00106242	-0.00106246	-0.00108394	-0.00113812	-0.00106648	-0.00108776
0.493807	0.00299125	0.00262966	0.00233579	0.00217721	0.00201747	0.00209583	0.00194831	0.00203712		0.493807	-0.000704793	-0.00115938	-0.00100788	-0.000983283	-0.00103871	-0.00121492	-0.000989243	-0.00103692		0.493807	0.0017288	0.00145238	0.00151364	0.00161035	0.00160608	0.00153952	0.00157634	0.0015517		0.493807	-0.000945568	-0.00110952	-0.00106262	-0.00106301	-0.00108405	-0.00113824	-0.00106667	-0.00108792
0.504198	0.00299027	0.00263016	0.00233354	0.00217759	0.00201581	0.00209413	0.00194727	0.00203647		0.504198	-0.000705296	-0.00116074	-0.00100919	-0.000984152	-0.00103868	-0.00121508	-0.000989372	-0.00103651		0.504198	0.00172842	0.00145192	0.00151379	0.00161026	0.00160542	0.00153927	0.00157597	0.00155083		0.504198	-0.000945778	-0.00110984	-0.00106281	-0.00106356	-0.00108416	-0.00113836	-0.00106686	-0.00108808
0.51466	0.00298932	0.00263066	0.00233132	0.00217796	0.0020142	0.00209246	0.00194624	0.00203584		0.51466	-0.000705798	-0.00116211	-0.0010105	-0.000985017	-0.00103865	-0.00121523	-0.000989504	-0.0010361		0.51466	0.00172805	0.00145147	0.00151393	0.00161016	0.00160477	0.00153902	0.00157561	0.00154997		0.51466	-0.000945989	-0.00111016	-0.00106301	-0.00106411	-0.00108427	-0.00113849	-0.00106705	-0.00108825
0.525195	0.0029884	0.00263116	0.00232913	0.00217834	0.00201266	0.00209082	0.00194523	0.00203522		0.525195	-0.000706299	-0.00116347	-0.00101181	-0.000985877	-0.00103862	-0.00121538	-0.00098964	-0.00103569		0.525195	0.00172768	0.00145105	0.00151407	0.00161007	0.00160414	0.00153878	0.00157524	0.00154913		0.525195	-0.0009462	-0.00111048	-0.0010632	-0.00106465	-0.00108438	-0.00113861	-0.00106725	-0.00108841
0.535804	0.0029875	0.00263166	0.00232697	0.00217873	0.00201117	0.00208921	0.00194422	0.00203461		0.535804	-0.000706801	-0.00116483	-0.00101311	-0.000986732	-0.00103859	-0.00121553	-0.000989779	-0.00103529		0.535804	0.00172732	0.00145064	0.00151422	0.00160998	0.00160351	0.00153854	0.00157488	0.00154829		0.535804	-0.000946411	-0.0011108	-0.00106339	-0.0010652	-0.00108449	-0.00113873	-0.00106745	-0.00108857
0.546486	0.00298663	0.00263215	0.00232483	0.00217911	0.00200975	0.00208763	0.00194323	0.00203402		0.546486	-0.000707301	-0.00116618	-0.00101441	-0.000987583	-0.00103856	-0.00121568	-0.000989922	-0.00103489		0.546486	0.00172697	0.00145026	0.00151437	0.00160989	0.0016029	0.00153831	0.00157453	0.00154746		0.546486	-0.000946622	-0.00111112	-0.00106359	-0.00106574	-0.0010846	-0.00113885	-0.00106765	-0.00108873
0.557243	0.00298579	0.00263265	0.00232273	0.0021795	0.00200839	0.00208607	0.00194225	0.00203344		0.557243	-0.000707801	-0.00116753	-0.00101571	-0.000988429	-0.00103853	-0.00121583	-0.000990068	-0.0010345		0.557243	0.00172663	0.00144989	0.00151452	0.0016098	0.00160231	0.00153808	0.00157418	0.00154664		0.557243	-0.000946833	-0.00111144	-0.00106378	-0.00106629	-0.00108471	-0.00113897	-0.00106785	-0.00108889
0.568075	0.00298497	0.00263314	0.00232066	0.0021799	0.00200709	0.00208455	0.00194128	0.00203288		0.568075	-0.000708301	-0.00116888	-0.001017	-0.000989271	-0.00103851	-0.00121598	-0.000990218	-0.0010341		0.568075	0.0017263	0.00144954	0.00151467	0.00160971	0.00160172	0.00153785	0.00157384	0.00154584		0.568075	-0.000947045	-0.00111176	-0.00106398	-0.00106683	-0.00108482	-0.00113909	-0.00106805	-0.00108906
0.578981	0.00298418	0.00263364	0.00231862	0.00218029	0.00200586	0.00208305	0.00194032	0.00203232		0.578981	-0.0007088	-0.00117023	-0.00101829	-0.000990107	-0.00103848	-0.00121614	-0.000990373	-0.00103372		0.578981	0.00172597	0.00144921	0.00151482	0.00160962	0.00160115	0.00153763	0.0015735	0.00154504		0.578981	-0.000947257	-0.00111208	-0.00106417	-0.00106738	-0.00108493	-0.00113921	-0.00106825	-0.00108922
0.589964	0.00298341	0.00263413	0.00231661	0.00218069	0.00200468	0.00208158	0.00193938	0.00203178		0.589964	-0.000709298	-0.00117157	-0.00101958	-0.000990938	-0.00103845	-0.00121629	-0.000990531	-0.00103334		0.589964	0.00172565	0.0014489	0.00151498	0.00160953	0.00160059	0.00153742	0.00157316	0.00154425		0.589964	-0.000947469	-0.00111239	-0.00106436	-0.00106792	-0.00108504	-0.00113934	-0.00106846	-0.00108939
0.601023	0.00298267	0.00263462	0.00231463	0.0021811	0.00200356	0.00208015	0.00193845	0.00203126		0.601023	-0.000709796	-0.0011729	-0.00102086	-0.000991764	-0.00103843	-0.00121644	-0.000990693	-0.00103296		0.601023	0.00172533	0.0014486	0.00151513	0.00160944	0.00160004	0.00153721	0.00157283	0.00154348		0.601023	-0.000947681	-0.0011127	-0.00106455	-0.00106846	-0.00108515	-0.00113946	-0.00106867	-0.00108955
0.612159	0.00298196	0.00263511	0.00231269	0.0021815	0.0020025	0.00207874	0.00193753	0.00203074		0.612159	-0.000710293	-0.00117424	-0.00102214	-0.000992585	-0.0010384	-0.00121659	-0.00099086	-0.00103258		0.612159	0.00172503	0.00144833	0.00151529	0.00160935	0.00159951	0.00153701	0.0015725	0.00154271		0.612159	-0.000947893	-0.00111302	-0.00106475	-0.001069	-0.00108526	-0.00113958	-0.00106888	-0.00108972
0.623373	0.00298127	0.0026356	0.00231079	0.00218191	0.00200149	0.00207736	0.00193663	0.00203024		0.623373	-0.000710789	-0.00117557	-0.00102341	-0.0009934	-0.00103838	-0.00121674	-0.000991031	-0.00103221		0.623373	0.00172473	0.00144807	0.00151545	0.00160927	0.00159899	0.00153681	0.00157218	0.00154195		0.623373	-0.000948106	-0.00111333	-0.00106494	-0.00106954	-0.00108537	-0.0011397	-0.00106909	-0.00108988
0.634664	0.00298061	0.00263609	0.00230892	0.00218232	0.00200055	0.002076	0.00193574	0.00202975		0.634664	-0.000711285	-0.0011769	-0.00102468	-0.00099421	-0.00103835	-0.00121689	-0.000991206	-0.00103185		0.634664	0.00172444	0.00144783	0.00151561	0.00160918	0.00159848	0.00153661	0.00157187	0.00154121		0.634664	-0.000948319	-0.00111364	-0.00106513	-0.00107008	-0.00108548	-0.00113982	-0.0010693	-0.00109005
0.646034	0.00297997	0.00263657	0.00230708	0.00218274	0.00199966	0.00207468	0.00193487	0.00202928		0.646034	-0.00071178	-0.00117822	-0.00102595	-0.000995014	-0.00103833	-0.00121705	-0.000991386	-0.00103149		0.646034	0.00172416	0.00144761	0.00151577	0.0016091	0.00159798	0.00153643	0.00157155	0.00154048		0.646034	-0.000948532	-0.00111395	-0.00106532	-0.00107061	-0.00108558	-0.00113994	-0.00106952	-0.00109022
0.657483	0.00297936	0.00263706	0.00230529	0.00218316	0.00199882	0.00207338	0.00193401	0.00202881		0.657483	-0.000712274	-0.00117954	-0.00102721	-0.000995812	-0.00103831	-0.0012172	-0.00099157	-0.00103113		0.657483	0.00172388	0.0014474	0.00151594	0.00160901	0.0015975	0.00153624	0.00157125	0.00153975		0.657483	-0.000948745	-0.00111426	-0.00106551	-0.00107115	-0.00108569	-0.00114006	-0.00106974	-0.00109039
0.669012	0.00297877	0.00263754	0.00230353	0.00218359	0.00199803	0.00207211	0.00193317	0.00202835		0.669012	-0.000712768	-0.00118085	-0.00102846	-0.000996605	-0.00103828	-0.00121735	-0.000991759	-0.00103078		0.669012	0.00172361	0.00144721	0.0015161	0.00160893	0.00159703	0.00153606	0.00157095	0.00153904		0.669012	-0.000948959	-0.00111456	-0.0010657	-0.00107168	-0.0010858	-0.00114018	-0.00106996	-0.00109056
0.680621	0.0029782	0.00263803	0.00230181	0.00218402	0.0019973	0.00207087	0.00193234	0.00202791		0.680621	-0.000713261	-0.00118216	-0.00102972	-0.000997392	-0.00103826	-0.0012175	-0.000991953	-0.00103043		0.680621	0.00172335	0.00144704	0.00151627	0.00160885	0.00159657	0.00153589	0.00157065	0.00153834		0.680621	-0.000949172	-0.00111487	-0.00106589	-0.00107222	-0.00108591	-0.00114031	-0.00107018	-0.00109073
0.69231	0.00297766	0.00263851	0.00230013	0.00218445	0.00199662	0.00206965	0.00193152	0.00202747		0.69231	-0.000713753	-0.00118346	-0.00103096	-0.000998172	-0.00103824	-0.00121765	-0.000992152	-0.00103009		0.69231	0.0017231	0.00144688	0.00151644	0.00160877	0.00159612	0.00153572	0.00157036	0.00153765		0.69231	-0.000949386	-0.00111517	-0.00106608	-0.00107275	-0.00108602	-0.00114043	-0.00107041	-0.0010909
0.704081	0.00297714	0.00263899	0.00229849	0.00218489	0.00199599	0.00206846	0.00193073	0.00202705		0.704081	-0.000714244	-0.00118476	-0.0010322	-0.000998947	-0.00103822	-0.0012178	-0.000992356	-0.00102975		0.704081	0.00172285	0.00144674	0.00151661	0.00160868	0.00159569	0.00153556	0.00157007	0.00153698		0.704081	-0.0009496	-0.00111548	-0.00106627	-0.00107328	-0.00108613	-0.00114055	-0.00107063	-0.00109107
0.715934	0.00297665	0.00263947	0.00229689	0.00218533	0.0019954	0.0020673	0.00192995	0.00202663		0.715934	-0.000714734	-0.00118606	-0.00103344	-0.000999716	-0.0010382	-0.00121795	-0.000992564	-0.00102942		0.715934	0.00172261	0.00144661	0.00151678	0.0016086	0.00159526	0.0015354	0.00156979	0.00153631		0.715934	-0.000949814	-0.00111578	-0.00106646	-0.00107381	-0.00108624	-0.00114067	-0.00107086	-0.00109124
0.727869	0.00297618	0.00263995	0.00229533	0.00218577	0.00199486	0.00206616	0.00192918	0.00202622		0.727869	-0.000715224	-0.00118735	-0.00103467	-0.00100048	-0.00103818	-0.00121811	-0.000992778	-0.00102909		0.727869	0.00172238	0.00144649	0.00151695	0.00160852	0.00159485	0.00153524	0.00156952	0.00153566		0.727869	-0.000950028	-0.00111608	-0.00106665	-0.00107434	-0.00108634	-0.00114079	-0.00107109	-0.00109141
0.739888	0.00297573	0.00264043	0.00229381	0.00218623	0.00199437	0.00206505	0.00192843	0.00202582		0.739888	-0.000715712	-0.00118863	-0.00103589	-0.00100123	-0.00103816	-0.00121826	-0.000992997	-0.00102877		0.739888	0.00172215	0.0014464	0.00151713	0.00160844	0.00159445	0.00153509	0.00156925	0.00153502		0.739888	-0.000950243	-0.00111638	-0.00106684	-0.00107487	-0.00108645	-0.00114091	-0.00107132	-0.00109159
0.75199	0.0029753	0.00264091	0.00229233	0.00218668	0.00199392	0.00206396	0.0019277	0.00202543		0.75199	-0.0007162	-0.00118991	-0.00103711	-0.00100198	-0.00103814	-0.00121841	-0.000993221	-0.00102845		0.75199	0.00172193	0.00144631	0.0015173	0.00160837	0.00159406	0.00153495	0.00156899	0.00153439		0.75199	-0.000950458	-0.00111667	-0.00106703	-0.0010754	-0.00108656	-0.00114103	-0.00107156	-0.00109176
0.764176	0.00297489	0.00264139	0.0022909	0.00218714	0.00199351	0.00206289	0.00192699	0.00202504		0.764176	-0.000716687	-0.00119119	-0.00103832	-0.00100273	-0.00103812	-0.00121856	-0.00099345	-0.00102814		0.764176	0.00172172	0.00144624	0.00151748	0.00160829	0.00159369	0.0015348	0.00156873	0.00153377		0.764176	-0.000950672	-0.00111697	-0.00106722	-0.00107592	-0.00108667	-0.00114115	-0.0010718	-0.00109194
0.776446	0.0029745	0.00264187	0.00228951	0.00218761	0.00199314	0.00206185	0.00192629	0.00202466		0.776446	-0.000717172	-0.00119245	-0.00103953	-0.00100346	-0.00103811	-0.00121871	-0.000993685	-0.00102783		0.776446	0.00172151	0.00144618	0.00151766	0.00160821	0.00159332	0.00153467	0.00156847	0.00153316		0.776446	-0.000950887	-0.00111726	-0.00106741	-0.00107645	-0.00108678	-0.00114128	-0.00107204	-0.00109211
0.788803	0.00297414	0.00264235	0.00228816	0.00218807	0.00199281	0.00206083	0.00192561	0.00202429		0.788803	-0.000717657	-0.00119372	-0.00104073	-0.00100419	-0.00103809	-0.00121886	-0.000993925	-0.00102753		0.788803	0.00172131	0.00144613	0.00151784	0.00160814	0.00159297	0.00153454	0.00156823	0.00153257		0.788803	-0.000951102	-0.00111756	-0.00106759	-0.00107697	-0.00108688	-0.0011414	-0.00107228	-0.00109229
0.801245	0.00297379	0.00264282	0.00228685	0.00218855	0.00199251	0.00205983	0.00192495	0.00202392		0.801245	-0.000718141	-0.00119498	-0.00104193	-0.00100491	-0.00103808	-0.00121901	-0.000994171	-0.00102723		0.801245	0.00172112	0.0014461	0.00151802	0.00160806	0.00159262	0.00153441	0.00156799	0.00153199		0.801245	-0.000951318	-0.00111785	-0.00106778	-0.00107749	-0.00108699	-0.00114152	-0.00107252	-0.00109247
0.813773	0.00297346	0.0026433	0.00228558	0.00218903	0.00199224	0.00205885	0.00192431	0.00202356		0.813773	-0.000718624	-0.00119623	-0.00104312	-0.00100563	-0.00103806	-0.00121917	-0.000994422	-0.00102694		0.813773	0.00172093	0.00144607	0.0015182	0.00160799	0.00159229	0.00153428	0.00156775	0.00153142		0.813773	-0.000951533	-0.00111813	-0.00106797	-0.00107801	-0.0010871	-0.00114164	-0.00107277	-0.00109265
0.826389	0.00297315	0.00264377	0.00228436	0.00218951	0.00199201	0.0020579	0.00192368	0.0020232		0.826389	-0.000719105	-0.00119747	-0.0010443	-0.00100634	-0.00103805	-0.00121932	-0.000994678	-0.00102665		0.826389	0.00172075	0.00144606	0.00151838	0.00160791	0.00159196	0.00153417	0.00156752	0.00153086		0.826389	-0.000951748	-0.00111842	-0.00106815	-0.00107853	-0.00108721	-0.00114176	-0.00107302	-0.00109283
0.839093	0.00297285	0.00264425	0.00228318	0.00219	0.00199181	0.00205696	0.00192307	0.00202284		0.839093	-0.000719586	-0.00119871	-0.00104547	-0.00100704	-0.00103803	-0.00121947	-0.00099494	-0.00102637		0.839093	0.00172057	0.00144606	0.00151856	0.00160784	0.00159165	0.00153405	0.00156729	0.00153031		0.839093	-0.000951964	-0.00111871	-0.00106834	-0.00107904	-0.00108731	-0.00114188	-0.00107327	-0.00109301
0.851885	0.00297257	0.00264472	0.00228204	0.0021905	0.00199163	0.00205604	0.00192248	0.00202249		0.851885	-0.000720065	-0.00119995	-0.00104664	-0.00100774	-0.00103802	-0.00121962	-0.000995208	-0.00102609		0.851885	0.0017204	0.00144606	0.00151875	0.00160777	0.00159135	0.00153394	0.00156707	0.00152978		0.851885	-0.000952179	-0.00111899	-0.00106852	-0.00107956	-0.00108742	-0.001142	-0.00107352	-0.00109319
0.864765	0.00297231	0.0026452	0.00228095	0.002191	0.00199147	0.00205514	0.00192191	0.00202214		0.864765	-0.000720543	-0.00120117	-0.0010478	-0.00100843	-0.00103801	-0.00121977	-0.000995481	-0.00102582		0.864765	0.00172024	0.00144608	0.00151893	0.00160769	0.00159105	0.00153383	0.00156686	0.00152925		0.864765	-0.000952395	-0.00111927	-0.00106871	-0.00108007	-0.00108753	-0.00114213	-0.00107377	-0.00109337
0.877736	0.00297206	0.00264567	0.0022799	0.0021915	0.00199134	0.00205426	0.00192136	0.00202179		0.877736	-0.000721021	-0.00120239	-0.00104896	-0.00100911	-0.00103799	-0.00121992	-0.00099576	-0.00102556		0.877736	0.00172008	0.0014461	0.00151912	0.00160762	0.00159076	0.00153373	0.00156665	0.00152874		0.877736	-0.000952611	-0.00111955	-0.00106889	-0.00108058	-0.00108764	-0.00114225	-0.00107403	-0.00109355
0.890797	0.00297183	0.00264615	0.00227888	0.00219201	0.00199123	0.0020534	0.00192082	0.00202145		0.890797	-0.000721496	-0.00120361	-0.00105011	-0.00100978	-0.00103798	-0.00122007	-0.000996045	-0.0010253		0.890797	0.00171993	0.00144613	0.0015193	0.00160755	0.00159049	0.00153363	0.00156645	0.00152824		0.890797	-0.000952827	-0.00111983	-0.00106908	-0.00108109	-0.00108774	-0.00114237	-0.00107429	-0.00109373
0.903948	0.00297161	0.00264662	0.00227791	0.00219253	0.00199113	0.00205255	0.0019203	0.0020211		0.903948	-0.000721971	-0.00120481	-0.00105125	-0.00101045	-0.00103797	-0.00122023	-0.000996335	-0.00102504		0.903948	0.00171978	0.00144616	0.00151949	0.00160748	0.00159022	0.00153353	0.00156625	0.00152775		0.903948	-0.000953043	-0.0011201	-0.00106926	-0.0010816	-0.00108785	-0.00114249	-0.00107455	-0.00109392
0.917191	0.0029714	0.0026471	0.00227698	0.00219305	0.00199105	0.00205171	0.0019198	0.00202075		0.917191	-0.000722444	-0.00120601	-0.00105238	-0.00101111	-0.00103796	-0.00122038	-0.000996631	-0.0010248		0.917191	0.00171964	0.0014462	0.00151968	0.00160741	0.00158996	0.00153344	0.00156605	0.00152728		0.917191	-0.000953259	-0.00112038	-0.00106944	-0.00108211	-0.00108795	-0.00114261	-0.00107481	-0.0010941
0.930526	0.0029712	0.00264757	0.00227609	0.00219358	0.00199098	0.0020509	0.00191932	0.00202041		0.930526	-0.000722917	-0.00120721	-0.00105351	-0.00101176	-0.00103795	-0.00122053	-0.000996933	-0.00102456		0.930526	0.0017195	0.00144625	0.00151987	0.00160735	0.00158971	0.00153335	0.00156587	0.00152681		0.930526	-0.000953475	-0.00112065	-0.00106962	-0.00108261	-0.00108806	-0.00114273	-0.00107508	-0.00109429
0.943954	0.00297102	0.00264805	0.00227524	0.00219412	0.00199092	0.00205009	0.00191885	0.00202006		0.943954	-0.000723387	-0.00120839	-0.00105462	-0.00101241	-0.00103795	-0.00122068	-0.00099724	-0.00102432		0.943954	0.00171937	0.0014463	0.00152005	0.00160728	0.00158946	0.00153327	0.00156569	0.00152636		0.943954	-0.000953691	-0.00112092	-0.0010698	-0.00108312	-0.00108817	-0.00114285	-0.00107534	-0.00109448
0.957475	0.00297084	0.00264852	0.00227443	0.00219465	0.00199087	0.0020493	0.00191841	0.00201971		0.957475	-0.000723857	-0.00120957	-0.00105573	-0.00101304	-0.00103794	-0.00122083	-0.000997553	-0.00102409		0.957475	0.00171924	0.00144635	0.00152024	0.00160721	0.00158922	0.00153319	0.00156551	0.00152592		0.957475	-0.000953907	-0.00112118	-0.00106999	-0.00108362	-0.00108827	-0.00114297	-0.00107561	-0.00109466
0.971091	0.00297068	0.002649	0.00227365	0.0021952	0.00199082	0.00204851	0.00191798	0.00201936		0.971091	-0.000724325	-0.00121074	-0.00105684	-0.00101368	-0.00103793	-0.00122098	-0.000997872	-0.00102387		0.971091	0.00171911	0.00144641	0.00152043	0.00160715	0.00158899	0.00153311	0.00156534	0.00152549		0.971091	-0.000954123	-0.00112145	-0.00107017	-0.00108412	-0.00108838	-0.0011431	-0.00107588	-0.00109485
0.984801	0.00297052	0.00264948	0.00227291	0.00219575	0.00199077	0.00204774	0.00191757	0.002019		0.984801	-0.000724791	-0.00121191	-0.00105793	-0.0010143	-0.00103792	-0.00122113	-0.000998196	-0.00102366		0.984801	0.00171899	0.00144647	0.00152062	0.00160708	0.00158877	0.00153303	0.00156517	0.00152507		0.984801	-0.000954339	-0.00112171	-0.00107035	-0.00108461	-0.00108848	-0.00114322	-0.00107616	-0.00109504
0.998606	0.00297037	0.00264995	0.00227221	0.00219631	0.00199073	0.00204698	0.00191717	0.00201864		0.998606	-0.000725257	-0.00121306	-0.00105902	-0.00101492	-0.00103792	-0.00122129	-0.000998526	-0.00102345		0.998606	0.00171888	0.00144654	0.00152082	0.00160702	0.00158855	0.00153296	0.00156501	0.00152466		0.998606	-0.000954555	-0.00112197	-0.00107053	-0.00108511	-0.00108859	-0.00114334	-0.00107643	-0.00109523
1.01251	0.00297022	0.00265043	0.00227155	0.00219687	0.00199068	0.00204623	0.0019168	0.00201828		1.01251	-0.00072572	-0.00121421	-0.00106009	-0.00101553	-0.00103791	-0.00122144	-0.000998861	-0.00102325		1.01251	0.00171877	0.0014466	0.00152101	0.00160695	0.00158834	0.00153289	0.00156486	0.00152426		1.01251	-0.000954771	-0.00112223	-0.0010707	-0.0010856	-0.00108869	-0.00114346	-0.00107671	-0.00109542
1.02651	0.00297009	0.00265091	0.00227091	0.00219744	0.00199062	0.00204549	0.00191644	0.00201791		1.02651	-0.000726183	-0.00121535	-0.00106116	-0.00101613	-0.00103791	-0.00122159	-0.000999202	-0.00102305		1.02651	0.00171866	0.00144666	0.0015212	0.00160689	0.00158813	0.00153282	0.00156471	0.00152388		1.02651	-0.000954987	-0.00112249	-0.00107088	-0.00108609	-0.0010888	-0.00114358	-0.00107699	-0.00109561
1.0406	0.00296995	0.00265139	0.00227031	0.00219802	0.00199056	0.00204476	0.0019161	0.00201754		1.0406	-0.000726643	-0.00121648	-0.00106222	-0.00101672	-0.00103791	-0.00122174	-0.000999548	-0.00102287		1.0406	0.00171855	0.00144673	0.00152139	0.00160682	0.00158793	0.00153276	0.00156456	0.0015235		1.0406	-0.000955203	-0.00112274	-0.00107106	-0.00108658	-0.0010889	-0.0011437	-0.00107727	-0.00109581
1.05479	0.00296983	0.00265187	0.00226975	0.0021986	0.00199049	0.00204403	0.00191577	0.00201716		1.05479	-0.000727103	-0.00121761	-0.00106328	-0.00101731	-0.0010379	-0.00122189	-0.000999899	-0.00102269		1.05479	0.00171845	0.0014468	0.00152158	0.00160676	0.00158773	0.00153269	0.00156442	0.00152314		1.05479	-0.000955419	-0.00112299	-0.00107124	-0.00108707	-0.00108901	-0.00114382	-0.00107756	-0.001096
1.06909	0.0029697	0.00265235	0.00226921	0.00219919	0.00199041	0.00204332	0.00191547	0.00201678		1.06909	-0.00072756	-0.00121872	-0.00106432	-0.00101789	-0.0010379	-0.00122204	-0.00100026	-0.00102252		1.06909	0.00171835	0.00144686	0.00152177	0.0016067	0.00158754	0.00153264	0.00156429	0.00152278		1.06909	-0.000955634	-0.00112324	-0.00107141	-0.00108756	-0.00108911	-0.00114395	-0.00107784	-0.00109619
1.08348	0.00296958	0.00265284	0.0022687	0.00219978	0.00199032	0.0020426	0.00191517	0.00201639		1.08348	-0.000728016	-0.00121983	-0.00106535	-0.00101847	-0.0010379	-0.0012222	-0.00100062	-0.00102235		1.08348	0.00171826	0.00144692	0.00152196	0.00160664	0.00158736	0.00153258	0.00156416	0.00152244		1.08348	-0.00095585	-0.00112349	-0.00107159	-0.00108804	-0.00108922	-0.00114407	-0.00107813	-0.00109639
1.09797	0.00296947	0.00265332	0.00226822	0.00220038	0.00199021	0.0020419	0.0019149	0.002016		1.09797	-0.00072847	-0.00122093	-0.00106638	-0.00101903	-0.0010379	-0.00122235	-0.00100099	-0.0010222		1.09797	0.00171817	0.00144698	0.00152216	0.00160658	0.00158718	0.00153252	0.00156403	0.0015221		1.09797	-0.000956065	-0.00112373	-0.00107176	-0.00108852	-0.00108932	-0.00114419	-0.00107842	-0.00109658
1.11256	0.00296935	0.00265381	0.00226777	0.00220099	0.00199009	0.0020412	0.00191464	0.0020156		1.11256	-0.000728923	-0.00122202	-0.00106739	-0.00101959	-0.00103789	-0.0012225	-0.00100136	-0.00102205		1.11256	0.00171808	0.00144704	0.00152235	0.00160652	0.001587	0.00153247	0.00156391	0.00152178		1.11256	-0.000956281	-0.00112398	-0.00107194	-0.001089	-0.00108942	-0.00114431	-0.00107871	-0.00109678
1.12726	0.00296924	0.00265429	0.00226735	0.0022016	0.00198995	0.0020405	0.0019144	0.00201519		1.12726	-0.000729374	-0.0012231	-0.0010684	-0.00102015	-0.00103789	-0.00122265	-0.00100174	-0.00102191		1.12726	0.00171799	0.0014471	0.00152254	0.00160646	0.00158682	0.00153242	0.0015638	0.00152146		1.12726	-0.000956496	-0.00112421	-0.00107211	-0.00108947	-0.00108953	-0.00114443	-0.001079	-0.00109698
1.14205	0.00296913	0.00265478	0.00226695	0.00220222	0.00198978	0.00203981	0.00191417	0.00201478		1.14205	-0.000729823	-0.00122417	-0.00106939	-0.00102069	-0.00103789	-0.0012228	-0.00100212	-0.00102178		1.14205	0.00171791	0.00144715	0.00152273	0.0016064	0.00158665	0.00153238	0.00156369	0.00152116		1.14205	-0.000956711	-0.00112445	-0.00107228	-0.00108995	-0.00108963	-0.00114455	-0.00107929	-0.00109718
1.15695	0.00296901	0.00265527	0.00226657	0.00220285	0.0019896	0.00203913	0.00191396	0.00201436		1.15695	-0.000730271	-0.00122523	-0.00107038	-0.00102123	-0.00103789	-0.00122295	-0.00100251	-0.00102166		1.15695	0.00171783	0.00144721	0.00152292	0.00160634	0.00158649	0.00153233	0.00156358	0.00152086		1.15695	-0.000956926	-0.00112468	-0.00107245	-0.00109042	-0.00108973	-0.00114467	-0.00107959	-0.00109738
1.17195	0.0029689	0.00265577	0.00226621	0.00220348	0.0019894	0.00203844	0.00191377	0.00201393		1.17195	-0.000730717	-0.00122629	-0.00107136	-0.00102176	-0.0010379	-0.0012231	-0.0010029	-0.00102154		1.17195	0.00171776	0.00144725	0.00152311	0.00160629	0.00158632	0.00153229	0.00156348	0.00152058		1.17195	-0.000957141	-0.00112492	-0.00107263	-0.00109089	-0.00108984	-0.00114479	-0.00107989	-0.00109758
1.18706	0.00296879	0.00265626	0.00226588	0.00220412	0.00198917	0.00203776	0.00191359	0.0020135		1.18706	-0.000731161	-0.00122733	-0.00107233	-0.00102229	-0.0010379	-0.00122326	-0.0010033	-0.00102144		1.18706	0.00171768	0.0014473	0.00152331	0.00160623	0.00158616	0.00153225	0.00156339	0.0015203		1.18706	-0.000957355	-0.00112515	-0.0010728	-0.00109136	-0.00108994	-0.00114492	-0.00108019	-0.00109778
1.20227	0.00296868	0.00265676	0.00226556	0.00220477	0.00198891	0.00203709	0.00191342	0.00201305		1.20227	-0.000731603	-0.00122837	-0.00107328	-0.0010228	-0.0010379	-0.00122341	-0.0010037	-0.00102134		1.20227	0.00171761	0.00144734	0.0015235	0.00160617	0.00158601	0.00153221	0.0015633	0.00152004		1.20227	-0.000957569	-0.00112537	-0.00107297	-0.00109182	-0.00109004	-0.00114504	-0.00108049	-0.00109798
1.21759	0.00296857	0.00265726	0.00226526	0.00220542	0.00198863	0.00203641	0.00191327	0.00201261		1.21759	-0.000732043	-0.00122939	-0.00107423	-0.00102332	-0.0010379	-0.00122356	-0.00100411	-0.00102125		1.21759	0.00171754	0.00144737	0.00152369	0.00160612	0.00158585	0.00153217	0.00156321	0.00151978		1.21759	-0.000957783	-0.00112559	-0.00107313	-0.00109228	-0.00109014	-0.00114516	-0.00108079	-0.00109818
1.23302	0.00296845	0.00265776	0.00226498	0.00220608	0.00198832	0.00203574	0.00191314	0.00201215		1.23302	-0.000732481	-0.00123041	-0.00107517	-0.00102382	-0.00103791	-0.00122371	-0.00100452	-0.00102117		1.23302	0.00171747	0.0014474	0.00152388	0.00160606	0.0015857	0.00153214	0.00156313	0.00151953		1.23302	-0.000957997	-0.00112582	-0.0010733	-0.00109274	-0.00109024	-0.00114528	-0.0010811	-0.00109838
1.24855	0.00296833	0.00265826	0.00226471	0.00220675	0.00198799	0.00203507	0.00191301	0.00201169		1.24855	-0.000732918	-0.00123142	-0.0010761	-0.00102432	-0.00103791	-0.00122386	-0.00100494	-0.0010211		1.24855	0.00171741	0.00144743	0.00152407	0.00160601	0.00158555	0.00153211	0.00156305	0.00151929		1.24855	-0.000958211	-0.00112603	-0.00107347	-0.0010932	-0.00109035	-0.0011454	-0.0010814	-0.00109859
1.26419	0.00296822	0.00265877	0.00226445	0.00220742	0.00198762	0.00203441	0.0019129	0.00201122		1.26419	-0.000733352	-0.00123241	-0.00107701	-0.00102481	-0.00103791	-0.00122401	-0.00100536	-0.00102104		1.26419	0.00171735	0.00144745	0.00152426	0.00160595	0.0015854	0.00153208	0.00156298	0.00151906		1.26419	-0.000958424	-0.00112625	-0.00107364	-0.00109366	-0.00109045	-0.00114552	-0.00108171	-0.00109879
1.27994	0.0029681	0.00265928	0.00226421	0.0022081	0.00198723	0.00203375	0.00191281	0.00201074		1.27994	-0.000733784	-0.0012334	-0.00107792	-0.00102529	-0.00103792	-0.00122416	-0.00100578	-0.00102099		1.27994	0.00171729	0.00144747	0.00152445	0.0016059	0.00158526	0.00153205	0.00156292	0.00151884		1.27994	-0.000958637	-0.00112646	-0.0010738	-0.00109411	-0.00109055	-0.00114564	-0.00108202	-0.001099
1.2958	0.00296797	0.00265979	0.00226398	0.00220879	0.00198681	0.00203309	0.00191273	0.00201026		1.2958	-0.000734215	-0.00123438	-0.00107881	-0.00102577	-0.00103792	-0.00122432	-0.00100621	-0.00102095		1.2958	0.00171723	0.00144748	0.00152464	0.00160585	0.00158512	0.00153203	0.00156285	0.00151863		1.2958	-0.00095885	-0.00112667	-0.00107397	-0.00109456	-0.00109065	-0.00114576	-0.00108233	-0.0010992
1.31176	0.00296785	0.0026603	0.00226376	0.00220948	0.00198636	0.00203243	0.00191266	0.00200977		1.31176	-0.000734643	-0.00123534	-0.0010797	-0.00102624	-0.00103793	-0.00122447	-0.00100665	-0.00102092		1.31176	0.00171718	0.00144749	0.00152483	0.0016058	0.00158498	0.001532	0.00156279	0.00151843		1.31176	-0.000959062	-0.00112688	-0.00107413	-0.001095	-0.00109075	-0.00114589	-0.00108264	-0.00109941
1.32784	0.00296772	0.00266082	0.00226355	0.00221018	0.00198587	0.00203177	0.0019126	0.00200928		1.32784	-0.00073507	-0.0012363	-0.00108057	-0.00102671	-0.00103793	-0.00122462	-0.00100709	-0.0010209		1.32784	0.00171713	0.00144749	0.00152502	0.00160575	0.00158484	0.00153198	0.00156274	0.00151823		1.32784	-0.000959274	-0.00112708	-0.0010743	-0.00109545	-0.00109085	-0.00114601	-0.00108296	-0.00109962
1.34404	0.00296759	0.00266134	0.00226334	0.00221088	0.00198536	0.00203112	0.00191256	0.00200878		1.34404	-0.000735494	-0.00123724	-0.00108143	-0.00102717	-0.00103794	-0.00122477	-0.00100753	-0.00102089		1.34404	0.00171708	0.00144749	0.00152521	0.00160569	0.0015847	0.00153196	0.00156269	0.00151805		1.34404	-0.000959486	-0.00112728	-0.00107446	-0.00109589	-0.00109095	-0.00114613	-0.00108327	-0.00109983
1.36034	0.00296746	0.00266186	0.00226314	0.0022116	0.00198482	0.00203047	0.00191253	0.00200827		1.36034	-0.000735916	-0.00123818	-0.00108229	-0.00102762	-0.00103795	-0.00122492	-0.00100797	-0.00102089		1.36034	0.00171703	0.00144749	0.0015254	0.00160564	0.00158457	0.00153195	0.00156265	0.00151787		1.36034	-0.000959698	-0.00112748	-0.00107462	-0.00109633	-0.00109105	-0.00114625	-0.00108359	-0.00110004
1.37676	0.00296733	0.00266238	0.00226295	0.00221232	0.00198425	0.00202983	0.00191251	0.00200776		1.37676	-0.000736336	-0.0012391	-0.00108313	-0.00102807	-0.00103795	-0.00122507	-0.00100842	-0.0010209		1.37676	0.00171699	0.00144748	0.00152559	0.00160559	0.00158444	0.00153193	0.00156261	0.0015177		1.37676	-0.000959909	-0.00112767	-0.00107478	-0.00109677	-0.00109115	-0.00114637	-0.00108391	-0.00110025
1.39329	0.00296719	0.00266291	0.00226276	0.00221304	0.00198365	0.00202919	0.0019125	0.00200725		1.39329	-0.000736754	-0.00124002	-0.00108396	-0.00102851	-0.00103796	-0.00122522	-0.00100888	-0.00102092		1.39329	0.00171695	0.00144746	0.00152578	0.00160554	0.00158431	0.00153192	0.00156257	0.00151754		1.39329	-0.000960119	-0.00112786	-0.00107494	-0.0010972	-0.00109124	-0.00114649	-0.00108423	-0.00110046
1.40993	0.00296706	0.00266344	0.00226257	0.00221377	0.00198303	0.00202855	0.0019125	0.00200674		1.40993	-0.000737169	-0.00124092	-0.00108477	-0.00102894	-0.00103797	-0.00122538	-0.00100934	-0.00102095		1.40993	0.00171691	0.00144745	0.00152596	0.0016055	0.00158418	0.00153191	0.00156254	0.00151739		1.40993	-0.00096033	-0.00112805	-0.0010751	-0.00109763	-0.00109134	-0.00114661	-0.00108455	-0.00110067
1.4267	0.00296692	0.00266398	0.00226238	0.00221451	0.00198238	0.00202792	0.00191252	0.00200622		1.4267	-0.000737582	-0.00124181	-0.00108558	-0.00102937	-0.00103797	-0.00122553	-0.0010098	-0.00102099		1.4267	0.00171688	0.00144743	0.00152615	0.00160545	0.00158405	0.00153191	0.00156251	0.00151724		1.4267	-0.00096054	-0.00112824	-0.00107526	-0.00109806	-0.00109144	-0.00114674	-0.00108487	-0.00110088
1.44358	0.00296678	0.00266452	0.0022622	0.00221526	0.00198171	0.00202729	0.00191254	0.0020057		1.44358	-0.000737993	-0.00124269	-0.00108638	-0.0010298	-0.00103798	-0.00122568	-0.00101026	-0.00102104		1.44358	0.00171685	0.00144741	0.00152634	0.0016054	0.00158393	0.0015319	0.00156249	0.0015171		1.44358	-0.000960749	-0.00112842	-0.00107542	-0.00109848	-0.00109154	-0.00114686	-0.00108519	-0.00110109
1.46057	0.00296664	0.00266506	0.00226202	0.00221601	0.00198101	0.00202668	0.00191258	0.00200518		1.46057	-0.000738402	-0.00124356	-0.00108716	-0.00103021	-0.00103799	-0.00122583	-0.00101073	-0.0010211		1.46057	0.00171682	0.00144738	0.00152653	0.00160535	0.00158381	0.0015319	0.00156247	0.00151698		1.46057	-0.000960958	-0.0011286	-0.00107557	-0.0010989	-0.00109163	-0.00114698	-0.00108552	-0.00110131
1.47769	0.0029665	0.0026656	0.00226183	0.00221677	0.00198029	0.00202606	0.00191263	0.00200466		1.47769	-0.000738809	-0.00124442	-0.00108793	-0.00103063	-0.001038	-0.00122598	-0.00101121	-0.00102117		1.47769	0.00171679	0.00144736	0.00152672	0.00160531	0.0015837	0.0015319	0.00156246	0.00151686		1.47769	-0.000961167	-0.00112878	-0.00107573	-0.00109932	-0.00109173	-0.0011471	-0.00108584	-0.00110152
1.49492	0.00296637	0.00266615	0.00226165	0.00221753	0.00197955	0.00202546	0.00191269	0.00200414		1.49492	-0.000739213	-0.00124527	-0.0010887	-0.00103103	-0.001038	-0.00122613	-0.00101168	-0.00102125		1.49492	0.00171677	0.00144733	0.00152691	0.00160526	0.00158358	0.00153191	0.00156245	0.00151675		1.49492	-0.000961375	-0.00112895	-0.00107588	-0.00109974	-0.00109183	-0.00114722	-0.00108617	-0.00110174
1.51227	0.00296623	0.0026667	0.00226146	0.0022183	0.00197879	0.00202486	0.00191276	0.00200362		1.51227	-0.000739615	-0.00124611	-0.00108944	-0.00103143	-0.00103801	-0.00122628	-0.00101216	-0.00102134		1.51227	0.00171675	0.0014473	0.00152709	0.00160522	0.00158347	0.00153192	0.00156244	0.00151664		1.51227	-0.000961583	-0.00112912	-0.00107604	-0.00110015	-0.00109192	-0.00114734	-0.0010865	-0.00110195
1.52975	0.00296609	0.00266726	0.00226127	0.00221908	0.00197801	0.00202428	0.00191284	0.00200311		1.52975	-0.000740014	-0.00124693	-0.00109018	-0.00103183	-0.00103802	-0.00122644	-0.00101264	-0.00102144		1.52975	0.00171674	0.00144727	0.00152728	0.00160517	0.00158337	0.00153193	0.00156244	0.00151655		1.52975	-0.000961791	-0.00112929	-0.00107619	-0.00110056	-0.00109202	-0.00114746	-0.00108683	-0.00110217
1.54734	0.00296596	0.00266782	0.00226108	0.00221986	0.00197722	0.0020237	0.00191294	0.0020026		1.54734	-0.000740411	-0.00124775	-0.00109091	-0.00103222	-0.00103803	-0.00122659	-0.00101313	-0.00102156		1.54734	0.00171673	0.00144725	0.00152747	0.00160513	0.00158326	0.00153194	0.00156245	0.00151646		1.54734	-0.000961998	-0.00112945	-0.00107634	-0.00110097	-0.00109212	-0.00114758	-0.00108716	-0.00110239
1.56506	0.00296583	0.00266838	0.00226089	0.00222065	0.00197641	0.00202313	0.00191304	0.00200209		1.56506	-0.000740805	-0.00124855	-0.00109162	-0.0010326	-0.00103804	-0.00122674	-0.00101362	-0.00102168		1.56506	0.00171672	0.00144722	0.00152766	0.00160508	0.00158316	0.00153196	0.00156246	0.00151638		1.56506	-0.000962204	-0.00112961	-0.00107649	-0.00110138	-0.00109221	-0.00114771	-0.00108749	-0.0011026
1.5829	0.0029657	0.00266894	0.00226069	0.00222145	0.00197558	0.00202258	0.00191315	0.00200158		1.5829	-0.000741197	-0.00124934	-0.00109232	-0.00103298	-0.00103804	-0.00122689	-0.00101412	-0.00102181		1.5829	0.00171672	0.00144719	0.00152785	0.00160504	0.00158307	0.00153198	0.00156247	0.00151631		1.5829	-0.00096241	-0.00112977	-0.00107664	-0.00110178	-0.00109231	-0.00114783	-0.00108782	-0.00110282
1.60087	0.00296558	0.00266951	0.00226048	0.00222225	0.00197475	0.00202203	0.00191327	0.00200108		1.60087	-0.000741587	-0.00125012	-0.00109301	-0.00103336	-0.00103805	-0.00122704	-0.00101461	-0.00102196		1.60087	0.00171673	0.00144717	0.00152803	0.001605	0.00158298	0.00153201	0.00156249	0.00151625		1.60087	-0.000962616	-0.00112992	-0.00107679	-0.00110218	-0.0010924	-0.00114795	-0.00108815	-0.00110304
1.61896	0.00296546	0.00267009	0.00226027	0.00222306	0.00197391	0.0020215	0.00191341	0.00200059		1.61896	-0.000741974	-0.00125089	-0.00109369	-0.00103373	-0.00103806	-0.00122719	-0.00101511	-0.00102211		1.61896	0.00171673	0.00144715	0.00152822	0.00160496	0.00158289	0.00153204	0.00156251	0.0015162		1.61896	-0.000962821	-0.00113008	-0.00107694	-0.00110257	-0.00109249	-0.00114807	-0.00108849	-0.00110326
1.63718	0.00296535	0.00267066	0.00226006	0.00222387	0.00197306	0.00202099	0.00191355	0.00200011		1.63718	-0.000742359	-0.00125164	-0.00109436	-0.00103409	-0.00103807	-0.00122735	-0.00101561	-0.00102227		1.63718	0.00171675	0.00144713	0.00152841	0.00160492	0.0015828	0.00153207	0.00156254	0.00151616		1.63718	-0.000963025	-0.00113022	-0.00107709	-0.00110296	-0.00109259	-0.00114819	-0.00108882	-0.00110348
1.65552	0.00296524	0.00267124	0.00225984	0.00222469	0.0019722	0.00202048	0.0019137	0.00199963		1.65552	-0.000742741	-0.00125239	-0.00109501	-0.00103445	-0.00103808	-0.0012275	-0.00101612	-0.00102245		1.65552	0.00171676	0.00144711	0.0015286	0.00160488	0.00158273	0.00153211	0.00156257	0.00151612		1.65552	-0.000963229	-0.00113037	-0.00107724	-0.00110335	-0.00109268	-0.00114831	-0.00108916	-0.0011037
1.67399	0.00296513	0.00267183	0.00225961	0.00222552	0.00197134	0.00202	0.00191386	0.00199917		1.67399	-0.00074312	-0.00125312	-0.00109565	-0.00103481	-0.00103808	-0.00122765	-0.00101663	-0.00102263		1.67399	0.00171678	0.0014471	0.00152879	0.00160484	0.00158265	0.00153215	0.00156261	0.00151609		1.67399	-0.000963433	-0.00113051	-0.00107738	-0.00110374	-0.00109277	-0.00114843	-0.0010895	-0.00110392
1.69259	0.00296504	0.00267242	0.00225938	0.00222635	0.00197048	0.00201953	0.00191404	0.00199871		1.69259	-0.000743497	-0.00125384	-0.00109628	-0.00103516	-0.00103809	-0.0012278	-0.00101714	-0.00102282		1.69259	0.00171681	0.00144709	0.00152898	0.0016048	0.00158258	0.00153219	0.00156265	0.00151608		1.69259	-0.000963636	-0.00113065	-0.00107752	-0.00110412	-0.00109287	-0.00114855	-0.00108984	-0.00110414
1.71132	0.00296495	0.00267301	0.00225914	0.00222719	0.00196963	0.00201907	0.00191422	0.00199827		1.71132	-0.000743871	-0.00125455	-0.00109689	-0.0010355	-0.0010381	-0.00122795	-0.00101766	-0.00102303		1.71132	0.00171684	0.00144709	0.00152917	0.00160476	0.00158252	0.00153224	0.0015627	0.00151607		1.71132	-0.000963838	-0.00113078	-0.00107767	-0.0011045	-0.00109296	-0.00114868	-0.00109018	-0.00110437
1.73018	0.00296487	0.0026736	0.0022589	0.00222803	0.00196877	0.00201864	0.00191442	0.00199783		1.73018	-0.000744242	-0.00125524	-0.0010975	-0.00103584	-0.0010381	-0.0012281	-0.00101818	-0.00102324		1.73018	0.00171688	0.0014471	0.00152936	0.00160472	0.00158246	0.0015323	0.00156275	0.00151607		1.73018	-0.00096404	-0.00113091	-0.00107781	-0.00110488	-0.00109305	-0.0011488	-0.00109052	-0.00110459
1.74917	0.0029648	0.0026742	0.00225865	0.00222888	0.00196792	0.00201822	0.00191462	0.00199741		1.74917	-0.000744611	-0.00125593	-0.00109809	-0.00103618	-0.00103811	-0.00122825	-0.0010187	-0.00102346		1.74917	0.00171693	0.00144711	0.00152955	0.00160468	0.00158241	0.00153235	0.0015628	0.00151607		1.74917	-0.000964241	-0.00113104	-0.00107795	-0.00110525	-0.00109314	-0.00114892	-0.00109086	-0.00110481
1.76829	0.00296474	0.00267481	0.00225839	0.00222974	0.00196709	0.00201783	0.00191483	0.00199701		1.76829	-0.000744977	-0.0012566	-0.00109867	-0.00103651	-0.00103812	-0.00122841	-0.00101923	-0.00102369		1.76829	0.00171698	0.00144713	0.00152975	0.00160465	0.00158236	0.00153242	0.00156287	0.00151609		1.76829	-0.000964442	-0.00113117	-0.00107809	-0.00110562	-0.00109323	-0.00114904	-0.0010912	-0.00110504
1.78754	0.00296469	0.00267541	0.00225813	0.0022306	0.00196626	0.00201745	0.00191506	0.00199662		1.78754	-0.000745341	-0.00125726	-0.00109924	-0.00103684	-0.00103812	-0.00122856	-0.00101975	-0.00102394		1.78754	0.00171703	0.00144716	0.00152994	0.00160461	0.00158232	0.00153248	0.00156293	0.00151612		1.78754	-0.000964642	-0.00113129	-0.00107823	-0.00110599	-0.00109332	-0.00114916	-0.00109155	-0.00110526
1.80693	0.00296466	0.00267602	0.00225787	0.00223146	0.00196544	0.0020171	0.00191529	0.00199625		1.80693	-0.000745702	-0.00125791	-0.00109979	-0.00103716	-0.00103813	-0.00122871	-0.00102029	-0.00102419		1.80693	0.00171709	0.00144719	0.00153013	0.00160457	0.00158229	0.00153256	0.001563	0.00151615		1.80693	-0.000964842	-0.00113141	-0.00107837	-0.00110636	-0.00109341	-0.00114928	-0.00109189	-0.00110548
1.82646	0.00296463	0.00267664	0.0022576	0.00223233	0.00196464	0.00201677	0.00191554	0.00199589		1.82646	-0.00074606	-0.00125854	-0.00110033	-0.00103748	-0.00103814	-0.00122886	-0.00102082	-0.00102445		1.82646	0.00171716	0.00144724	0.00153032	0.00160454	0.00158227	0.00153264	0.00156308	0.0015162		1.82646	-0.000965041	-0.00113152	-0.00107851	-0.00110672	-0.0010935	-0.0011494	-0.00109224	-0.00110571
1.84612	0.00296462	0.00267725	0.00225733	0.00223321	0.00196386	0.00201647	0.0019158	0.00199555		1.84612	-0.000746415	-0.00125917	-0.00110086	-0.0010378	-0.00103814	-0.00122901	-0.00102136	-0.00102472		1.84612	0.00171724	0.00144729	0.00153052	0.0016045	0.00158225	0.00153272	0.00156316	0.00151625		1.84612	-0.00096524	-0.00113163	-0.00107864	-0.00110707	-0.00109359	-0.00114953	-0.00109258	-0.00110594
1.86591	0.00296462	0.00267787	0.00225705	0.00223409	0.0019631	0.00201618	0.00191607	0.00199524		1.86591	-0.000746767	-0.00125978	-0.00110138	-0.00103811	-0.00103814	-0.00122916	-0.0010219	-0.001025		1.86591	0.00171732	0.00144736	0.00153071	0.00160447	0.00158223	0.00153281	0.00156325	0.00151632		1.86591	-0.000965438	-0.00113174	-0.00107878	-0.00110743	-0.00109368	-0.00114965	-0.00109293	-0.00110616
1.88585	0.00296464	0.0026785	0.00225677	0.00223498	0.00196237	0.00201593	0.00191635	0.00199494		1.88585	-0.000747117	-0.00126038	-0.00110188	-0.00103842	-0.00103815	-0.00122931	-0.00102245	-0.00102528		1.88585	0.00171741	0.00144744	0.00153091	0.00160444	0.00158223	0.0015329	0.00156334	0.00151639		1.88585	-0.000965635	-0.00113185	-0.00107891	-0.00110778	-0.00109377	-0.00114977	-0.00109328	-0.00110639
1.90592	0.00296467	0.00267912	0.00225648	0.00223587	0.00196166	0.0020157	0.00191664	0.00199466		1.90592	-0.000747464	-0.00126096	-0.00110237	-0.00103872	-0.00103815	-0.00122947	-0.00102299	-0.00102558		1.90592	0.0017175	0.00144753	0.0015311	0.0016044	0.00158223	0.001533	0.00156344	0.00151647		1.90592	-0.000965832	-0.00113195	-0.00107904	-0.00110813	-0.00109385	-0.00114989	-0.00109363	-0.00110662
1.92613	0.00296472	0.00267975	0.00225619	0.00223676	0.00196097	0.0020155	0.00191694	0.00199441		1.92613	-0.000747808	-0.00126154	-0.00110285	-0.00103902	-0.00103815	-0.00122962	-0.00102354	-0.00102588		1.92613	0.00171761	0.00144763	0.0015313	0.00160437	0.00158225	0.0015331	0.00156354	0.00151656		1.92613	-0.000966028	-0.00113205	-0.00107917	-0.00110847	-0.00109394	-0.00115001	-0.00109398	-0.00110684
1.94648	0.00296478	0.00268039	0.0022559	0.00223767	0.00196032	0.00201532	0.00191725	0.00199417		1.94648	-0.000748149	-0.0012621	-0.00110332	-0.00103931	-0.00103816	-0.00122977	-0.0010241	-0.0010262		1.94648	0.00171772	0.00144774	0.0015315	0.00160434	0.00158226	0.00153321	0.00156364	0.00151667		1.94648	-0.000966223	-0.00113214	-0.00107931	-0.00110881	-0.00109403	-0.00115013	-0.00109433	-0.00110707
1.96698	0.00296486	0.00268102	0.00225561	0.00223857	0.0019597	0.00201518	0.00191758	0.00199397		1.96698	-0.000748487	-0.00126265	-0.00110377	-0.00103961	-0.00103816	-0.00122992	-0.00102465	-0.00102652		1.96698	0.00171783	0.00144787	0.0015317	0.00160431	0.00158229	0.00153333	0.00156376	0.00151678		1.96698	-0.000966418	-0.00113223	-0.00107943	-0.00110915	-0.00109411	-0.00115025	-0.00109468	-0.0011073
1.98761	0.00296496	0.00268166	0.00225532	0.00223948	0.00195912	0.00201506	0.00191791	0.00199378		1.98761	-0.000748822	-0.00126318	-0.00110421	-0.00103989	-0.00103816	-0.00123007	-0.00102522	-0.00102684		1.98761	0.00171796	0.00144801	0.0015319	0.00160428	0.00158233	0.00153345	0.00156388	0.0015169		1.98761	-0.000966612	-0.00113232	-0.00107956	-0.00110948	-0.0010942	-0.00115037	-0.00109503	-0.00110753
2.0084	0.00296508	0.00268231	0.00225502	0.0022404	0.00195857	0.00201498	0.00191826	0.00199362		2.0084	-0.000749155	-0.00126371	-0.00110464	-0.00104018	-0.00103816	-0.00123022	-0.00102578	-0.00102718		2.0084	0.00171809	0.00144817	0.0015321	0.00160425	0.00158238	0.00153358	0.001564	0.00151703		2.0084	-0.000966806	-0.00113241	-0.00107969	-0.00110982	-0.00109429	-0.0011505	-0.00109538	-0.00110776
2.02932	0.00296522	0.00268295	0.00225473	0.00224132	0.00195806	0.00201492	0.00191863	0.00199349		2.02932	-0.000749484	-0.00126422	-0.00110505	-0.00104046	-0.00103816	-0.00123037	-0.00102635	-0.00102753		2.02932	0.00171823	0.00144834	0.0015323	0.00160422	0.00158243	0.00153371	0.00156413	0.00151718		2.02932	-0.000966999	-0.00113249	-0.00107982	-0.00111014	-0.00109437	-0.00115062	-0.00109574	-0.00110799
2.05039	0.00296538	0.0026836	0.00225443	0.00224224	0.00195759	0.0020149	0.001919	0.00199339		2.05039	-0.000749811	-0.00126471	-0.00110546	-0.00104073	-0.00103816	-0.00123053	-0.00102692	-0.00102788		2.05039	0.00171838	0.00144852	0.0015325	0.00160419	0.00158249	0.00153385	0.00156426	0.00151733		2.05039	-0.000967191	-0.00113257	-0.00107994	-0.00111047	-0.00109445	-0.00115074	-0.00109609	-0.00110822
2.07161	0.00296555	0.00268425	0.00225414	0.00224317	0.00195717	0.00201491	0.00191939	0.00199331		2.07161	-0.000750135	-0.0012652	-0.00110585	-0.00104101	-0.00103816	-0.00123068	-0.00102749	-0.00102824		2.07161	0.00171854	0.00144873	0.0015327	0.00160416	0.00158257	0.001534	0.0015644	0.00151749		2.07161	-0.000967383	-0.00113264	-0.00108007	-0.00111079	-0.00109454	-0.00115086	-0.00109645	-0.00110845
2.09297	0.00296575	0.00268491	0.00225384	0.0022441	0.00195679	0.00201496	0.00191979	0.00199326		2.09297	-0.000750455	-0.00126567	-0.00110622	-0.00104128	-0.00103815	-0.00123083	-0.00102807	-0.0010286		2.09297	0.0017187	0.00144894	0.00153291	0.00160414	0.00158265	0.00153415	0.00156455	0.00151767		2.09297	-0.000967574	-0.00113271	-0.00108019	-0.00111111	-0.00109462	-0.00115098	-0.0010968	-0.00110868
2.11449	0.00296598	0.00268556	0.00225355	0.00224504	0.00195646	0.00201503	0.0019202	0.00199324		2.11449	-0.000750773	-0.00126613	-0.00110659	-0.00104154	-0.00103815	-0.00123098	-0.00102865	-0.00102898		2.11449	0.00171887	0.00144918	0.00153311	0.00160411	0.00158274	0.00153431	0.0015647	0.00151785		2.11449	-0.000967764	-0.00113278	-0.00108031	-0.00111142	-0.00109471	-0.0011511	-0.00109716	-0.00110891
2.13615	0.00296622	0.00268622	0.00225326	0.00224598	0.00195618	0.00201514	0.00192063	0.00199325		2.13615	-0.000751088	-0.00126658	-0.00110694	-0.00104181	-0.00103815	-0.00123113	-0.00102923	-0.00102936		2.13615	0.00171905	0.00144943	0.00153332	0.00160408	0.00158284	0.00153447	0.00156485	0.00151804		2.13615	-0.000967954	-0.00113285	-0.00108043	-0.00111173	-0.00109479	-0.00115122	-0.00109752	-0.00110914
2.15796	0.00296648	0.00268688	0.00225298	0.00224693	0.00195594	0.00201529	0.00192107	0.00199329		2.15796	-0.000751399	-0.00126702	-0.00110728	-0.00104207	-0.00103814	-0.00123128	-0.00102982	-0.00102974		2.15796	0.00171924	0.0014497	0.00153352	0.00160406	0.00158296	0.00153464	0.00156501	0.00151825		2.15796	-0.000968143	-0.00113291	-0.00108055	-0.00111204	-0.00109487	-0.00115134	-0.00109788	-0.00110937
2.17993	0.00296677	0.00268754	0.0022527	0.00224787	0.00195576	0.00201546	0.00192153	0.00199336		2.17993	-0.000751708	-0.00126744	-0.00110761	-0.00104232	-0.00103814	-0.00123143	-0.00103041	-0.00103014		2.17993	0.00171944	0.00144998	0.00153373	0.00160403	0.00158308	0.00153482	0.00156518	0.00151846		2.17993	-0.000968331	-0.00113296	-0.00108067	-0.00111234	-0.00109495	-0.00115147	-0.00109824	-0.00110961
2.20205	0.00296708	0.00268821	0.00225242	0.00224883	0.00195563	0.00201568	0.001922	0.00199346		2.20205	-0.000752014	-0.00126785	-0.00110792	-0.00104257	-0.00103813	-0.00123159	-0.001031	-0.00103054		2.20205	0.00171964	0.00145029	0.00153394	0.00160401	0.00158321	0.001535	0.00156535	0.00151869		2.20205	-0.000968519	-0.00113302	-0.00108079	-0.00111264	-0.00109503	-0.00115159	-0.00109859	-0.00110984
2.22432	0.00296742	0.00268887	0.00225215	0.00224978	0.00195556	0.00201592	0.00192248	0.00199359		2.22432	-0.000752316	-0.00126825	-0.00110822	-0.00104282	-0.00103812	-0.00123174	-0.0010316	-0.00103094		2.22432	0.00171986	0.00145061	0.00153415	0.00160398	0.00158335	0.00153519	0.00156553	0.00151893		2.22432	-0.000968706	-0.00113307	-0.0010809	-0.00111294	-0.00109511	-0.00115171	-0.00109895	-0.00111007
2.24675	0.00296777	0.00268954	0.00225188	0.00225074	0.00195554	0.00201621	0.00192298	0.00199375		2.24675	-0.000752616	-0.00126863	-0.00110851	-0.00104307	-0.00103811	-0.00123189	-0.0010322	-0.00103136		2.24675	0.00172008	0.00145094	0.00153436	0.00160396	0.0015835	0.00153539	0.00156571	0.00151917		2.24675	-0.000968892	-0.00113312	-0.00108102	-0.00111323	-0.00109519	-0.00115183	-0.00109931	-0.0011103
2.26933	0.00296815	0.00269021	0.00225162	0.0022517	0.00195557	0.00201652	0.00192349	0.00199394		2.26933	-0.000752912	-0.001269	-0.00110879	-0.00104331	-0.0010381	-0.00123204	-0.0010328	-0.00103177		2.26933	0.0017203	0.00145129	0.00153457	0.00160393	0.00158366	0.00153559	0.0015659	0.00151943		2.26933	-0.000969078	-0.00113316	-0.00108113	-0.00111352	-0.00109527	-0.00115195	-0.00109968	-0.00111054
2.29207	0.00296856	0.00269088	0.00225137	0.00225267	0.00195566	0.00201687	0.00192402	0.00199417		2.29207	-0.000753206	-0.00126936	-0.00110905	-0.00104355	-0.00103809	-0.00123219	-0.00103341	-0.0010322		2.29207	0.00172054	0.00145166	0.00153478	0.00160391	0.00158383	0.00153579	0.0015661	0.00151969		2.29207	-0.000969262	-0.00113321	-0.00108125	-0.00111381	-0.00109535	-0.00115207	-0.00110004	-0.00111077
2.31497	0.00296898	0.00269155	0.00225112	0.00225363	0.00195581	0.00201726	0.00192457	0.00199442		2.31497	-0.000753496	-0.00126971	-0.0011093	-0.00104378	-0.00103808	-0.00123234	-0.00103402	-0.00103263		2.31497	0.00172078	0.00145205	0.00153499	0.00160389	0.00158401	0.00153601	0.00156629	0.00151997		2.31497	-0.000969447	-0.00113324	-0.00108136	-0.00111409	-0.00109543	-0.00115219	-0.0011004	-0.001111
2.33802	0.00296943	0.00269223	0.00225088	0.00225461	0.00195601	0.00201768	0.00192513	0.00199471		2.33802	-0.000753783	-0.00127005	-0.00110954	-0.00104401	-0.00103807	-0.0012325	-0.00103463	-0.00103306		2.33802	0.00172104	0.00145246	0.00153521	0.00160386	0.0015842	0.00153623	0.0015665	0.00152026		2.33802	-0.00096963	-0.00113328	-0.00108147	-0.00111437	-0.00109551	-0.00115232	-0.00110076	-0.00111124
2.36124	0.00296991	0.0026929	0.00225065	0.00225558	0.00195628	0.00201813	0.0019257	0.00199503		2.36124	-0.000754068	-0.00127037	-0.00110977	-0.00104424	-0.00103805	-0.00123265	-0.00103525	-0.0010335		2.36124	0.00172129	0.00145288	0.00153542	0.00160384	0.0015844	0.00153645	0.00156671	0.00152056		2.36124	-0.000969812	-0.00113331	-0.00108158	-0.00111465	-0.00109558	-0.00115244	-0.00110112	-0.00111147
2.38462	0.00297041	0.00269357	0.00225043	0.00225655	0.0019566	0.00201862	0.0019263	0.00199538		2.38462	-0.000754349	-0.00127068	-0.00110999	-0.00104447	-0.00103803	-0.0012328	-0.00103587	-0.00103394		2.38462	0.00172156	0.00145331	0.00153564	0.00160382	0.00158461	0.00153668	0.00156692	0.00152086		2.38462	-0.000969994	-0.00113334	-0.00108169	-0.00111492	-0.00109566	-0.00115256	-0.00110149	-0.00111171
2.40816	0.00297093	0.00269424	0.00225022	0.00225753	0.00195699	0.00201914	0.0019269	0.00199576		2.40816	-0.000754627	-0.00127097	-0.00111019	-0.00104469	-0.00103802	-0.00123295	-0.0010365	-0.00103439		2.40816	0.00172183	0.00145377	0.00153585	0.0016038	0.00158483	0.00153692	0.00156714	0.00152118		2.40816	-0.000970175	-0.00113336	-0.0010818	-0.00111519	-0.00109574	-0.00115268	-0.00110185	-0.00111194
2.43187	0.00297147	0.00269492	0.00225002	0.00225851	0.00195743	0.0020197	0.00192753	0.00199618		2.43187	-0.000754902	-0.00127126	-0.00111038	-0.00104491	-0.001038	-0.0012331	-0.00103712	-0.00103485		2.43187	0.00172212	0.00145424	0.00153607	0.00160378	0.00158506	0.00153716	0.00156737	0.00152151		2.43187	-0.000970356	-0.00113339	-0.0010819	-0.00111546	-0.00109581	-0.0011528	-0.00110222	-0.00111217
2.45574	0.00297204	0.00269559	0.00224983	0.0022595	0.00195794	0.00202029	0.00192817	0.00199662		2.45574	-0.000755173	-0.00127153	-0.00111056	-0.00104512	-0.00103798	-0.00123325	-0.00103775	-0.00103531		2.45574	0.0017224	0.00145473	0.00153628	0.00160375	0.0015853	0.0015374	0.0015676	0.00152185		2.45574	-0.000970535	-0.0011334	-0.00108201	-0.00111572	-0.00109589	-0.00115292	-0.00110258	-0.00111241
2.47978	0.00297264	0.00269626	0.00224965	0.00226048	0.00195851	0.00202092	0.00192883	0.0019971		2.47978	-0.000755442	-0.00127179	-0.00111072	-0.00104533	-0.00103796	-0.0012334	-0.00103839	-0.00103577		2.47978	0.0017227	0.00145523	0.0015365	0.00160373	0.00158554	0.00153766	0.00156783	0.0015222		2.47978	-0.000970714	-0.00113342	-0.00108211	-0.00111598	-0.00109596	-0.00115304	-0.00110294	-0.00111264
2.50398	0.00297326	0.00269694	0.00224948	0.00226147	0.00195914	0.00202158	0.00192951	0.00199762		2.50398	-0.000755707	-0.00127204	-0.00111088	-0.00104554	-0.00103794	-0.00123356	-0.00103902	-0.00103624		2.50398	0.001723	0.00145575	0.00153671	0.00160371	0.0015858	0.00153791	0.00156807	0.00152255		2.50398	-0.000970892	-0.00113343	-0.00108221	-0.00111624	-0.00109604	-0.00115316	-0.00110331	-0.00111288
2.52835	0.0029739	0.00269761	0.00224932	0.00226246	0.00195983	0.00202227	0.0019302	0.00199816		2.52835	-0.00075597	-0.00127228	-0.00111102	-0.00104574	-0.00103791	-0.00123371	-0.00103967	-0.00103671		2.52835	0.00172331	0.00145628	0.00153693	0.00160369	0.00158607	0.00153818	0.00156832	0.00152292		2.52835	-0.000971069	-0.00113344	-0.00108232	-0.00111649	-0.00109611	-0.00115329	-0.00110367	-0.00111311
2.55289	0.00297456	0.00269828	0.00224918	0.00226345	0.00196059	0.002023	0.00193091	0.00199874		2.55289	-0.000756229	-0.0012725	-0.00111115	-0.00104595	-0.00103789	-0.00123386	-0.00104031	-0.00103718		2.55289	0.00172363	0.00145684	0.00153715	0.00160367	0.00158634	0.00153844	0.00156856	0.0015233		2.55289	-0.000971245	-0.00113345	-0.00108242	-0.00111674	-0.00109618	-0.00115341	-0.00110404	-0.00111335
2.57761	0.00297526	0.00269895	0.00224905	0.00226444	0.00196141	0.00202376	0.00193164	0.00199935		2.57761	-0.000756485	-0.00127271	-0.00111127	-0.00104614	-0.00103786	-0.00123401	-0.00104096	-0.00103766		2.57761	0.00172395	0.0014574	0.00153737	0.00160365	0.00158663	0.00153872	0.00156882	0.00152369		2.57761	-0.000971421	-0.00113345	-0.00108252	-0.00111699	-0.00109625	-0.00115353	-0.00110441	-0.00111358
2.60249	0.00297597	0.00269962	0.00224893	0.00226543	0.0019623	0.00202455	0.00193238	0.00199999		2.60249	-0.000756738	-0.00127291	-0.00111137	-0.00104634	-0.00103784	-0.00123416	-0.00104161	-0.00103814		2.60249	0.00172428	0.00145798	0.00153758	0.00160363	0.00158692	0.001539	0.00156908	0.00152408		2.60249	-0.000971596	-0.00113345	-0.00108261	-0.00111723	-0.00109633	-0.00115365	-0.00110477	-0.00111381
2.62755	0.00297671	0.00270028	0.00224883	0.00226643	0.00196325	0.00202537	0.00193315	0.00200066		2.62755	-0.000756988	-0.00127309	-0.00111147	-0.00104653	-0.00103781	-0.00123431	-0.00104226	-0.00103863		2.62755	0.00172462	0.00145858	0.0015378	0.00160361	0.00158722	0.00153928	0.00156934	0.00152449		2.62755	-0.00097177	-0.00113345	-0.00108271	-0.00111747	-0.0010964	-0.00115377	-0.00110514	-0.00111405
2.65278	0.00297747	0.00270095	0.00224874	0.00226743	0.00196427	0.00202623	0.00193393	0.00200137		2.65278	-0.000757234	-0.00127327	-0.00111155	-0.00104671	-0.00103778	-0.00123446	-0.00104291	-0.00103912		2.65278	0.00172496	0.00145919	0.00153802	0.00160359	0.00158753	0.00153957	0.00156961	0.0015249		2.65278	-0.000971943	-0.00113344	-0.00108281	-0.00111771	-0.00109647	-0.00115389	-0.0011055	-0.00111428
2.67819	0.00297826	0.00270161	0.00224867	0.00226842	0.00196535	0.00202712	0.00193473	0.00200211		2.67819	-0.000757478	-0.00127343	-0.00111162	-0.0010469	-0.00103774	-0.00123462	-0.00104357	-0.00103961		2.67819	0.00172531	0.00145982	0.00153824	0.00160357	0.00158785	0.00153986	0.00156988	0.00152533		2.67819	-0.000972115	-0.00113343	-0.0010829	-0.00111794	-0.00109654	-0.00115401	-0.00110587	-0.00111452
2.70377	0.00297907	0.00270227	0.00224861	0.00226942	0.0019665	0.00202805	0.00193555	0.00200288		2.70377	-0.000757718	-0.00127358	-0.00111168	-0.00104708	-0.00103771	-0.00123477	-0.00104424	-0.0010401		2.70377	0.00172566	0.00146047	0.00153846	0.00160355	0.00158818	0.00154016	0.00157016	0.00152576		2.70377	-0.000972286	-0.00113342	-0.001083	-0.00111817	-0.00109661	-0.00115413	-0.00110624	-0.00111475
2.72953	0.0029799	0.00270293	0.00224857	0.00227042	0.00196771	0.002029	0.00193639	0.00200369		2.72953	-0.000757955	-0.00127372	-0.00111173	-0.00104726	-0.00103768	-0.00123492	-0.0010449	-0.0010406		2.72953	0.00172602	0.00146112	0.00153868	0.00160353	0.00158851	0.00154046	0.00157044	0.0015262		2.72953	-0.000972457	-0.0011334	-0.00108309	-0.00111839	-0.00109668	-0.00115426	-0.0011066	-0.00111499
2.75547	0.00298076	0.00270359	0.00224854	0.00227142	0.001969	0.00202999	0.00193725	0.00200452		2.75547	-0.000758188	-0.00127384	-0.00111176	-0.00104743	-0.00103764	-0.00123507	-0.00104557	-0.0010411		2.75547	0.00172639	0.00146179	0.00153889	0.00160351	0.00158886	0.00154076	0.00157073	0.00152666		2.75547	-0.000972626	-0.00113338	-0.00108318	-0.00111861	-0.00109675	-0.00115438	-0.00110697	-0.00111522
2.78159	0.00298164	0.00270424	0.00224854	0.00227242	0.00197035	0.00203101	0.00193812	0.00200539		2.78159	-0.000758419	-0.00127396	-0.00111179	-0.0010476	-0.0010376	-0.00123522	-0.00104624	-0.0010416		2.78159	0.00172676	0.00146248	0.00153911	0.00160348	0.00158921	0.00154108	0.00157102	0.00152712		2.78159	-0.000972795	-0.00113336	-0.00108327	-0.00111883	-0.00109681	-0.0011545	-0.00110733	-0.00111546
2.8079	0.00298254	0.0027049	0.00224854	0.00227342	0.00197177	0.00203206	0.00193902	0.00200629		2.8079	-0.000758646	-0.00127406	-0.0011118	-0.00104777	-0.00103756	-0.00123537	-0.00104692	-0.00104211		2.8079	0.00172714	0.00146318	0.00153933	0.00160346	0.00158958	0.00154139	0.00157131	0.00152759		2.8079	-0.000972963	-0.00113334	-0.00108336	-0.00111905	-0.00109688	-0.00115462	-0.0011077	-0.00111569
2.83438	0.00298347	0.00270554	0.00224857	0.00227442	0.00197325	0.00203314	0.00193994	0.00200723		2.83438	-0.00075887	-0.00127415	-0.0011118	-0.00104793	-0.00103752	-0.00123552	-0.00104759	-0.00104261		2.83438	0.00172753	0.00146389	0.00153955	0.00160344	0.00158995	0.00154171	0.00157161	0.00152806		2.83438	-0.00097313	-0.00113331	-0.00108345	-0.00111926	-0.00109695	-0.00115474	-0.00110807	-0.00111592
2.86105	0.00298442	0.00270619	0.00224861	0.00227542	0.0019748	0.00203425	0.00194087	0.00200819		2.86105	-0.000759091	-0.00127422	-0.00111179	-0.00104809	-0.00103747	-0.00123568	-0.00104827	-0.00104312		2.86105	0.00172792	0.00146462	0.00153977	0.00160342	0.00159032	0.00154203	0.00157191	0.00152855		2.86105	-0.000973296	-0.00113328	-0.00108354	-0.00111947	-0.00109701	-0.00115486	-0.00110843	-0.00111616
2.88791	0.0029854	0.00270683	0.00224867	0.00227642	0.00197643	0.0020354	0.00194182	0.00200919		2.88791	-0.000759309	-0.00127429	-0.00111177	-0.00104825	-0.00103743	-0.00123583	-0.00104896	-0.00104363		2.88791	0.00172831	0.00146536	0.00153998	0.0016034	0.00159071	0.00154236	0.00157222	0.00152905		2.88791	-0.000973461	-0.00113325	-0.00108362	-0.00111968	-0.00109708	-0.00115498	-0.0011088	-0.00111639
2.91495	0.0029864	0.00270747	0.00224875	0.00227742	0.00197812	0.00203657	0.0019428	0.00201022		2.91495	-0.000759523	-0.00127434	-0.00111174	-0.0010484	-0.00103738	-0.00123598	-0.00104964	-0.00104415		2.91495	0.00172871	0.00146611	0.0015402	0.00160338	0.0015911	0.00154269	0.00157253	0.00152955		2.91495	-0.000973626	-0.00113321	-0.00108371	-0.00111988	-0.00109715	-0.00115511	-0.00110916	-0.00111662
2.94218	0.00298742	0.0027081	0.00224884	0.00227842	0.00197987	0.00203777	0.00194379	0.00201129		2.94218	-0.000759734	-0.00127438	-0.00111169	-0.00104855	-0.00103733	-0.00123613	-0.00105033	-0.00104466		2.94218	0.00172912	0.00146688	0.00154042	0.00160336	0.0015915	0.00154303	0.00157285	0.00153006		2.94218	-0.000973789	-0.00113317	-0.00108379	-0.00112008	-0.00109721	-0.00115523	-0.00110953	-0.00111686
2.9696	0.00298846	0.00270873	0.00224896	0.00227942	0.0019817	0.002039	0.00194481	0.00201238		2.9696	-0.000759942	-0.00127441	-0.00111164	-0.00104869	-0.00103728	-0.00123628	-0.00105103	-0.00104518		2.9696	0.00172953	0.00146766	0.00154063	0.00160333	0.00159191	0.00154337	0.00157317	0.00153059		2.9696	-0.000973951	-0.00113313	-0.00108388	-0.00112027	-0.00109727	-0.00115535	-0.00110989	-0.00111709
2.99721	0.00298953	0.00270936	0.00224909	0.00228042	0.00198359	0.00204026	0.00194584	0.00201351		2.99721	-0.000760147	-0.00127443	-0.00111157	-0.00104884	-0.00103723	-0.00123643	-0.00105172	-0.00104569		2.99721	0.00172994	0.00146845	0.00154085	0.00160331	0.00159233	0.00154371	0.00157349	0.00153111		2.99721	-0.000974113	-0.00113308	-0.00108396	-0.00112046	-0.00109734	-0.00115547	-0.00111026	-0.00111732
3.02501	0.00299062	0.00270998	0.00224925	0.00228142	0.00198555	0.00204155	0.0019469	0.00201466		3.02501	-0.000760348	-0.00127444	-0.00111149	-0.00104898	-0.00103718	-0.00123658	-0.00105242	-0.00104621		3.02501	0.00173036	0.00146925	0.00154107	0.00160329	0.00159275	0.00154405	0.00157382	0.00153165		3.02501	-0.000974273	-0.00113303	-0.00108404	-0.00112065	-0.0010974	-0.00115559	-0.00111062	-0.00111755
3.05301	0.00299173	0.0027106	0.00224942	0.00228242	0.00198758	0.00204286	0.00194797	0.00201585		3.05301	-0.000760546	-0.00127443	-0.0011114	-0.00104911	-0.00103712	-0.00123674	-0.00105312	-0.00104673		3.05301	0.00173078	0.00147006	0.00154128	0.00160327	0.00159318	0.0015444	0.00157415	0.00153219		3.05301	-0.000974433	-0.00113298	-0.00108412	-0.00112084	-0.00109746	-0.00115571	-0.00111099	-0.00111779
3.0812	0.00299286	0.00271121	0.00224961	0.00228342	0.00198967	0.00204421	0.00194907	0.00201707		3.0812	-0.000760741	-0.00127441	-0.0011113	-0.00104924	-0.00103706	-0.00123689	-0.00105382	-0.00104725		3.0812	0.00173121	0.00147088	0.00154149	0.00160324	0.00159362	0.00154476	0.00157448	0.00153275		3.0812	-0.000974591	-0.00113293	-0.0010842	-0.00112102	-0.00109752	-0.00115583	-0.00111135	-0.00111802
3.10959	0.00299401	0.00271181	0.00224982	0.00228441	0.00199183	0.00204558	0.00195018	0.00201832		3.10959	-0.000760933	-0.00127438	-0.00111119	-0.00104937	-0.001037	-0.00123704	-0.00105452	-0.00104777		3.10959	0.00173164	0.00147171	0.00154171	0.00160322	0.00159406	0.00154511	0.00157482	0.00153331		3.10959	-0.000974749	-0.00113287	-0.00108427	-0.0011212	-0.00109759	-0.00115595	-0.00111171	-0.00111825
3.13817	0.00299519	0.00271241	0.00225005	0.00228541	0.00199406	0.00204697	0.00195132	0.00201959		3.13817	-0.000761121	-0.00127434	-0.00111107	-0.0010495	-0.00103694	-0.00123719	-0.00105523	-0.0010483		3.13817	0.00173208	0.00147256	0.00154192	0.0016032	0.00159451	0.00154547	0.00157515	0.00153387		3.13817	-0.000974906	-0.00113281	-0.00108435	-0.00112137	-0.00109765	-0.00115608	-0.00111208	-0.00111848
3.16696	0.00299638	0.00271301	0.0022503	0.0022864	0.00199636	0.00204839	0.00195247	0.0020209		3.16696	-0.000761306	-0.00127429	-0.00111094	-0.00104962	-0.00103687	-0.00123734	-0.00105594	-0.00104882		3.16696	0.00173252	0.00147341	0.00154213	0.00160317	0.00159496	0.00154583	0.0015755	0.00153445		3.16696	-0.000975061	-0.00113275	-0.00108443	-0.00112154	-0.00109771	-0.0011562	-0.00111244	-0.00111871
3.19594	0.0029976	0.0027136	0.00225057	0.00228739	0.00199871	0.00204984	0.00195365	0.00202224		3.19594	-0.000761488	-0.00127422	-0.00111079	-0.00104974	-0.00103681	-0.00123749	-0.00105665	-0.00104934		3.19594	0.00173296	0.00147427	0.00154234	0.00160315	0.00159543	0.00154619	0.00157584	0.00153503		3.19594	-0.000975216	-0.00113268	-0.0010845	-0.00112171	-0.00109776	-0.00115632	-0.0011128	-0.00111894
3.22513	0.00299884	0.00271418	0.00225086	0.00228839	0.00200114	0.00205131	0.00195484	0.00202361		3.22513	-0.000761666	-0.00127415	-0.00111064	-0.00104985	-0.00103674	-0.00123765	-0.00105736	-0.00104987		3.22513	0.0017334	0.00147515	0.00154255	0.00160312	0.00159589	0.00154656	0.00157619	0.00153561		3.22513	-0.00097537	-0.00113261	-0.00108457	-0.00112188	-0.00109782	-0.00115644	-0.00111316	-0.00111917
3.25451	0.00300009	0.00271476	0.00225116	0.00228937	0.00200363	0.00205281	0.00195606	0.00202501		3.25451	-0.000761841	-0.00127406	-0.00111047	-0.00104996	-0.00103667	-0.0012378	-0.00105808	-0.00105039		3.25451	0.00173385	0.00147603	0.00154276	0.00160309	0.00159637	0.00154693	0.00157655	0.00153621		3.25451	-0.000975522	-0.00113254	-0.00108464	-0.00112204	-0.00109788	-0.00115656	-0.00111352	-0.0011194
3.28411	0.00300137	0.00271533	0.00225149	0.00229036	0.00200618	0.00205433	0.0019573	0.00202643		3.28411	-0.000762013	-0.00127396	-0.0011103	-0.00105007	-0.0010366	-0.00123795	-0.0010588	-0.00105091		3.28411	0.00173431	0.00147691	0.00154297	0.00160307	0.00159685	0.0015473	0.0015769	0.00153681		3.28411	-0.000975674	-0.00113246	-0.00108471	-0.0011222	-0.00109794	-0.00115668	-0.00111388	-0.00111963
3.3139	0.00300266	0.0027159	0.00225184	0.00229135	0.0020088	0.00205587	0.00195856	0.00202789		3.3139	-0.000762181	-0.00127385	-0.00111011	-0.00105017	-0.00103652	-0.0012381	-0.00105952	-0.00105144		3.3139	0.00173476	0.00147781	0.00154318	0.00160304	0.00159733	0.00154767	0.00157726	0.00153741		3.3139	-0.000975824	-0.00113239	-0.00108478	-0.00112235	-0.001098	-0.0011568	-0.00111424	-0.00111986
3.34391	0.00300398	0.00271646	0.00225221	0.00229233	0.00201148	0.00205743	0.00195983	0.00202937		3.34391	-0.000762346	-0.00127373	-0.00110992	-0.00105027	-0.00103645	-0.00123825	-0.00106024	-0.00105196		3.34391	0.00173522	0.00147871	0.00154338	0.00160301	0.00159782	0.00154804	0.00157762	0.00153802		3.34391	-0.000975974	-0.00113231	-0.00108485	-0.0011225	-0.00109805	-0.00115693	-0.0011146	-0.00112009
3.37412	0.00300531	0.00271701	0.00225259	0.00229331	0.00201422	0.00205902	0.00196113	0.00203088		3.37412	-0.000762508	-0.00127359	-0.00110971	-0.00105037	-0.00103637	-0.0012384	-0.00106096	-0.00105248		3.37412	0.00173568	0.00147962	0.00154358	0.00160299	0.00159831	0.00154842	0.00157798	0.00153864		3.37412	-0.000976122	-0.00113222	-0.00108492	-0.00112265	-0.00109811	-0.00115705	-0.00111496	-0.00112032
3.40455	0.00300666	0.00271755	0.002253	0.00229429	0.00201702	0.00206062	0.00196245	0.00203241		3.40455	-0.000762667	-0.00127345	-0.00110949	-0.00105046	-0.00103628	-0.00123855	-0.00106168	-0.00105301		3.40455	0.00173614	0.00148054	0.00154379	0.00160296	0.00159881	0.0015488	0.00157835	0.00153926		3.40455	-0.00097627	-0.00113214	-0.00108499	-0.0011228	-0.00109816	-0.00115717	-0.00111532	-0.00112054
3.43518	0.00300803	0.00271809	0.00225342	0.00229527	0.00201988	0.00206225	0.00196378	0.00203397		3.43518	-0.000762822	-0.00127329	-0.00110926	-0.00105055	-0.0010362	-0.00123871	-0.00106241	-0.00105353		3.43518	0.0017366	0.00148146	0.00154399	0.00160293	0.00159931	0.00154918	0.00157871	0.00153989		3.43518	-0.000976416	-0.00113205	-0.00108505	-0.00112294	-0.00109822	-0.00115729	-0.00111567	-0.00112077
3.46603	0.00300941	0.00271862	0.00225386	0.00229624	0.0020228	0.0020639	0.00196514	0.00203556		3.46603	-0.000762974	-0.00127313	-0.00110903	-0.00105063	-0.00103612	-0.00123886	-0.00106314	-0.00105405		3.46603	0.00173707	0.00148238	0.00154419	0.0016029	0.00159982	0.00154956	0.00157908	0.00154053		3.46603	-0.000976561	-0.00113196	-0.00108512	-0.00112308	-0.00109827	-0.00115741	-0.00111603	-0.001121
3.4971	0.00301081	0.00271914	0.00225433	0.00229721	0.00202578	0.00206556	0.00196652	0.00203718		3.4971	-0.000763122	-0.00127295	-0.00110878	-0.00105071	-0.00103603	-0.00123901	-0.00106387	-0.00105457		3.4971	0.00173754	0.00148332	0.00154438	0.00160286	0.00160033	0.00154994	0.00157945	0.00154116		3.4971	-0.000976706	-0.00113187	-0.00108518	-0.00112321	-0.00109832	-0.00115753	-0.00111638	-0.00112122
3.52838	0.00301223	0.00271965	0.00225481	0.00229818	0.00202882	0.00206724	0.00196791	0.00203882		3.52838	-0.000763268	-0.00127276	-0.00110852	-0.00105079	-0.00103594	-0.00123916	-0.0010646	-0.00105509		3.52838	0.001738	0.00148425	0.00154458	0.00160283	0.00160084	0.00155032	0.00157983	0.00154181		3.52838	-0.000976849	-0.00113177	-0.00108524	-0.00112334	-0.00109838	-0.00115765	-0.00111674	-0.00112145
3.55987	0.00301366	0.00272015	0.0022553	0.00229915	0.00203191	0.00206894	0.00196933	0.00204048		3.55987	-0.00076341	-0.00127256	-0.00110825	-0.00105087	-0.00103584	-0.00123931	-0.00106533	-0.00105561		3.55987	0.00173847	0.00148519	0.00154477	0.0016028	0.00160136	0.0015507	0.0015802	0.00154245		3.55987	-0.000976991	-0.00113167	-0.0010853	-0.00112347	-0.00109843	-0.00115777	-0.00111709	-0.00112167
3.59159	0.0030151	0.00272065	0.00225582	0.00230011	0.00203506	0.00207066	0.00197076	0.00204217		3.59159	-0.000763548	-0.00127235	-0.00110797	-0.00105094	-0.00103575	-0.00123946	-0.00106606	-0.00105613		3.59159	0.00173894	0.00148613	0.00154497	0.00160277	0.00160188	0.00155109	0.00158058	0.0015431		3.59159	-0.000977131	-0.00113157	-0.00108536	-0.0011236	-0.00109848	-0.0011579	-0.00111744	-0.0011219
3.62353	0.00301657	0.00272114	0.00225635	0.00230107	0.00203827	0.00207239	0.00197222	0.00204388		3.62353	-0.000763684	-0.00127212	-0.00110769	-0.001051	-0.00103565	-0.00123961	-0.00106679	-0.00105665		3.62353	0.00173942	0.00148708	0.00154516	0.00160273	0.0016024	0.00155147	0.00158095	0.00154376		3.62353	-0.000977271	-0.00113147	-0.00108542	-0.00112372	-0.00109853	-0.00115802	-0.00111779	-0.00112212
3.65569	0.00301804	0.00272162	0.00225691	0.00230202	0.00204152	0.00207413	0.00197369	0.00204561		3.65569	-0.000763816	-0.00127189	-0.00110739	-0.00105106	-0.00103555	-0.00123977	-0.00106753	-0.00105717		3.65569	0.00173989	0.00148802	0.00154535	0.0016027	0.00160293	0.00155186	0.00158133	0.00154442		3.65569	-0.00097741	-0.00113136	-0.00108548	-0.00112384	-0.00109858	-0.00115814	-0.00111814	-0.00112235
3.68807	0.00301953	0.00272209	0.00225747	0.00230297	0.00204483	0.00207589	0.00197518	0.00204737		3.68807	-0.000763944	-0.00127164	-0.00110708	-0.00105112	-0.00103545	-0.00123992	-0.00106826	-0.00105769		3.68807	0.00174036	0.00148897	0.00154553	0.00160266	0.00160346	0.00155224	0.00158171	0.00154508		3.68807	-0.000977547	-0.00113125	-0.00108553	-0.00112396	-0.00109863	-0.00115826	-0.00111849	-0.00112257
3.72068	0.00302103	0.00272255	0.00225806	0.00230392	0.00204819	0.00207767	0.00197669	0.00204915		3.72068	-0.000764069	-0.00127139	-0.00110676	-0.00105118	-0.00103535	-0.00124007	-0.00106899	-0.0010582		3.72068	0.00174083	0.00148992	0.00154572	0.00160262	0.00160399	0.00155263	0.00158209	0.00154574		3.72068	-0.000977683	-0.00113114	-0.00108559	-0.00112407	-0.00109868	-0.00115838	-0.00111884	-0.00112279
3.75351	0.00302254	0.002723	0.00225866	0.00230487	0.0020516	0.00207945	0.00197822	0.00205095		3.75351	-0.000764191	-0.00127112	-0.00110644	-0.00105123	-0.00103524	-0.00124022	-0.00106973	-0.00105871		3.75351	0.0017413	0.00149087	0.0015459	0.00160259	0.00160452	0.00155301	0.00158248	0.00154641		3.75351	-0.000977819	-0.00113102	-0.00108564	-0.00112418	-0.00109873	-0.0011585	-0.00111918	-0.00112301
3.78658	0.00302407	0.00272344	0.00225927	0.00230581	0.00205505	0.00208125	0.00197976	0.00205277		3.78658	-0.00076431	-0.00127084	-0.0011061	-0.00105128	-0.00103513	-0.00124037	-0.00107046	-0.00105923		3.78658	0.00174177	0.00149182	0.00154608	0.00160255	0.00160505	0.0015534	0.00158286	0.00154708		3.78658	-0.000977953	-0.00113091	-0.0010857	-0.00112428	-0.00109878	-0.00115862	-0.00111953	-0.00112323
3.81987	0.0030256	0.00272387	0.00225991	0.00230674	0.00205855	0.00208305	0.00198132	0.00205462		3.81987	-0.000764425	-0.00127056	-0.00110575	-0.00105132	-0.00103502	-0.00124052	-0.0010712	-0.00105974		3.81987	0.00174225	0.00149277	0.00154626	0.00160251	0.00160559	0.00155378	0.00158324	0.00154775		3.81987	-0.000978085	-0.00113079	-0.00108575	-0.00112439	-0.00109882	-0.00115874	-0.00111987	-0.00112345
3.85339	0.00302715	0.00272429	0.00226055	0.00230767	0.0020621	0.00208487	0.0019829	0.00205648		3.85339	-0.000764537	-0.00127026	-0.0011054	-0.00105136	-0.0010349	-0.00124067	-0.00107194	-0.00106025		3.85339	0.00174272	0.00149372	0.00154643	0.00160247	0.00160612	0.00155416	0.00158362	0.00154842		3.85339	-0.000978217	-0.00113067	-0.0010858	-0.00112448	-0.00109887	-0.00115887	-0.00112022	-0.00112367
3.88715	0.00302871	0.0027247	0.00226121	0.0023086	0.00206569	0.00208669	0.0019845	0.00205836		3.88715	-0.000764646	-0.00126995	-0.00110503	-0.00105139	-0.00103478	-0.00124083	-0.00107267	-0.00106075		3.88715	0.00174318	0.00149466	0.00154661	0.00160242	0.00160666	0.00155454	0.00158401	0.0015491		3.88715	-0.000978347	-0.00113054	-0.00108585	-0.00112458	-0.00109892	-0.00115899	-0.00112056	-0.00112389
3.92115	0.00303027	0.0027251	0.00226188	0.00230953	0.00206932	0.00208853	0.00198611	0.00206025		3.92115	-0.000764751	-0.00126963	-0.00110466	-0.00105143	-0.00103467	-0.00124098	-0.0010734	-0.00106126		3.92115	0.00174365	0.00149561	0.00154678	0.00160238	0.00160719	0.00155492	0.00158439	0.00154977		3.92115	-0.000978477	-0.00113042	-0.0010859	-0.00112467	-0.00109896	-0.00115911	-0.0011209	-0.00112411
3.95537	0.00303184	0.00272549	0.00226257	0.00231044	0.00207299	0.00209036	0.00198774	0.00206217		3.95537	-0.000764853	-0.0012693	-0.00110428	-0.00105145	-0.00103454	-0.00124113	-0.00107414	-0.00106176		3.95537	0.00174412	0.00149655	0.00154694	0.00160234	0.00160773	0.0015553	0.00158478	0.00155045		3.95537	-0.000978605	-0.00113029	-0.00108595	-0.00112476	-0.00109901	-0.00115923	-0.00112123	-0.00112433
3.98984	0.00303342	0.00272587	0.00226327	0.00231136	0.0020767	0.00209221	0.00198938	0.0020641		3.98984	-0.000764952	-0.00126896	-0.00110388	-0.00105148	-0.00103442	-0.00124128	-0.00107487	-0.00106227		3.98984	0.00174458	0.00149748	0.00154711	0.00160229	0.00160826	0.00155568	0.00158516	0.00155113		3.98984	-0.000978731	-0.00113015	-0.001086	-0.00112485	-0.00109905	-0.00115935	-0.00112157	-0.00112454
4.02455	0.00303501	0.00272623	0.00226398	0.00231227	0.00208044	0.00209406	0.00199104	0.00206605		4.02455	-0.000765048	-0.0012686	-0.00110348	-0.0010515	-0.00103429	-0.00124143	-0.0010756	-0.00106277		4.02455	0.00174504	0.00149841	0.00154727	0.00160224	0.0016088	0.00155606	0.00158554	0.00155181		4.02455	-0.000978857	-0.00113002	-0.00108604	-0.00112493	-0.00109909	-0.00115947	-0.00112191	-0.00112476
4.0595	0.00303661	0.00272659	0.00226471	0.00231317	0.00208423	0.00209591	0.00199272	0.00206801		4.0595	-0.00076514	-0.00126824	-0.00110307	-0.00105151	-0.00103416	-0.00124158	-0.00107634	-0.00106327		4.0595	0.0017455	0.00149934	0.00154743	0.0016022	0.00160933	0.00155643	0.00158593	0.00155248		4.0595	-0.000978981	-0.00112988	-0.00108609	-0.00112502	-0.00109914	-0.00115959	-0.00112224	-0.00112497
4.09469	0.00303821	0.00272693	0.00226544	0.00231407	0.00208804	0.00209777	0.0019944	0.00206999		4.09469	-0.000765228	-0.00126787	-0.00110265	-0.00105152	-0.00103403	-0.00124173	-0.00107707	-0.00106376		4.09469	0.00174596	0.00150027	0.00154759	0.00160215	0.00160987	0.0015568	0.00158631	0.00155316		4.09469	-0.000979105	-0.00112975	-0.00108613	-0.00112509	-0.00109918	-0.00115972	-0.00112257	-0.00112519
4.13013	0.00303981	0.00272727	0.00226618	0.00231497	0.00209189	0.00209963	0.00199611	0.00207199		4.13013	-0.000765314	-0.00126749	-0.00110223	-0.00105153	-0.00103389	-0.00124189	-0.0010778	-0.00106426		4.13013	0.00174642	0.00150118	0.00154774	0.0016021	0.0016104	0.00155717	0.00158669	0.00155384		4.13013	-0.000979226	-0.0011296	-0.00108617	-0.00112517	-0.00109922	-0.00115984	-0.0011229	-0.0011254
4.16581	0.00304142	0.00272759	0.00226694	0.00231586	0.00209577	0.00210149	0.00199783	0.00207399		4.16581	-0.000765396	-0.0012671	-0.00110179	-0.00105153	-0.00103376	-0.00124204	-0.00107852	-0.00106475		4.16581	0.00174687	0.00150209	0.00154789	0.00160205	0.00161093	0.00155754	0.00158707	0.00155452		4.16581	-0.000979347	-0.00112946	-0.00108622	-0.00112524	-0.00109926	-0.00115996	-0.00112323	-0.00112561
4.20174	0.00304304	0.00272789	0.0022677	0.00231674	0.00209967	0.00210335	0.00199956	0.00207601		4.20174	-0.000765475	-0.00126669	-0.00110134	-0.00105153	-0.00103361	-0.00124219	-0.00107925	-0.00106524		4.20174	0.00174732	0.001503	0.00154804	0.00160199	0.00161146	0.00155791	0.00158745	0.00155519		4.20174	-0.000979466	-0.00112932	-0.00108626	-0.00112531	-0.0010993	-0.00116008	-0.00112356	-0.00112583
4.23792	0.00304466	0.00272819	0.00226848	0.00231762	0.00210361	0.00210521	0.0020013	0.00207804		4.23792	-0.00076555	-0.00126628	-0.00110089	-0.00105153	-0.00103347	-0.00124234	-0.00107997	-0.00106573		4.23792	0.00174776	0.00150389	0.00154818	0.00160194	0.00161198	0.00155827	0.00158783	0.00155587		4.23792	-0.000979585	-0.00112917	-0.0010863	-0.00112537	-0.00109934	-0.0011602	-0.00112389	-0.00112604
4.27435	0.00304628	0.00272847	0.00226926	0.00231849	0.00210757	0.00210707	0.00200306	0.00208009		4.27435	-0.000765623	-0.00126586	-0.00110043	-0.00105152	-0.00103333	-0.00124249	-0.0010807	-0.00106622		4.27435	0.00174821	0.00150478	0.00154832	0.00160188	0.00161251	0.00155863	0.0015882	0.00155654		4.27435	-0.000979701	-0.00112902	-0.00108634	-0.00112543	-0.00109938	-0.00116032	-0.00112421	-0.00112625
4.31104	0.0030479	0.00272874	0.00227005	0.00231936	0.00211155	0.00210893	0.00200483	0.00208214		4.31104	-0.000765691	-0.00126542	-0.00109996	-0.00105151	-0.00103318	-0.00124264	-0.00108142	-0.0010667		4.31104	0.00174865	0.00150566	0.00154846	0.00160183	0.00161303	0.00155899	0.00158858	0.00155721		4.31104	-0.000979817	-0.00112887	-0.00108637	-0.00112549	-0.00109942	-0.00116044	-0.00112453	-0.00112646
4.34798	0.00304952	0.002729	0.00227084	0.00232022	0.00211556	0.00211078	0.00200661	0.0020842		4.34798	-0.000765757	-0.00126498	-0.00109948	-0.00105149	-0.00103303	-0.0012428	-0.00108214	-0.00106718		4.34798	0.00174908	0.00150653	0.0015486	0.00160177	0.00161355	0.00155934	0.00158895	0.00155788		4.34798	-0.000979931	-0.00112871	-0.00108641	-0.00112555	-0.00109946	-0.00116056	-0.00112485	-0.00112666
4.38518	0.00305114	0.00272924	0.00227165	0.00232107	0.00211958	0.00211263	0.0020084	0.00208628		4.38518	-0.000765819	-0.00126453	-0.00109899	-0.00105147	-0.00103287	-0.00124295	-0.00108285	-0.00106766		4.38518	0.00174951	0.00150739	0.00154873	0.00160171	0.00161406	0.00155969	0.00158932	0.00155854		4.38518	-0.000980044	-0.00112855	-0.00108645	-0.0011256	-0.00109949	-0.00116069	-0.00112517	-0.00112687
4.42264	0.00305277	0.00272947	0.00227246	0.00232192	0.00212363	0.00211447	0.0020102	0.00208836		4.42264	-0.000765879	-0.00126407	-0.00109849	-0.00105144	-0.00103271	-0.0012431	-0.00108357	-0.00106814		4.42264	0.00174994	0.00150824	0.00154885	0.00160165	0.00161457	0.00156003	0.00158969	0.00155921		4.42264	-0.000980156	-0.0011284	-0.00108648	-0.00112565	-0.00109953	-0.00116081	-0.00112549	-0.00112708
[truncated: 421 more rows]
