# Supplementary material for: The effective connectome over a century of human life
Source: Commun Biol. 2025 Nov 24;8:1638. doi: 10.1038/s42003-025-08970-4 (PMC12644845; doi:10.1038/s42003-025-08970-4)
Supplement: Supplementary file 5 — Supplementary Data 2 [file 42003_2025_8970_MOESM5_ESM.xlsx]

## Sheet: Sheet1
Supplementary Data 2. Network Segregation Index (NSI) and Network Integration Index (NII) (source data for Figure 2)
Sheet 1: Mean NSI and mean NII (Fig. 2a & Fig. 2b)
Sheet 2: NSI and NII for each network (Fig. 2c & Fig. 2d)
Sheet 3: NSI and NII at four selected time points (Fig. 2e & Fig. 2f)
Individual Mean Network Seg.				Fitted Mean Network Seg.			Growth Rate				Individual Mean Network Int.				Fitted Mean Network Int.			Growth Rate
Age (M)	NSI (M)	Age (F)	NSI (F)	Age	NSI (M)	NSI (F)	Age	Rate (M)	Rate (F)		Age (M)	NII (M)	Age (F)	NII (F)	Age	NII (M)	NII (F)	Age	Rate (M)	Rate (F)
0.561644	0.562993	1.35342	0.596421	0.0273973	0.561446	0.543944	0.0273973	-0.0058625	0.0242133		0.561644	0.446609	1.35342	0.461162	0.0273973	0.471671	0.475712	0.0273973	-0.000178236	-0.00143319
2.05753	0.363861	1.96438	0.724749	0.0345434	0.561387	0.544186	0.0345434	-0.00586247	0.0242132		2.05753	0.477258	1.96438	0.452068	0.0345434	0.471669	0.475698	0.0345434	-0.000178134	-0.00143309
1.61096	0.619299	1.05205	0.491377	0.0417392	0.561329	0.544429	0.0417392	-0.00586242	0.0242129		1.61096	0.468097	1.05205	0.4818	0.0417392	0.471667	0.475683	0.0417392	-0.000177923	-0.00143288
2.11781	0.576754	1.28219	0.429637	0.0489851	0.56127	0.544671	0.0489851	-0.00586232	0.0242123		2.11781	0.488821	1.28219	0.46609	0.0489851	0.471665	0.475669	0.0489851	-0.000177498	-0.00143245
0.347945	0.559045	2.06849	0.652537	0.0562813	0.561212	0.544913	0.0562813	-0.00586212	0.0242111		0.347945	0.468191	2.06849	0.481246	0.0562813	0.471664	0.475655	0.0562813	-0.000176677	-0.00143163
0.586301	0.509427	1.62466	0.709695	0.0636283	0.561153	0.545155	0.0636283	-0.00586177	0.0242091		0.586301	0.451259	1.62466	0.475678	0.0636283	0.471662	0.47564	0.0636283	-0.000175321	-0.00143028
2.10137	0.541301	2.21644	0.492116	0.0710265	0.561094	0.545397	0.0710265	-0.00586128	0.0242063		2.10137	0.492087	2.21644	0.474107	0.0710265	0.47166	0.475626	0.0710265	-0.000173399	-0.00142835
0.394521	0.527513	0.547945	0.631251	0.078476	0.561036	0.545639	0.078476	-0.00586065	0.0242027		0.394521	0.452112	0.547945	0.472783	0.078476	0.471658	0.475612	0.078476	-0.00017091	-0.00142586
1.74247	0.61941	0.783562	0.584888	0.0859774	0.560977	0.545881	0.0859774	-0.00585985	0.0241982		1.74247	0.447905	0.783562	0.46013	0.0859774	0.471657	0.475598	0.0859774	-0.000167814	-0.00142277
2.2274	0.608719	0.419178	0.387015	0.093531	0.560919	0.546123	0.093531	-0.00585889	0.0241927		2.2274	0.456603	0.419178	0.489226	0.093531	0.471655	0.475583	0.093531	-0.000164075	-0.00141903
0.490411	0.656684	0.950685	0.593305	0.101137	0.56086	0.546365	0.101137	-0.00585775	0.0241863		0.490411	0.457071	0.950685	0.458605	0.101137	0.471653	0.475569	0.101137	-0.000159689	-0.00141464
0.950685	0.79034	2.07123	0.571955	0.108796	0.560801	0.546607	0.108796	-0.00585644	0.024179		0.950685	0.491835	2.07123	0.490886	0.108796	0.471652	0.475555	0.108796	-0.000154657	-0.00140961
1.20274	0.80167	0.871233	0.513374	0.116508	0.560743	0.546849	0.116508	-0.00585495	0.0241707		1.20274	0.468168	0.871233	0.462748	0.116508	0.47165	0.475541	0.116508	-0.000148979	-0.00140393
2.00274	0.708239	1.40822	0.457089	0.124274	0.560684	0.54709	0.124274	-0.0058533	0.0241614		2.00274	0.487423	1.40822	0.448144	0.124274	0.471649	0.475527	0.124274	-0.000142651	-0.00139761
0.353425	0.652973	0.410959	0.59517	0.132094	0.560626	0.547332	0.132094	-0.00585145	0.0241511		0.353425	0.473979	0.410959	0.486215	0.132094	0.471647	0.475513	0.132094	-0.000135632	-0.00139059
0.909589	0.3979	2.02466	0.614296	0.139969	0.560567	0.547573	0.139969	-0.00584941	0.0241397		0.909589	0.51807	2.02466	0.45148	0.139969	0.471646	0.475499	0.139969	-0.000127892	-0.00138285
1.17534	0.4148	0.457534	0.433688	0.147898	0.560509	0.547815	0.147898	-0.00584713	0.0241272		1.17534	0.481803	0.457534	0.458432	0.147898	0.471645	0.475485	0.147898	-0.000119383	-0.00137434
0.139726	0.652256	0.745205	0.34381	0.155882	0.56045	0.548056	0.155882	-0.00584461	0.0241135		0.139726	0.466679	0.745205	0.444048	0.155882	0.471643	0.475471	0.155882	-0.000110039	-0.00136499
0.830137	0.380909	2.0274	0.743301	0.163922	0.560392	0.548297	0.163922	-0.00584179	0.0240983		0.830137	0.467961	2.0274	0.46969	0.163922	0.471642	0.475458	0.163922	-9.9801e-05	-0.00135476
1.03836	0.11825	1.34795	0.578843	0.172018	0.560333	0.548538	0.172018	-0.00583867	0.0240818		1.03836	0.498442	1.34795	0.451601	0.172018	0.471641	0.475444	0.172018	-8.86287e-05	-0.00134358
1.30959	0.494078	0.610959	0.540734	0.18017	0.560275	0.548779	0.18017	-0.00583523	0.0240637		1.30959	0.512123	0.610959	0.449295	0.18017	0.47164	0.475431	0.18017	-7.64871e-05	-0.00133144
2.90411	0.580581	0.947945	0.509226	0.188378	0.560217	0.54902	0.188378	-0.00583144	0.0240441		2.90411	0.46596	0.947945	0.439242	0.188378	0.47164	0.475417	0.188378	-6.33511e-05	-0.00131831
0.638356	0.505109	1.09041	0.183417	0.196644	0.560158	0.54926	0.196644	-0.00582728	0.0240229		0.638356	0.513342	1.09041	0.572878	0.196644	0.471639	0.475404	0.196644	-4.91717e-05	-0.00130413
2.04384	0.401105	1.38356	0.520151	0.204967	0.5601	0.5495	0.204967	-0.00582273	0.024		2.04384	0.504773	1.38356	0.504435	0.204967	0.471639	0.475391	0.204967	-3.39281e-05	-0.00128888
0.531507	0.318199	1.5726	0.467472	0.213349	0.560042	0.54974	0.213349	-0.00581779	0.0239754		0.531507	0.470462	1.5726	0.480591	0.213349	0.471638	0.475378	0.213349	-1.76198e-05	-0.00127257
1.04658	0.552216	4.56438	0.638051	0.221788	0.559984	0.54998	0.221788	-0.00581247	0.0239492		1.04658	0.45314	4.56438	0.501096	0.221788	0.471638	0.475366	0.221788	-2.46539e-07	-0.0012552
1.43562	0.381058	0.70137	0.62062	0.230286	0.559926	0.55022	0.230286	-0.00580674	0.0239212		1.43562	0.474071	0.70137	0.495593	0.230286	0.471638	0.475353	0.230286	1.8205e-05	-0.00123675
0.569863	0.526733	0.668493	0.58479	0.238844	0.559867	0.550459	0.238844	-0.00580058	0.0238915		0.569863	0.513943	0.668493	0.459241	0.238844	0.471638	0.475341	0.238844	3.77705e-05	-0.00121718
0.756164	0.704303	0.876712	0.575629	0.24746	0.559809	0.550698	0.24746	-0.00579397	0.02386		0.756164	0.491344	0.876712	0.46921	0.24746	0.471639	0.475329	0.24746	5.84618e-05	-0.00119649
1.25753	0.563869	1.33425	0.593411	0.256137	0.559752	0.550936	0.256137	-0.00578692	0.0238267		1.25753	0.45398	1.33425	0.468334	0.256137	0.471639	0.475317	0.256137	8.0279e-05	-0.00117468
2.00548	0.644971	0.452055	0.471335	0.264874	0.559694	0.551175	0.264874	-0.00577942	0.0237916		2.00548	0.468629	0.452055	0.503752	0.264874	0.47164	0.475305	0.264874	0.000103226	-0.00115173
1.64932	0.437414	1.61918	0.744187	0.273672	0.559636	0.551413	0.273672	-0.00577143	0.0237546		1.64932	0.474849	1.61918	0.467398	0.273672	0.471641	0.475293	0.273672	0.000127327	-0.00112763
1.6137	0.565341	2.15068	0.620132	0.282531	0.559578	0.55165	0.282531	-0.00576291	0.0237157		1.6137	0.436103	2.15068	0.483895	0.282531	0.471642	0.475282	0.282531	0.000152607	-0.00110235
0.186301	0.570585	0.389041	0.500674	0.291452	0.559521	0.551887	0.291452	-0.00575383	0.0236748		0.186301	0.438579	0.389041	0.473617	0.291452	0.471644	0.475271	0.291452	0.000179083	-0.00107587
0.980822	0.592921	0.526027	0.679031	0.300435	0.559463	0.552124	0.300435	-0.00574413	0.0236318		0.980822	0.452871	0.526027	0.460371	0.300435	0.471646	0.47526	0.300435	0.00020678	-0.00104817
1.58904	0.551391	1.01096	0.643096	0.30948	0.559406	0.55236	0.30948	-0.0057338	0.0235868		1.58904	0.48624	1.01096	0.485349	0.30948	0.471648	0.47525	0.30948	0.000235707	-0.00101925
0.342466	0.492704	0.517808	0.590869	0.318588	0.559348	0.552596	0.318588	-0.00572284	0.0235396		0.342466	0.503886	0.517808	0.502407	0.318588	0.47165	0.47524	0.318588	0.000265864	-0.000989091
0.679452	0.678217	0.4	0.501742	0.32776	0.559291	0.552832	0.32776	-0.00571125	0.0234904		0.679452	0.480546	0.4	0.54692	0.32776	0.471653	0.47523	0.32776	0.000297251	-0.000957704
0.564384	0.654964	0.610959	0.55655	0.336995	0.559234	0.553067	0.336995	-0.005699	0.0234391		0.564384	0.432331	0.610959	0.484012	0.336995	0.471656	0.47522	0.336995	0.000329871	-0.000925084
0.783562	0.473051	1.1589	0.790337	0.346295	0.559177	0.553301	0.346295	-0.00568605	0.0233857		0.783562	0.49541	1.1589	0.465103	0.346295	0.471659	0.475211	0.346295	0.000363731	-0.000891223
1.04658	0.474247	0.147945	0.61613	0.355659	0.55912	0.553535	0.355659	-0.00567232	0.02333		1.04658	0.480215	0.147945	0.4568	0.355659	0.471663	0.475202	0.355659	0.000398838	-0.000856117
2.04932	0.659893	0.942466	0.547591	0.365088	0.559063	0.553768	0.365088	-0.00565774	0.0232721		2.04932	0.471926	0.942466	0.436622	0.365088	0.471667	0.475193	0.365088	0.000435192	-0.000819763
0.265753	0.664343	1.43836	0.517317	0.374583	0.559007	0.554001	0.374583	-0.00564222	0.0232119		0.265753	0.44679	1.43836	0.467099	0.374583	0.471671	0.475185	0.374583	0.000472792	-0.000782162
0.463014	0.443392	0.539726	0.340552	0.384144	0.55895	0.554233	0.384144	-0.00562572	0.0231493		0.463014	0.473034	0.539726	0.509171	0.384144	0.471676	0.475177	0.384144	0.000511637	-0.000743318
0.728767	0.578794	0.758904	0.443132	0.393772	0.558894	0.554464	0.393772	-0.0056082	0.0230844		0.728767	0.465402	0.758904	0.445747	0.393772	0.471681	0.47517	0.393772	0.00055172	-0.000703235
1.20274	0.404429	2.09041	0.586015	0.403466	0.558838	0.554695	0.403466	-0.00558959	0.0230171		1.20274	0.488495	2.09041	0.460955	0.403466	0.471686	0.475163	0.403466	0.000593032	-0.000661923
0.126027	0.544233	2.08493	0.467185	0.413228	0.558782	0.554925	0.413228	-0.00556985	0.0229474		0.126027	0.467332	2.08493	0.500059	0.413228	0.471692	0.475156	0.413228	0.000635564	-0.000619391
0.463014	0.557228	2.06301	0.571165	0.423058	0.558726	0.555155	0.423058	-0.00554891	0.0228753		0.463014	0.464226	2.06301	0.446108	0.423058	0.471699	0.47515	0.423058	0.000679295	-0.00057566
0.712329	0.586934	5.03562	0.425099	0.432956	0.558671	0.555384	0.432956	-0.00552669	0.0228007		0.712329	0.443444	5.03562	0.582129	0.432956	0.471705	0.475144	0.432956	0.00072421	-0.000530745
0.915068	0.586349	1.37808	0.665458	0.442923	0.558616	0.555612	0.442923	-0.00550318	0.0227238		0.915068	0.452375	1.37808	0.491194	0.442923	0.471713	0.475139	0.442923	0.0007703	-0.000484654
0.232877	0.580424	1.98082	0.71822	0.452959	0.558561	0.555839	0.452959	-0.0054783	0.0226443		0.232877	0.446626	1.98082	0.486146	0.452959	0.47172	0.475134	0.452959	0.000817541	-0.000437414
0.747945	0.597073	0.865753	0.596069	0.463065	0.558506	0.556065	0.463065	-0.00545194	0.0225625		0.747945	0.450446	0.865753	0.460225	0.463065	0.471728	0.47513	0.463065	0.00086589	-0.000389065
1.02466	0.744325	0.531507	0.602367	0.473242	0.558451	0.556291	0.473242	-0.00542401	0.0224782		1.02466	0.450277	0.531507	0.449736	0.473242	0.471737	0.475126	0.473242	0.000915303	-0.000339652
1.30411	0.565402	0.457534	0.651975	0.483489	0.558397	0.556516	0.483489	-0.00539444	0.0223915		1.30411	0.456376	0.457534	0.461401	0.483489	0.471746	0.475122	0.483489	0.000965764	-0.000289191
1.82192	0.404842	0.682192	0.615008	0.493807	0.558343	0.55674	0.493807	-0.00536324	0.0223023		1.82192	0.470054	0.682192	0.480574	0.493807	0.471756	0.47512	0.493807	0.00101726	-0.000237692
1.06849	0.666634	0.961644	0.627568	0.504198	0.558289	0.556963	0.504198	-0.00533033	0.0222108		1.06849	0.44482	0.961644	0.45111	0.504198	0.471766	0.475117	0.504198	0.00106977	-0.000185182
2.04384	0.377958	1.1863	0.493829	0.51466	0.558236	0.557185	0.51466	-0.00529568	0.0221168		2.04384	0.550643	1.1863	0.468067	0.51466	0.471777	0.475115	0.51466	0.00112327	-0.000131684
0.89863	0.653869	1.28767	0.534066	0.525195	0.558183	0.557406	0.525195	-0.00525921	0.0220205		0.89863	0.477411	1.28767	0.442847	0.525195	0.471788	0.475114	0.525195	0.00117772	-7.72372e-05
1.64658	0.419587	0.347945	0.636206	0.535804	0.558131	0.557626	0.535804	-0.00522081	0.0219219		1.64658	0.495232	0.347945	0.458902	0.535804	0.4718	0.475113	0.535804	0.00123305	-2.18997e-05
0.80274	0.527856	0.0821918	0.474643	0.546486	0.558078	0.557845	0.546486	-0.0051804	0.021821		0.80274	0.468758	0.0821918	0.496008	0.546486	0.471812	0.475113	0.546486	0.00128924	3.42806e-05
1.09041	0.639208	1.28767	0.625029	0.557243	0.558027	0.558064	0.557243	-0.0051379	0.0217178		1.09041	0.483823	1.28767	0.477251	0.557243	0.471825	0.475113	0.557243	0.00134621	9.12577e-05
1.33151	0.599856	0.936986	0.639003	0.568075	0.557975	0.558281	0.568075	-0.00509323	0.0216125		1.33151	0.480056	0.936986	0.454449	0.568075	0.471838	0.475114	0.568075	0.00140394	0.000148984
1.54795	0.348864	2.01096	0.610766	0.578981	0.557924	0.558497	0.578981	-0.0050463	0.021505		1.54795	0.583093	2.01096	0.448722	0.578981	0.471853	0.475116	0.578981	0.00146236	0.000207405
0.268493	0.547336	1.6411	0.665874	0.589964	0.557874	0.558712	0.589964	-0.00499707	0.0213954		0.268493	0.511455	1.6411	0.518495	0.589964	0.471867	0.475118	0.589964	0.00152145	0.0002665
1.75342	0.496006	0.561644	0.589272	0.601023	0.557824	0.558926	0.601023	-0.00494553	0.0212836		1.75342	0.496774	0.561644	0.531174	0.601023	0.471882	0.475121	0.601023	0.00158121	0.000326253
2.2	0.601302	0.783562	0.658737	0.612159	0.557774	0.559139	0.612159	-0.00489158	0.0211699		2.2	0.477031	0.783562	0.495902	0.612159	0.471898	0.475124	0.612159	0.00164157	0.000386617
0.463014	0.563944	0.989041	0.596356	0.623373	0.557725	0.55935	0.623373	-0.00483517	0.0210541		0.463014	0.461173	0.989041	0.462245	0.623373	0.471915	0.475128	0.623373	0.0017025	0.000447546
0.99726	0.559378	1.26027	0.477826	0.634664	0.557677	0.559561	0.634664	-0.00477628	0.0209364		0.99726	0.454655	1.26027	0.507387	0.634664	0.471932	0.475132	0.634664	0.00176399	0.000509034
1.23288	0.554205	1.44932	0.683511	0.646034	0.557629	0.55977	0.646034	-0.00471489	0.0208166		1.23288	0.499635	1.44932	0.460438	0.646034	0.471949	0.475137	0.646034	0.00182602	0.000571065
2.05753	0.566149	1.68219	0.591623	0.657483	0.557582	0.559978	0.657483	-0.00465096	0.020695		2.05753	0.480953	1.68219	0.471682	0.657483	0.471968	0.475143	0.657483	0.00188857	0.000633613
0.868493	0.530419	0.4	0.71205	0.669012	0.557536	0.560185	0.669012	-0.00458444	0.0205715		0.868493	0.45687	0.4	0.473483	0.669012	0.471986	0.475149	0.669012	0.0019516	0.000696647
1.11233	0.464155	0.383562	0.725658	0.680621	0.55749	0.560391	0.680621	-0.00451527	0.0204462		1.11233	0.51186	0.383562	0.492343	0.680621	0.472006	0.475156	0.680621	0.00201508	0.000760126
1.4	0.465847	0.728767	0.499152	0.69231	0.557445	0.560596	0.69231	-0.00444336	0.0203191		1.4	0.606754	0.728767	0.454226	0.69231	0.472026	0.475164	0.69231	0.00207895	0.000823994
0.879452	0.594057	0.446575	0.557259	0.704081	0.5574	0.560799	0.704081	-0.00436865	0.0201904		0.879452	0.47063	0.446575	0.515427	0.704081	0.472047	0.475172	0.704081	0.00214317	0.000888211
1.12603	0.538403	0.715068	0.453003	0.715934	0.557357	0.561001	0.715934	-0.00429103	0.0200601		1.12603	0.484941	0.715068	0.469254	0.715934	0.472068	0.475181	0.715934	0.00220766	0.00095271
0.430137	0.494235	1.05479	0.560505	0.727869	0.557314	0.561201	0.727869	-0.00421044	0.0199284		0.430137	0.476267	1.05479	0.486691	0.727869	0.47209	0.475191	0.727869	0.0022724	0.00101744
0.756164	0.533191	0.553425	0.706227	0.739888	0.557272	0.561401	0.739888	-0.00412682	0.0197953		0.756164	0.460695	0.553425	0.480544	0.739888	0.472113	0.475201	0.739888	0.00233733	0.00108238
0.947945	0.478451	1.01918	0.63869	0.75199	0.55723	0.561599	0.75199	-0.00404008	0.0196608		0.947945	0.477106	1.01918	0.473935	0.75199	0.472136	0.475211	0.75199	0.0024024	0.00114745
1.17808	0.352506	1.24658	0.801355	0.764176	0.55719	0.561795	0.764176	-0.00395009	0.0195253		1.17808	0.484787	1.24658	0.490345	0.764176	0.47216	0.475223	0.764176	0.00246754	0.00121259
2.0411	0.35096	0.227397	0.555595	0.776446	0.55715	0.56199	0.776446	-0.00385676	0.0193888		2.0411	0.456912	0.227397	0.474879	0.776446	0.472185	0.475235	0.776446	0.00253268	0.00127773
1.91507	0.54521	1.05753	0.596286	0.788803	0.557112	0.562184	0.788803	-0.00376	0.0192513		1.91507	0.475518	1.05753	0.473596	0.788803	0.47221	0.475248	0.788803	0.00259777	0.00134282
1.28493	0.778203	1.76986	0.694067	0.801245	0.557074	0.562377	0.801245	-0.0036597	0.0191132		1.28493	0.483257	1.76986	0.45792	0.801245	0.472236	0.475261	0.801245	0.00266275	0.00140779
0.520548	0.47307	1.30959	0.426188	0.813773	0.557038	0.562568	0.813773	-0.00355574	0.0189745		0.520548	0.4547	1.30959	0.548689	0.813773	0.472263	0.475275	0.813773	0.00272754	0.00147258
0.79726	0.598614	0.460274	0.560091	0.826389	0.557002	0.562758	0.826389	-0.00344803	0.0188353		0.79726	0.444088	0.460274	0.479992	0.826389	0.47229	0.47529	0.826389	0.00279209	0.00153713
1.71233	0.465067	0.679452	0.411749	0.839093	0.556968	0.562946	0.839093	-0.00333651	0.0186958		1.71233	0.495779	0.679452	0.476854	0.839093	0.472318	0.475305	0.839093	0.00285637	0.00160141
3.16986	0.567382	0.978082	0.701683	0.851885	0.556934	0.563133	0.851885	-0.00322108	0.0185562		3.16986	0.452489	0.978082	0.454964	0.851885	0.472347	0.475321	0.851885	0.00292032	0.00166536
1.61644	0.585136	1.2411	0.505697	0.864765	0.556902	0.563319	0.864765	-0.00310163	0.0184165		1.61644	0.445541	1.2411	0.468614	0.864765	0.472376	0.475338	0.864765	0.00298388	0.00172893
1.01096	0.483399	0.232877	0.5197	0.877736	0.556871	0.563503	0.877736	-0.00297808	0.018277		1.01096	0.4445	0.232877	0.497513	0.877736	0.472406	0.475355	0.877736	0.00304701	0.00179206
0.986301	0.439153	0.934247	0.631032	0.890797	0.556841	0.563685	0.890797	-0.00285034	0.0181377		0.986301	0.48386	0.934247	0.474021	0.890797	0.472436	0.475373	0.890797	0.00310967	0.00185471
1.43562	0.693984	1.34521	0.463685	0.903948	0.556813	0.563867	0.903948	-0.00271834	0.0179989		1.43562	0.462022	1.34521	0.482288	0.903948	0.472467	0.475392	0.903948	0.00317182	0.00191686
0.767123	0.449949	0.876712	0.466506	0.917191	0.556786	0.564047	0.917191	-0.00258203	0.0178605		0.767123	0.518085	0.876712	0.464729	0.917191	0.472499	0.475411	0.917191	0.00323343	0.00197848
1.09315	0.461781	1.20548	0.569406	0.930526	0.55676	0.564225	0.930526	-0.00244132	0.0177228		1.09315	0.543095	1.20548	0.459723	0.930526	0.472532	0.475431	0.930526	0.00329448	0.00203952
1.30411	0.674505	2.03836	0.558547	0.943954	0.556735	0.564403	0.943954	-0.00229615	0.0175858		1.30411	0.452408	2.03836	0.464919	0.943954	0.472564	0.475451	0.943954	0.00335492	0.00209996
0.290411	0.608244	0.361644	0.524501	0.957475	0.556712	0.564579	0.957475	-0.00214638	0.0174499		0.290411	0.481617	0.361644	0.47933	0.957475	0.472598	0.475472	0.957475	0.00341471	0.00215976
3.67123	0.561942	0.884932	0.366536	0.971091	0.556691	0.564753	0.971091	-0.00199197	0.0173151		3.67123	0.46111	0.884932	0.48669	0.971091	0.472632	0.475494	0.971091	0.00347383	0.00221887
1.49863	0.479695	1.11233	0.322033	0.984801	0.556671	0.564926	0.984801	-0.00183286	0.0171815		1.49863	0.452427	1.11233	0.568271	0.984801	0.472667	0.475516	0.984801	0.00353225	0.0022773
2.0411	0.557674	2.04658	0.537757	0.998606	0.556653	0.565098	0.998606	-0.00166897	0.0170494		2.0411	0.457133	2.04658	0.475924	0.998606	0.472702	0.475539	0.998606	0.00358995	0.002335
2.91781	0.568806	1.16986	0.354993	1.01251	0.556636	0.565269	1.01251	-0.00150023	0.0169188		2.91781	0.472298	1.16986	0.567988	1.01251	0.472738	0.475562	1.01251	0.00364692	0.00239196
3.60548	0.535735	0.336986	0.50428	1.02651	0.556621	0.565438	1.02651	-0.00132654	0.0167901		3.60548	0.530678	0.336986	0.478329	1.02651	0.472775	0.475586	1.02651	0.00370311	0.00244816
1.59178	0.483853	1.06849	0.50613	1.0406	0.556608	0.565606	1.0406	-0.00114783	0.0166633		1.59178	0.459047	1.06849	0.490036	1.0406	0.472812	0.475611	1.0406	0.00375852	0.00250357
3.63836	0.763745	2.02466	0.579801	1.05479	0.556596	0.565772	1.05479	-0.000964038	0.0165386		3.63836	0.434652	2.02466	0.477624	1.05479	0.472849	0.475636	1.05479	0.00381314	0.00255818
1.64932	0.530967	0.443836	0.498064	1.06909	0.556587	0.565938	1.06909	-0.000775085	0.0164163		1.64932	0.500488	0.443836	0.454337	1.06909	0.472887	0.475661	1.06909	0.00386694	0.00261198
2.1863	0.545089	0.715068	0.734842	1.08348	0.556579	0.566102	1.08348	-0.000580914	0.0162964		2.1863	0.449191	0.715068	0.454652	1.08348	0.472926	0.475687	1.08348	0.00391992	0.00266496
0.758904	0.470347	1.29041	0.490148	1.09797	0.556573	0.566265	1.09797	-0.000381447	0.0161792		0.758904	0.461542	1.29041	0.466796	1.09797	0.472965	0.475714	1.09797	0.00397207	0.00271712
1.73151	0.518238	2.06027	0.693566	1.11256	0.556569	0.566427	1.11256	-0.00017663	0.016065		1.73151	0.471391	2.06027	0.462046	1.11256	0.473005	0.475741	1.11256	0.0040234	0.00276844
2.25479	0.511651	1.40274	0.461615	1.12726	0.556567	0.566587	1.12726	3.3569e-05	0.0159536		2.25479	0.487615	1.40274	0.453748	1.12726	0.473045	0.475769	1.12726	0.00407389	0.00281894
0.389041	0.556876	1.86575	0.468494	1.14205	0.556568	0.566747	1.14205	0.000249183	0.0158454		0.389041	0.503062	1.86575	0.471738	1.14205	0.473086	0.475797	1.14205	0.00412356	0.00286861
1.97808	0.519595	0.334247	0.525961	1.15695	0.55657	0.566905	1.15695	0.000470226	0.0157403		1.97808	0.516376	0.334247	0.450646	1.15695	0.473127	0.475826	1.15695	0.00417241	0.00291746
0.186301	0.736987	0.967123	0.490916	1.17195	0.556575	0.567063	1.17195	0.000696723	0.0156385		0.186301	0.475856	0.967123	0.43722	1.17195	0.473169	0.475855	1.17195	0.00422044	0.00296549
0.383562	0.113503	0.945205	0.591056	1.18706	0.556582	0.567219	1.18706	0.000928709	0.01554		0.383562	0.52619	0.945205	0.442191	1.18706	0.473211	0.475885	1.18706	0.00426766	0.00301271
1.48493	0.468093	1.20274	0.530177	1.20227	0.556591	0.567374	1.20227	0.00116622	0.0154452		1.48493	0.502394	1.20274	0.451546	1.20227	0.473254	0.475915	1.20227	0.0043141	0.00305914
0.649315	0.579253	1.37534	0.53972	1.21759	0.556603	0.567529	1.21759	0.00140928	0.015354		0.649315	0.488738	1.37534	0.460392	1.21759	0.473297	0.475945	1.21759	0.00435975	0.0031048
0.153425	0.605389	0.808219	0.573379	1.23302	0.556617	0.567682	1.23302	0.00165789	0.0152665		0.153425	0.471923	0.808219	0.487005	1.23302	0.47334	0.475976	1.23302	0.00440463	0.00314968
1.70959	0.710423	0.857534	0.444993	1.24855	0.556634	0.567835	1.24855	0.00191206	0.015183		1.70959	0.478738	0.857534	0.495037	1.24855	0.473385	0.476008	1.24855	0.00444876	0.0031938
0.810959	0.630921	0.843836	0.612528	1.26419	0.556653	0.567987	1.26419	0.00217182	0.0151034		0.810959	0.473883	0.843836	0.442329	1.26419	0.473429	0.47604	1.26419	0.00449216	0.00323721
2.04384	0.599524	2.01918	0.507051	1.27994	0.556674	0.568138	1.27994	0.00243717	0.0150281		2.04384	0.465247	2.01918	0.438721	1.27994	0.473474	0.476072	1.27994	0.00453488	0.00327992
0.90137	0.604463	0.813699	0.560785	1.2958	0.556699	0.568288	1.2958	0.00270812	0.0149572		0.90137	0.43678	0.813699	0.469957	1.2958	0.473519	0.476105	1.2958	0.00457694	0.00332198
2.08493	0.510161	1.08219	0.373355	1.31176	0.556726	0.568438	1.31176	0.00298467	0.0148909		2.08493	0.508391	1.08219	0.4642	1.31176	0.473565	0.476138	1.31176	0.00461838	0.00336342
0.567123	0.677033	1.29863	0.520775	1.32784	0.556756	0.568587	1.32784	0.0032668	0.0148293		0.567123	0.451673	1.29863	0.520416	1.32784	0.473611	0.476172	1.32784	0.00465923	0.00340427
3.1726	0.671055	1.54247	0.542838	1.34404	0.556788	0.568735	1.34404	0.00355451	0.0147725		3.1726	0.479091	1.54247	0.445987	1.34404	0.473658	0.476206	1.34404	0.00469952	0.00344457
1.46301	0.450157	2.09863	0.435395	1.36034	0.556824	0.568883	1.36034	0.00384776	0.0147208		1.46301	0.470078	2.09863	0.526993	1.36034	0.473705	0.47624	1.36034	0.00473931	0.00348435
1.6411	0.580595	0.693151	0.643808	1.37676	0.556862	0.56903	1.37676	0.00414654	0.0146742		1.6411	0.518228	0.693151	0.460461	1.37676	0.473752	0.476275	1.37676	0.00477861	0.00352365
2.14521	0.604438	0.191781	0.422254	1.39329	0.556904	0.569177	1.39329	0.00445083	0.0146328		2.14521	0.457851	0.191781	0.477162	1.39329	0.4738	0.47631	1.39329	0.00481745	0.0035625
0.364384	0.699837	0.528767	0.616356	1.40993	0.556948	0.569323	1.40993	0.0047606	0.0145966		0.364384	0.466489	0.528767	0.454456	1.40993	0.473848	0.476346	1.40993	0.00485587	0.00360091
0.60274	0.679698	1.03562	0.464014	1.4267	0.556996	0.569469	1.4267	0.00507583	0.0145658		0.60274	0.463016	1.03562	0.460186	1.4267	0.473897	0.476382	1.4267	0.00489386	0.00363891
1.12877	0.605951	0.515068	0.478597	1.44358	0.557047	0.569615	1.44358	0.0053965	0.0145404		1.12877	0.497864	0.515068	0.54308	1.44358	0.473946	0.476418	1.44358	0.00493145	0.0036765
1.10137	0.514817	1.00822	0.466358	1.46057	0.557101	0.56976	1.46057	0.00572257	0.0145204		1.10137	0.491	1.00822	0.472072	1.46057	0.473995	0.476455	1.46057	0.00496867	0.00371372
0.369863	0.595286	2.10137	0.579712	1.47769	0.557158	0.569905	1.47769	0.00605401	0.0145058		0.369863	0.474644	2.10137	0.448658	1.47769	0.474045	0.476492	1.47769	0.00500553	0.00375058
0.517808	0.439991	1.61096	0.603056	1.49492	0.557218	0.57005	1.49492	0.00639076	0.0144968		0.517808	0.447891	1.61096	0.460651	1.49492	0.474095	0.47653	1.49492	0.00504206	0.00378711
1.33973	0.454106	0.468493	0.575522	1.51227	0.557282	0.570195	1.51227	0.00673278	0.0144934		1.33973	0.452507	0.468493	0.462175	1.51227	0.474145	0.476568	1.51227	0.00507828	0.00382333
2.08493	0.51845	0.734247	0.653528	1.52975	0.55735	0.57034	1.52975	0.00708002	0.0144956		2.08493	0.459319	0.734247	0.471375	1.52975	0.474196	0.476606	1.52975	0.00511421	0.00385926
2.3589	0.480078	0.416438	0.508086	1.54734	0.55742	0.570485	1.54734	0.00743243	0.0145035		2.3589	0.464022	0.416438	0.46257	1.54734	0.474247	0.476644	1.54734	0.00514987	0.00389492
1.37808	0.510942	0.706849	0.583058	1.56506	0.557495	0.57063	1.56506	0.00778998	0.0145171		1.37808	0.460309	0.706849	0.460132	1.56506	0.474299	0.476683	1.56506	0.00518527	0.00393031
1.91233	0.563259	1.81096	0.480549	1.5829	0.557573	0.570775	1.5829	0.00815259	0.0145364		1.91233	0.466	1.81096	0.458752	1.5829	0.47435	0.476723	1.5829	0.00522042	0.00396547
2.39452	0.557786	4.47397	0.57136	1.60087	0.557654	0.570921	1.60087	0.00852018	0.0145614		2.39452	0.463449	4.47397	0.524996	1.60087	0.474403	0.476762	1.60087	0.00525536	0.0040004
0.367123	0.56151	1.96712	0.515824	1.61896	0.557739	0.571066	1.61896	0.0088926	0.0145922		0.367123	0.464679	1.96712	0.495812	1.61896	0.474455	0.476802	1.61896	0.0052901	0.00403515
0.769863	0.594969	0.742466	0.489721	1.63718	0.557828	0.571212	1.63718	0.00926971	0.0146288		0.769863	0.48626	0.742466	0.441579	1.63718	0.474508	0.476843	1.63718	0.00532469	0.00406973
1.08493	0.359367	1.01644	0.537688	1.65552	0.557921	0.571358	1.65552	0.00965145	0.0146713		1.08493	0.478377	1.01644	0.450266	1.65552	0.474561	0.476883	1.65552	0.00535912	0.00410417
0.791781	0.619667	1.28219	0.624124	1.67399	0.558018	0.571505	1.67399	0.0100377	0.0147196		0.791781	0.472538	1.28219	0.460215	1.67399	0.474615	0.476924	1.67399	0.00539341	0.00413846
0.369863	0.637874	1.49589	0.522481	1.69259	0.558118	0.571652	1.69259	0.0104284	0.0147738		0.369863	0.465733	1.49589	0.472281	1.69259	0.474669	0.476966	1.69259	0.00542758	0.00417262
0.605479	0.645596	1.72877	0.595037	1.71132	0.558222	0.5718	1.71132	0.0108234	0.0148338		0.605479	0.458981	1.72877	0.453555	1.71132	0.474723	0.477008	1.71132	0.00546162	0.00420667
0.854795	0.633892	0.986301	0.723419	1.73018	0.55833	0.571948	1.73018	0.0112228	0.0148996		0.854795	0.482555	0.986301	0.4796	1.73018	0.474778	0.47705	1.73018	0.00549555	0.00424059
1.17534	0.583613	1.47945	0.538935	1.74917	0.558443	0.572097	1.74917	0.0116262	0.0149712		1.17534	0.466318	1.47945	0.451393	1.74917	0.474833	0.477092	1.74917	0.00552936	0.0042744
0.465753	0.620439	0.29589	0.681918	1.76829	0.558559	0.572247	1.76829	0.0120337	0.0150487		0.465753	0.479574	0.29589	0.460324	1.76829	0.474888	0.477135	1.76829	0.00556305	0.0043081
1.19726	0.505189	0.846575	0.584538	1.78754	0.558679	0.572398	1.78754	0.0124451	0.0151319		1.19726	0.458661	0.846575	0.459775	1.78754	0.474944	0.477178	1.78754	0.00559664	0.00434168
0.356164	0.392657	1.07945	0.497789	1.80693	0.558804	0.572549	1.80693	0.0128603	0.0152208		0.356164	0.526035	1.07945	0.480415	1.80693	0.475	0.477221	1.80693	0.00563011	0.00437515
0.857534	0.604095	0.835616	0.657481	1.82646	0.558932	0.572701	1.82646	0.0132793	0.0153155		0.857534	0.483253	0.835616	0.502834	1.82646	0.475056	0.477265	1.82646	0.00566346	0.00440851
1.16438	0.737836	0.0575342	0.507229	1.84612	0.559065	0.572854	1.84612	0.0137019	0.0154159		1.16438	0.459659	0.0575342	0.482212	1.84612	0.475113	0.477309	1.84612	0.00569669	0.00444174
1.30137	0.728324	3.25479	0.583303	1.86591	0.559202	0.573009	1.86591	0.014128	0.015522		1.30137	0.497867	3.25479	0.447524	1.86591	0.47517	0.477354	1.86591	0.00572979	0.00447484
0.416438	0.5359	0.49589	0.593388	1.88585	0.559343	0.573164	1.88585	0.0145577	0.0156337		0.416438	0.512104	0.49589	0.473964	1.88585	0.475227	0.477398	1.88585	0.00576276	0.0045078
0.676712	0.527672	1.46849	0.470824	1.90592	0.559489	0.57332	1.90592	0.0149907	0.015751		0.676712	0.454322	1.46849	0.4771	1.90592	0.475284	0.477443	1.90592	0.00579558	0.00454062
0.986301	0.536601	2.4411	0.387852	1.92613	0.559639	0.573478	1.92613	0.015427	0.0158739		0.986301	0.440852	2.4411	0.490584	1.92613	0.475342	0.477489	1.92613	0.00582824	0.00457328
1.20548	0.473769	4.08493	0.586129	1.94648	0.559793	0.573636	1.94648	0.0158666	0.0160023		1.20548	0.43259	4.08493	0.505446	1.94648	0.475401	0.477534	1.94648	0.00586073	0.00460577
0.994521	0.595691	1.43562	0.606311	1.96698	0.559952	0.573796	1.96698	0.0163092	0.0161362		0.994521	0.502857	1.43562	0.453595	1.96698	0.475459	0.477581	1.96698	0.00589303	0.00463807
1.26301	0.613487	1.32877	0.51929	1.98761	0.560115	0.573958	1.98761	0.0167547	0.0162755		1.26301	0.456398	1.32877	0.512666	1.98761	0.475518	0.477627	1.98761	0.00592511	0.00467015
1.56986	0.601461	3.26575	0.570791	2.0084	0.560282	0.57412	2.0084	0.017203	0.0164201		1.56986	0.457023	3.26575	0.455094	2.0084	0.475577	0.477674	2.0084	0.00595694	0.00470199
1.74247	0.664654	0.608219	0.623725	2.02932	0.560455	0.574285	2.02932	0.0176537	0.0165698		1.74247	0.48641	0.608219	0.472859	2.02932	0.475637	0.477721	2.02932	0.00598847	0.00473352
0.778082	0.441283	1.20274	0.609943	2.05039	0.560631	0.57445	2.05039	0.0181065	0.0167245		0.778082	0.477304	1.20274	0.458793	2.05039	0.475697	0.477768	2.05039	0.00601963	0.00476467
1.02192	0.614008	1.54795	0.619561	2.07161	0.560812	0.574618	2.07161	0.0185609	0.0168839		1.02192	0.453903	1.54795	0.479862	2.07161	0.475757	0.477816	2.07161	0.00605032	0.00479536
1.27123	0.497727	1.04384	0.611988	2.09297	0.560998	0.574786	2.09297	0.0190166	0.0170478		1.27123	0.461236	1.04384	0.487045	2.09297	0.475818	0.477864	2.09297	0.00608047	0.00482551
1.07671	0.632318	1.25479	0.63546	2.11449	0.561188	0.574957	2.11449	0.0194734	0.017216		1.07671	0.476315	1.25479	0.479847	2.11449	0.475878	0.477912	2.11449	0.00611002	0.00485506
3.50685	0.552524	1.50411	0.579473	2.13615	0.561383	0.575129	2.13615	0.019931	0.0173885		3.50685	0.488103	1.50411	0.480971	2.13615	0.47594	0.47796	2.13615	0.00613894	0.00488398
1.25753	0.821477	1.56438	0.774925	2.15796	0.561582	0.575303	2.15796	0.0203894	0.0175652		1.25753	0.468352	1.56438	0.468324	2.15796	0.476001	0.478009	2.15796	0.00616718	0.00491222
1.78904	0.777235	1.77808	0.741233	2.17993	0.561786	0.575479	2.17993	0.0208483	0.0177459		1.78904	0.468322	1.77808	0.461458	2.17993	0.476063	0.478058	2.17993	0.00619471	0.00493976
1.66849	0.652554	0.0273973	0.432589	2.20205	0.561994	0.575656	2.20205	0.0213077	0.0179306		1.66849	0.486909	0.0273973	0.508674	2.20205	0.476125	0.478108	2.20205	0.00622151	0.00496656
2.20822	0.659413	1.24932	0.497741	2.22432	0.562207	0.575835	2.22432	0.0217674	0.0181192		2.20822	0.472752	1.24932	0.467366	2.22432	0.476187	0.478157	2.22432	0.00624752	0.00499257
2.63562	0.578897	2.32329	0.604696	2.24675	0.562425	0.576017	2.24675	0.0222271	0.0183114		2.63562	0.452084	2.32329	0.47444	2.24675	0.476249	0.478207	2.24675	0.00627266	0.00501771
2.84932	0.522533	1.74521	0.559323	2.26933	0.562647	0.5762	2.26933	0.0226866	0.0185073		2.84932	0.44298	1.74521	0.484279	2.26933	0.476312	0.478258	2.26933	0.00629692	0.00504196
0.939726	0.64551	1.74247	0.518639	2.29207	0.562874	0.576385	2.29207	0.023146	0.0187067		0.939726	0.492467	1.74247	0.446609	2.29207	0.476375	0.478308	2.29207	0.00632026	0.00506531
1.18904	0.655263	1.52877	0.623858	2.31497	0.563106	0.576572	2.31497	0.0236053	0.0189097		1.18904	0.472123	1.52877	0.489748	2.31497	0.476438	0.478359	2.31497	0.00634271	0.00508775
1.46849	0.5435	2.00548	0.663325	2.33802	0.563342	0.576761	2.33802	0.0240644	0.0191163		1.46849	0.523987	2.00548	0.458844	2.33802	0.476502	0.478409	2.33802	0.00636423	0.00510927
2.1863	0.698754	1.35616	0.692098	2.36124	0.563582	0.576952	2.36124	0.0245231	0.0193263		2.1863	0.477993	1.35616	0.502971	2.36124	0.476565	0.478461	2.36124	0.0063848	0.00512985
0.413699	0.475394	0.772603	0.628372	2.38462	0.563828	0.577145	2.38462	0.0249815	0.0195397		0.413699	0.470171	0.772603	0.434414	2.38462	0.476629	0.478512	2.38462	0.00640441	0.00514946
0.50137	0.536179	0.865753	0.544025	2.40816	0.564077	0.577341	2.40816	0.0254395	0.0197565		0.50137	0.44353	0.865753	0.452423	2.40816	0.476693	0.478563	2.40816	0.00642302	0.00516807
0.660274	0.523401	1.36438	0.567137	2.43187	0.564332	0.577538	2.43187	0.0258969	0.0199765		0.660274	0.48382	1.36438	0.465709	2.43187	0.476757	0.478615	2.43187	0.00644063	0.00518567
0.942466	0.496734	4.34521	0.703354	2.45574	0.564591	0.577738	2.45574	0.0263538	0.0201999		0.942466	0.465341	4.34521	0.496595	2.45574	0.476822	0.478667	2.45574	0.0064572	0.00520225
1.71233	0.445005	0.868493	0.594021	2.47978	0.564854	0.57794	2.47978	0.02681	0.0204264		1.71233	0.464863	0.868493	0.454731	2.47978	0.476886	0.478719	2.47978	0.00647272	0.00521777
4.0274	0.593258	1.12055	0.521236	2.50398	0.565122	0.578144	2.50398	0.0272656	0.0206562		4.0274	0.466649	1.12055	0.462658	2.50398	0.476951	0.478771	2.50398	0.0064872	0.00523225
4.69315	0.398772	5.80822	0.544408	2.52835	0.565395	0.578351	2.52835	0.0277206	0.0208891		4.69315	0.475675	5.80822	0.490764	2.52835	0.477016	0.478823	2.52835	0.00650063	0.00524568
5.05479	0.57277	0.334247	0.712218	2.55289	0.565672	0.57856	2.55289	0.0281749	0.0211253		5.05479	0.470945	0.334247	0.46422	2.55289	0.477081	0.478876	2.55289	0.00651301	0.00525806
0.0493151	0.607098	0.794521	0.628326	2.57761	0.565954	0.578771	2.57761	0.0286287	0.0213647		0.0493151	0.471115	0.794521	0.497023	2.57761	0.477146	0.478928	2.57761	0.00652435	0.00526939
6.0411	0.514256	1.00822	0.533076	2.60249	0.56624	0.578985	2.60249	0.0290818	0.0216073		6.0411	0.496705	1.00822	0.4866	2.60249	0.477211	0.478981	2.60249	0.00653463	0.00527968
0.8	0.555756	0.936986	0.63474	2.62755	0.566531	0.579201	2.62755	0.0295342	0.0218531		0.8	0.458382	0.936986	0.453869	2.62755	0.477277	0.479034	2.62755	0.00654387	0.00528891
1.31507	0.544543	1.1589	0.673099	2.65278	0.566826	0.579419	2.65278	0.029986	0.022102		1.31507	0.481074	1.1589	0.469126	2.65278	0.477342	0.479087	2.65278	0.00655202	0.00529707
1.50959	0.482528	0.917808	0.562878	2.67819	0.567126	0.57964	2.67819	0.0304368	0.0223539		1.50959	0.459713	0.917808	0.472329	2.67819	0.477408	0.47914	2.67819	0.00655906	0.0053041
1.74247	0.573751	1.93151	0.691591	2.70377	0.567431	0.579864	2.70377	0.0308867	0.0226088		1.74247	0.452243	1.93151	0.468179	2.70377	0.477473	0.479193	2.70377	0.00656495	0.00531
2.65753	0.636413	3.93151	0.570835	2.72953	0.56774	0.58009	2.72953	0.0313358	0.0228667		2.65753	0.477808	3.93151	0.47572	2.72953	0.477539	0.479246	2.72953	0.00656972	0.00531476
0.276712	0.610561	0.794521	0.72547	2.75547	0.568053	0.580319	2.75547	0.0317839	0.0231275		0.276712	0.467262	0.794521	0.48995	2.75547	0.477605	0.479299	2.75547	0.00657334	0.00531838
3.51507	0.622165	3.49589	0.582188	2.78159	0.568371	0.58055	2.78159	0.0322309	0.0233911		3.51507	0.496062	3.49589	0.471337	2.78159	0.47767	0.479352	2.78159	0.00657578	0.00532083
1.59726	0.609236	1.27397	0.554273	2.8079	0.568693	0.580784	2.8079	0.0326769	0.0236576		1.59726	0.460524	1.27397	0.466083	2.8079	0.477736	0.479405	2.8079	0.00657705	0.00532209
0.857534	0.647478	5.45479	0.531122	2.83438	0.56902	0.58102	2.83438	0.0331218	0.0239269		0.857534	0.475157	5.45479	0.513157	2.83438	0.477802	0.479459	2.83438	0.00657713	0.00532217
1.06849	0.545734	1.26849	0.580239	2.86105	0.569351	0.58126	2.86105	0.0335655	0.0241989		1.06849	0.487982	1.26849	0.457475	2.86105	0.477868	0.479512	2.86105	0.00657598	0.00532102
1.27397	0.642058	3.51507	0.511407	2.88791	0.569687	0.581502	2.88791	0.0340078	0.0244734		1.27397	0.460573	3.51507	0.48708	2.88791	0.477933	0.479565	2.88791	0.00657356	0.0053186
1.68493	0.592615	4.58904	0.573226	2.91495	0.570027	0.581746	2.91495	0.0344486	0.0247504		1.68493	0.472665	4.58904	0.490206	2.91495	0.477999	0.479618	2.91495	0.00656984	0.00531489
3.53425	0.617961	0.542466	0.41291	2.94218	0.570371	0.581994	2.94218	0.0348878	0.0250297		3.53425	0.453109	0.542466	0.435891	2.94218	0.478065	0.479671	2.94218	0.00656478	0.00530982
0.287671	0.592878	1.0137	0.435623	2.9696	0.57072	0.582244	2.9696	0.0353253	0.0253113		0.287671	0.455892	1.0137	0.514222	2.9696	0.47813	0.479725	2.9696	0.00655835	0.0053034
0.0465753	0.579424	3.67945	0.595263	2.99721	0.571073	0.582497	2.99721	0.0357611	0.0255951		0.0465753	0.506653	3.67945	0.454076	2.99721	0.478196	0.479778	2.99721	0.00655057	0.00529562
4.34795	0.652935	1.66575	0.645902	3.02501	0.571431	0.582753	3.02501	0.0361952	0.0258811		4.34795	0.471552	1.66575	0.469232	3.02501	0.478261	0.479831	3.02501	0.00654143	0.00528647
5.37808	0.569206	0.679452	0.680761	3.05301	0.571793	0.583012	3.05301	0.0366276	0.0261694		5.37808	0.475879	0.679452	0.479547	3.05301	0.478327	0.479883	3.05301	0.00653092	0.00527597
1.76164	0.556395	0.917808	0.582998	3.0812	0.572159	0.583274	3.0812	0.0370582	0.0264599		1.76164	0.46821	0.917808	0.466502	3.0812	0.478392	0.479936	3.0812	0.00651906	0.0052641
3.19452	0.676704	1.43562	0.409147	3.10959	0.57253	0.583538	3.10959	0.0374871	0.0267525		3.19452	0.459242	1.43562	0.487385	3.10959	0.478457	0.479989	3.10959	0.0065058	0.00525084
3.97534	0.417195	0.172603	0.5394	3.13817	0.572905	0.583806	3.13817	0.0379141	0.0270473		3.97534	0.487924	0.172603	0.491354	3.13817	0.478522	0.480041	3.13817	0.00649114	0.00523619
3.51507	0.603207	1.93425	0.691965	3.16696	0.573284	0.584076	3.16696	0.0383392	0.027344		3.51507	0.47326	1.93425	0.484086	3.16696	0.478587	0.480094	3.16696	0.00647507	0.00522012
1.32877	0.564905	1.02466	0.569177	3.19594	0.573667	0.58435	3.19594	0.0387621	0.0276426		1.32877	0.454919	1.02466	0.500846	3.19594	0.478652	0.480146	3.19594	0.00645754	0.00520259
2.00822	0.55431	1.25205	0.499735	3.22513	0.574055	0.584626	3.22513	0.0391826	0.0279428		2.00822	0.455688	1.25205	0.502374	3.22513	0.478717	0.480198	3.22513	0.0064385	0.00518355
1.58904	0.59047	1.75342	0.775268	3.25451	0.574447	0.584906	3.25451	0.0396008	0.0282445		1.58904	0.439824	1.75342	0.483694	3.25451	0.478781	0.48025	3.25451	0.00641794	0.00516299
0.413699	0.431995	2.00548	0.643878	3.28411	0.574843	0.585188	3.28411	0.0400163	0.0285475		0.413699	0.469941	2.00548	0.465123	3.28411	0.478845	0.480301	3.28411	0.00639582	0.00514087
4.58356	0.724989	0.772603	0.596982	3.3139	0.575243	0.585474	3.3139	0.040429	0.0288518		4.58356	0.491315	0.772603	0.451999	3.3139	0.478909	0.480353	3.3139	0.00637212	0.00511717
4.72055	0.612785	0.923288	0.625352	3.34391	0.575647	0.585762	3.34391	0.040839	0.0291572		4.72055	0.458975	0.923288	0.473204	3.34391	0.478973	0.480404	3.34391	0.00634684	0.00509188
0.989041	0.640939	1.25479	0.491156	3.37412	0.576056	0.586054	3.37412	0.0412463	0.0294639		0.989041	0.456466	1.25479	0.556309	3.37412	0.479036	0.480455	3.37412	0.00631997	0.00506502
1.32603	0.728176	0.750685	0.531492	3.40455	0.576468	0.586348	3.40455	0.0416508	0.0297718		1.32603	0.455778	0.750685	0.45162	3.40455	0.4791	0.480506	3.40455	0.00629153	0.00503657
3.49589	0.533571	1.05753	0.572497	3.43518	0.576884	0.586646	3.43518	0.0420526	0.0300809		3.49589	0.514853	1.05753	0.463524	3.43518	0.479163	0.480556	3.43518	0.0062615	0.00500654
0.70411	0.548273	1.49863	0.555616	3.46603	0.577305	0.586947	3.46603	0.0424517	0.0303912		0.70411	0.493425	1.49863	0.445847	3.46603	0.479225	0.480606	3.46603	0.00622989	0.00497493
2.22192	0.627947	1.86301	0.300343	3.4971	0.57773	0.587251	3.4971	0.0428479	0.0307027		2.22192	0.45223	1.86301	0.514609	3.4971	0.479287	0.480656	3.4971	0.00619669	0.00494174
0.794521	0.575115	0.841096	0.536889	3.52838	0.578158	0.587558	3.52838	0.043241	0.031015		0.794521	0.485232	0.841096	0.472394	3.52838	0.479349	0.480705	3.52838	0.00616187	0.00490692
5.40548	0.68461	1.14795	0.670268	3.55987	0.57859	0.587868	3.55987	0.0436308	0.0313278		5.40548	0.47673	1.14795	0.45976	3.55987	0.479411	0.480754	3.55987	0.0061254	0.00487044
3.08493	0.368295	1.34795	0.677824	3.59159	0.579027	0.588181	3.59159	0.044017	0.031641		3.08493	0.539004	1.34795	0.474506	3.59159	0.479472	0.480803	3.59159	0.00608726	0.00483231
18.9167	0.687546	1.6137	0.78477	3.62353	0.579467	0.588498	3.62353	0.0443996	0.0319546		18.9167	0.488118	1.6137	0.455629	3.62353	0.479533	0.480851	3.62353	0.00604745	0.0047925
21.5	0.544519	1.87397	0.685081	3.65569	0.579911	0.588817	3.65569	0.0447785	0.0322682		21.5	0.482492	1.87397	0.444942	3.65569	0.479594	0.480899	3.65569	0.00600596	0.00475101
21.4167	0.626647	0.547945	0.525958	3.68807	0.580359	0.58914	3.68807	0.0451533	0.0325818		21.4167	0.451031	0.547945	0.470889	3.68807	0.479654	0.480947	3.68807	0.00596278	0.00470782
20.1667	0.612218	2.8411	0.594464	3.72068	0.58081	0.589466	3.72068	0.0455239	0.032895		20.1667	0.467353	2.8411	0.460103	3.72068	0.479713	0.480994	3.72068	0.00591789	0.00466293
19.3333	0.665792	2.75616	0.597089	3.75351	0.581265	0.589795	3.75351	0.0458903	0.0332079		19.3333	0.474985	2.75616	0.453424	3.75351	0.479772	0.48104	3.75351	0.00587129	0.00461634
19.0833	0.578337	1.26027	0.506669	3.78658	0.581724	0.590127	3.78658	0.0462524	0.0335203		19.0833	0.464219	1.26027	0.461526	3.78658	0.479831	0.481087	3.78658	0.00582299	0.00456803
20.6667	0.721914	0.879452	0.571275	3.81987	0.582187	0.590462	3.81987	0.0466103	0.0338324		20.6667	0.472498	0.879452	0.462577	3.81987	0.479889	0.481132	3.81987	0.00577298	0.00451803
19.4167	0.554925	0.449315	0.636012	3.85339	0.582653	0.5908	3.85339	0.046964	0.0341442		19.4167	0.506357	0.449315	0.480749	3.85339	0.479947	0.481177	3.85339	0.00572127	0.00446631
21.75	0.575931	0.153425	0.596395	3.88715	0.583123	0.591142	3.88715	0.0473134	0.0344556		21.75	0.474323	0.153425	0.439937	3.88715	0.480004	0.481222	3.88715	0.00566785	0.00441289
18.4167	0.682427	0.832877	0.613383	3.92115	0.583596	0.591486	3.92115	0.0476586	0.0347666		18.4167	0.452187	0.832877	0.463766	3.92115	0.480061	0.481266	3.92115	0.00561273	0.00435777
20.1667	0.625042	1.86301	0.481632	3.95537	0.584072	0.591834	3.95537	0.0479994	0.035077		20.1667	0.464214	1.86301	0.461052	3.95537	0.480117	0.48131	3.95537	0.00555591	0.00430095
19.4167	0.657845	0.89863	0.62211	3.98984	0.584552	0.592185	3.98984	0.0483355	0.0353866		19.4167	0.474172	0.89863	0.465688	3.98984	0.480173	0.481353	3.98984	0.00549741	0.00424245
21.9167	0.696616	1.18356	0.285503	4.02455	0.585036	0.592538	4.02455	0.0486668	0.0356952		21.9167	0.470932	1.18356	0.470503	4.02455	0.480228	0.481395	4.02455	0.00543725	0.00418229
19.4167	0.649084	4.69315	0.489287	4.0595	0.585522	0.592895	4.0595	0.0489931	0.0360025		19.4167	0.492994	4.69315	0.537416	4.0595	0.480282	0.481437	4.0595	0.00537543	0.00412048
21.6667	0.562147	0.810959	0.559274	4.09469	0.586012	0.593255	4.09469	0.0493143	0.0363086		21.6667	0.471706	0.810959	0.459717	4.09469	0.480336	0.481478	4.09469	0.00531198	0.00405702
19.25	0.593486	1.07123	0.672469	4.13013	0.586505	0.593619	4.13013	0.0496304	0.0366133		19.25	0.56752	1.07123	0.454111	4.13013	0.480389	0.481519	4.13013	0.0052469	0.00399194
21.8333	0.605723	3.60548	0.543374	4.16581	0.587002	0.593985	4.16581	0.0499412	0.0369165		21.8333	0.489324	3.60548	0.461056	4.16581	0.480441	0.481559	4.16581	0.00518019	0.00392524
20.4167	0.797772	1.09589	0.562246	4.20174	0.587501	0.594354	4.20174	0.0502469	0.0372182		20.4167	0.455312	1.09589	0.441638	4.20174	0.480493	0.481598	4.20174	0.00511187	0.00385691
20.75	0.765709	1.59452	0.533501	4.23792	0.588004	0.594726	4.23792	0.0505474	0.0375186		20.75	0.475734	1.59452	0.459276	4.23792	0.480544	0.481637	4.23792	0.00504191	0.00378696
18.5	0.59207	1.83562	0.512652	4.27435	0.588509	0.595101	4.27435	0.0508426	0.0378174		18.5	0.475209	1.83562	0.457124	4.27435	0.480595	0.481674	4.27435	0.00497033	0.00371538
21.8333	0.798595	1.2274	0.600239	4.31104	0.589018	0.595479	4.31104	0.0511327	0.0381149		21.8333	0.43978	1.2274	0.462578	4.31104	0.480644	0.481712	4.31104	0.00489713	0.00364218
20.1667	0.563455	3.95342	0.488946	4.34798	0.589529	0.595861	4.34798	0.0514175	0.0384108		20.1667	0.496215	3.95342	0.521243	4.34798	0.480693	0.481748	4.34798	0.00482232	0.00356737
20.3333	0.599982	0.539726	0.388467	4.38518	0.590043	0.596245	4.38518	0.0516967	0.0387048		20.3333	0.464772	0.539726	0.476338	4.38518	0.480742	0.481784	4.38518	0.00474598	0.00349103
20.75	0.601296	0.0547945	0.574157	4.42264	0.59056	0.596632	4.42264	0.0519702	0.0389967		20.75	0.480576	0.0547945	0.477808	4.42264	0.480789	0.481819	4.42264	0.00466815	0.0034132
18.4167	0.555517	0.0438356	0.514921	4.46035	0.59108	0.597022	4.46035	0.0522379	0.0392865		18.4167	0.469013	0.0438356	0.563446	4.46035	0.480836	0.481853	4.46035	0.00458884	0.00333389
19.0833	0.661386	0.734247	0.725926	4.49833	0.591602	0.597415	4.49833	0.0524997	0.0395741		19.0833	0.455288	0.734247	0.465868	4.49833	0.480882	0.481886	4.49833	0.00450808	0.00325313
18.5	0.634149	0.980822	0.513055	4.53658	0.592127	0.59781	4.53658	0.0527556	0.0398593		18.5	0.446475	0.980822	0.464846	4.53658	0.480927	0.481919	4.53658	0.0044259	0.00317094
18.3333	0.579016	1.74247	0.469681	4.57509	0.592655	0.598209	4.57509	0.0530054	0.0401421		18.3333	0.465112	1.74247	0.470226	4.57509	0.480971	0.48195	4.57509	0.00434232	0.00308736
21.3333	0.61186	4.38082	0.607363	4.61386	0.593185	0.59861	4.61386	0.0532489	0.040422		21.3333	0.489023	4.38082	0.477192	4.61386	0.481014	0.481981	4.61386	0.00425746	0.0030025
16.5	0.558209	1.60274	0.777046	4.65291	0.593717	0.599014	4.65291	0.0534858	0.0406989		16.5	0.469515	1.60274	0.47866	4.65291	0.481057	0.482011	4.65291	0.00417137	0.00291642
9.41667	0.610816	2.13425	0.649676	4.69223	0.594252	0.599421	4.69223	0.0537162	0.0409727		9.41667	0.476741	2.13425	0.442997	4.69223	0.481099	0.48204	4.69223	0.00408407	0.00282912
11.3333	0.691812	0.994521	0.4673	4.73182	0.594789	0.599831	4.73182	0.0539398	0.0412433		11.3333	0.488656	0.994521	0.545598	4.73182	0.48114	0.482069	4.73182	0.00399563	0.00274067
12.1667	0.502827	1.27397	0.593114	4.77169	0.595329	0.600244	4.77169	0.0541565	0.0415104		12.1667	0.527518	1.27397	0.471371	4.77169	0.48118	0.482096	4.77169	0.00390611	0.00265115
13.0833	0.626332	1.43288	0.447423	4.81184	0.59587	0.600659	4.81184	0.0543664	0.041774		13.0833	0.455847	1.43288	0.489314	4.81184	0.481219	0.482123	4.81184	0.00381551	0.00256056
14.1667	0.72262	0.161644	0.5772	4.85226	0.596414	0.601076	4.85226	0.0545694	0.0420341		14.1667	0.458875	0.161644	0.456749	4.85226	0.481257	0.482148	4.85226	0.00372384	0.00246888
13.0833	0.610634	1.33699	0.620154	4.89297	0.59696	0.601497	4.89297	0.0547654	0.0422908		13.0833	0.454852	1.33699	0.49911	4.89297	0.481294	0.482173	4.89297	0.00363109	0.00237614
14.9167	0.70286	1.87397	0.826774	4.93396	0.597507	0.60192	4.93396	0.0549546	0.042544		14.9167	0.45	1.87397	0.493756	4.93396	0.48133	0.482197	4.93396	0.00353727	0.00228231
10.4167	0.582138	21.5833	0.660621	4.97523	0.598057	0.602345	4.97523	0.0551369	0.0427937		10.4167	0.475437	21.5833	0.478591	4.97523	0.481366	0.482219	4.97523	0.00344237	0.00218742
11.9167	0.610587	19.1667	0.666542	5.01679	0.598608	0.602773	5.01679	0.0553123	0.0430399		11.9167	0.481155	19.1667	0.480768	5.01679	0.4814	0.482241	5.01679	0.0033464	0.00209144
16.8333	0.7662	18.9167	0.753816	5.05864	0.599161	0.603203	5.05864	0.0554807	0.0432824		16.8333	0.485193	18.9167	0.456612	5.05864	0.481434	0.482262	5.05864	0.00324943	0.00199448
10.0833	0.557066	18.9167	0.659062	5.10078	0.599716	0.603636	5.10078	0.0556418	0.0435211		10.0833	0.548613	18.9167	0.490548	5.10078	0.481466	0.482282	5.10078	0.00315157	0.00189662
14	0.652333	18.25	0.854724	5.14322	0.600272	0.604072	5.14322	0.0557957	0.0437559		14	0.467668	18.25	0.460058	5.14322	0.481498	0.482301	5.14322	0.00305285	0.00179789
14.8333	0.623846	18.75	0.869623	5.18595	0.60083	0.604509	5.18595	0.0559423	0.0439867		14.8333	0.483969	18.75	0.470184	5.18595	0.481528	0.482319	5.18595	0.00295325	0.00169829
9.5	0.639778	19	0.603096	5.22897	0.60139	0.604949	5.22897	0.0560817	0.0442135		9.5	0.485215	19	0.46966	5.22897	0.481558	0.482336	5.22897	0.00285278	0.00159782
12.6667	0.620108	20.5833	0.60931	5.2723	0.601951	0.605391	5.2723	0.0562139	0.0444365		12.6667	0.553046	20.5833	0.459689	5.2723	0.481586	0.482352	5.2723	0.00275143	0.00149648
10.75	0.754934	21.1667	0.855554	5.31593	0.602513	0.605835	5.31593	0.0563388	0.0446555		10.75	0.456736	21.1667	0.48156	5.31593	0.481614	0.482367	5.31593	0.00264922	0.00139426
16.0833	0.532381	21.0833	0.661474	5.35986	0.603076	0.606282	5.35986	0.0564564	0.0448706		16.0833	0.491058	21.0833	0.498632	5.35986	0.48164	0.482381	5.35986	0.00254614	0.00129118
8.5	0.662175	21	0.680504	5.40409	0.603641	0.606731	5.40409	0.0565667	0.0450816		8.5	0.480886	21	0.490431	5.40409	0.481666	0.482394	5.40409	0.00244227	0.00118732
8.5	0.675704	20.8333	0.721796	5.44864	0.604206	0.607182	5.44864	0.0566694	0.0452882		8.5	0.500556	20.8333	0.485247	5.44864	0.48169	0.482406	5.44864	0.00233777	0.00108282
15.1667	0.652548	21.8333	0.745445	5.49349	0.604773	0.607634	5.49349	0.0567644	0.0454903		15.1667	0.461589	21.8333	0.45156	5.49349	0.481713	0.482417	5.49349	0.00223274	0.000977786
17.3333	0.612909	21.1667	0.622929	5.53866	0.605341	0.608089	5.53866	0.0568517	0.0456878		17.3333	0.461929	21.1667	0.491808	5.53866	0.481736	0.482426	5.53866	0.00212722	0.000872261
13.3333	0.58789	21.3333	0.643083	5.58414	0.605909	0.608546	5.58414	0.0569312	0.0458807		13.3333	0.478006	21.3333	0.434853	5.58414	0.481757	0.482435	5.58414	0.00202119	0.000766238
12.0833	0.726709	21.6667	0.55247	5.62993	0.606479	0.609005	5.62993	0.057003	0.046069		12.0833	0.468809	21.6667	0.535745	5.62993	0.481777	0.482443	5.62993	0.00191467	0.000659719
10.1667	0.655995	21.8333	0.789053	5.67605	0.607049	0.609466	5.67605	0.0570671	0.0462527		10.1667	0.469513	21.8333	0.469069	5.67605	0.481796	0.482449	5.67605	0.00180766	0.000552702
8.91667	0.619381	19.6667	0.603147	5.72248	0.607619	0.609928	5.72248	0.0571234	0.0464318		8.91667	0.492234	19.6667	0.534254	5.72248	0.481814	0.482455	5.72248	0.00170014	0.000445189
15.9167	0.690892	19.5833	0.696008	5.76924	0.60819	0.610393	5.76924	0.0571719	0.0466063		15.9167	0.479611	19.5833	0.448179	5.76924	0.481831	0.482459	5.76924	0.00159213	0.000337179
15.5	0.686625	15.6667	0.716271	5.81633	0.608762	0.610859	5.81633	0.0572127	0.0467762		15.5	0.489443	15.6667	0.454682	5.81633	0.481847	0.482463	5.81633	0.00148367	0.000228711
17.6667	0.622647	20	0.643885	5.86374	0.609334	0.611326	5.86374	0.0572456	0.0469413		17.6667	0.46692	20	0.490975	5.86374	0.481862	0.482465	5.86374	0.00137483	0.000119876
15.25	0.7386	20.8333	0.669131	5.91148	0.609907	0.611796	5.91148	0.0572706	0.0471015		15.25	0.454263	20.8333	0.487551	5.91148	0.481876	0.482466	5.91148	0.00126564	1.06883e-05
9.5	0.637871	20.75	0.664464	5.95955	0.610479	0.612267	5.95955	0.0572877	0.047257		9.5	0.492833	20.75	0.471885	5.95955	0.481889	0.482466	5.95955	0.0011561	-9.88518e-05
15.4167	0.700469	20.9167	0.686277	6.00796	0.611052	0.612739	6.00796	0.0572969	0.0474076		15.4167	0.464583	20.9167	0.453055	6.00796	0.4819	0.482465	6.00796	0.00104621	-0.000208744
13.6667	0.709965	21.5	0.760168	6.0567	0.611625	0.613213	6.0567	0.0572981	0.0475533		13.6667	0.468234	21.5	0.463113	6.0567	0.481911	0.482463	6.0567	0.000936022	-0.000318932
11.3333	0.640721	21.3333	0.621471	6.10579	0.612198	0.613689	6.10579	0.0572913	0.0476941		11.3333	0.471987	21.3333	0.480152	6.10579	0.48192	0.48246	6.10579	0.000825626	-0.000429329
13.8333	0.740216	21.25	0.689273	6.15521	0.612771	0.614166	6.15521	0.0572765	0.0478298		13.8333	0.480816	21.25	0.46383	6.15521	0.481928	0.482456	6.15521	0.000715029	-0.000539925
10.1667	0.653378	18.25	0.578752	6.20498	0.613344	0.614644	6.20498	0.0572537	0.0479605		10.1667	0.474186	18.25	0.481645	6.20498	0.481935	0.48245	6.20498	0.000604233	-0.000650722
14.6667	0.716984	19.25	0.566473	6.25509	0.613917	0.615124	6.25509	0.0572228	0.0480862		14.6667	0.46512	19.25	0.518107	6.25509	0.481941	0.482444	6.25509	0.000493237	-0.000761718
16.4167	0.569982	20	0.782187	6.30556	0.614489	0.615605	6.30556	0.0571839	0.0482069		16.4167	0.446288	20	0.448513	6.30556	0.481946	0.482436	6.30556	0.000382041	-0.000872914
15.8333	0.862948	18	0.771768	6.35637	0.615061	0.616087	6.35637	0.0571369	0.0483225		15.8333	0.45937	18	0.472025	6.35637	0.48195	0.482427	6.35637	0.000270644	-0.00098431
17.1667	0.63068	19	0.709896	6.40754	0.615632	0.61657	6.40754	0.0570819	0.0484332		17.1667	0.496123	19	0.478949	6.40754	0.481953	0.482418	6.40754	0.000159048	-0.00109591
12.75	0.614388	20.5833	0.763857	6.45906	0.616203	0.617054	6.45906	0.0570189	0.0485388		12.75	0.469831	20.5833	0.48043	6.45906	0.481954	0.482407	6.45906	4.72523e-05	-0.0012077
11.5	0.634339	21.8333	0.627968	6.51094	0.616773	0.61754	6.51094	0.0569478	0.0486394		11.5	0.465192	21.8333	0.443886	6.51094	0.481955	0.482395	6.51094	-6.47436e-05	-0.0013197
16.3333	0.506426	19	0.618674	6.56319	0.617342	0.618026	6.56319	0.0568687	0.0487349		16.3333	0.578869	19	0.493188	6.56319	0.481954	0.482381	6.56319	-0.000176939	-0.00143189
14.25	0.676831	19.8333	0.744766	6.61579	0.617911	0.618513	6.61579	0.0567816	0.0488255		14.25	0.454207	19.8333	0.466661	6.61579	0.481953	0.482367	6.61579	-0.000289335	-0.00154429
8.08333	0.668371	18.4167	0.593559	6.66876	0.618479	0.619002	6.66876	0.0566864	0.048911		8.08333	0.47106	18.4167	0.457456	6.66876	0.48195	0.482352	6.66876	-0.000401931	-0.00165689
11.1667	0.816705	18.0833	0.681113	6.7221	0.619046	0.619491	6.7221	0.0565832	0.0489916		11.1667	0.46388	18.0833	0.44037	6.7221	0.481946	0.482335	6.7221	-0.000514727	-0.00176968
13.8333	0.651118	17	0.628066	6.77582	0.619612	0.619981	6.77582	0.056472	0.0490671		13.8333	0.446307	17	0.475842	6.77582	0.48194	0.482317	6.77582	-0.000627722	-0.00188268
15.0833	0.781545	13.9167	0.439249	6.8299	0.620176	0.620471	6.8299	0.0563527	0.0491375		15.0833	0.469462	13.9167	0.489904	6.8299	0.481934	0.482299	6.8299	-0.000740918	-0.00199587
8.83333	0.631861	8.25	0.774297	6.88436	0.62074	0.620963	6.88436	0.0562254	0.049203		8.83333	0.464979	8.25	0.456396	6.88436	0.481927	0.482279	6.88436	-0.000854313	-0.00210927
12.6667	0.597907	15.0833	0.629363	6.9392	0.621302	0.621455	6.9392	0.0560901	0.0492635		12.6667	0.553446	15.0833	0.493378	6.9392	0.481918	0.482257	6.9392	-0.000967908	-0.00222286
12.1667	0.628042	15.3333	0.571728	6.99442	0.621863	0.621947	6.99442	0.0559467	0.0493189		12.1667	0.455749	15.3333	0.475597	6.99442	0.481909	0.482235	6.99442	-0.0010817	-0.00233666
17.4167	0.75227	9.5	0.610577	7.05003	0.622423	0.622441	7.05003	0.0557953	0.0493693		17.4167	0.464319	9.5	0.505136	7.05003	0.481898	0.482212	7.05003	-0.0011957	-0.00245065
14.75	0.66592	17.75	0.635672	7.10602	0.62298	0.622934	7.10602	0.0556358	0.0494147		14.75	0.459595	17.75	0.457429	7.10602	0.481886	0.482187	7.10602	-0.00130989	-0.00256485
14.9167	0.650241	9.91667	0.683356	7.1624	0.623537	0.623428	7.1624	0.0554683	0.0494551		14.9167	0.4844	9.91667	0.501991	7.1624	0.481873	0.482162	7.1624	-0.00142429	-0.00267924
15.9167	0.697752	12.1667	0.721808	7.21918	0.624092	0.623923	7.21918	0.0552928	0.0494904		15.9167	0.505912	12.1667	0.481958	7.21918	0.481858	0.482135	7.21918	-0.00153888	-0.00279384
15.75	0.798845	15.4167	0.76659	7.27635	0.624644	0.624418	7.27635	0.0551092	0.0495208		15.75	0.468465	15.4167	0.468442	7.27635	0.481843	0.482107	7.27635	-0.00165368	-0.00290863
12.25	0.744816	16.9167	0.69839	7.33391	0.625196	0.624913	7.33391	0.0549176	0.0495461		12.25	0.479755	16.9167	0.457797	7.33391	0.481827	0.482078	7.33391	-0.00176867	-0.00302363
12.8333	0.785868	10.9167	0.659281	7.39188	0.625745	0.625409	7.39188	0.054718	0.0495664		12.8333	0.463872	10.9167	0.470924	7.39188	0.481809	0.482048	7.39188	-0.00188387	-0.00313882
12.6667	0.653053	16.3333	0.707663	7.45025	0.626292	0.625904	7.45025	0.0545103	0.0495817		12.6667	0.467014	16.3333	0.4707	7.45025	0.48179	0.482016	7.45025	-0.00199926	-0.00325422
8.08333	0.730146	15	0.77674	7.50903	0.626837	0.6264	7.50903	0.0542946	0.0495919		8.08333	0.470214	15	0.454612	7.50903	0.48177	0.481984	7.50903	-0.00211486	-0.00336981
14.75	0.818007	16.8333	0.606202	7.56821	0.62738	0.626896	7.56821	0.0540708	0.0495972		14.75	0.469029	16.8333	0.445983	7.56821	0.481749	0.48195	7.56821	-0.00223065	-0.00348561
17.4167	0.607326	13.9167	0.654486	7.62781	0.627921	0.627392	7.62781	0.0538391	0.0495974		17.4167	0.494802	13.9167	0.494862	7.62781	0.481727	0.481915	7.62781	-0.00234665	-0.0036016
13.6667	0.672449	11	0.539239	7.68782	0.628459	0.627888	7.68782	0.0535993	0.0495926		13.6667	0.477267	11	0.480662	7.68782	0.481703	0.481879	7.68782	-0.00246284	-0.0037178
12.0833	0.657214	8.91667	0.640293	7.74825	0.628995	0.628384	7.74825	0.0533514	0.0495828		12.0833	0.500092	8.91667	0.46724	7.74825	0.481678	0.481842	7.74825	-0.00257924	-0.00383419
10	0.53229	11.75	0.597114	7.8091	0.629529	0.62888	7.8091	0.0530955	0.049568		10	0.472493	11.75	0.482605	7.8091	0.481653	0.481804	7.8091	-0.00269583	-0.00395078
15.25	0.608853	8.33333	0.535254	7.87037	0.630059	0.629375	7.87037	0.0528316	0.0495481		15.25	0.464118	8.33333	0.523327	7.87037	0.481626	0.481764	7.87037	-0.00281262	-0.00406758
10.9167	0.759976	15.8333	0.632355	7.93207	0.630588	0.629871	7.93207	0.0525596	0.0495233		10.9167	0.478974	15.8333	0.464481	7.93207	0.481598	0.481723	7.93207	-0.00292962	-0.00418457
10.9167	0.654793	15.5	0.635237	7.99419	0.631113	0.630366	7.99419	0.0522796	0.0494934		10.9167	0.486077	15.5	0.467239	7.99419	0.481568	0.481682	7.99419	-0.00304681	-0.00430177
13	0.717106	8.66667	0.743599	8.05675	0.631636	0.630861	8.05675	0.0519916	0.0494585		13	0.463265	8.66667	0.480915	8.05675	0.481538	0.481639	8.05675	-0.0031642	-0.00441916
10.8333	0.727629	8.91667	0.566493	8.11975	0.632156	0.631356	8.11975	0.0516955	0.0494185		10.8333	0.453521	8.91667	0.507009	8.11975	0.481506	0.481594	8.11975	-0.00328171	-0.00453666
13.25	0.603035	11.0833	0.682415	8.18318	0.632673	0.63185	8.18318	0.0513913	0.0493733		13.25	0.493741	11.0833	0.469263	8.18318	0.481473	0.481549	8.18318	-0.00339922	-0.00465418
11.8333	0.635803	17.6667	0.615235	8.24706	0.633187	0.632344	8.24706	0.051079	0.0493228		11.8333	0.488161	17.6667	0.476145	8.24706	0.481439	0.481503	8.24706	-0.00351663	-0.00477159
13.1667	0.70231	9	0.558115	8.31137	0.633698	0.632837	8.31137	0.0507585	0.049267		13.1667	0.521188	9	0.526602	8.31137	0.481404	0.481455	8.31137	-0.00363383	-0.00488879
11.5	0.618336	10.4167	0.692663	8.37614	0.634205	0.633329	8.37614	0.0504298	0.0492056		11.5	0.488843	10.4167	0.501424	8.37614	0.481368	0.481406	8.37614	-0.00375072	-0.00500567
11.25	0.646972	16.8333	0.658917	8.44136	0.63471	0.633821	8.44136	0.0500929	0.0491387		11.25	0.467661	16.8333	0.457087	8.44136	0.48133	0.481356	8.44136	-0.00386717	-0.00512213
11.8333	0.54617	9.66667	0.674941	8.50703	0.635211	0.634313	8.50703	0.0497478	0.0490662		11.8333	0.462485	9.66667	0.505704	8.50703	0.481292	0.481305	8.50703	-0.0039831	-0.00523805
10	0.797997	9.91667	0.578062	8.57315	0.635708	0.634804	8.57315	0.0493944	0.0489878		10	0.455166	9.91667	0.482788	8.57315	0.481252	0.481252	8.57315	-0.00409839	-0.00535335
9.16667	0.704887	13.6667	0.717845	8.63974	0.636202	0.635293	8.63974	0.0490327	0.0489037		9.16667	0.453619	13.6667	0.478183	8.63974	0.481211	0.481199	8.63974	-0.00421295	-0.0054679
12.3333	0.670887	10.5833	0.664999	8.70679	0.636692	0.635782	8.70679	0.0486628	0.0488136		12.3333	0.483092	10.5833	0.460196	8.70679	0.481169	0.481144	8.70679	-0.00432667	-0.00558162
14.9167	0.642512	14.8333	0.780743	8.77431	0.637179	0.636271	8.77431	0.0482845	0.0487176		14.9167	0.458314	14.8333	0.470342	8.77431	0.481125	0.481088	8.77431	-0.00443945	-0.00569441
10.0833	0.599819	10	0.773956	8.84229	0.637662	0.636758	8.84229	0.0478979	0.0486154		10.0833	0.455985	10	0.474549	8.84229	0.481081	0.481031	8.84229	-0.00455121	-0.00580616
12.25	0.685703	14.6667	0.658036	8.91075	0.638141	0.637244	8.91075	0.0475029	0.048507		12.25	0.465174	14.6667	0.480335	8.91075	0.481036	0.480973	8.91075	-0.00466184	-0.00591679
14.1667	0.480507	16.9167	0.810386	8.97968	0.638616	0.637729	8.97968	0.0470996	0.0483925		14.1667	0.488671	16.9167	0.462965	8.97968	0.480989	0.480914	8.97968	-0.00477125	-0.0060262
15.9167	0.580645	15.1667	0.751641	9.0491	0.639087	0.638213	9.0491	0.0466879	0.0482716		15.9167	0.489247	15.1667	0.489267	9.0491	0.480941	0.480854	9.0491	-0.00487935	-0.00613431
14	0.735355	17.75	0.712067	9.119	0.639554	0.638696	9.119	0.0462679	0.0481442		14	0.451709	17.75	0.478002	9.119	0.480892	0.480792	9.119	-0.00498606	-0.00624101
15.3333	0.696866	9.33333	0.650313	9.18938	0.640016	0.639177	9.18938	0.0458396	0.0480105		15.3333	0.496106	9.33333	0.460465	9.18938	0.480843	0.48073	9.18938	-0.00509129	-0.00634624
14	0.515723	10.8333	0.614712	9.26025	0.640475	0.639657	9.26025	0.0454028	0.0478701		14	0.468928	10.8333	0.495453	9.26025	0.480792	0.480667	9.26025	-0.00519495	-0.00644991
15.5	0.527368	11.9167	0.620294	9.33162	0.640929	0.640136	9.33162	0.0449578	0.0477232		15.5	0.477289	11.9167	0.466962	9.33162	0.48074	0.480602	9.33162	-0.00529697	-0.00655193
11.6667	0.61952	12.5833	0.572983	9.40348	0.641378	0.640613	9.40348	0.0445044	0.0475696		11.6667	0.493847	12.5833	0.477862	9.40348	0.480687	0.480537	9.40348	-0.00539727	-0.00665223
13.75	0.615229	13.6667	0.795659	9.47584	0.641823	0.641089	9.47584	0.0440426	0.0474092		13.75	0.463309	13.6667	0.506593	9.47584	0.480633	0.48047	9.47584	-0.00549578	-0.00675074
14	0.661483	13.9167	0.581578	9.54871	0.642264	0.641563	9.54871	0.0435725	0.0472421		14	0.460213	13.9167	0.488228	9.54871	0.480578	0.480403	9.54871	-0.00559242	-0.00684738
10	0.772381	9.66667	0.646277	9.62208	0.6427	0.642035	9.62208	0.0430942	0.0470681		10	0.462553	9.66667	0.473469	9.62208	0.480522	0.480334	9.62208	-0.00568713	-0.00694209
11.4167	0.813883	9	0.683673	9.69596	0.643131	0.642506	9.69596	0.0426075	0.0468871		11.4167	0.468697	9	0.491322	9.69596	0.480465	0.480265	9.69596	-0.00577985	-0.0070348
16.8333	0.710356	9.91667	0.62954	9.77036	0.643557	0.642975	9.77036	0.0421126	0.0466992		16.8333	0.470396	9.91667	0.493971	9.77036	0.480407	0.480194	9.77036	-0.0058705	-0.00712545
15.25	0.644498	11.75	0.649599	9.84527	0.643978	0.643442	9.84527	0.0416094	0.0465043		15.25	0.468736	11.75	0.480252	9.84527	0.480349	0.480123	9.84527	-0.00595904	-0.00721399
16.5833	0.662892	15.8333	0.671004	9.92071	0.644394	0.643907	9.92071	0.0410981	0.0463022		16.5833	0.472043	15.8333	0.493392	9.92071	0.480289	0.480051	9.92071	-0.0060454	-0.00730036
10.4167	0.556427	10.9167	0.748391	9.99666	0.644805	0.64437	9.99666	0.0405785	0.0460931		10.4167	0.514948	10.9167	0.480729	9.99666	0.480228	0.479978	9.99666	-0.00612955	-0.00738451
11.3333	0.629467	16.5	0.842952	10.0732	0.645211	0.644831	10.0732	0.0400508	0.0458768		11.3333	0.484306	16.5	0.48299	10.0732	0.480167	0.479904	10.0732	-0.00621143	-0.00746638
15.3333	0.660495	13.0833	0.707902	10.1502	0.645611	0.64529	10.1502	0.0395149	0.0456533		15.3333	0.485636	13.0833	0.470552	10.1502	0.480105	0.479829	10.1502	-0.006291	-0.00754595
10	0.638433	15.9167	0.596239	10.2277	0.646006	0.645746	10.2277	0.038971	0.0454225		10	0.503392	15.9167	0.470403	10.2277	0.480042	0.479754	10.2277	-0.00636821	-0.00762317
8.33333	0.415741	16	0.613741	10.3058	0.646396	0.6462	10.3058	0.0384191	0.0451845		8.33333	0.519039	16	0.521311	10.3058	0.479978	0.479678	10.3058	-0.00644305	-0.007698
10.4167	0.747725	13.5833	0.60824	10.3845	0.64678	0.646652	10.3845	0.0378592	0.0449391		10.4167	0.475824	13.5833	0.523261	10.3845	0.479914	0.479601	10.3845	-0.00651546	-0.00777041
16	0.782128	11.3333	0.547231	10.4636	0.647159	0.647102	10.4636	0.0372913	0.0446864		16	0.468493	11.3333	0.581679	10.4636	0.479849	0.479523	10.4636	-0.00658543	-0.00784038
13	0.656501	16.1667	0.541603	10.5434	0.647532	0.647548	10.5434	0.0367155	0.0444263		13	0.452963	16.1667	0.507041	10.5434	0.479783	0.479445	10.5434	-0.00665293	-0.00790789
11.5833	0.632522	13.5	0.693544	10.6237	0.647899	0.647993	10.6237	0.0361319	0.0441588		11.5833	0.473155	13.5	0.483662	10.6237	0.479717	0.479366	10.6237	-0.00671794	-0.0079729
10.5833	0.559379	16.1667	0.603902	10.7045	0.64826	0.648434	10.7045	0.0355405	0.0438839		10.5833	0.48218	16.1667	0.452241	10.7045	0.479649	0.479286	10.7045	-0.00678046	-0.00803541
14.3333	0.587467	9.66667	0.592664	10.7859	0.648616	0.648873	10.7859	0.0349414	0.0436016		14.3333	0.456591	9.66667	0.491944	10.7859	0.479582	0.479205	10.7859	-0.00684045	-0.00809541
17.0833	0.591469	17.8333	0.626889	10.8679	0.648965	0.649309	10.8679	0.0343346	0.0433117		17.0833	0.464419	17.8333	0.460502	10.8679	0.479513	0.479124	10.8679	-0.00689793	-0.00815289
21.5	0.739595	17.25	0.870208	10.9505	0.649308	0.649742	10.9505	0.0337203	0.0430144		21.5	0.462745	17.25	0.478089	10.9505	0.479444	0.479043	10.9505	-0.00695289	-0.00820784
18.5833	0.743365	13.75	0.788969	11.0336	0.649645	0.650172	11.0336	0.0330984	0.0427097		18.5833	0.46076	13.75	0.454844	11.0336	0.479375	0.478961	11.0336	-0.00700532	-0.00826027
10.4167	0.67282	10.5	0.712192	11.1173	0.649976	0.6506	11.1173	0.0324691	0.0423974		10.4167	0.482587	10.5	0.498531	11.1173	0.479305	0.478878	11.1173	-0.00705524	-0.00831019
10	0.647229	9.66667	0.670903	11.2016	0.650301	0.651023	11.2016	0.0318325	0.0420777		10	0.474795	9.66667	0.466894	11.2016	0.479234	0.478795	11.2016	-0.00710265	-0.0083576
14.9167	0.742195	13	0.65841	11.2864	0.650619	0.651444	11.2864	0.0311885	0.0417504		14.9167	0.485912	13	0.446356	11.2864	0.479163	0.478712	11.2864	-0.00714757	-0.00840252
14.1667	0.732397	9.08333	0.647667	11.3719	0.650931	0.651862	11.3719	0.0305374	0.0414157		14.1667	0.467511	9.08333	0.471986	11.3719	0.479092	0.478628	11.3719	-0.00719001	-0.00844497
14.8333	0.797888	13.0833	0.564072	11.4579	0.651237	0.652276	11.4579	0.0298791	0.0410735		14.8333	0.4614	13.0833	0.477917	11.4579	0.47902	0.478543	11.4579	-0.00723001	-0.00848496
10	0.614387	10.5833	0.688493	11.5446	0.651536	0.652687	11.5446	0.0292138	0.0407238		10	0.489615	10.5833	0.494554	11.5446	0.478947	0.478458	11.5446	-0.00726758	-0.00852253
14.5833	0.67913	13.5	0.638956	11.6319	0.651828	0.653094	11.6319	0.0285416	0.0403667		14.5833	0.50115	13.5	0.468378	11.6319	0.478875	0.478373	11.6319	-0.00730275	-0.00855771
14.3333	0.722909	17.0833	0.695385	11.7197	0.652113	0.653498	11.7197	0.0278625	0.0400021		14.3333	0.488848	17.0833	0.444161	11.7197	0.478802	0.478287	11.7197	-0.00733557	-0.00859053
14.5833	0.595463	15	0.689749	11.8082	0.652392	0.653898	11.8082	0.0271768	0.0396301		14.5833	0.483861	15	0.477334	11.8082	0.478728	0.478202	11.8082	-0.00736606	-0.00862102
10.0833	0.643438	12.6667	0.722475	11.8973	0.652663	0.654294	11.8973	0.0264844	0.0392506		10.0833	0.461249	12.6667	0.468114	11.8973	0.478655	0.478115	11.8973	-0.00739428	-0.00864923
14.8333	0.630297	10.9167	0.587174	11.987	0.652928	0.654686	11.987	0.0257855	0.0388639		14.8333	0.45292	10.9167	0.463982	11.987	0.478581	0.478029	11.987	-0.00742026	-0.00867521
12.9167	0.611846	10.3333	0.552091	12.0773	0.653186	0.655075	12.0773	0.0250801	0.0384697		12.9167	0.46011	10.3333	0.45218	12.0773	0.478506	0.477942	12.0773	-0.00744406	-0.00869901
14	0.677982	10.8333	0.67539	12.1683	0.653437	0.65546	12.1683	0.0243685	0.0380683		14	0.484479	10.8333	0.437743	12.1683	0.478432	0.477855	12.1683	-0.00746572	-0.00872068
15.75	0.639152	14.9167	0.623428	12.2599	0.653681	0.65584	12.2599	0.0236508	0.0376596		15.75	0.471175	14.9167	0.454458	12.2599	0.478357	0.477768	12.2599	-0.00748531	-0.00874027
12	0.779994	9.66667	0.537503	12.3521	0.653917	0.656217	12.3521	0.022927	0.0372436		12	0.463699	9.66667	0.522	12.3521	0.478283	0.477681	12.3521	-0.00750289	-0.00875784
14.3333	0.630261	11.75	0.601949	12.445	0.654146	0.656589	12.445	0.0221972	0.0368205		14.3333	0.469139	11.75	0.468198	12.445	0.478207	0.477593	12.445	-0.00751851	-0.00877346
12	0.610788	13.9167	0.663323	12.5385	0.654368	0.656958	12.5385	0.0214617	0.0363903		12	0.477544	13.9167	0.482913	12.5385	0.478132	0.477505	12.5385	-0.00753225	-0.0087872
19.0833	0.654303	12.9167	0.573174	12.6327	0.654583	0.657322	12.6327	0.0207205	0.0359529		19.0833	0.49402	12.9167	0.520979	12.6327	0.478057	0.477417	12.6327	-0.00754417	-0.00879912
14.5	0.675549	10.6667	0.767578	12.7275	0.65479	0.657681	12.7275	0.0199738	0.0355085		14.5	0.451316	10.6667	0.457213	12.7275	0.477982	0.477329	12.7275	-0.00755434	-0.0088093
16.4167	0.612524	9.58333	0.550845	12.823	0.65499	0.658036	12.823	0.0192217	0.0350572		16.4167	0.481558	9.58333	0.505253	12.823	0.477906	0.477241	12.823	-0.00756285	-0.00881781
16.75	0.733128	9	0.602177	12.9191	0.655182	0.658387	12.9191	0.0184644	0.0345989		16.75	0.476894	9	0.501983	12.9191	0.47783	0.477153	12.9191	-0.00756976	-0.00882472
16.8333	0.706769	14	0.603773	13.0159	0.655367	0.658733	13.0159	0.017702	0.0341339		16.8333	0.465956	14	0.485431	13.0159	0.477755	0.477065	13.0159	-0.00757516	-0.00883012
14.75	0.756723	8.5	0.570865	13.1134	0.655544	0.659074	13.1134	0.0169346	0.033662		14.75	0.450947	8.5	0.47513	13.1134	0.477679	0.476977	13.1134	-0.00757913	-0.00883408
14	0.753952	10.0833	0.470901	13.2116	0.655713	0.659411	13.2116	0.0161624	0.0331834		14	0.481952	10.0833	0.5435	13.2116	0.477603	0.476888	13.2116	-0.00758175	-0.0088367
14.5	0.567808	12.25	0.652894	13.3104	0.655875	0.659743	13.3104	0.0153857	0.0326983		14.5	0.504189	12.25	0.484542	13.3104	0.477527	0.4768	13.3104	-0.0075831	-0.00883806
14.5	0.583852	9.75	0.751534	13.41	0.656029	0.66007	13.41	0.0146044	0.0322066		14.5	0.491942	9.75	0.460006	13.41	0.477451	0.476711	13.41	-0.00758328	-0.00883823
14.3333	0.759825	15.25	0.63942	13.5102	0.656175	0.660392	13.5102	0.0138189	0.0317084		14.3333	0.487351	15.25	0.443628	13.5102	0.477376	0.476623	13.5102	-0.00758237	-0.00883732
8.58333	0.653876	9.33333	0.541993	13.6111	0.656313	0.660709	13.6111	0.0130292	0.0312039		8.58333	0.47141	9.33333	0.506979	13.6111	0.4773	0.476535	13.6111	-0.00758046	-0.00883541
10.8333	0.60776	16.9167	0.682485	13.7127	0.656443	0.661021	13.7127	0.0122355	0.0306931		10.8333	0.499612	16.9167	0.472129	13.7127	0.477224	0.476446	13.7127	-0.00757764	-0.00883259
14.5833	0.654687	9.41667	0.608491	13.8151	0.656566	0.661328	13.8151	0.0114381	0.0301762		14.5833	0.550522	9.41667	0.503554	13.8151	0.477148	0.476358	13.8151	-0.007574	-0.00882896
14.75	0.716321	10.0833	0.536213	13.9181	0.65668	0.661629	13.9181	0.0106371	0.0296532		14.75	0.461569	10.0833	0.492046	13.9181	0.477072	0.47627	13.9181	-0.00756964	-0.0088246
14.6667	0.783748	15	0.555435	14.0219	0.656786	0.661926	14.0219	0.00983257	0.0291242		14.6667	0.464873	15	0.469992	14.0219	0.476997	0.476181	14.0219	-0.00756465	-0.00881961
14.6667	0.656816	16.9167	0.854184	14.1264	0.656885	0.662217	14.1264	0.00902484	0.0285894		14.6667	0.450039	16.9167	0.478946	14.1264	0.476921	0.476093	14.1264	-0.00755912	-0.00881407
9.41667	0.764429	9.5	0.70405	14.2316	0.656975	0.662503	14.2316	0.00821406	0.0280488		9.41667	0.490413	9.5	0.458817	14.2316	0.476846	0.476005	14.2316	-0.00755314	-0.00880809
18.4167	0.651592	11.0833	0.589442	14.3375	0.657057	0.662784	14.3375	0.00740041	0.0275026		18.4167	0.492061	11.0833	0.485123	14.3375	0.47677	0.475917	14.3375	-0.0075468	-0.00880175
10.6667	0.601896	12	0.774739	14.4442	0.657131	0.663059	14.4442	0.00658409	0.026951		10.6667	0.462377	12	0.470508	14.4442	0.476695	0.475829	14.4442	-0.0075402	-0.00879515
10.9167	0.679703	13.75	0.502956	14.5516	0.657197	0.663328	14.5516	0.00576529	0.0263939		10.9167	0.473281	13.75	0.518062	14.5516	0.476619	0.475741	14.5516	-0.00753342	-0.00878838
8.5	0.563844	10.25	0.589843	14.6598	0.657255	0.663592	14.6598	0.00494423	0.0258316		8.5	0.492502	10.25	0.447175	14.6598	0.476544	0.475653	14.6598	-0.00752657	-0.00878152
10.9167	0.461019	12.4167	0.818351	14.7687	0.657304	0.66385	14.7687	0.00412109	0.0252641		10.9167	0.478163	12.4167	0.469274	14.7687	0.476469	0.475565	14.7687	-0.00751971	-0.00877467
15.5833	0.602962	12.1667	0.733661	14.8784	0.657345	0.664103	14.8784	0.00329609	0.0246917		15.5833	0.495518	12.1667	0.460518	14.8784	0.476393	0.475478	14.8784	-0.00751295	-0.00876791
11.75	0.583016	11.6667	0.632536	14.9888	0.657378	0.66435	14.9888	0.00246944	0.0241144		11.75	0.448695	11.6667	0.45631	14.9888	0.476318	0.47539	14.9888	-0.00750637	-0.00876133
8.33333	0.643789	13.75	0.53602	15.1001	0.657403	0.664591	15.1001	0.00164136	0.0235325		8.33333	0.481658	13.75	0.509521	15.1001	0.476243	0.475302	15.1001	-0.00750005	-0.00875501
12.0833	0.583852	14.9167	0.575351	15.212	0.657419	0.664826	15.212	0.00081205	0.022946		12.0833	0.454935	14.9167	0.488442	15.212	0.476168	0.475215	15.212	-0.00749407	-0.00874903
14	0.626772	13.5833	0.581654	15.3248	0.657427	0.665056	15.3248	-1.82603e-05	0.022355		14	0.504013	13.5833	0.480933	15.3248	0.476093	0.475127	15.3248	-0.00748852	-0.00874348
17.5833	0.599321	13.75	0.819665	15.4384	0.657427	0.665279	15.4384	-0.000849351	0.0217598		17.5833	0.467634	13.75	0.460083	15.4384	0.476018	0.47504	15.4384	-0.00748347	-0.00873842
10.6667	0.819288	15.6667	0.65159	15.5527	0.657419	0.665497	15.5527	-0.001681	0.0211606		10.6667	0.482229	15.6667	0.443016	15.5527	0.475943	0.474952	15.5527	-0.00747899	-0.00873394
8.66667	0.6389	9	0.594878	15.6678	0.657402	0.665709	15.6678	-0.00251297	0.0205574		8.66667	0.492243	9	0.478897	15.6678	0.475869	0.474865	15.6678	-0.00747515	-0.00873011
9.91667	0.609548	18	0.951412	15.7838	0.657377	0.665914	15.7838	-0.00334505	0.0199504		9.91667	0.488469	18	0.48129	15.7838	0.475794	0.474778	15.7838	-0.00747203	-0.00872698
12	0.552567	13.3333	0.59686	15.9005	0.657343	0.666114	15.9005	-0.00417699	0.0193398		12	0.493984	13.3333	0.471971	15.9005	0.475719	0.474691	15.9005	-0.00746968	-0.00872464
17.5	0.68793	10.0833	0.698449	16.0181	0.657302	0.666307	16.0181	-0.00500855	0.0187258		17.5	0.458385	10.0833	0.447766	16.0181	0.475645	0.474603	16.0181	-0.00746818	-0.00872313
15.3333	0.682076	14.8333	0.721162	16.1364	0.657251	0.666494	16.1364	-0.00583951	0.0181086		15.3333	0.465714	14.8333	0.447913	16.1364	0.47557	0.474516	16.1364	-0.00746757	-0.00872252
16.6667	0.603133	16.8333	0.552546	16.2556	0.657193	0.666675	16.2556	-0.00666963	0.0174882		16.6667	0.48972	16.8333	0.505778	16.2556	0.475495	0.474429	16.2556	-0.00746791	-0.00872286
9.75	0.684381	17.6667	0.621304	16.3756	0.657126	0.66685	16.3756	-0.00749865	0.016865		9.75	0.458116	17.6667	0.434386	16.3756	0.475421	0.474342	16.3756	-0.00746925	-0.0087242
17.0833	0.749756	13	0.64728	16.4965	0.657051	0.667019	16.4965	-0.00832633	0.0162391		17.0833	0.451799	13	0.467165	16.4965	0.475346	0.474254	16.4965	-0.00747163	-0.00872658
16	0.611568	16.3333	0.629657	16.6182	0.656968	0.667181	16.6182	-0.00915243	0.0156106		16	0.483262	16.3333	0.461597	16.6182	0.475271	0.474167	16.6182	-0.0074751	-0.00873005
14.75	0.63353	17.3333	0.653884	16.7407	0.656877	0.667337	16.7407	-0.0099767	0.0149799		14.75	0.464275	17.3333	0.466972	16.7407	0.475196	0.47408	16.7407	-0.00747969	-0.00873464
8.08333	0.674175	9.5	0.633024	16.8641	0.656777	0.667487	16.8641	-0.0107989	0.0143469		8.08333	0.467647	9.5	0.472109	16.8641	0.475122	0.473992	16.8641	-0.00748543	-0.00874039
10.3333	0.674452	13	0.796541	16.9884	0.656669	0.667631	16.9884	-0.0116187	0.0137121		10.3333	0.462848	13	0.482505	16.9884	0.475047	0.473905	16.9884	-0.00749236	-0.00874731
14	0.688497	11.1667	0.599833	17.1135	0.656553	0.667768	17.1135	-0.012436	0.0130755		14	0.471995	11.1667	0.492321	17.1135	0.474972	0.473818	17.1135	-0.00750049	-0.00875544
14.75	0.524444	11.75	0.619863	17.2395	0.656428	0.667899	17.2395	-0.0132504	0.0124374		14.75	0.509219	11.75	0.469488	17.2395	0.474897	0.47373	17.2395	-0.00750983	-0.00876479
17.75	0.642779	13.6667	0.726305	17.3664	0.656296	0.668023	17.3664	-0.0140617	0.011798		17.75	0.477484	13.6667	0.464936	17.3664	0.474822	0.473642	17.3664	-0.00752041	-0.00877537
14.3333	0.706332	12.3333	0.549363	17.4941	0.656155	0.668141	17.4941	-0.0148696	0.0111575		14.3333	0.484209	12.3333	0.470626	17.4941	0.474746	0.473555	17.4941	-0.00753223	-0.00878719
14.1667	0.689044	9.08333	0.803928	17.6227	0.656006	0.668253	17.6227	-0.0156739	0.0105161		14.1667	0.495949	9.08333	0.46623	17.6227	0.474671	0.473467	17.6227	-0.00754529	-0.00880024
14.0833	0.642761	10.8333	0.655864	17.7523	0.65585	0.668358	17.7523	-0.0164743	0.00987395		14.0833	0.469835	10.8333	0.47282	17.7523	0.474596	0.473379	17.7523	-0.00755958	-0.00881454
17.75	0.603029	8.16667	0.614375	17.8827	0.655685	0.668456	17.8827	-0.0172706	0.00923136		17.75	0.457387	8.16667	0.493465	17.8827	0.47452	0.473291	17.8827	-0.00757511	-0.00883006
9.91667	0.596322	9.33333	0.445661	18.0141	0.655512	0.668549	18.0141	-0.0180625	0.00858844		9.91667	0.477223	9.33333	0.603101	18.0141	0.474444	0.473202	18.0141	-0.00759185	-0.0088468
9.33333	0.65867	9.25	0.689228	18.1463	0.655332	0.668635	18.1463	-0.0188499	0.00794536		9.33333	0.456006	9.25	0.461255	18.1463	0.474368	0.473114	18.1463	-0.0076098	-0.00886475
14.9167	0.817634	15.1667	0.569739	18.2795	0.655143	0.668714	18.2795	-0.0196326	0.00730235		14.9167	0.464517	15.1667	0.452586	18.2795	0.474292	0.473025	18.2795	-0.00762892	-0.00888388
16.6667	0.638	9.25	0.60994	18.4136	0.654947	0.668787	18.4136	-0.0204101	0.00665963		16.6667	0.44694	9.25	0.504849	18.4136	0.474216	0.472936	18.4136	-0.0076492	-0.00890415
10.9167	0.538509	13.3333	0.61805	18.5486	0.654743	0.668854	18.5486	-0.0211824	0.00601744		10.9167	0.559553	13.3333	0.47979	18.5486	0.47414	0.472847	18.5486	-0.00767058	-0.00892554
12.8333	0.701504	13.6667	0.702513	18.6846	0.654531	0.668914	18.6846	-0.021949	0.005376		12.8333	0.472519	13.6667	0.475397	18.6846	0.474063	0.472758	18.6846	-0.00769304	-0.008948
18.5	0.713989	9.16667	0.629402	18.8215	0.654311	0.668968	18.8215	-0.0227097	0.00473556		18.5	0.454514	9.16667	0.499378	18.8215	0.473986	0.472669	18.8215	-0.00771653	-0.00897148
20.5	0.744359	12.0833	0.614304	18.9594	0.654084	0.669015	18.9594	-0.0234644	0.00409636		20.5	0.47227	12.0833	0.489954	18.9594	0.473909	0.472579	18.9594	-0.00774099	-0.00899594
21.8333	0.619857	17.6667	0.747249	19.0982	0.65385	0.669056	19.0982	-0.0242125	0.00345862		21.8333	0.479874	17.6667	0.468423	19.0982	0.473831	0.472489	19.0982	-0.00776637	-0.00902132
19.4167	0.742835	11.5	0.609109	19.238	0.653608	0.669091	19.238	-0.024954	0.0028226		19.4167	0.453	11.5	0.462085	19.238	0.473754	0.472399	19.238	-0.0077926	-0.00904755
20.8333	0.706076	9.41667	0.689725	19.3788	0.653358	0.669119	19.3788	-0.0256886	0.00218853		20.8333	0.478988	9.41667	0.450965	19.3788	0.473676	0.472308	19.3788	-0.00781962	-0.00907458
10.6667	0.657898	9.08333	0.626819	19.5205	0.653101	0.669141	19.5205	-0.0264159	0.00155667		10.6667	0.459781	9.08333	0.491141	19.5205	0.473598	0.472217	19.5205	-0.00784737	-0.00910232
14.0833	0.774642	17.25	0.795259	19.6632	0.652837	0.669156	19.6632	-0.0271357	0.000927249		14.0833	0.460572	17.25	0.437906	19.6632	0.473519	0.472126	19.6632	-0.00787575	-0.00913071
16.3333	0.693035	19.75	0.637394	19.807	0.652566	0.669165	19.807	-0.0278477	0.000300527		16.3333	0.457659	19.75	0.451649	19.807	0.47344	0.472035	19.807	-0.0079047	-0.00915966
14.5833	0.656258	17.4167	0.630879	19.9517	0.652287	0.669168	19.9517	-0.0285516	-0.00032325		14.5833	0.473732	17.4167	0.461843	19.9517	0.473361	0.471944	19.9517	-0.00793413	-0.00918909
14.8333	0.61333	16.5	0.70398	20.0974	0.652002	0.669165	20.0974	-0.0292472	-0.000943831		14.8333	0.46208	16.5	0.471832	20.0974	0.473282	0.471852	20.0974	-0.00796396	-0.00921891
9.16667	0.788246	14.0833	0.729591	20.2442	0.651709	0.669156	20.2442	-0.0299342	-0.00156096		9.16667	0.457076	14.0833	0.468111	20.2442	0.473202	0.471759	20.2442	-0.00799407	-0.00924903
9.16667	0.583181	12	0.602047	20.3919	0.65141	0.66914	20.3919	-0.0306124	-0.00217439		9.16667	0.569167	12	0.469551	20.3919	0.473122	0.471667	20.3919	-0.00802439	-0.00927935
9.75	0.578821	15.6667	0.608889	20.5407	0.651104	0.669118	20.5407	-0.0312814	-0.00278387		9.75	0.487922	15.6667	0.469108	20.5407	0.473042	0.471574	20.5407	-0.00805482	-0.00930977
14.1667	0.680316	9.91667	0.585773	20.6905	0.650791	0.669091	20.6905	-0.031941	-0.00338913		14.1667	0.476279	9.91667	0.482349	20.6905	0.472962	0.471481	20.6905	-0.00808524	-0.00934019
14.8333	0.735592	15.5833	0.756142	20.8414	0.650471	0.669057	20.8414	-0.0325909	-0.00398992		14.8333	0.453711	15.5833	0.470543	20.8414	0.472881	0.471388	20.8414	-0.00811555	-0.0093705
17.3333	0.665608	13.75	0.593685	20.9933	0.650146	0.669017	20.9933	-0.0332309	-0.00458599		17.3333	0.492547	13.75	0.484958	20.9933	0.4728	0.471294	20.9933	-0.00814564	-0.0094006
8.75	0.506088	13.0833	0.644334	21.1463	0.649813	0.668971	21.1463	-0.0338606	-0.00517708		8.75	0.456104	13.0833	0.468256	21.1463	0.472718	0.4712	21.1463	-0.00817541	-0.00943037
15.8333	0.699688	16.4167	0.489489	21.3003	0.649475	0.668919	21.3003	-0.0344799	-0.00576292		15.8333	0.459467	16.4167	0.511808	21.3003	0.472636	0.471106	21.3003	-0.00820473	-0.00945969
12.75	0.659886	15.25	0.744954	21.4555	0.64913	0.668862	21.4555	-0.0350884	-0.00634327		12.75	0.46411	15.25	0.444279	21.4555	0.472554	0.471011	21.4555	-0.0082335	-0.00948845
8.75	0.573589	13.75	0.693032	21.6116	0.648779	0.668798	21.6116	-0.035686	-0.00691786		8.75	0.506182	13.75	0.474588	21.6116	0.472472	0.470916	21.6116	-0.00826158	-0.00951654
16.9167	0.687041	20.6667	0.596335	21.7689	0.648422	0.668729	21.7689	-0.0362722	-0.00748643		16.9167	0.4638	20.6667	0.487678	21.7689	0.472389	0.470821	21.7689	-0.00828887	-0.00954382
12.1667	0.776825	9.41667	0.5746	21.9273	0.648059	0.668654	21.9273	-0.036847	-0.00804872		12.1667	0.460978	9.41667	0.485259	21.9273	0.472306	0.470726	21.9273	-0.00831524	-0.00957019
21.8333	0.639615	13.3333	0.590487	22.0868	0.647691	0.668574	22.0868	-0.03741	-0.00860451		21.8333	0.455761	13.3333	0.472057	22.0868	0.472223	0.47063	22.0868	-0.00834057	-0.00959553
20.5833	0.669867	13.1667	0.688729	22.2473	0.647317	0.668488	22.2473	-0.0379612	-0.0091537		20.5833	0.456834	13.1667	0.481964	22.2473	0.47214	0.470534	22.2473	-0.00836484	-0.0096198
20.0833	0.633341	8.83333	0.686754	22.409	0.646937	0.668396	22.409	-0.0385006	-0.00969631		20.0833	0.43317	8.83333	0.44376	22.409	0.472056	0.470438	22.409	-0.00838804	-0.009643
21.1667	0.771112	13.8333	0.53477	22.5719	0.646552	0.668299	22.5719	-0.0390281	-0.0102323		21.1667	0.476985	13.8333	0.456658	22.5719	0.471972	0.470341	22.5719	-0.00841017	-0.00966513
20.4167	0.608683	13.9167	0.583135	22.7358	0.646162	0.668197	22.7358	-0.0395439	-0.0107617		20.4167	0.445516	13.9167	0.464761	22.7358	0.471888	0.470245	22.7358	-0.00843123	-0.00968619
19	0.428524	12.25	0.639847	22.9009	0.645766	0.668089	22.9009	-0.0400478	-0.0112846		19	0.483063	12.25	0.463027	22.9009	0.471804	0.470148	22.9009	-0.00845123	-0.00970618
19.4167	0.866381	13.5833	0.550279	23.0672	0.645366	0.667976	23.0672	-0.0405398	-0.0118007		19.4167	0.477778	13.5833	0.473739	23.0672	0.471719	0.470051	23.0672	-0.00847012	-0.00972508
21.6667	0.526669	13.9167	0.721037	23.2346	0.644961	0.667858	23.2346	-0.0410198	-0.0123102		21.6667	0.471525	13.9167	0.462416	23.2346	0.471635	0.469953	23.2346	-0.00848789	-0.00974284
21.1667	0.796311	13.3333	0.61099	23.4031	0.64455	0.667735	23.4031	-0.041488	-0.0128129		21.1667	0.449506	13.3333	0.48924	23.4031	0.47155	0.469856	23.4031	-0.00850453	-0.00975948
19.75	0.605496	13.5	0.592772	23.5729	0.644135	0.667607	23.5729	-0.0419441	-0.013309		19.75	0.475977	13.5	0.497787	23.5729	0.471465	0.469758	23.5729	-0.00852003	-0.00977499
19.1667	0.787747	13.4167	0.837311	23.7438	0.643716	0.667474	23.7438	-0.0423884	-0.0137983		19.1667	0.468293	13.4167	0.447999	23.7438	0.47138	0.469661	23.7438	-0.00853441	-0.00978936
21.0833	0.700668	10	0.745832	23.9159	0.643292	0.667336	23.9159	-0.0428207	-0.0142808		21.0833	0.471976	10	0.456193	23.9159	0.471294	0.469563	23.9159	-0.00854765	-0.0098026
19.1667	0.597303	8.08333	0.719789	24.0892	0.642864	0.667193	24.0892	-0.043241	-0.0147566		19.1667	0.500528	8.08333	0.467097	24.0892	0.471209	0.469465	24.0892	-0.00855973	-0.00981469
18.5	0.735055	13	0.648322	24.2637	0.642432	0.667046	24.2637	-0.0436492	-0.0152256		18.5	0.465103	13	0.485875	24.2637	0.471123	0.469367	24.2637	-0.00857063	-0.00982559
20.5	0.575517	9.75	0.724876	24.4394	0.641995	0.666893	24.4394	-0.0440454	-0.0156877		20.5	0.479758	9.75	0.474359	24.4394	0.471037	0.469268	24.4394	-0.00858034	-0.0098353
8.75	0.520381	9.83333	0.647832	24.6164	0.641555	0.666736	24.6164	-0.0444295	-0.016143		8.75	0.555307	9.83333	0.483318	24.6164	0.470952	0.46917	24.6164	-0.00858887	-0.00984382
16.25	0.679139	9.91667	0.672629	24.7945	0.64111	0.666575	24.7945	-0.0448016	-0.0165914		16.25	0.464712	9.91667	0.492931	24.7945	0.470866	0.469072	24.7945	-0.00859621	-0.00985117
15.5833	0.777146	9.41667	0.537147	24.974	0.640662	0.666409	24.974	-0.0451617	-0.017033		15.5833	0.448134	9.41667	0.474827	24.974	0.47078	0.468973	24.974	-0.00860236	-0.00985732
11.6667	0.661864	11	0.723486	25.1546	0.640211	0.666239	25.1546	-0.0455096	-0.0174677		11.6667	0.492777	11	0.475845	25.1546	0.470694	0.468875	25.1546	-0.00860729	-0.00986224
13.6667	0.76379	14.3333	0.604852	25.3365	0.639756	0.666064	25.3365	-0.0458454	-0.0178954		13.6667	0.452752	14.3333	0.461561	25.3365	0.470608	0.468776	25.3365	-0.00861099	-0.00986594
14.5	0.686797	12.25	0.71627	25.5197	0.639297	0.665885	25.5197	-0.046169	-0.0183161		14.5	0.498537	12.25	0.463466	25.5197	0.470522	0.468677	25.5197	-0.00861346	-0.00986841
12.25	0.662316	8.66667	0.634666	25.7042	0.638835	0.665702	25.7042	-0.0464805	-0.01873		12.25	0.481312	8.66667	0.452091	25.7042	0.470435	0.468579	25.7042	-0.00861469	-0.00986965
13.8333	0.620867	12.9167	0.64995	25.8899	0.638371	0.665515	25.8899	-0.0467798	-0.0191368		13.8333	0.461615	12.9167	0.458045	25.8899	0.470349	0.46848	25.8899	-0.0086147	-0.00986965
15.4167	0.589727	17.8333	0.670035	26.077	0.637903	0.665323	26.077	-0.047067	-0.0195367		15.4167	0.481009	17.8333	0.452341	26.077	0.470263	0.468381	26.077	-0.00861345	-0.00986841
11.0833	0.668203	8.33333	0.631495	26.2653	0.637432	0.665128	26.2653	-0.047342	-0.0199295		11.0833	0.475744	8.33333	0.467647	26.2653	0.470177	0.468282	26.2653	-0.00861095	-0.0098659
15.25	0.721113	8.25	0.698868	26.4549	0.636959	0.664929	26.4549	-0.0476048	-0.0203152		15.25	0.462731	8.25	0.494674	26.4549	0.470091	0.468184	26.4549	-0.00860718	-0.00986213
17.6667	0.707475	17.0833	0.754173	26.6459	0.636483	0.664725	26.6459	-0.0478553	-0.020694		17.6667	0.468653	17.0833	0.461171	26.6459	0.470005	0.468085	26.6459	-0.00860214	-0.0098571
10.5833	0.729549	16.1667	0.63159	26.8382	0.636004	0.664519	26.8382	-0.0480937	-0.0210656		10.5833	0.46097	16.1667	0.450869	26.8382	0.469919	0.467987	26.8382	-0.00859585	-0.0098508
16.9167	0.618471	9.16667	0.746492	27.0318	0.635523	0.664308	27.0318	-0.0483198	-0.0214302		16.9167	0.48192	9.16667	0.466608	27.0318	0.469833	0.467888	27.0318	-0.00858828	-0.00984323
14.8333	0.628365	9.08333	0.610358	27.2268	0.63504	0.664094	27.2268	-0.0485336	-0.0217877		14.8333	0.463528	9.08333	0.542057	27.2268	0.469747	0.46779	27.2268	-0.00857942	-0.00983438
20.5	0.44377	13.5833	0.696534	27.4231	0.634555	0.663876	27.4231	-0.0487352	-0.022138		20.5	0.480588	13.5833	0.453053	27.4231	0.469661	0.467691	27.4231	-0.00856928	-0.00982424
21.1667	0.618634	15.25	0.77739	27.6208	0.634067	0.663654	27.6208	-0.0489245	-0.0224811		21.1667	0.498167	15.25	0.452531	27.6208	0.469576	0.467593	27.6208	-0.00855786	-0.00981281
21.6667	0.590548	12.5833	0.644646	27.8199	0.633578	0.66343	27.8199	-0.0491015	-0.0228172		21.6667	0.460967	12.5833	0.473656	27.8199	0.46949	0.467495	27.8199	-0.00854515	-0.00980011
18.8333	0.586642	12.3333	0.570385	28.0204	0.633087	0.663201	28.0204	-0.0492663	-0.0231461		18.8333	0.484218	12.3333	0.474147	28.0204	0.469404	0.467397	28.0204	-0.00853116	-0.00978611
18.6667	0.423819	13.1667	0.530879	28.2222	0.632594	0.66297	28.2222	-0.0494187	-0.0234677		18.6667	0.456443	13.1667	0.512951	28.2222	0.469319	0.467299	28.2222	-0.00851587	-0.00977082
20.3333	0.574322	8.83333	0.614762	28.4255	0.6321	0.662735	28.4255	-0.0495589	-0.0237822		20.3333	0.474879	8.83333	0.516983	28.4255	0.469234	0.467201	28.4255	-0.00849929	-0.00975424
18.6667	0.514059	8.83333	0.603087	28.6302	0.631605	0.662497	28.6302	-0.0496867	-0.0240894		18.6667	0.486603	8.83333	0.503679	28.6302	0.469149	0.467104	28.6302	-0.00848142	-0.00973637
19.5833	0.651652	11.9167	0.557973	28.8362	0.631108	0.662257	28.8362	-0.0498022	-0.0243894		19.5833	0.524874	11.9167	0.505447	28.8362	0.469064	0.467006	28.8362	-0.00846225	-0.00971721
20.5	0.713784	8.66667	0.517634	29.0438	0.63061	0.662013	29.0438	-0.0499054	-0.0246821		20.5	0.453252	8.66667	0.47278	29.0438	0.46898	0.466909	29.0438	-0.0084418	-0.00969675
19.5	0.655405	12.4167	0.623487	29.2527	0.630111	0.661766	29.2527	-0.0499962	-0.0249676		19.5	0.504746	12.4167	0.485496	29.2527	0.468895	0.466812	29.2527	-0.00842005	-0.00967501
21.1667	0.614797	15.25	0.618442	29.4632	0.629611	0.661516	29.4632	-0.0500747	-0.0252458		21.1667	0.438847	15.25	0.477594	29.4632	0.468811	0.466716	29.4632	-0.00839703	-0.00965198
20.9167	0.634337	10.5833	0.680498	29.6751	0.62911	0.661264	29.6751	-0.0501409	-0.0255167		20.9167	0.473929	10.5833	0.488866	29.6751	0.468727	0.466619	29.6751	-0.00837271	-0.00962767
21.4167	0.497213	16.4167	0.674584	29.8884	0.628609	0.661008	29.8884	-0.0501947	-0.0257803		21.4167	0.537538	16.4167	0.469454	29.8884	0.468643	0.466523	29.8884	-0.00834711	-0.00960207
18.9167	0.697656	20.75	0.649906	30.1033	0.628107	0.660751	30.1033	-0.0502361	-0.0260366		18.9167	0.456958	20.75	0.457665	30.1033	0.46856	0.466427	30.1033	-0.00832024	-0.00957519
19.0833	0.543558	9.58333	0.715093	30.3196	0.627604	0.66049	30.3196	-0.0502652	-0.0262856		19.0833	0.470356	9.58333	0.450091	30.3196	0.468477	0.466331	30.3196	-0.00829209	-0.00954705
21	0.636922	16	0.557344	30.5375	0.627102	0.660227	30.5375	-0.050282	-0.0265272		21	0.449703	16	0.508475	30.5375	0.468394	0.466236	30.5375	-0.00826268	-0.00951763
19.5	0.730967	13.0833	0.7629	30.7568	0.626599	0.659962	30.7568	-0.0502864	-0.0267614		19.5	0.461715	13.0833	0.481731	30.7568	0.468311	0.46614	30.7568	-0.008232	-0.00948695
10.0833	0.476187	14.0833	0.661075	30.9777	0.626096	0.659695	30.9777	-0.0502784	-0.0269884		10.0833	0.45339	14.0833	0.473833	30.9777	0.468229	0.466046	30.9777	-0.00820006	-0.00945501
14.0833	0.576398	12.25	0.712735	31.2001	0.625593	0.659425	31.2001	-0.0502581	-0.0272079		14.0833	0.49381	12.25	0.443473	31.2001	0.468147	0.465951	31.2001	-0.00816687	-0.00942183
14.5	0.630822	11.0833	0.686785	31.4241	0.625091	0.659153	31.4241	-0.0502254	-0.02742		14.5	0.455567	11.0833	0.4669	31.4241	0.468065	0.465857	31.4241	-0.00813245	-0.0093874
14.75	0.737379	13.4167	0.675452	31.6496	0.624588	0.658878	31.6496	-0.0501804	-0.0276248		14.75	0.467801	13.4167	0.47312	31.6496	0.467984	0.465763	31.6496	-0.00809679	-0.00935174
10.6667	0.617943	9.83333	0.571343	31.8767	0.624086	0.658602	31.8767	-0.050123	-0.0278221		10.6667	0.489526	9.83333	0.491719	31.8767	0.467903	0.465669	31.8767	-0.00805989	-0.00931485
16.75	0.569497	16.25	0.719863	32.1054	0.623585	0.658324	32.1054	-0.0500533	-0.028012		16.75	0.487202	16.25	0.460265	32.1054	0.467822	0.465576	32.1054	-0.00802178	-0.00927673
11.8333	0.732675	18.1667	0.655738	32.3357	0.623085	0.658044	32.3357	-0.0499712	-0.0281946		11.8333	0.470789	18.1667	0.484268	32.3357	0.467742	0.465483	32.3357	-0.00798247	-0.00923742
9.83333	0.685195	21.25	0.708959	32.5675	0.622585	0.657762	32.5675	-0.0498768	-0.0283696		9.83333	0.447338	21.25	0.45653	32.5675	0.467662	0.465391	32.5675	-0.00794196	-0.00919692
9.08333	0.647078	21.0833	0.693299	32.801	0.622086	0.657478	32.801	-0.04977	-0.0285373		9.08333	0.485476	21.0833	0.482948	32.801	0.467583	0.465299	32.801	-0.00790026	-0.00915522
8.5	0.722732	19.4167	0.603041	33.0361	0.621589	0.657193	33.0361	-0.0496509	-0.0286975		8.5	0.472132	19.4167	0.473241	33.0361	0.467504	0.465208	33.0361	-0.00785738	-0.00911233
17.75	0.646638	13	0.662144	33.2728	0.621092	0.656906	33.2728	-0.0495195	-0.0288503		17.75	0.505816	13	0.476227	33.2728	0.467425	0.465116	33.2728	-0.00781334	-0.00906829
16	0.570094	13.75	0.884321	33.5112	0.620597	0.656617	33.5112	-0.0493757	-0.0289956		16	0.459378	13.75	0.476015	33.5112	0.467347	0.465026	33.5112	-0.00776816	-0.00902311
15.3333	0.67079	13.5	0.653278	33.7513	0.620103	0.656327	33.7513	-0.0492197	-0.0291334		15.3333	0.505323	13.5	0.45275	33.7513	0.467269	0.464936	33.7513	-0.00772183	-0.00897678
12.5	0.608603	13.8333	0.781147	33.993	0.619611	0.656036	33.993	-0.0490513	-0.0292638		12.5	0.470041	13.8333	0.49236	33.993	0.467192	0.464846	33.993	-0.00767436	-0.00892932
17	0.590179	15.8333	0.717344	34.2364	0.61912	0.655743	34.2364	-0.0488707	-0.0293868		17	0.502838	15.8333	0.474304	34.2364	0.467115	0.464756	34.2364	-0.00762579	-0.00888075
27	0.630452	13.5833	0.596507	34.4815	0.618632	0.65545	34.4815	-0.0486777	-0.0295022		27	0.500919	13.5833	0.482446	34.4815	0.467039	0.464668	34.4815	-0.00757614	-0.00883109
33	0.650698	13	0.658045	34.7283	0.618145	0.655155	34.7283	-0.0484725	-0.0296102		33	0.513523	13	0.485912	34.7283	0.466963	0.464579	34.7283	-0.00752539	-0.00878034
27	0.643964	8.75	0.708528	34.9768	0.61766	0.654858	34.9768	-0.048255	-0.0297107		27	0.47929	8.75	0.494018	34.9768	0.466888	0.464492	34.9768	-0.00747356	-0.00872852
22	0.67457	12.3333	0.585214	35.227	0.617178	0.654561	35.227	-0.0480253	-0.0298037		22	0.466512	12.3333	0.493755	35.227	0.466813	0.464404	35.227	-0.00742069	-0.00867565
29	0.584337	13.8333	0.632571	35.479	0.616697	0.654263	35.479	-0.0477833	-0.0298893		29	0.41974	13.8333	0.480125	35.479	0.466739	0.464317	35.479	-0.00736679	-0.00862175
29	0.624105	13.8333	0.635881	35.7327	0.61622	0.653964	35.7327	-0.0475291	-0.0299673		29	0.415948	13.8333	0.47386	35.7327	0.466665	0.464231	35.7327	-0.00731186	-0.00856682
24	0.592733	13.9167	0.660482	35.9882	0.615744	0.653665	35.9882	-0.0472627	-0.0300379		24	0.489247	13.9167	0.464922	35.9882	0.466592	0.464146	35.9882	-0.00725592	-0.00851087
27	0.587474	16.1667	0.706366	36.2455	0.615272	0.653364	36.2455	-0.0469842	-0.030101		27	0.533116	16.1667	0.46022	36.2455	0.46652	0.46406	36.2455	-0.00719908	-0.00845403
30	0.586246	14.4167	0.515752	36.5046	0.614802	0.653063	36.5046	-0.0466937	-0.0301566		30	0.452969	14.4167	0.485484	36.5046	0.466448	0.463976	36.5046	-0.00714153	-0.00839648
23	0.733665	11.9167	0.562492	36.7654	0.614335	0.652762	36.7654	-0.0463915	-0.0302048		23	0.414544	11.9167	0.452472	36.7654	0.466376	0.463892	36.7654	-0.00708347	-0.00833843
26	0.57241	17.6667	0.824499	37.0281	0.613871	0.65246	37.0281	-0.0460778	-0.0302456		26	0.427855	17.6667	0.464581	37.0281	0.466306	0.463809	37.0281	-0.0070251	-0.00828005
25	0.644491	11.6667	0.678561	37.2926	0.61341	0.652157	37.2926	-0.0457526	-0.0302789		25	0.483868	11.6667	0.467055	37.2926	0.466235	0.463726	37.2926	-0.00696656	-0.00822152
30	0.632916	16.5	0.774115	37.559	0.612953	0.651854	37.559	-0.0454163	-0.0303048		30	0.411639	16.5	0.480569	37.559	0.466166	0.463644	37.559	-0.00690803	-0.00816298
34	0.630272	19.8333	0.659803	37.8272	0.612498	0.651551	37.8272	-0.0450689	-0.0303234		34	0.478938	19.8333	0.456679	37.8272	0.466097	0.463562	37.8272	-0.00684968	-0.00810463
31	0.680692	20.1667	0.474956	38.0972	0.612048	0.651248	38.0972	-0.0447107	-0.0303347		31	0.428055	20.1667	0.483905	38.0972	0.466028	0.463481	38.0972	-0.00679168	-0.00804664
27	0.621481	20	0.588252	38.3692	0.611601	0.650945	38.3692	-0.0443419	-0.0303387		27	0.449628	20	0.482059	38.3692	0.46596	0.4634	38.3692	-0.00673423	-0.00798919
28	0.523351	19.9167	0.640431	38.643	0.611157	0.650641	38.643	-0.0439628	-0.0303355		28	0.621843	19.9167	0.487507	38.643	0.465893	0.463321	38.643	-0.00667751	-0.00793247
22	0.642219	18.1667	0.589857	38.9187	0.610718	0.650338	38.9187	-0.0435735	-0.0303252		22	0.450098	18.1667	0.465905	38.9187	0.465826	0.463241	38.9187	-0.00662165	-0.00787661
22	0.630511	19.0833	0.764107	39.1964	0.610282	0.650035	39.1964	-0.0431742	-0.0303077		22	0.544661	19.0833	0.462838	39.1964	0.46576	0.463162	39.1964	-0.00656678	-0.00782173
22	0.60115	18.75	0.798729	39.476	0.60985	0.649732	39.476	-0.0427651	-0.0302832		22	0.492885	18.75	0.469916	39.476	0.465694	0.463084	39.476	-0.00651308	-0.00776803
35	0.562295	21.1667	0.903887	39.7575	0.609422	0.649429	39.7575	-0.0423464	-0.0302517		35	0.491285	21.1667	0.470713	39.7575	0.465629	0.463007	39.7575	-0.0064607	-0.00771566
23	0.692307	21.9167	0.840311	40.041	0.608999	0.649126	40.041	-0.0419184	-0.0302133		23	0.450254	21.9167	0.472999	40.041	0.465564	0.462929	40.041	-0.00640977	-0.00766473
32	0.601412	21.0833	0.745623	40.3265	0.60858	0.648824	40.3265	-0.0414812	-0.0301681		32	0.458337	21.0833	0.449653	40.3265	0.4655	0.462853	40.3265	-0.00636036	-0.00761532
32	0.597918	21.8333	0.77749	40.6139	0.608165	0.648523	40.6139	-0.041035	-0.030116		32	0.441246	21.8333	0.470146	40.6139	0.465437	0.462777	40.6139	-0.00631259	-0.00756754
31	0.692398	20.8333	0.699497	40.9034	0.607755	0.648221	40.9034	-0.04058	-0.0300572		31	0.453888	20.8333	0.446255	40.9034	0.465374	0.462701	40.9034	-0.00626661	-0.00752157
31	0.701513	21.9167	0.593133	41.1948	0.607349	0.647921	41.1948	-0.0401165	-0.0299918		31	0.469383	21.9167	0.469692	41.1948	0.465311	0.462626	41.1948	-0.00622259	-0.00747754
29	0.656015	20.5	0.646102	41.4883	0.606948	0.647621	41.4883	-0.0396449	-0.0299199		29	0.518216	20.5	0.459012	41.4883	0.465249	0.462551	41.4883	-0.00618067	-0.00743562
32	0.669421	19.8333	0.712088	41.7838	0.606551	0.647322	41.7838	-0.0391654	-0.0298416		32	0.438429	19.8333	0.465763	41.7838	0.465187	0.462477	41.7838	-0.006141	-0.00739596
27	0.606839	18	0.591758	42.0814	0.60616	0.647023	42.0814	-0.0386784	-0.0297571		27	0.505588	18	0.464439	42.0814	0.465125	0.462403	42.0814	-0.00610373	-0.00735868
31	0.61097	18.4167	0.808557	42.3811	0.605773	0.646726	42.3811	-0.038184	-0.0296664		31	0.458906	18.4167	0.479771	42.3811	0.465064	0.462329	42.3811	-0.00606893	-0.00732388
25	0.632901	20.1667	0.744552	42.6828	0.605391	0.646429	42.6828	-0.0376825	-0.0295697		25	0.428124	20.1667	0.474049	42.6828	0.465004	0.462256	42.6828	-0.00603668	-0.00729163
32	0.631404	8.91667	0.75259	42.9867	0.605014	0.646133	42.9867	-0.037174	-0.0294669		32	0.492075	8.91667	0.447748	42.9867	0.464943	0.462183	42.9867	-0.00600707	-0.00726203
33	0.562926	8.58333	0.536871	43.2926	0.604642	0.645839	43.2926	-0.036659	-0.0293583		33	0.514385	8.58333	0.499685	43.2926	0.464883	0.46211	43.2926	-0.00598021	-0.00723516
29	0.657876	11.6667	0.624566	43.6007	0.604276	0.645545	43.6007	-0.0361375	-0.0292439		29	0.452918	11.6667	0.464452	43.6007	0.464824	0.462038	43.6007	-0.00595615	-0.00721111
28	0.525988	12.75	0.725627	43.9109	0.603914	0.645253	43.9109	-0.0356099	-0.0291238		28	0.501711	12.75	0.45294	43.9109	0.464764	0.461966	43.9109	-0.00593498	-0.00718993
33	0.601923	11.3333	0.584595	44.2233	0.603558	0.644961	44.2233	-0.0350765	-0.0289983		33	0.415257	11.3333	0.472373	44.2233	0.464705	0.461894	44.2233	-0.00591676	-0.00717171
23	0.598176	16.5833	0.739546	44.5378	0.603208	0.644671	44.5378	-0.0345375	-0.0288673		23	0.523122	16.5833	0.448391	44.5378	0.464645	0.461822	44.5378	-0.00590158	-0.00715654
25	0.677065	16.1667	0.745081	44.8546	0.602862	0.644383	44.8546	-0.0339933	-0.0287311		25	0.431525	16.1667	0.482447	44.8546	0.464586	0.461751	44.8546	-0.00588948	-0.00714444
28	0.541289	9.41667	0.59172	45.1735	0.602522	0.644095	45.1735	-0.0334439	-0.0285898		28	0.465833	9.41667	0.459747	45.1735	0.464528	0.461679	45.1735	-0.00588049	-0.00713544
27	0.680821	12.8333	0.756334	45.4947	0.602188	0.64381	45.4947	-0.0328896	-0.0284433		27	0.44897	12.8333	0.499353	45.4947	0.464469	0.461608	45.4947	-0.00587464	-0.00712959
26	0.744911	14.5833	0.718952	45.8181	0.601859	0.643525	45.8181	-0.0323307	-0.0282918		26	0.424235	14.5833	0.452633	45.8181	0.46441	0.461537	45.8181	-0.00587195	-0.0071269
27	0.381807	10.5	0.661801	46.1437	0.601536	0.643242	46.1437	-0.0317673	-0.0281356		27	0.403751	10.5	0.453248	46.1437	0.464351	0.461465	46.1437	-0.00587246	-0.00712741
23	0.643528	10.5833	0.611755	46.4716	0.601218	0.642961	46.4716	-0.0311997	-0.0279746		23	0.401879	10.5833	0.521821	46.4716	0.464293	0.461394	46.4716	-0.00587618	-0.00713114
22	0.648944	18.9167	0.585356	46.8018	0.600906	0.642681	46.8018	-0.0306283	-0.027809		22	0.45138	18.9167	0.53293	46.8018	0.464234	0.461323	46.8018	-0.00588313	-0.00713808
26	0.713037	9.66667	0.758746	47.1343	0.6006	0.642403	47.1343	-0.0300534	-0.027639		26	0.438703	9.66667	0.469148	47.1343	0.464175	0.461251	47.1343	-0.00589331	-0.00714827
29	0.714829	16.3333	0.619522	47.4691	0.600299	0.642127	47.4691	-0.0294756	-0.027465		29	0.424703	16.3333	0.473251	47.4691	0.464116	0.46118	47.4691	-0.00590674	-0.00716169
29	0.572094	13.3333	0.729798	47.8063	0.600004	0.641852	47.8063	-0.028895	-0.027287		29	0.457258	13.3333	0.459765	47.8063	0.464057	0.461108	47.8063	-0.00592339	-0.00717834
26	0.568911	14.9167	0.622221	48.1457	0.599715	0.641579	48.1457	-0.0283121	-0.0271052		26	0.453176	14.9167	0.481214	48.1457	0.463998	0.461036	48.1457	-0.00594325	-0.00719821
32	0.682445	8.66667	0.617025	48.4876	0.599432	0.641308	48.4876	-0.0277273	-0.0269198		32	0.394271	8.66667	0.518189	48.4876	0.463938	0.460964	48.4876	-0.00596631	-0.00722126
34	0.602806	9.75	0.612356	48.8318	0.599155	0.641039	48.8318	-0.0271408	-0.026731		34	0.432898	9.75	0.449989	48.8318	0.463879	0.460892	48.8318	-0.00599252	-0.00724748
31	0.683653	10.5	0.664743	49.1784	0.598884	0.640772	49.1784	-0.026553	-0.0265389		31	0.45112	10.5	0.477227	49.1784	0.463819	0.46082	49.1784	-0.00602187	-0.00727682
26	0.713866	20.8333	0.581825	49.5274	0.598618	0.640506	49.5274	-0.025964	-0.0263437		26	0.449395	20.8333	0.466757	49.5274	0.463758	0.460747	49.5274	-0.0060543	-0.00730925
29	0.688099	21.3333	0.710104	49.8788	0.598358	0.640243	49.8788	-0.0253744	-0.0261456		29	0.418587	21.3333	0.457883	49.8788	0.463698	0.460674	49.8788	-0.00608975	-0.0073447
23	0.642131	20.75	0.564052	50.2327	0.598105	0.639981	50.2327	-0.0247846	-0.0259448		23	0.440434	20.75	0.471603	50.2327	0.463637	0.4606	50.2327	-0.00612816	-0.00738311
33	0.660673	19.3333	0.747889	50.5891	0.597857	0.639722	50.5891	-0.0241946	-0.0257415		33	0.429245	19.3333	0.481263	50.5891	0.463576	0.460527	50.5891	-0.00616949	-0.00742444
26	0.617179	20.8333	0.70488	50.9479	0.597615	0.639464	50.9479	-0.0236048	-0.0255357		26	0.445155	20.8333	0.493666	50.9479	0.463514	0.460452	50.9479	-0.00621369	-0.00746865
33	0.588055	21.6667	0.742802	51.3092	0.597379	0.639209	51.3092	-0.0230153	-0.0253275		33	0.492545	21.6667	0.477273	51.3092	0.463452	0.460378	51.3092	-0.00626072	-0.00751568
25	0.632545	18.8333	0.65904	51.6731	0.597149	0.638956	51.6731	-0.0224265	-0.0251172		25	0.520383	18.8333	0.470558	51.6731	0.463389	0.460303	51.6731	-0.00631049	-0.00756544
23	0.740467	21.5833	0.721627	52.0395	0.596924	0.638705	52.0395	-0.0218387	-0.0249051		23	0.481042	21.5833	0.450622	52.0395	0.463326	0.460227	52.0395	-0.00636288	-0.00761783
32	0.630397	20.25	0.584488	52.4084	0.596706	0.638456	52.4084	-0.0212525	-0.0246912		32	0.418324	20.25	0.536411	52.4084	0.463263	0.460151	52.4084	-0.00641779	-0.00767274
34	0.689921	18.1667	0.652414	52.7799	0.596494	0.638209	52.7799	-0.0206681	-0.0244758		34	0.435971	18.1667	0.492662	52.7799	0.463198	0.460074	52.7799	-0.0064751	-0.00773005
30	0.738271	20.6667	0.692076	53.1539	0.596287	0.637964	53.1539	-0.0200859	-0.0242592		30	0.418234	20.6667	0.452877	53.1539	0.463134	0.459997	53.1539	-0.00653466	-0.00778962
22	0.614182	19.25	0.570656	53.5306	0.596086	0.637721	53.5306	-0.0195066	-0.0240417		22	0.503641	19.25	0.475653	53.5306	0.463068	0.459919	53.5306	-0.00659633	-0.00785129
26	0.567692	18.75	0.774884	53.9099	0.595891	0.637481	53.9099	-0.0189303	-0.0238234		26	0.511435	18.75	0.476083	53.9099	0.463002	0.45984	53.9099	-0.00665998	-0.00791493
27	0.564118	21	0.614662	54.2918	0.595702	0.637243	54.2918	-0.0183576	-0.0236046		27	0.551272	21	0.466785	54.2918	0.462936	0.459761	54.2918	-0.00672546	-0.00798042
27	0.779576	20	0.731668	54.6764	0.595518	0.637007	54.6764	-0.0177888	-0.0233856		27	0.424974	20	0.468374	54.6764	0.462868	0.459681	54.6764	-0.00679262	-0.00804757
34	0.615292	21.25	0.527521	55.0637	0.59534	0.636773	55.0637	-0.0172244	-0.0231666		34	0.447792	21.25	0.472862	55.0637	0.462801	0.459601	55.0637	-0.00686128	-0.00811623
27	0.6346	20.8333	0.822952	55.4536	0.595168	0.636541	55.4536	-0.0166646	-0.0229477		27	0.520214	20.8333	0.473285	55.4536	0.462732	0.45952	55.4536	-0.00693134	-0.0081863
22	0.632011	13.75	0.727041	55.8463	0.595001	0.636312	55.8463	-0.0161097	-0.0227293		22	0.486214	13.75	0.474911	55.8463	0.462663	0.459438	55.8463	-0.00700265	-0.00825761
30	0.698361	14.5833	0.700864	56.2417	0.59484	0.636084	56.2417	-0.0155603	-0.0225115		30	0.436971	14.5833	0.457052	56.2417	0.462593	0.459355	56.2417	-0.00707503	-0.00832999
25	0.679164	13.0833	0.637061	56.6398	0.594685	0.635859	56.6398	-0.0150167	-0.0222945		25	0.483148	13.0833	0.481281	56.6398	0.462522	0.459272	56.6398	-0.00714831	-0.00840327
27	0.635226	13.75	0.544996	57.0407	0.594534	0.635636	57.0407	-0.0144793	-0.0220787		27	0.498828	13.75	0.446738	57.0407	0.46245	0.459188	57.0407	-0.00722232	-0.00847727
30	0.663138	13	0.616228	57.4445	0.59439	0.635415	57.4445	-0.0139484	-0.0218642		30	0.496243	13	0.513804	57.4445	0.462378	0.459103	57.4445	-0.00729691	-0.00855186
27	0.61318	9.08333	0.739871	57.851	0.59425	0.635197	57.851	-0.0134242	-0.0216511		27	0.476638	9.08333	0.469103	57.851	0.462305	0.459018	57.851	-0.00737198	-0.00862693
29	0.562216	13.1667	0.701091	58.2603	0.594116	0.63498	58.2603	-0.012907	-0.0214397		29	0.482524	13.1667	0.471427	58.2603	0.462231	0.458931	58.2603	-0.00744738	-0.00870234
24	0.699881	15.1667	0.772944	58.6725	0.593987	0.634766	58.6725	-0.0123973	-0.0212302		24	0.512004	15.1667	0.470706	58.6725	0.462157	0.458844	58.6725	-0.00752294	-0.00877789
23	0.703822	16.5833	0.647325	59.0875	0.593863	0.634554	59.0875	-0.0118952	-0.0210227		23	0.516791	16.5833	0.470076	59.0875	0.462082	0.458757	59.0875	-0.0075985	-0.00885346
27	0.718106	17.4167	0.581944	59.5055	0.593744	0.634343	59.5055	-0.0114011	-0.0208175		27	0.450455	17.4167	0.473022	59.5055	0.462006	0.458668	59.5055	-0.00767398	-0.00892894
31	0.684348	16	0.614587	59.9263	0.59363	0.634135	59.9263	-0.010915	-0.0206146		31	0.419919	16	0.473446	59.9263	0.461929	0.458579	59.9263	-0.00774927	-0.00900422
25	0.562654	16	0.591876	60.3501	0.593521	0.633929	60.3501	-0.0104372	-0.0204142		25	0.490188	16	0.474171	60.3501	0.461852	0.458489	60.3501	-0.00782428	-0.00907923
33	0.623704	8.41667	0.581012	60.7768	0.593416	0.633725	60.7768	-0.00996792	-0.0202163		33	0.567483	8.41667	0.53967	60.7768	0.461773	0.458398	60.7768	-0.00789889	-0.00915385
32	0.550667	27	0.62566	61.2065	0.593317	0.633523	61.2065	-0.00950744	-0.0200213		32	0.463634	27	0.43534	61.2065	0.461694	0.458306	61.2065	-0.00797295	-0.0092279
22	0.759894	35	0.79732	61.6392	0.593222	0.633323	61.6392	-0.00905606	-0.0198293		22	0.437984	35	0.449964	61.6392	0.461615	0.458214	61.6392	-0.00804629	-0.00930124
32	0.63139	35	0.630374	62.0749	0.593131	0.633124	62.0749	-0.008614	-0.0196404		32	0.482364	35	0.494985	62.0749	0.461534	0.458121	62.0749	-0.0081188	-0.00937376
32	0.649381	26	0.653951	62.5136	0.593045	0.632928	62.5136	-0.00818143	-0.0194549		32	0.465223	26	0.525955	62.5136	0.461453	0.458027	62.5136	-0.00819039	-0.00944535
29	0.656626	30	0.592189	62.9554	0.592963	0.632733	62.9554	-0.00775854	-0.0192727		29	0.441021	30	0.607817	62.9554	0.461371	0.457933	62.9554	-0.00826097	-0.00951592
25	0.648117	25	0.740325	63.4002	0.592886	0.632541	63.4002	-0.00734542	-0.019094		25	0.560093	25	0.438238	63.4002	0.461288	0.457838	63.4002	-0.00833046	-0.00958542
23	0.632494	28	0.603617	63.8482	0.592812	0.63235	63.8482	-0.00694221	-0.0189189		23	0.523811	28	0.44893	63.8482	0.461205	0.457742	63.8482	-0.00839881	-0.00965376
26	0.729738	32	0.551284	64.2992	0.592743	0.63216	64.2992	-0.00654907	-0.0187475		26	0.441577	32	0.5726	64.2992	0.461121	0.457645	64.2992	-0.00846591	-0.00972087
33	0.611382	26	0.720369	64.7534	0.592677	0.631973	64.7534	-0.00616614	-0.0185799		33	0.519612	26	0.427222	64.7534	0.461036	0.457548	64.7534	-0.00853169	-0.00978665
27	0.63526	31	0.648582	65.2108	0.592616	0.631787	65.2108	-0.0057936	-0.0184163		27	0.431813	31	0.453619	65.2108	0.460951	0.45745	65.2108	-0.00859605	-0.009851
30	0.783576	36	0.724505	65.6713	0.592558	0.631603	65.6713	-0.00543161	-0.0182567		30	0.383107	36	0.440748	65.6713	0.460865	0.457352	65.6713	-0.00865888	-0.00991383
31	0.619654	29	0.664974	66.135	0.592503	0.63142	66.135	-0.00508032	-0.0181014		31	0.510255	29	0.428104	66.135	0.460779	0.457253	66.135	-0.00872009	-0.00997505
25	0.646687	34	0.706197	66.602	0.592452	0.631239	66.602	-0.00473981	-0.0179503		25	0.451638	34	0.435883	66.602	0.460691	0.457153	66.602	-0.00877964	-0.0100346
27	0.699632	33	0.613184	67.0722	0.592405	0.63106	67.0722	-0.00441018	-0.0178036		27	0.454918	33	0.502062	67.0722	0.460604	0.457052	67.0722	-0.00883746	-0.0100924
23	0.527352	33	0.694636	67.5457	0.592361	0.630882	67.5457	-0.00409148	-0.0176613		23	0.431229	33	0.501452	67.5457	0.460515	0.456952	67.5457	-0.00889351	-0.0101485
31	0.571068	29	0.67514	68.0225	0.59232	0.630705	68.0225	-0.00378378	-0.0175235		31	0.477411	29	0.437675	68.0225	0.460426	0.45685	68.0225	-0.00894775	-0.0102027
27	0.666194	26	0.626057	68.5026	0.592282	0.63053	68.5026	-0.00348711	-0.0173903		27	0.483363	26	0.489426	68.5026	0.460337	0.456748	68.5026	-0.00900014	-0.0102551
24	0.602299	26	0.631823	68.986	0.592247	0.630356	68.986	-0.00320151	-0.0172616		24	0.48521	26	0.475576	68.986	0.460247	0.456645	68.986	-0.00905064	-0.0103056
34	0.525383	25	0.647031	69.4728	0.592215	0.630184	69.4728	-0.002927	-0.0171376		34	0.485105	25	0.454652	69.4728	0.460156	0.456542	69.4728	-0.00909923	-0.0103542
28	0.789164	35	0.636623	69.963	0.592186	0.630012	69.963	-0.00266359	-0.0170182		28	0.451517	35	0.461567	69.963	0.460065	0.456439	69.963	-0.00914588	-0.0104008
28	0.736341	27	0.603342	70.4565	0.592159	0.629842	70.4565	-0.00241127	-0.0169036		28	0.446837	27	0.481275	70.4565	0.459974	0.456335	70.4565	-0.00919057	-0.0104455
29	0.708371	27	0.637806	70.9536	0.592135	0.629673	70.9536	-0.00217	-0.0167937		29	0.462011	27	0.469245	70.9536	0.459882	0.45623	70.9536	-0.00923329	-0.0104882
29	0.594206	33	0.56304	71.454	0.592114	0.629505	71.454	-0.00193973	-0.0166886		29	0.53422	33	0.443835	71.454	0.45979	0.456126	71.454	-0.00927402	-0.010529
28	0.627797	33	0.676312	71.958	0.592094	0.629338	71.958	-0.00172042	-0.0165883		28	0.434425	33	0.431185	71.958	0.459697	0.45602	71.958	-0.00931277	-0.0105677
33	0.711112	27	0.74914	72.4655	0.592077	0.629172	72.4655	-0.001512	-0.0164927		33	0.438502	27	0.460864	72.4655	0.459604	0.455915	72.4655	-0.00934954	-0.0106045
24	0.657714	28	0.605119	72.9764	0.592062	0.629007	72.9764	-0.00131439	-0.0164018		24	0.447364	28	0.581832	72.9764	0.45951	0.455809	72.9764	-0.00938433	-0.0106393
27	0.586559	31	0.59628	73.491	0.592049	0.628843	73.491	-0.00112749	-0.0163157		27	0.458853	31	0.553518	73.491	0.459416	0.455702	73.491	-0.00941716	-0.0106721
28	0.625407	28	0.795411	74.0091	0.592037	0.62868	74.0091	-0.000951205	-0.0162343		28	0.475544	28	0.431817	74.0091	0.459322	0.455595	74.0091	-0.00944805	-0.010703
25	0.665067	32	0.784805	74.5309	0.592028	0.628518	74.5309	-0.000785423	-0.0161576		25	0.50541	32	0.426639	74.5309	0.459228	0.455488	74.5309	-0.00947701	-0.010732
25	0.685946	30	0.598059	75.0562	0.59202	0.628356	75.0562	-0.000629966	-0.0160855		25	0.475389	30	0.498923	75.0562	0.459133	0.455381	75.0562	-0.00950408	-0.010759
32	0.70114	33	0.54729	75.5852	0.592014	0.628195	75.5852	-0.000484635	-0.016018		32	0.448727	33	0.574921	75.5852	0.459038	0.455273	75.5852	-0.00952929	-0.0107842
23	0.513533	29	0.577135	76.1179	0.592009	0.628035	76.1179	-0.000349212	-0.0159549		23	0.430118	29	0.456268	76.1179	0.458943	0.455166	76.1179	-0.0095527	-0.0108077
28	0.663802	26	0.641414	76.6543	0.592005	0.627876	76.6543	-0.000223488	-0.0158963		28	0.457556	26	0.514556	76.6543	0.458847	0.455058	76.6543	-0.00957434	-0.0108293
31	0.556052	30	0.615027	77.1944	0.592003	0.627717	77.1944	-0.000107239	-0.0158419		31	0.522665	30	0.449049	77.1944	0.458751	0.454949	77.1944	-0.00959425	-0.0108492
31	0.674304	34	0.716684	77.7383	0.592002	0.627558	77.7383	-2.36642e-07	-0.0157918		31	0.449144	34	0.432054	77.7383	0.458655	0.454841	77.7383	-0.0096125	-0.0108675
35	0.559045	26	0.666304	78.286	0.592002	0.6274	78.286	9.77624e-05	-0.0157458		35	0.517406	26	0.418073	78.286	0.458559	0.454732	78.286	-0.00962912	-0.0108841
29	0.570032	30	0.659095	78.8375	0.592003	0.627243	78.8375	0.000187102	-0.0157038		29	0.45514	30	0.446751	78.8375	0.458463	0.454623	78.8375	-0.00964418	-0.0108991
34	0.664555	29	0.698542	79.3928	0.592005	0.627086	79.3928	0.000268101	-0.0156657		34	0.474837	29	0.44947	79.3928	0.458367	0.454514	79.3928	-0.00965776	-0.0109127
30	0.642133	22	0.842949	79.952	0.592008	0.626929	79.952	0.00034105	-0.0156313		30	0.476831	22	0.460322	79.952	0.45827	0.454405	79.952	-0.00966991	-0.0109249
29	0.562219	33	0.632761	80.515	0.592011	0.626773	80.515	0.000406279	-0.0156005		29	0.582572	33	0.438074	80.515	0.458173	0.454296	80.515	-0.0096807	-0.0109357
28	0.676929	32	0.656811	81.082	0.592015	0.626617	81.082	0.000464228	-0.015573		28	0.461108	32	0.460202	81.082	0.458076	0.454187	81.082	-0.00969021	-0.0109452
34	0.645538	34	0.742605	81.6529	0.59202	0.626461	81.6529	0.000515322	-0.0155488		34	0.458601	34	0.44985	81.6529	0.45798	0.454077	81.6529	-0.00969853	-0.0109535
27	0.684288	23	0.742185	82.2278	0.592025	0.626306	82.2278	0.000559979	-0.0155276		27	0.420381	23	0.443374	82.2278	0.457883	0.453968	82.2278	-0.00970574	-0.0109607
27	0.673198	30	0.579273	82.8067	0.592031	0.62615	82.8067	0.000598538	-0.0155092		27	0.497537	30	0.548263	82.8067	0.457786	0.453858	82.8067	-0.0097119	-0.0109669
24	0.676136	30	0.638148	83.3896	0.592037	0.625995	83.3896	0.000631527	-0.0154935		24	0.523364	30	0.441346	83.3896	0.457688	0.453748	83.3896	-0.00971712	-0.0109721
22	0.599092	24	0.594519	83.9766	0.592043	0.62584	83.9766	0.000659454	-0.0154802		22	0.557164	24	0.511964	83.9766	0.457591	0.453639	83.9766	-0.00972149	-0.0109764
31	0.540686	22	0.757885	84.5677	0.592049	0.625686	84.5677	0.00068266	-0.0154691		31	0.560953	22	0.448429	84.5677	0.457494	0.453529	84.5677	-0.00972507	-0.01098
33	0.632192	33	0.664419	85.1629	0.592056	0.625531	85.1629	0.000701641	-0.01546		33	0.485377	33	0.489253	85.1629	0.457397	0.453419	85.1629	-0.00972795	-0.0109829
24	0.718823	26	0.592477	85.7622	0.592063	0.625376	85.7622	0.000717123	-0.0154525		24	0.419642	26	0.561771	85.7622	0.4573	0.453309	85.7622	-0.00973025	-0.0109852
33	0.579536	34	0.673409	86.3656	0.59207	0.625222	86.3656	0.000729761	-0.0154464		33	0.460782	34	0.435461	86.3656	0.457202	0.453199	86.3656	-0.0097321	-0.0109871
29	0.562708	29	0.726178	86.9733	0.592078	0.625067	86.9733	0.000740056	-0.0154415		29	0.438659	29	0.427352	86.9733	0.457105	0.453089	86.9733	-0.00973357	-0.0109885
32	0.534255	25	0.679871	87.5852	0.592085	0.624913	87.5852	0.000748376	-0.0154374		32	0.47601	25	0.455744	87.5852	0.457008	0.45298	87.5852	-0.00973474	-0.0109897
29	0.500737	33	0.711773	88.2014	0.592093	0.624758	88.2014	0.00075502	-0.0154342		29	0.413577	33	0.472075	88.2014	0.45691	0.45287	88.2014	-0.00973565	-0.0109906
31	0.637133	27	0.681548	88.8218	0.5921	0.624604	88.8218	0.000760334	-0.0154316		31	0.403136	27	0.471651	88.8218	0.456813	0.45276	88.8218	-0.00973635	-0.0109913
29	0.531055	26	0.624959	89.4466	0.592108	0.62445	89.4466	0.000764755	-0.0154295		29	0.417431	26	0.436837	89.4466	0.456715	0.45265	89.4466	-0.00973692	-0.0109919
32	0.561457	28	0.73686	90.0757	0.592115	0.624296	90.0757	0.000768659	-0.0154276		32	0.443456	28	0.434391	90.0757	0.456618	0.45254	90.0757	-0.00973741	-0.0109924
26	0.559376	33	0.672756	90.7092	0.592123	0.624141	90.7092	0.000772292	-0.0154258		26	0.475878	33	0.423022	90.7092	0.456521	0.45243	90.7092	-0.00973787	-0.0109928
24	0.722442	26	0.647751	91.3471	0.592131	0.623987	91.3471	0.000775664	-0.0154242		24	0.433227	26	0.484076	91.3471	0.456423	0.45232	91.3471	-0.0097383	-0.0109933
25	0.612708	26	0.616258	91.9894	0.592139	0.623833	91.9894	0.000778774	-0.0154226		25	0.477158	26	0.412931	91.9894	0.456326	0.45221	91.9894	-0.0097387	-0.0109937
28	0.596272	35	0.598737	92.6362	0.592146	0.623679	92.6362	0.000781624	-0.0154213		28	0.494548	35	0.488574	92.6362	0.456229	0.4521	92.6362	-0.00973906	-0.010994
35	0.588804	33	0.608569	93.2875	0.592154	0.623524	93.2875	0.000784213	-0.01542		35	0.547516	33	0.541388	93.2875	0.456131	0.45199	93.2875	-0.00973939	-0.0109943
32	0.749414	29	0.646526	93.9433	0.592162	0.62337	93.9433	0.000786541	-0.0154189		32	0.403381	29	0.488815	93.9433	0.456034	0.45188	93.9433	-0.00973968	-0.0109946
28	0.604619	35	0.715905	94.6037	0.59217	0.623216	94.6037	0.000788608	-0.0154178		28	0.443076	35	0.475211	94.6037	0.455936	0.45177	94.6037	-0.00973994	-0.0109949
24	0.56093	28	0.635573	95.2686	0.592178	0.623062	95.2686	0.000790414	-0.015417		24	0.429614	28	0.523648	95.2686	0.455839	0.45166	95.2686	-0.00974017	-0.0109951
24	0.633614	32	0.664877	95.9382	0.592186	0.622908	95.9382	0.000791959	-0.0154162		24	0.509277	32	0.417624	95.9382	0.455742	0.45155	95.9382	-0.00974037	-0.0109953
27	0.68419	26	0.648902	96.6125	0.592194	0.622753	96.6125	0.000793243	-0.0154156		27	0.43169	26	0.481663	96.6125	0.455644	0.45144	96.6125	-0.00974053	-0.0109955
27	0.525767	31	0.755249	97.2915	0.592202	0.622599	97.2915	0.000794266	-0.0154151		27	0.423392	31	0.468446	97.2915	0.455547	0.451331	97.2915	-0.00974066	-0.0109956
35	0.484194	26	0.657889	97.9751	0.592209	0.622445	97.9751	0.000795029	-0.0154147		35	0.508292	26	0.506273	97.9751	0.455449	0.451221	97.9751	-0.00974076	-0.0109957
32	0.626999	32	0.759851	98.6636	0.592217	0.622291	98.6636	0.00079553	-0.0154145		32	0.470922	32	0.427813	98.6636	0.455352	0.451111	98.6636	-0.00974082	-0.0109958
22	0.71007	33	0.689601	99.3568	0.592225	0.622137					22	0.495634	33	0.488002	99.3568	0.455255	0.451001
25	0.673872	34	0.585859								25	0.440208	34	0.456754
26	0.691697	28	0.622389								26	0.433037	28	0.483829
32	0.592079	34	0.64874								32	0.429429	34	0.410908
23	0.575311	25	0.597224								23	0.57034	25	0.482827
25	0.683572	31	0.819								25	0.4512	31	0.454118
22	0.648026	35	0.688501								22	0.453466	35	0.481935
29	0.639724	30	0.509438								29	0.465953	30	0.575745
27	0.623261	27	0.63959								27	0.432577	27	0.40801
28	0.691857	35	0.787033								28	0.408111	35	0.409312
27	0.590683	33	0.691469								27	0.429167	33	0.460992
28	0.720371	30	0.67893								28	0.460298	30	0.472947
23	0.624221	35	0.663237								23	0.487632	35	0.434298
31	0.680795	29	0.562899								31	0.493656	29	0.511313
31	0.650082	27	0.600472								31	0.469694	27	0.477912
28	0.647826	32	0.677493								28	0.495511	32	0.433293
32	0.5522	30	0.666544								32	0.509221	30	0.51097
23	0.67244	25	0.694393								23	0.446195	25	0.499701
24	0.535344	31	0.745678								24	0.444548	31	0.436226
32	0.665717	28	0.697069								32	0.467691	28	0.441631
33	0.626674	28	0.615418								33	0.513942	28	0.507155
31	0.526314	23	0.657512								31	0.490693	23	0.454109
27	0.58989	26	0.659408								27	0.484447	26	0.422787
25	0.588755	26	0.580914								25	0.521657	26	0.550362
23	0.741193	32	0.59115								23	0.507012	32	0.560219
33	0.586056	29	0.551128								33	0.443094	29	0.504852
24	0.589905	27	0.638909								24	0.49907	27	0.470768
34	0.599817	35	0.713242								34	0.462859	35	0.443483
36	0.570535	31	0.63708								36	0.461635	31	0.502027
31	0.624131	22	0.64184								31	0.484187	22	0.553426
33	0.626887	26	0.636973								33	0.478943	26	0.439077
35	0.621182	30	0.643163								35	0.466372	30	0.523487
31	0.620732	31	0.735091								31	0.555825	31	0.418226
22	0.602796	31	0.719918								22	0.433365	31	0.446989
26	0.684461	35	0.562995								26	0.4231	35	0.46053
26	0.588823	23	0.625443								26	0.521983	23	0.503654
31	0.704251	33	0.640781								31	0.433274	33	0.434991
25	0.769156	33	0.635151								25	0.43526	33	0.453365
28	0.579673	34	0.634425								28	0.47334	34	0.415409
22	0.660509	28	0.66253								22	0.465559	28	0.428188
23	0.587161	35	0.646747								23	0.458671	35	0.465876
28	0.553062	27	0.738213								28	0.530415	27	0.444585
23	0.693657	36	0.72124								23	0.464379	36	0.455594
30	0.748235	28	0.588028								30	0.42333	28	0.516524
24	0.693355	25	0.655603								24	0.444535	25	0.458521
30	0.65612	33	0.578032								30	0.493948	33	0.583878
27	0.621473	27	0.649214								27	0.472184	27	0.427949
22	0.655913	27	0.582104								22	0.488017	27	0.512826
28	0.540791	32	0.638796								28	0.47111	32	0.4803
28	0.661342	29	0.597215								28	0.488104	29	0.459914
24	0.610365	26	0.746986								24	0.411922	26	0.432038
27	0.605097	33	0.604504								27	0.537493	33	0.497532
27	0.579449	31	0.603292								27	0.430824	31	0.487466
35	0.759695	30	0.652532								35	0.414713	30	0.51879
25	0.710081	22	0.585457								25	0.440848	22	0.434566
30	0.774947	26	0.782746								30	0.421255	26	0.442582
27	0.627592	26	0.627427								27	0.438831	26	0.392757
28	0.575419	27	0.781536								28	0.461239	27	0.447074
27	0.639684	34	0.660165								27	0.52164	34	0.403106
31	0.520855	32	0.654304								31	0.511613	32	0.41575
26	0.667577	24	0.589983								26	0.446073	24	0.443814
23	0.62858	34	0.751312								23	0.574206	34	0.421091
26	0.557101	31	0.724121								26	0.421609	31	0.43015
23	0.635423	26	0.746979								23	0.474652	26	0.461484
32	0.621491	31	0.759957								32	0.491157	31	0.411446
31	0.645709	23	0.655618								31	0.510708	23	0.504575
26	0.60882	23	0.747514								26	0.452608	23	0.428024
34	0.65407	32	0.653771								34	0.442109	32	0.469057
25	0.598481	30	0.735835								25	0.448227	30	0.47262
29	0.663195	26	0.676691								29	0.459197	26	0.444821
26	0.539128	26	0.666746								26	0.546948	26	0.49027
22	0.647434	26	0.605161								22	0.476262	26	0.446884
23	0.710993	30	0.646721								23	0.448146	30	0.401702
29	0.625394	31	0.705954								29	0.440404	31	0.413963
29	0.645561	31	0.755874								29	0.491964	31	0.486224
31	0.52116	22	0.686761								31	0.505446	22	0.486203
31	0.633112	29	0.617152								31	0.439276	29	0.437636
30	0.684222	31	0.584048								30	0.512012	31	0.46036
28	0.442285	23	0.621628								28	0.506189	23	0.514146
25	0.58558	26	0.612686								25	0.473434	26	0.461186
22	0.688026	23	0.592703								22	0.47401	23	0.560397
33	0.631022	23	0.744016								33	0.489048	23	0.470223
30	0.647429	28	0.605085								30	0.508008	28	0.476295
27	0.534716	35	0.714065								27	0.481994	35	0.396097
30	0.722763	32	0.638302								30	0.459872	32	0.411299
33	0.6698	28	0.666553								33	0.419232	28	0.444484
24	0.664301	30	0.579492								24	0.481128	30	0.425854
24	0.713634	25	0.672501								24	0.430221	25	0.455583
25	0.722042	27	0.635665								25	0.466481	27	0.456786
29	0.659739	34	0.70694								29	0.479467	34	0.439123
36	0.729707	29	0.58584								36	0.434765	29	0.532992
27	0.438636	36	0.578643								27	0.538913	36	0.489331
32	0.53846	30	0.708679								32	0.524337	30	0.43499
28	0.739256	32	0.626572								28	0.447135	32	0.423779
25	0.614313	27	0.567085								25	0.471436	27	0.480799
30	0.625316	33	0.679608								30	0.4191	33	0.46004
23	0.687225	24	0.710363								23	0.446011	24	0.398828
25	0.600066	28	0.595907								25	0.480614	28	0.430171
26	0.646537	30	0.687536								26	0.419514	30	0.42921
23	0.602933	27	0.727617								23	0.516344	27	0.443781
24	0.749714	35	0.536815								24	0.419666	35	0.511972
23	0.615387	31	0.679153								23	0.446888	31	0.482553
24	0.692623	28	0.607678								24	0.447667	28	0.515651
27	0.715012	26	0.613205								27	0.448433	26	0.660901
28	0.576992	34	0.572401								28	0.4206	34	0.478654
31	0.577378	34	0.676636								31	0.525265	34	0.431336
32	0.493117	29	0.625844								32	0.418776	29	0.465295
34	0.65842	23	0.607868								34	0.465665	23	0.494707
34	0.671575	28	0.734826								34	0.468591	28	0.384472
26	0.467978	30	0.654159								26	0.426926	30	0.425664
32	0.615834	33	0.631842								32	0.427055	33	0.47943
26	0.715114	30	0.811849								26	0.427561	30	0.428299
29	0.739473	26	0.663633								29	0.454003	26	0.50434
31	0.635977	22	0.569248								31	0.477287	22	0.406765
24	0.581224	28	0.704099								24	0.572071	28	0.426992
26	0.659199	33	0.616832								26	0.482856	33	0.461887
25	0.672614	29	0.724784								25	0.43845	29	0.433997
27	0.47245	29	0.653088								27	0.453986	29	0.474034
32	0.58704	33	0.624494								32	0.475065	33	0.469029
30	0.636185	28	0.646239								30	0.449412	28	0.396767
24	0.610397	36	0.746276								24	0.446688	36	0.414164
24	0.700094	29	0.556622								24	0.458634	29	0.393255
27	0.582717	33	0.705164								27	0.525359	33	0.470062
22	0.759495	28	0.626489								22	0.466862	28	0.500483
30	0.752963	30	0.618153								30	0.474547	30	0.498207
32	0.629193	23	0.586429								32	0.436486	23	0.65218
35	0.696369	32	0.772242								35	0.509327	32	0.428082
24	0.616748	29	0.666936								24	0.496362	29	0.458774
29	0.582077	35	0.643209								29	0.500816	35	0.516674
27	0.613533	23	0.656771								27	0.540754	23	0.430071
24	0.650688	22	0.741045								24	0.504337	22	0.472371
28	0.699111	27	0.713156								28	0.456473	27	0.433337
27	0.641257	32	0.503075								27	0.50259	32	0.548318
31	0.593511	22	0.716196								31	0.455481	22	0.426819
30	0.682643	31	0.68688								30	0.436943	31	0.438004
28	0.684626	22	0.617956								28	0.523312	22	0.455505
27	0.716845	34	0.619897								27	0.432759	34	0.553934
27	0.599609	35	0.682267								27	0.412374	35	0.396621
26	0.678018	30	0.809562								26	0.434275	30	0.404311
27	0.491779	28	0.63629								27	0.592735	28	0.532609
29	0.498098	26	0.62509								29	0.476638	26	0.508371
25	0.566108	32	0.637957								25	0.507846	32	0.46961
26	0.626884	29	0.667137								26	0.480341	29	0.444697
28	0.588105	30	0.551478								28	0.479145	30	0.435439
34	0.654522	26	0.736565								34	0.443164	26	0.435496
22	0.65964	35	0.690278								22	0.533155	35	0.536648
27	0.636606	32	0.619393								27	0.462348	32	0.477305
24	0.613248	27	0.658694								24	0.453417	27	0.432511
27	0.708044	27	0.550324								27	0.456453	27	0.494971
26	0.68377	27	0.670738								26	0.489266	27	0.443573
28	0.587177	27	0.6717								28	0.466869	27	0.537445
28	0.76336	34	0.678143								28	0.424785	34	0.452757
28	0.500697	31	0.660865								28	0.531724	31	0.484095
24	0.624781	35	0.652455								24	0.478028	35	0.460885
26	0.555527	33	0.624872								26	0.422444	33	0.497392
33	0.749929	33	0.63359								33	0.458321	33	0.485918
32	0.600797	26	0.783871								32	0.444438	26	0.421436
27	0.503656	33	0.572105								27	0.510519	33	0.488471
27	0.619713	31	0.613747								27	0.468454	31	0.470733
31	0.66835	35	0.641955								31	0.414063	35	0.423241
32	0.575135	30	0.630648								32	0.542048	30	0.435292
27	0.558956	35	0.668125								27	0.46886	35	0.483184
33	0.583022	31	0.649209								33	0.625117	31	0.438205
34	0.60342	24	0.701462								34	0.451286	24	0.423789
28	0.63933	29	0.689514								28	0.511094	29	0.484229
27	0.541197	25	0.711645								27	0.417266	25	0.457251
30	0.674264	34	0.548178								30	0.450775	34	0.61431
26	0.606211	28	0.579724								26	0.519566	28	0.50366
25	0.63409	31	0.616473								25	0.456917	31	0.500073
33	0.463023	32	0.638659								33	0.649216	32	0.447142
33	0.620665	32	0.719097								33	0.416112	32	0.415835
29	0.726351	28	0.582002								29	0.401192	28	0.563902
31	0.617637	25	0.679285								31	0.548156	25	0.461466
24	0.617217	26	0.706077								24	0.456007	26	0.462392
34	0.63644	27	0.512939								34	0.481206	27	0.561909
31	0.568545	28	0.687008								31	0.502061	28	0.515813
29	0.54456	35	0.732811								29	0.460331	35	0.436432
27	0.634925	26	0.72754								27	0.513608	26	0.447334
32	0.630411	30	0.739878								32	0.449388	30	0.410938
31	0.516845	35	0.655721								31	0.429109	35	0.453012
23	0.615623	34	0.663242								23	0.493988	34	0.468069
25	0.717371	28	0.706332								25	0.432637	28	0.489277
29	0.557899	34	0.748416								29	0.446334	34	0.468362
22	0.693206	30	0.587657								22	0.462207	30	0.551517
32	0.538942	30	0.556391								32	0.573236	30	0.47825
23	0.609238	34	0.688043								23	0.483868	34	0.426589
26	0.683481	31	0.786646								26	0.53353	31	0.401615
30	0.676116	26	0.684699								30	0.443346	26	0.492181
31	0.691849	35	0.781506								31	0.433885	35	0.451159
35	0.510425	31	0.691654								35	0.507715	31	0.511652
26	0.762339	26	0.647803								26	0.415209	26	0.47189
31	0.697355	29	0.78334								31	0.464797	29	0.403795
23	0.571273	30	0.526278								23	0.42691	30	0.400007
23	0.612949	28	0.665249								23	0.513894	28	0.437908
25	0.647272	31	0.564866								25	0.445014	31	0.451867
29	0.73833	30	0.537581								29	0.415869	30	0.662623
25	0.74139	28	0.639731								25	0.448658	28	0.508849
22	0.661149	32	0.63242								22	0.490364	32	0.526504
35	0.533978	25	0.655002								35	0.551716	25	0.502107
23	0.628057	30	0.687839								23	0.469459	30	0.453683
26	0.738996	32	0.662506								26	0.476687	32	0.498827
33	0.608461	32	0.549862								33	0.408065	32	0.523369
25	0.63214	23	0.677386								25	0.41336	23	0.535227
29	0.757965	22	0.572629								29	0.379921	22	0.462398
30	0.751947	30	0.804427								30	0.451816	30	0.405873
22	0.540968	23	0.682708								22	0.483436	23	0.456253
29	0.588834	36	0.575244								29	0.526962	36	0.436645
24	0.662216	29	0.612697								24	0.489621	29	0.521386
33	0.454108	25	0.746571								33	0.559492	25	0.430983
23	0.679957	27	0.632343								23	0.465541	27	0.466127
32	0.588369	28	0.553914								32	0.387965	28	0.487501
33	0.621304	31	0.660089								33	0.425601	31	0.40458
25	0.753639	30	0.646817								25	0.441476	30	0.419426
23	0.642696	30	0.660179								23	0.484271	30	0.484172
35	0.748542	23	0.626428								35	0.407161	23	0.474773
29	0.619747	33	0.782491								29	0.465194	33	0.403538
32	0.70777	34	0.734269								32	0.457685	34	0.460929
26	0.651038	26	0.673657								26	0.524493	26	0.426435
24	0.673001	24	0.672432								24	0.453242	24	0.526564
27	0.608613	32	0.599852								27	0.452154	32	0.421578
22	0.607045	32	0.668681								22	0.417933	32	0.469343
23	0.643661	29	0.696134								23	0.43344	29	0.437923
22	0.569399	32	0.766108								22	0.421334	32	0.471301
25	0.660378	36	0.677605								25	0.49356	36	0.422222
25	0.75763	28	0.530554								25	0.446982	28	0.430524
22	0.690115	26	0.60949								22	0.521133	26	0.50891
23	0.753421	32	0.631214								23	0.427952	32	0.488222
26	0.635062	30	0.624493								26	0.436265	30	0.44237
28	0.697127	31	0.528858								28	0.412493	31	0.495245
26	0.759324	26	0.677184								26	0.467102	26	0.439204
30	0.638153	23	0.713616								30	0.397788	23	0.425172
32	0.57815	34	0.663856								32	0.441737	34	0.43412
27	0.638088	29	0.595346								27	0.463833	29	0.462479
28	0.688801	26	0.716799								28	0.437537	26	0.478822
25	0.676766	31	0.680473								25	0.504275	31	0.44935
27	0.645513	25	0.536069								27	0.436511	25	0.493295
26	0.664603	34	0.722437								26	0.503669	34	0.452711
22	0.661901	33	0.652198								22	0.433245	33	0.486411
31	0.72357	29	0.727902								31	0.488899	29	0.431491
27	0.696929	28	0.567513								27	0.45811	28	0.482029
33	0.621714	29	0.647178								33	0.540835	29	0.497366
31	0.660663	33	0.72183								31	0.44614	33	0.432977
29	0.697106	24	0.562098								29	0.426641	24	0.497604
26	0.720471	30	0.615461								26	0.440203	30	0.460043
33	0.580917	30	0.685918								33	0.428855	30	0.482023
25	0.7132	23	0.682232								25	0.477858	23	0.435983
22	0.661593	30	0.565545								22	0.417962	30	0.481172
36	0.670521	32	0.661132								36	0.412116	32	0.406133
30	0.60219	31	0.753928								30	0.458056	31	0.447363
25	0.580159	28	0.680363								25	0.560817	28	0.469445
31	0.607955	32	0.606801								31	0.506857	32	0.46127
27	0.665004	35	0.732533								27	0.406614	35	0.437149
25	0.611837	32	0.726743								25	0.517715	32	0.408329
30	0.572776	27	0.674162								30	0.426928	27	0.483654
26	0.619863	27	0.762514								26	0.424726	27	0.493106
33	0.707924	22	0.694845								33	0.473805	22	0.463469
32	0.676064	30	0.800853								32	0.460589	30	0.454682
23	0.624848	28	0.635346								23	0.484641	28	0.529696
31	0.726654	32	0.673603								31	0.404744	32	0.491039
24	0.614333	24	0.583694								24	0.419926	24	0.42594
29	0.69443	29	0.642349								29	0.460872	29	0.486246
22	0.799553	32	0.762077								22	0.414705	32	0.43533
25	0.546986	29	0.737997								25	0.493244	29	0.439386
23	0.657331	33	0.738257								23	0.463168	33	0.417173
22	0.50619	30	0.643767								22	0.813153	30	0.512446
27	0.638284	30	0.516173								27	0.461731	30	0.513325
24	0.664837	32	0.640714								24	0.429973	32	0.430726
26	0.506947	28	0.704165								26	0.568572	28	0.417325
23	0.663179	34	0.645801								23	0.429859	34	0.441784
29	0.69516	27	0.551385								29	0.472274	27	0.388496
25	0.740865	31	0.457803								25	0.443976	31	0.480288
34	0.617788	31	0.502338								34	0.458028	31	0.521688
27	0.599906	30	0.520562								27	0.503726	30	0.405487
26	0.523761	33	0.698187								26	0.523326	33	0.474453
27	0.713681	25	0.647827								27	0.507339	25	0.443678
27	0.568174	34	0.599349								27	0.450784	34	0.460219
28	0.508661	29	0.720076								28	0.570848	29	0.456687
28	0.645375	33	0.592144								28	0.418011	33	0.423974
24	0.633292	27	0.71122								24	0.421147	27	0.491621
28	0.455366	28	0.701668								28	0.595102	28	0.495037
32	0.632192	32	0.598711								32	0.518763	32	0.417172
37	0.627652	31	0.72586								37	0.53797	31	0.478459
25	0.674478	31	0.547475								25	0.468961	31	0.435438
30	0.713735	34	0.689179								30	0.418867	34	0.423282
22	0.734056	24	0.702438								22	0.491192	24	0.516864
29	0.643079	29	0.71139								29	0.455633	29	0.4549
34	0.670485	23	0.668438								34	0.430048	23	0.423589
22	0.531043	24	0.736035								22	0.46537	24	0.416913
29	0.589586	26	0.612916								29	0.456278	26	0.451388
26	0.544797	29	0.7013								26	0.47915	29	0.518776
32	0.644789	30	0.66699								32	0.477419	30	0.477055
34	0.528612	32	0.558497								34	0.511408	32	0.439581
32	0.54266	35	0.665338								32	0.585292	35	0.525258
28	0.625229	32	0.57779								28	0.481086	32	0.446375
25	0.550168	29	0.589367								25	0.555746	29	0.424355
27	0.558488	26	0.611267								27	0.440893	26	0.523998
30	0.57896	33	0.622508								30	0.470649	33	0.435769
29	0.516187	31	0.583182								29	0.485545	31	0.489861
25	0.671586	29	0.586825								25	0.458425	29	0.529843
31	0.659158	26	0.606894								31	0.483713	26	0.504271
22	0.708798	33	0.722682								22	0.448013	33	0.444754
24	0.603624	26	0.729406								24	0.499071	26	0.406156
23	0.722367	30	0.622634								23	0.454773	30	0.450028
31	0.696111	24	0.617197								31	0.449528	24	0.562908
28	0.623983	32	0.588853								28	0.449022	32	0.436804
30	0.647884	28	0.655097								30	0.447852	28	0.418202
25	0.569039	30	0.5974								25	0.487646	30	0.519592
28	0.778026	31	0.802434								28	0.447038	31	0.437038
31	0.651754	33	0.67845								31	0.403296	33	0.442903
22	0.888445	29	0.641981								22	0.420735	29	0.481746
29	0.619493	28	0.569291								29	0.505042	28	0.52219
33	0.578094	35	0.589148								33	0.43582	35	0.437314
26	0.705484	29	0.646786								26	0.439653	29	0.405229
34	0.629596	32	0.666122								34	0.452752	32	0.432892
27	0.628225	31	0.792669								27	0.445831	31	0.42066
30	0.581764	33	0.590333								30	0.458456	33	0.501024
33	0.568988	33	0.568531								33	0.515207	33	0.478484
30	0.638345	23	0.694406								30	0.453361	23	0.425481
28	0.651788	28	0.619453								28	0.448721	28	0.488806
30	0.639368	24	0.758462								30	0.477508	24	0.431467
27	0.623566	34	0.752775								27	0.423774	34	0.433149
33	0.695274	33	0.712205								33	0.42105	33	0.457569
29	0.644914	29	0.745584								29	0.483552	29	0.418249
27	0.700424	26	0.614224								27	0.447311	26	0.527453
25	0.668862	27	0.691635								25	0.443801	27	0.413689
28	0.721567	34	0.619978								28	0.444568	34	0.471215
30	0.620915	22	0.756837								30	0.516543	22	0.433957
29	0.561136	29	0.855807								29	0.484501	29	0.462248
27	0.544459	31	0.678677								27	0.525368	31	0.457589
27	0.635718	27	0.676052								27	0.483949	27	0.523909
29	0.505085	32	0.536083								29	0.49264	32	0.490682
26	0.631049	30	0.682837								26	0.505187	30	0.441016
32	0.631068	32	0.56581								32	0.410703	32	0.432232
32	0.60082	29	0.624299								32	0.49547	29	0.479006
23	0.571243	25	0.588064								23	0.561286	25	0.522866
32	0.658504	32	0.809104								32	0.446809	32	0.43582
27	0.674831	23	0.657795								27	0.452888	23	0.457759
25	0.621512	34	0.700455								25	0.475544	34	0.448729
28	0.601225	29	0.643365								28	0.438912	29	0.454269
24	0.653899	28	0.639593								24	0.432955	28	0.527758
33	0.569384	26	0.709263								33	0.4021	26	0.47899
22	0.63972	28	0.611106								22	0.44561	28	0.514458
30	0.630714	29	0.646459								30	0.420507	29	0.484647
35	0.712313	27	0.637144								35	0.486468	27	0.418997
30	0.615194	25	0.563658								30	0.460188	25	0.45746
44.9167	0.622219	33	0.627445								44.9167	0.45701	33	0.509312
75.3333	0.697835	30	0.640156								75.3333	0.449181	30	0.471733
40.8333	0.61541	27	0.634451								40.8333	0.433067	27	0.465835
75.4167	0.647943	30	0.675238								75.4167	0.472873	30	0.46731
74.5833	0.637733	26	0.663961								74.5833	0.421769	26	0.459082
54.4167	0.500101	22	0.641295								54.4167	0.480207	22	0.460171
57.8333	0.483427	33	0.665974								57.8333	0.56714	33	0.438711
69	0.601922	28	0.578372								69	0.470268	28	0.542769
57.4167	0.603258	28	0.576304								57.4167	0.44419	28	0.504034
53.75	0.482357	26	0.683103								53.75	0.514093	26	0.432929
44.75	0.573522	35	0.820145								44.75	0.457483	35	0.443213
73.25	0.533547	33	0.699081								73.25	0.483006	33	0.482009
74.4167	0.472117	35	0.65428								74.4167	0.47619	35	0.491617
49.4167	0.692448	34	0.660145								49.4167	0.453904	34	0.502989
65.75	0.459485	33	0.607904								65.75	0.423458	33	0.458629
72.5833	0.522671	35	0.64626								72.5833	0.454364	35	0.470504
70.5	0.630304	24	0.645155								70.5	0.450861	24	0.46047
36	0.60266	32	0.635921								36	0.457025	32	0.494223
44.5	0.588987	32	0.772805								44.5	0.489637	32	0.423902
81.8333	0.596826	25	0.813845								81.8333	0.459733	25	0.391053
41.4167	0.589817	27	0.636925								41.4167	0.473678	27	0.393062
46.5	0.479548	30	0.645055								46.5	0.484846	30	0.470176
62.5833	0.567243	22	0.80718								62.5833	0.485755	22	0.440122
51.75	0.498646	31	0.656959								51.75	0.451882	31	0.437346
36.6667	0.494535	27	0.793582								36.6667	0.449305	27	0.471715
79.6667	0.671333	33	0.671253								79.6667	0.435301	33	0.495971
59.3333	0.524766	35	0.67009								59.3333	0.437786	35	0.422105
54.8333	0.707866	27	0.730516								54.8333	0.453664	27	0.462781
72.5	0.514396	34	0.707754								72.5	0.521141	34	0.453508
47	0.545583	32	0.755163								47	0.448041	32	0.443977
81.4167	0.611208	30	0.653318								81.4167	0.453367	30	0.534807
70.4167	0.575681	28	0.634178								70.4167	0.442164	28	0.480151
84.8333	0.469078	33	0.689465								84.8333	0.480717	33	0.409798
56.25	0.593947	35	0.709551								56.25	0.514522	35	0.427854
53.3333	0.57313	27	0.794592								53.3333	0.438298	27	0.441621
38.25	0.548961	26	0.833479								38.25	0.493976	26	0.427647
62.4167	0.612674	26	0.63163								62.4167	0.463063	26	0.473505
43.3333	0.746284	32	0.615569								43.3333	0.442005	32	0.41094
71.1667	0.557339	32	0.661607								71.1667	0.453447	32	0.457109
70.4167	0.496893	28	0.761457								70.4167	0.465618	28	0.432909
79.4167	0.576172	27	0.653855								79.4167	0.428413	27	0.515632
71.9167	0.562195	27	0.647309								71.9167	0.438753	27	0.463584
55.5833	0.534836	30	0.746698								55.5833	0.452342	30	0.44214
67.0833	0.424683	30	0.6954								67.0833	0.431919	30	0.458655
60.4167	0.608399	29	0.744629								60.4167	0.442618	29	0.479616
76.25	0.489367	35	0.726444								76.25	0.422957	35	0.437463
52.25	0.569846	25	0.668011								52.25	0.496258	25	0.436379
65.8333	0.717915	33	0.769462								65.8333	0.442721	33	0.421548
80.1667	0.570306	25	0.694942								80.1667	0.428965	25	0.439433
62.0833	0.728474	22	0.650785								62.0833	0.488232	22	0.494676
52.1667	0.699133	32	0.593917								52.1667	0.455278	32	0.42669
52.8333	0.51986	35	0.690499								52.8333	0.435827	35	0.378082
65.4167	0.508947	30	0.544957								65.4167	0.588807	30	0.518975
53.1667	0.625435	25	0.773237								53.1667	0.437869	25	0.436051
55.4167	0.803665	30	0.603045								55.4167	0.447376	30	0.458422
70.0833	0.536442	31	0.756165								70.0833	0.443367	31	0.486476
42	0.564671	34	0.64655								42	0.478038	34	0.417956
38	0.582496	23	0.726316								38	0.49823	23	0.426352
40.5833	0.737863	30	0.650385								40.5833	0.460754	30	0.461892
47.1667	0.512709	25	0.734308								47.1667	0.561035	25	0.460123
41.6667	0.590485	33	0.638475								41.6667	0.537449	33	0.534096
39.75	0.463982	35	0.696951								39.75	0.513273	35	0.433594
42.8333	0.37518	35	0.614353								42.8333	0.466588	35	0.468995
54.9167	0.417683	29	0.812764								54.9167	0.448469	29	0.434055
48.75	0.595824	25	0.688269								48.75	0.484979	25	0.513121
37.6667	0.785823	35	0.582497								37.6667	0.443573	35	0.513606
54.25	0.526581	30	0.59537								54.25	0.473746	30	0.55787
38.1667	0.632702	30	0.736629								38.1667	0.447745	30	0.447706
100	0.572805	28	0.698556								100	0.553431	28	0.47552
45.75	0.528846	22	0.667441								45.75	0.441196	22	0.435091
85.75	0.645946	33	0.675694								85.75	0.44808	33	0.43255
77.25	0.577115	34	0.571847								77.25	0.507521	34	0.527714
46.5833	0.649854	23	0.671622								46.5833	0.451173	23	0.460993
59.6667	0.599906	33	0.700617								59.6667	0.457738	33	0.440479
47.3333	0.45777	30	0.634433								47.3333	0.490328	30	0.531951
56.3333	0.796794	32	0.809767								56.3333	0.445854	32	0.408464
64.9167	0.50068	33	0.540142								64.9167	0.422057	33	0.520521
37.5833	0.69564	29	0.622737								37.5833	0.456114	29	0.410684
57.3333	0.59991	27	0.767384								57.3333	0.526941	27	0.439172
68.1667	0.650826	25	0.652855								68.1667	0.431522	25	0.504881
43.6667	0.628265	24	0.702672								43.6667	0.48748	24	0.50536
54.3333	0.514281	31	0.793795								54.3333	0.428654	31	0.421334
82.0833	0.700125	32	0.681209								82.0833	0.451462	32	0.455849
83.25	0.521586	33	0.6349								83.25	0.467846	33	0.455277
53.9167	0.529297	24	0.561907								53.9167	0.446271	24	0.46858
83.5	0.676749	31	0.740478								83.5	0.446742	31	0.488362
100	0.547257	25	0.716222								100	0.426734	25	0.493296
52.6667	0.709845	33	0.606367								52.6667	0.43875	33	0.396095
86.1667	0.504951	29	0.734659								86.1667	0.431232	29	0.420004
77.9167	0.589893	29	0.660125								77.9167	0.48289	29	0.484222
53.75	0.566639	36	0.68451								53.75	0.491837	36	0.526291
88.5833	0.770046	29	0.552749								88.5833	0.454445	29	0.54019
84.3333	0.479969	30	0.594231								84.3333	0.452599	30	0.443968
70	0.657616	29	0.679723								70	0.458374	29	0.464302
80.8333	0.532463	30	0.740414								80.8333	0.489013	30	0.42877
84.3333	0.595125	29	0.708937								84.3333	0.412381	29	0.455397
89.8333	0.458178	26	0.703831								89.8333	0.439496	26	0.455187
40.5	0.607013	27	0.632633								40.5	0.465854	27	0.473336
65.8333	0.447709	32	0.709349								65.8333	0.433895	32	0.411314
49.75	0.565501	26	0.631924								49.75	0.459192	26	0.651379
74.75	0.575294	34	0.576011								74.75	0.43311	34	0.525564
38	0.74465	35	0.743794								38	0.457518	35	0.42636
54.5	0.548232	31	0.732747								54.5	0.540258	31	0.410598
40.3333	0.609676	31	0.628355								40.3333	0.471718	31	0.442404
77.6667	0.704382	25	0.514259								77.6667	0.460268	25	0.414068
38.3333	0.523235	32	0.683042								38.3333	0.45459	32	0.454223
36.75	0.559466	27	0.692272								36.75	0.508611	27	0.439414
69.25	0.597032	31	0.654003								69.25	0.765689	31	0.444601
81.5	0.648258	23	0.724851								81.5	0.468739	23	0.445757
71.5	0.6307	27	0.60312								71.5	0.440878	27	0.447817
75.75	0.551498	34	0.683527								75.75	0.445463	34	0.474275
80.5	0.472738	31	0.740281								80.5	0.452231	31	0.495047
84.5	0.579603	30	0.637474								84.5	0.448431	30	0.520043
37.6667	0.624301	26	0.695726								37.6667	0.478245	26	0.468369
36.8333	0.812565	29	0.646699								36.8333	0.442466	29	0.486396
36.0833	0.559532	29	0.662309								36.0833	0.495004	29	0.517893
85.1667	0.385555	27	0.574624								85.1667	0.49076	27	0.452364
80.8333	0.874253	32	0.623497								80.8333	0.39908	32	0.471583
88.9167	0.509194	35	0.674069								88.9167	0.445837	35	0.457718
83.1667	0.414789	27	0.565942								83.1667	0.410673	27	0.542924
85.3333	0.619159	33	0.746954								85.3333	0.418385	33	0.429062
81.5	0.603186	31	0.710542								81.5	0.445545	31	0.432011
63.6667	0.594863	32	0.587826								63.6667	0.427058	32	0.496656
86.75	0.636983	29	0.703134								86.75	0.418839	29	0.457381
44.1667	0.690547	33	0.698461								44.1667	0.486833	33	0.451868
80.5	0.513995	33	0.629295								80.5	0.475618	33	0.502586
51.5	0.571949	31	0.639468								51.5	0.430817	31	0.434346
80	0.806577	32	0.548508								80	0.427942	32	0.498572
86.3333	0.597923	23	0.640609								86.3333	0.446134	23	0.536786
85	0.702918	27	0.611458								85	0.501895	27	0.449349
77.9167	0.72736	31	0.684592								77.9167	0.434211	31	0.438151
77.9167	0.721474	27	0.715355								77.9167	0.463174	27	0.456962
49.0833	0.549195	23	0.630012								49.0833	0.444778	23	0.463342
79.25	0.673695	35	0.607599								79.25	0.439725	35	0.542391
73.1667	0.611834	23	0.63821								73.1667	0.430947	23	0.465513
55.25	0.28441	29	0.709042								55.25	0.443325	29	0.459994
81.25	0.642214	35	0.734805								81.25	0.429109	35	0.432631
58.3333	0.629525	28	0.550069								58.3333	0.439918	28	0.592902
40	0.643709	35	0.737015								40	0.455166	35	0.455905
81.4167	0.572577	28	0.58803								81.4167	0.446182	28	0.468939
65.1667	0.60629	32	0.562888								65.1667	0.507813	32	0.48063
58.25	0.599263	26	0.611728								58.25	0.457868	26	0.519453
50.3333	0.651256	28	0.570862								50.3333	0.443399	28	0.531187
52.75	0.62301	29	0.71711								52.75	0.440364	29	0.453685
81.0833	0.527251	36	0.656035								81.0833	0.451465	36	0.48443
78.0833	0.48867	35	0.709609								78.0833	0.476479	35	0.481834
88.5	0.595241	32	0.661887								88.5	0.488988	32	0.509126
72.4167	0.5644	28	0.619867								72.4167	0.473491	28	0.514085
100	0.617113	34	0.674099								100	0.448731	34	0.526334
60	0.402828	35	0.605987								60	0.534014	35	0.408713
82.9167	0.636791	33	0.720368								82.9167	0.447654	33	0.443934
77.0833	0.67162	30	0.463182								77.0833	0.462179	30	0.518462
46.75	0.599815	29	0.607732								46.75	0.453441	29	0.552916
62.8333	0.550235	22	0.554231								62.8333	0.521312	22	0.548962
83.5833	0.579087	30	0.658634								83.5833	0.496949	30	0.452172
36.5833	0.59076	30	0.557001								36.5833	0.453844	30	0.545092
39.3333	0.615883	33	0.550759								39.3333	0.437792	33	0.504203
37.1667	0.597003	23	0.584529								37.1667	0.478016	23	0.560455
53	0.477973	32	0.652484								53	0.44521	32	0.456857
84.5	0.601009	28	0.667495								84.5	0.46241	28	0.541588
59.5	0.675938	28	0.70873								59.5	0.419819	28	0.425985
58.75	0.66362	22	0.559702								58.75	0.484707	22	0.48194
84.9167	0.613554	35	0.728837								84.9167	0.434347	35	0.42441
38.5	0.658495	34	0.705374								38.5	0.460632	34	0.504511
47.9167	0.671579	34	0.612242								47.9167	0.475124	34	0.49288
47.6667	0.636529	28	0.646057								47.6667	0.434588	28	0.559633
57.25	0.677116	27	0.654275								57.25	0.465916	27	0.455425
59.3333	0.692234	33	0.725968								59.3333	0.467458	33	0.494788
47.75	0.671346	29	0.609026								47.75	0.464093	29	0.446718
46.5833	0.691425	28	0.627015								46.5833	0.448482	28	0.444555
47.6667	0.769398	77.5833	0.544559								47.6667	0.449878	77.5833	0.488695
56.4167	0.691542	39.25	0.703377								56.4167	0.456484	39.25	0.443814
56.5833	0.555598	76.4167	0.535829								56.5833	0.470904	76.4167	0.440779
89.75	0.624042	43.1667	0.745574								89.75	0.444693	43.1667	0.436666
56.8333	0.517513	39.6667	0.537074								56.8333	0.545016	39.6667	0.475837
58.8333	0.728275	36.5	0.520336								58.8333	0.447388	36.5	0.444707
81.4167	0.611891	46.9167	0.790412								81.4167	0.451335	46.9167	0.439324
71.3333	0.480499	40.5833	0.490093								71.3333	0.462929	40.5833	0.513804
48.9167	0.514839	60.9167	0.756696								48.9167	0.450298	60.9167	0.456335
71.0833	0.629944	42.75	0.708767								71.0833	0.475275	42.75	0.458059
37.75	0.589678	46.9167	0.916213								37.75	0.455815	46.9167	0.463367
64	0.620928	37.5	0.63883								64	0.430286	37.5	0.415751
68.0833	0.504008	40.75	0.711461								68.0833	0.456077	40.75	0.431838
76	0.484313	36.5	0.698352								76	0.482694	36.5	0.456096
39	0.571678	53.5	0.661854								39	0.433723	53.5	0.460902
40.3333	0.519979	85.0833	0.381487								40.3333	0.424557	85.0833	0.419539
70.9167	0.528648	53.5	0.573588								70.9167	0.448367	53.5	0.516983
78.5833	0.66781	71.0833	0.73816								78.5833	0.427518	71.0833	0.449817
51.8333	0.6011	77.4167	0.660991								51.8333	0.431586	77.4167	0.445132
89.0833	0.588763	47.75	0.658741								89.0833	0.452894	47.75	0.460098
62.8333	0.541903	47.25	0.543707								62.8333	0.488851	47.25	0.426867
86.0833	0.580411	76.5833	0.469028								86.0833	0.445452	76.5833	0.458083
58.4167	0.612745	79	0.529955								58.4167	0.456199	79	0.493863
51.8333	0.643442	53.6667	0.630539								51.8333	0.454955	53.6667	0.438607
63.9167	0.464918	72.4167	0.614148								63.9167	0.496129	72.4167	0.441661
66	0.660766	72.5	0.63754								66	0.438658	72.5	0.491528
42.8333	0.713605	66	0.537812								42.8333	0.489352	66	0.429319
48.75	0.634196	78.5833	0.51131								48.75	0.447241	78.5833	0.477895
73.0833	0.793716	68.8333	0.573508								73.0833	0.452392	68.8333	0.438109
61.5	0.474543	66.8333	0.801364								61.5	0.513506	66.8333	0.439882
64.9167	0.527675	59.9167	0.607972								64.9167	0.431505	59.9167	0.453502
65.75	0.634434	81.0833	0.716579								65.75	0.446391	81.0833	0.45469
69.75	0.318474	45.5833	0.634139								69.75	0.430435	45.5833	0.440089
73.1667	0.500434	87.75	0.701712								73.1667	0.559937	87.75	0.450301
55.5	0.615107	75.9167	0.864693								55.5	0.434435	75.9167	0.465602
45.8333	0.52699	46.5	0.654378								45.8333	0.513408	46.5	0.453102
66.9167	0.570996	82.25	0.60483								66.9167	0.472414	82.25	0.463753
61.5	0.500926	85.1667	0.703837								61.5	0.434326	85.1667	0.444184
36.75	0.708069	40.5833	0.539731								36.75	0.449222	40.5833	0.55055
58.5	0.63222	48.1667	0.667019								58.5	0.437078	48.1667	0.525434
64.8333	0.761141	41.6667	0.649286								64.8333	0.435059	41.6667	0.45575
53.0833	0.665392	41.5833	0.663065								53.0833	0.462152	41.5833	0.477429
41.4167	0.491804	84.6667	0.548475								41.4167	0.462592	84.6667	0.485978
47.75	0.669219	53.0833	0.680713								47.75	0.447778	53.0833	0.454146
85.6667	0.613793	60.9167	0.484273								85.6667	0.450794	60.9167	0.443481
67.4167	0.627594	55.3333	0.492192								67.4167	0.428941	55.3333	0.423065
65.0833	0.551691	60	0.795176								65.0833	0.431015	60	0.431458
36.5833	0.652109	61	0.643425								36.5833	0.419489	61	0.456419
75.25	0.842576	57.75	0.620412								75.25	0.455554	57.75	0.421754
55.9167	0.729126	55.4167	0.57106								55.9167	0.446472	55.4167	0.494391
58.0833	0.592875	62.3333	0.677769								58.0833	0.500159	62.3333	0.466598
39.75	0.840515	57.0833	0.660496								39.75	0.44723	57.0833	0.453084
71	0.709221	56.9167	0.611189								71	0.427672	56.9167	0.481077
41.5833	0.559061	58.8333	0.589066								41.5833	0.560659	58.8333	0.454424
70.75	0.673835	72.25	0.569845								70.75	0.453209	72.25	0.414423
79.3333	0.638359	60.4167	0.535809								79.3333	0.439374	60.4167	0.453969
73.6667	0.594346	87	0.733837								73.6667	0.457254	87	0.430707
51.9167	0.451586	43.0833	0.787809								51.9167	0.430474	43.0833	0.442315
71.9167	0.464404	78.5	0.62406								71.9167	0.43035	78.5	0.469069
56.5833	0.51437	52.5833	0.659405								56.5833	0.45516	52.5833	0.464702
42.5833	0.571961	40	0.598176								42.5833	0.470587	40	0.448767
38.5	0.723386	43.9167	0.566579								38.5	0.461823	43.9167	0.490217
40	0.580244	42.0833	0.587477								40	0.435911	42.0833	0.502899
78.3333	0.611986	59.3333	0.584914								78.3333	0.458895	59.3333	0.554603
41.75	0.603439	83.0833	0.775179								41.75	0.448145	83.0833	0.485621
53.3333	0.509726	43.3333	0.605434								53.3333	0.435912	43.3333	0.448199
74.9167	0.741604	41.5833	0.82642								74.9167	0.43903	41.5833	0.462194
51.6667	0.619199	49.0833	0.598425								51.6667	0.502647	49.0833	0.495385
36.3333	0.677589	53	0.566254								36.3333	0.41944	53	0.438338
52.25	0.539642	43.75	0.784078								52.25	0.44553	43.75	0.444256
61.8333	0.635047	39	0.468013								61.8333	0.425405	39	0.504011
74.1667	0.709506	56.5833	0.541981								74.1667	0.406836	56.5833	0.434779
54.75	0.735576	58.6667	0.625025								54.75	0.454062	58.6667	0.450985
72.3333	0.504155	64.6667	0.575619								72.3333	0.470928	64.6667	0.431494
77.6667	0.765064	60.6667	0.57788								77.6667	0.449187	60.6667	0.448979
38.4167	0.676141	38.0833	0.61991								38.4167	0.455992	38.0833	0.449806
49.6667	0.535906	53.25	0.38332								49.6667	0.528842	53.25	0.530576
78.5833	0.616909	49.8333	0.59664								78.5833	0.485569	49.8333	0.548645
41.1667	0.491924	74.5833	0.625654								41.1667	0.479909	74.5833	0.519571
75.1667	0.50107	37.0833	0.732261								75.1667	0.416911	37.0833	0.431925
75.8333	0.743181	50.75	0.591549								75.8333	0.450554	50.75	0.434529
47.6667	0.338079	82.6667	0.545353								47.6667	0.507055	82.6667	0.448058
47.4167	0.652984	49.1667	0.629838								47.4167	0.436161	49.1667	0.516841
48.75	0.539437	64.6667	0.642559								48.75	0.460516	64.6667	0.453327
49.8333	0.735113	83.75	0.823119								49.8333	0.442526	83.75	0.445196
45.3333	0.486629	70.4167	0.444324								45.3333	0.470028	70.4167	0.519491
45.1667	0.55888	100	0.653784								45.1667	0.48326	100	0.424806
80.4167	0.652261	87.6667	0.767071								80.4167	0.437352	87.6667	0.440187
45.75	0.61209	100	0.472813								45.75	0.460775	100	0.428264
38.1667	0.698388	100	0.512927								38.1667	0.44328	100	0.412205
44.3333	0.658917	80.9167	0.550172								44.3333	0.499977	80.9167	0.480708
89.6667	0.512112	49.9167	0.626435								89.6667	0.579843	49.9167	0.480657
44.3333	0.714033	48.3333	0.582891								44.3333	0.462341	48.3333	0.527709
54.3333	0.644933	85	0.53771								54.3333	0.486405	85	0.472785
45.9167	0.591265	100	0.862582								45.9167	0.452536	100	0.441761
40.9167	0.571415	77	0.736075								40.9167	0.467884	77	0.460733
63.3333	0.503727	79.3333	0.617409								63.3333	0.433961	79.3333	0.506447
65	0.533826	37.9167	0.746617								65	0.471518	37.9167	0.443744
47.0833	0.620352	72.5833	0.68717								47.0833	0.458305	72.5833	0.462403
59.1667	0.501787	74.0833	0.571036								59.1667	0.474065	74.0833	0.4506
36.25	0.773193	41.25	0.58592								36.25	0.446664	41.25	0.450093
62.5	0.612384	36.5833	0.75094								62.5	0.438782	36.5833	0.456425
78.5	0.618262	53.3333	0.597765								78.5	0.46813	53.3333	0.436328
45.75	0.50646	43.0833	0.627595								45.75	0.476997	43.0833	0.446426
64.4167	0.507454	38	0.582403								64.4167	0.492128	38	0.47902
41	0.434971	66.5	0.599964								41	0.472987	66.5	0.421345
62.1667	0.497381	66.8333	0.923552								62.1667	0.466816	66.8333	0.441214
56	0.553026	56.75	0.564385								56	0.428272	56.75	0.436158
63.75	0.575999	71.5	0.511705								63.75	0.432689	71.5	0.486617
38.8333	0.681975	78.75	0.615529								38.8333	0.459315	78.75	0.445643
69.0833	0.693618	37.0833	0.824751								69.0833	0.449032	37.0833	0.42996
52.25	0.5622	86.5	0.557196								52.25	0.470734	86.5	0.494281
64.75	0.504949	84	0.728636								64.75	0.429893	84	0.429115
43.5	0.536886	82.0833	0.445555								43.5	0.478066	82.0833	0.450194
60.5833	0.566213	81.8333	0.658506								60.5833	0.52527	81.8333	0.470779
41.5	0.582012	100	0.681239								41.5	0.456446	100	0.437257
57.9167	0.576593	100	0.749943								57.9167	0.469088	100	0.426479
74.8333	0.78529	88.4167	0.646674								74.8333	0.449048	88.4167	0.470833
57.75	0.621584	85.8333	0.5217								57.75	0.470503	85.8333	0.436668
70.8333	0.496675	85.5	0.489717								70.8333	0.481159	85.5	0.456295
39.4167	0.606372	100	0.562644								39.4167	0.429079	100	0.493101
66.9167	0.763834	46.8333	0.731578								66.9167	0.43903	46.8333	0.442747
60.5	0.470769	38.25	0.58865								60.5	0.509264	38.25	0.449648
65.5833	0.555569	53.4167	0.832125								65.5833	0.472906	53.4167	0.459528
55.9167	0.624877	73.0833	0.664801								55.9167	0.43939	73.0833	0.543137
61.1667	0.533641	53.3333	0.577413								61.1667	0.500102	53.3333	0.606589
70.6667	0.642734	72.4167	0.73559								70.6667	0.440982	72.4167	0.447525
65.3333	0.728308	40.5833	0.591677								65.3333	0.517273	40.5833	0.439047
47.9167	0.635784	71.8333	0.522604								47.9167	0.469907	71.8333	0.455929
48.0833	0.559241	69.3333	0.599831								48.0833	0.437746	69.3333	0.432236
55.5	0.593811	55.75	0.543508								55.5	0.463654	55.75	0.441491
51.3333	0.392902	49.0833	0.438191								51.3333	0.459257	49.0833	0.494006
60.8333	0.809052	52.9167	0.576907								60.8333	0.443799	52.9167	0.452587
49.4167	0.520008	78.4167	0.571312								49.4167	0.474068	78.4167	0.482088
69.0833	0.603544	100	0.710107								69.0833	0.441465	100	0.407711
66.5833	0.552333	88.9167	0.574503								66.5833	0.46384	88.9167	0.479611
64.1667	0.68937	86.5	0.650951								64.1667	0.464383	86.5	0.425089
67.25	0.570321	79.75	0.73422								67.25	0.518921	79.75	0.450208
39	0.519086	44.25	0.686284								39	0.454022	44.25	0.437725
80.5833	0.594352	100	0.771267								80.5833	0.498996	100	0.434649
39.1667	0.776498	89.8333	0.633213								39.1667	0.449596	89.8333	0.423982
64.5833	0.579322	88.9167	0.663381								64.5833	0.443009	88.9167	0.465298
66.5833	0.773324	84.5	0.595966								66.5833	0.463755	84.5	0.416867
42.75	0.595893	80.6667	0.629767								42.75	0.465855	80.6667	0.436033
41.9167	0.499878	40.5	0.621188								41.9167	0.506211	40.5	0.442673
57.8333	0.657191	46.1667	0.618257								57.8333	0.463964	46.1667	0.444568
65.6667	0.579006	41.1667	0.733549								65.6667	0.537989	41.1667	0.466722
49.9167	0.625201	39.5833	0.663272								49.9167	0.457167	39.5833	0.444232
38.5	0.571246	41.25	0.71805								38.5	0.488647	41.25	0.455209
		41.5	0.632734										41.5	0.437292
		48.25	0.745211										48.25	0.43565
		47.9167	0.571098										47.9167	0.588495
		49.0833	0.834113										49.0833	0.439585
		47.1667	0.632741										47.1667	0.426588
		41.5833	0.643829										41.5833	0.452994
		43	0.65943										43	0.432931
		49.3333	0.781115										49.3333	0.424832
		66.25	0.755677										66.25	0.460359
		70.3333	0.530938										70.3333	0.506602
		45.1667	0.651518										45.1667	0.492207
		40.8333	0.863291										40.8333	0.454533
		51.5833	0.650726										51.5833	0.437691
		81.25	0.543414										81.25	0.475977
		47.8333	0.529108										47.8333	0.443496
		54	0.612828										54	0.444379
		47	0.771147										47	0.451812
		45.8333	0.560393										45.8333	0.429225
		46.8333	0.458123										46.8333	0.57647
		47.75	0.510046										47.75	0.452125
		81.0833	0.792171										81.0833	0.474791
		56.6667	0.698902										56.6667	0.425702
		41.5833	0.5675										41.5833	0.500158
		40.25	0.551113										40.25	0.447222
		78.1667	0.528205										78.1667	0.47062
		53	0.57385										53	0.504144
		82.8333	0.702986										82.8333	0.422353
		54.5833	0.67382										54.5833	0.444258
		54.9167	0.484778										54.9167	0.469775
		39.0833	0.513796										39.0833	0.492102
		37.25	0.563775										37.25	0.491601
		47.1667	0.907323										47.1667	0.433174
		46.4167	0.65867										46.4167	0.481115
		36.25	0.6036										36.25	0.456867
		53	0.777979										53	0.46883
		47.25	0.676261										47.25	0.429373
		48.5833	0.814555										48.5833	0.442317
		43.75	0.659049										43.75	0.454709
		55.4167	0.555983										55.4167	0.445998
		36.5	0.662585										36.5	0.4631
		55.75	0.656073										55.75	0.440049
		41.3333	0.512661										41.3333	0.468024
		46.1667	0.64454										46.1667	0.465052
		52	0.459068										52	0.451463
		54.6667	0.828531										54.6667	0.442848
		40.75	0.729399										40.75	0.429284
		56.8333	0.607762										56.8333	0.481035
		84.3333	0.450913										84.3333	0.519287
		44.0833	0.727006										44.0833	0.449358
		56.4167	0.475564										56.4167	0.503051
		71.5	0.650312										71.5	0.453158
		71.9167	0.637177										71.9167	0.449279
		67.8333	0.576878										67.8333	0.44733
		53	0.620115										53	0.48118
		55.4167	0.660435										55.4167	0.424944
		60.4167	0.716506										60.4167	0.442214
		52.5	0.511563										52.5	0.501686
		46.6667	0.670063										46.6667	0.439222
		86.5	0.694351										86.5	0.429531
		60.8333	0.711006										60.8333	0.469908
		76.6667	0.732823										76.6667	0.432576
		78.4167	0.680966										78.4167	0.421816
		100	0.550995										100	0.435465
		70.6667	0.595361										70.6667	0.460345
		80	0.542009										80	0.427506
		40.75	0.69571										40.75	0.447735
		47.25	0.716972										47.25	0.416771
		58.1667	0.502203										58.1667	0.445409
		60.6667	0.709883										60.6667	0.486972
		60.75	0.74248										60.75	0.449186
		60.6667	0.505238										60.6667	0.452726
		53.6667	0.582707										53.6667	0.426146
		82.5833	0.562624										82.5833	0.483716
		43	0.757812										43	0.454436
		67.9167	0.57352										67.9167	0.484453
		64.8333	0.706128										64.8333	0.437213
		61.8333	0.651683										61.8333	0.429448
		57.0833	0.717961										57.0833	0.443953
		61.5833	0.748187										61.5833	0.509137
		58	0.805274										58	0.438434
		63.3333	0.779351										63.3333	0.464435
		62.4167	0.749647										62.4167	0.4476
		68.9167	0.67455										68.9167	0.46989
		67.75	0.701248										67.75	0.427209
		61.0833	0.701469										61.0833	0.460721
		61.6667	0.70206										61.6667	0.435308
		39.4167	0.530005										39.4167	0.420488
		68.5	0.512782										68.5	0.423802
		71.25	0.621455										71.25	0.436471
		73.3333	0.68947										73.3333	0.450343
		81.75	0.564234										81.75	0.440444
		40.6667	0.677991										40.6667	0.419657
		71.25	0.618451										71.25	0.451049
		49.3333	0.663146										49.3333	0.497726
		57.0833	0.635733										57.0833	0.455064
		70.8333	0.637257										70.8333	0.427296
		38.5	0.761695										38.5	0.479093
		42.75	0.520194										42.75	0.523552
		38.25	0.528756										38.25	0.493083
		55.5	0.708567										55.5	0.47565
		52.9167	0.711688										52.9167	0.498893
		61.3333	0.503298										61.3333	0.436196
		37.1667	0.627153										37.1667	0.458909
		42.5833	0.841986										42.5833	0.466318
		69.75	0.373537										69.75	0.431439
		45.3333	0.491268										45.3333	0.445355
		44	0.622133										44	0.518198
		51.0833	0.54327										51.0833	0.471469
		44.5	0.74713										44.5	0.432072
		58.6667	0.571663										58.6667	0.478328
		44.25	0.519566										44.25	0.472232
		55.4167	0.847133										55.4167	0.425
		54.1667	0.583551										54.1667	0.450455
		40.5833	0.625242										40.5833	0.422886
		49.75	0.745778										49.75	0.440498
		53.75	0.446498										53.75	0.478816
		41.4167	0.674711										41.4167	0.510577
		51.25	0.609013										51.25	0.515868
		70.8333	0.713985										70.8333	0.432828
		57.9167	0.574072										57.9167	0.44351
		49.5	0.729004										49.5	0.452643
		50.5833	0.82558										50.5833	0.448109
		58.6667	0.832053										58.6667	0.453026
		82.25	0.595567										82.25	0.409108
		53.9167	0.652909										53.9167	0.43935
		51.75	0.714072										51.75	0.49646
		65.5	0.567094										65.5	0.460656
		71	0.877787										71	0.423495
		70.8333	0.838117										70.8333	0.467644
		70.75	0.561416										70.75	0.507687
		42.5	0.538348										42.5	0.450552
		87.1667	0.50403										87.1667	0.424973
		70.25	0.583463										70.25	0.455631
		53.4167	0.677188										53.4167	0.473811
		69.6667	0.791613										69.6667	0.437826
		67.9167	0.658074										67.9167	0.479041
		45.5	0.800862										45.5	0.437505
		75.6667	0.521422										75.6667	0.450988
		75.75	0.446288										75.75	0.469012
		76.75	0.741219										76.75	0.457632
		68.75	0.563499										68.75	0.426245
		78.6667	0.528806										78.6667	0.475768
		78.0833	0.665512										78.0833	0.475814
		65.5	0.429155										65.5	0.441164
		55.6667	0.692585										55.6667	0.458897
		65.75	0.604925										65.75	0.441707
		82.25	0.759063										82.25	0.423805
		83	0.629731										83	0.41345
		75.1667	0.536726										75.1667	0.453834
		76	0.644787										76	0.462394
		55.8333	0.650187										55.8333	0.451142
		80.6667	0.385869										80.6667	0.453733
		80.25	0.64363										80.25	0.429586
		56.1667	0.589747										56.1667	0.453261
		59.0833	0.749198										59.0833	0.449188
		81.0833	0.749842										81.0833	0.459747
		58.25	0.581218										58.25	0.48662
		38.6667	0.548653										38.6667	0.472
		45.9167	0.667644										45.9167	0.452029
		40.8333	0.543691										40.8333	0.489777
		37.5	0.623696										37.5	0.467893
		62.3333	0.603717										62.3333	0.44999
		47.4167	0.594035										47.4167	0.448738
		65.8333	0.609578										65.8333	0.457311
		53.75	0.498952										53.75	0.461479
		83.1667	0.611412										83.1667	0.428332
		68.1667	0.530782										68.1667	0.424035
		42.75	0.77416										42.75	0.433748
		51.75	0.618028										51.75	0.455592
		68.3333	0.623762										68.3333	0.471011
		36.3333	0.725491										36.3333	0.442606
		69.6667	0.538306										69.6667	0.428864
		74.6667	0.65495										74.6667	0.437162
		64.75	0.757457										64.75	0.470962
		65.3333	0.64629										65.3333	0.475183
		63.1667	0.574293										63.1667	0.454589
		58.8333	0.76388										58.8333	0.433676
		66	0.697233										66	0.437906
		61.6667	0.637058										61.6667	0.451496
		65.8333	0.68967										65.8333	0.450802
		56.75	0.691305										56.75	0.457869
		64.0833	0.59395										64.0833	0.563536
		60.4167	0.742664										60.4167	0.421911
		66.3333	0.484966										66.3333	0.510365
		81.5833	0.535426										81.5833	0.568329
		60.6667	0.697771										60.6667	0.466693
		69.5	0.577322										69.5	0.438679
		56.5	0.679721										56.5	0.422705
		87.6667	0.63154										87.6667	0.425927
		41.9167	0.634851										41.9167	0.47188
		76	0.535305										76	0.426434
		47	0.712889										47	0.455316
		49.4167	0.611207										49.4167	0.483078
		55.25	0.805289										55.25	0.435344
		41.4167	0.650407										41.4167	0.436285
		36.1667	0.678785										36.1667	0.455769
		49.8333	0.681604										49.8333	0.441131
		49.5833	0.691863										49.5833	0.473361
		54.25	0.587601										54.25	0.467998
		79.4167	0.622938										79.4167	0.455168
		56.4167	0.539723										56.4167	0.466001
		59.3333	0.585585										59.3333	0.480773
		63.4167	0.675924										63.4167	0.455788
		69	0.568863										69	0.462462
		69.0833	0.534776										69.0833	0.46165
		60.5	0.7226										60.5	0.440679
		59.3333	0.585132										59.3333	0.466878
		66.8333	0.558634										66.8333	0.443045
		72.5833	0.669409										72.5833	0.463606
		55.9167	0.612863										55.9167	0.460097
		61.5833	0.524782										61.5833	0.474531
		51.0833	0.703171										51.0833	0.456294
		52.3333	0.839836										52.3333	0.444811
		74.25	0.742782										74.25	0.448357
		70.9167	0.470444										70.9167	0.439161
		74.1667	0.662895										74.1667	0.491136
		67.1667	0.70853										67.1667	0.475187
		58.5	0.611428										58.5	0.460497
		77.0833	0.62658										77.0833	0.415788
		53.3333	0.611505										53.3333	0.441692
		46.9167	0.629778										46.9167	0.477778
		85.4167	0.716498										85.4167	0.455892
		60.0833	0.667288										60.0833	0.487144
		41	0.575444										41	0.450637
		41.4167	0.749226										41.4167	0.44419
		52.3333	0.53231										52.3333	0.501227
		42.4167	0.654311										42.4167	0.425524
		37.4167	0.403335										37.4167	0.466498
		39	0.71243										39	0.466243
		37.5833	0.575574										37.5833	0.445449
		82.9167	0.56175										82.9167	0.434265
		36.4167	0.58705										36.4167	0.450908
		44.1667	0.564774										44.1667	0.441788
		57.4167	0.532326										57.4167	0.463752
		44.3333	0.755703										44.3333	0.446254
		73.3333	0.613932										73.3333	0.459699
		61.25	0.783757										61.25	0.426742
		66.3333	0.828127										66.3333	0.479985
		47.0833	0.627913										47.0833	0.441677
		53.1667	0.580846										53.1667	0.479041
		48.4167	0.549788										48.4167	0.481443
		72.6667	0.506617										72.6667	0.500491
		50.9167	0.665931										50.9167	0.453855
		58.5	0.617836										58.5	0.454147
		78.0833	0.479993										78.0833	0.434059
		38.3333	0.642499										38.3333	0.453306
		58.1667	0.84805										58.1667	0.475474
		54.0833	0.666548										54.0833	0.489622
		56.3333	0.588842										56.3333	0.461891
		51.6667	0.666099										51.6667	0.447231
		39.0833	0.665006										39.0833	0.430578
		50.0833	0.693468										50.0833	0.4307
		36.25	0.601872										36.25	0.449235
		73.5	0.632625										73.5	0.484051

## Sheet: Sheet2
Network Segregation Index (NSI) and Network Integration Index (NII) for each network (Fig. 2c, d)
Network Segregation Index (NSI)										Network Integration Index (NII)
Age	MEAN	VIS	SM	DAN	VAN	LIM	FPC	DMN		Age	MEAN	VIS	SM	DAN	VAN	LIM	FPC	DMN
0.0273973	0.812695	0.660864	0.728354	0.440058	0.499309	0.56818	0.44451	0.374411		0.0273973	0.513691	0.459771	0.457632	0.47127	0.486775	0.483633	0.476267	0.480877
0.0345434	0.812787	0.661808	0.727041	0.440698	0.499444	0.567505	0.444437	0.375977		0.0345434	0.513683	0.459794	0.457685	0.471332	0.486745	0.483506	0.476161	0.480688
0.0417392	0.812879	0.662752	0.725728	0.441338	0.499579	0.56683	0.444363	0.377542		0.0417392	0.513675	0.459818	0.457738	0.471394	0.486716	0.483379	0.476055	0.480499
0.0489851	0.81297	0.663696	0.724415	0.441978	0.499714	0.566155	0.444289	0.379108		0.0489851	0.513667	0.459841	0.457791	0.471455	0.486686	0.483252	0.475949	0.480309
0.0562813	0.813062	0.664639	0.723102	0.442618	0.499849	0.56548	0.444216	0.380674		0.0562813	0.513659	0.459864	0.457843	0.471517	0.486657	0.483125	0.475843	0.48012
0.0636283	0.813154	0.665583	0.721789	0.443259	0.499983	0.564805	0.444142	0.382239		0.0636283	0.513651	0.459888	0.457896	0.471579	0.486627	0.482998	0.475736	0.479931
0.0710265	0.813246	0.666526	0.720476	0.443899	0.500118	0.564131	0.444069	0.383804		0.0710265	0.513643	0.459911	0.457949	0.471641	0.486597	0.482871	0.47563	0.479742
0.078476	0.813337	0.667469	0.719164	0.444539	0.500253	0.563456	0.443995	0.385369		0.078476	0.513635	0.459935	0.458002	0.471703	0.486568	0.482744	0.475524	0.479552
0.0859774	0.813429	0.668412	0.717852	0.445179	0.500388	0.562781	0.443922	0.386933		0.0859774	0.513627	0.459958	0.458055	0.471765	0.486538	0.482617	0.475418	0.479363
0.093531	0.813521	0.669354	0.716541	0.44582	0.500523	0.562107	0.443848	0.388497		0.093531	0.513619	0.459982	0.458108	0.471827	0.486509	0.48249	0.475312	0.479175
0.101137	0.813612	0.670295	0.71523	0.44646	0.500658	0.561432	0.443775	0.390059		0.101137	0.513611	0.460005	0.458161	0.471889	0.486479	0.482364	0.475207	0.478986
0.108796	0.813704	0.671236	0.71392	0.4471	0.500793	0.560758	0.443702	0.391621		0.108796	0.513603	0.460029	0.458214	0.471951	0.486449	0.482237	0.475101	0.478797
0.116508	0.813796	0.672175	0.71261	0.447741	0.500928	0.560084	0.443629	0.393182		0.116508	0.513596	0.460052	0.458267	0.472013	0.48642	0.482111	0.474996	0.478609
0.124274	0.813887	0.673114	0.711302	0.448381	0.501063	0.559411	0.443556	0.394741		0.124274	0.513588	0.460076	0.45832	0.472075	0.486391	0.481985	0.474891	0.478421
0.132094	0.813979	0.674051	0.709995	0.449022	0.501199	0.558737	0.443484	0.396299		0.132094	0.51358	0.4601	0.458373	0.472137	0.486361	0.481859	0.474786	0.478233
0.139969	0.81407	0.674987	0.708688	0.449663	0.501334	0.558064	0.443411	0.397856		0.139969	0.513572	0.460124	0.458426	0.472199	0.486332	0.481734	0.474681	0.478045
0.147898	0.814162	0.675922	0.707383	0.450304	0.501469	0.557391	0.443339	0.39941		0.147898	0.513565	0.460148	0.458479	0.472261	0.486303	0.481608	0.474576	0.477858
0.155882	0.814253	0.676855	0.70608	0.450945	0.501605	0.556718	0.443267	0.400963		0.155882	0.513557	0.460172	0.458532	0.472323	0.486273	0.481483	0.474472	0.477671
0.163922	0.814345	0.677787	0.704778	0.451586	0.50174	0.556046	0.443195	0.402514		0.163922	0.51355	0.460196	0.458585	0.472386	0.486244	0.481359	0.474368	0.477484
0.172018	0.814436	0.678716	0.703477	0.452228	0.501876	0.555374	0.443124	0.404063		0.172018	0.513543	0.46022	0.458639	0.472448	0.486215	0.481235	0.474265	0.477298
0.18017	0.814527	0.679644	0.702179	0.452869	0.502011	0.554703	0.443053	0.405609		0.18017	0.513536	0.460244	0.458692	0.47251	0.486186	0.481111	0.474162	0.477113
0.188378	0.814618	0.680569	0.700882	0.453511	0.502147	0.554032	0.442982	0.407153		0.188378	0.513529	0.460269	0.458745	0.472573	0.486157	0.480987	0.474059	0.476927
0.196644	0.814709	0.681492	0.699588	0.454153	0.502283	0.553361	0.442912	0.408693		0.196644	0.513522	0.460293	0.458799	0.472635	0.486128	0.480864	0.473957	0.476743
0.204967	0.8148	0.682413	0.698296	0.454796	0.502419	0.552692	0.442842	0.410231		0.204967	0.513515	0.460318	0.458853	0.472698	0.486099	0.480742	0.473855	0.476559
0.213349	0.814891	0.683331	0.697006	0.455438	0.502555	0.552022	0.442772	0.411765		0.213349	0.513508	0.460343	0.458906	0.472761	0.486071	0.48062	0.473754	0.476375
0.221788	0.814982	0.684246	0.695719	0.456081	0.502692	0.551354	0.442703	0.413295		0.221788	0.513502	0.460368	0.45896	0.472823	0.486042	0.480499	0.473653	0.476192
0.230286	0.815073	0.685157	0.694435	0.456724	0.502828	0.550686	0.442634	0.414822		0.230286	0.513496	0.460393	0.459014	0.472886	0.486014	0.480378	0.473553	0.47601
0.238844	0.815163	0.686066	0.693154	0.457368	0.502965	0.550019	0.442566	0.416344		0.238844	0.513489	0.460418	0.459068	0.472949	0.485985	0.480258	0.473453	0.475829
0.24746	0.815254	0.68697	0.691877	0.458011	0.503102	0.549353	0.442499	0.417863		0.24746	0.513484	0.460444	0.459122	0.473012	0.485957	0.480139	0.473354	0.475648
0.256137	0.815344	0.687871	0.690602	0.458656	0.503239	0.548687	0.442432	0.419376		0.256137	0.513478	0.46047	0.459176	0.473075	0.485929	0.48002	0.473256	0.475468
0.264874	0.815434	0.688769	0.689332	0.4593	0.503376	0.548023	0.442366	0.420884		0.264874	0.513472	0.460496	0.459231	0.473139	0.485901	0.479903	0.473159	0.47529
0.273672	0.815524	0.689662	0.688065	0.459945	0.503513	0.547359	0.4423	0.422388		0.273672	0.513467	0.460522	0.459285	0.473202	0.485873	0.479786	0.473062	0.475112
0.282531	0.815614	0.69055	0.686802	0.46059	0.503651	0.546697	0.442235	0.423886		0.282531	0.513462	0.460548	0.45934	0.473266	0.485846	0.47967	0.472967	0.474935
0.291452	0.815704	0.691435	0.685544	0.461236	0.503789	0.546035	0.442171	0.425378		0.291452	0.513457	0.460575	0.459395	0.473329	0.485818	0.479554	0.472872	0.474759
0.300435	0.815793	0.692314	0.68429	0.461882	0.503927	0.545375	0.442108	0.426864		0.300435	0.513453	0.460602	0.45945	0.473393	0.485791	0.47944	0.472778	0.474584
0.30948	0.815883	0.693188	0.68304	0.462529	0.504066	0.544716	0.442045	0.428343		0.30948	0.513449	0.460629	0.459505	0.473457	0.485764	0.479327	0.472685	0.47441
0.318588	0.815972	0.694058	0.681796	0.463176	0.504204	0.544058	0.441984	0.429817		0.318588	0.513445	0.460656	0.45956	0.473521	0.485737	0.479215	0.472593	0.474238
0.32776	0.816061	0.694921	0.680557	0.463824	0.504343	0.543401	0.441923	0.431283		0.32776	0.513441	0.460684	0.459616	0.473585	0.48571	0.479103	0.472502	0.474066
0.336995	0.81615	0.69578	0.679322	0.464473	0.504483	0.542746	0.441863	0.432742		0.336995	0.513438	0.460712	0.459671	0.47365	0.485684	0.478993	0.472412	0.473896
0.346295	0.816239	0.696632	0.678094	0.465122	0.504623	0.542092	0.441804	0.434193		0.346295	0.513435	0.460741	0.459727	0.473714	0.485657	0.478884	0.472323	0.473728
0.355659	0.816327	0.697478	0.676871	0.465771	0.504763	0.54144	0.441746	0.435637		0.355659	0.513432	0.460769	0.459783	0.473779	0.485631	0.478777	0.472235	0.47356
0.365088	0.816416	0.698318	0.675655	0.466421	0.504903	0.540789	0.441689	0.437072		0.365088	0.51343	0.460798	0.459839	0.473844	0.485605	0.47867	0.472149	0.473394
0.374583	0.816504	0.699152	0.674444	0.467072	0.505044	0.54014	0.441634	0.438499		0.374583	0.513428	0.460828	0.459896	0.473909	0.48558	0.478565	0.472064	0.47323
0.384144	0.816592	0.699978	0.67324	0.467724	0.505185	0.539492	0.441579	0.439917		0.384144	0.513426	0.460858	0.459952	0.473974	0.485554	0.478461	0.47198	0.473067
0.393772	0.816679	0.700798	0.672043	0.468376	0.505327	0.538847	0.441526	0.441326		0.393772	0.513425	0.460888	0.460009	0.47404	0.485529	0.478359	0.471897	0.472906
0.403466	0.816767	0.701611	0.670853	0.469029	0.505469	0.538203	0.441474	0.442725		0.403466	0.513425	0.460918	0.460066	0.474105	0.485504	0.478257	0.471816	0.472746
0.413228	0.816854	0.702416	0.66967	0.469683	0.505611	0.537561	0.441423	0.444114		0.413228	0.513424	0.460949	0.460124	0.474171	0.48548	0.478158	0.471736	0.472588
0.423058	0.816941	0.703214	0.668494	0.470337	0.505754	0.536921	0.441373	0.445493		0.423058	0.513424	0.46098	0.460181	0.474237	0.485455	0.478059	0.471658	0.472432
0.432956	0.817027	0.704004	0.667327	0.470993	0.505898	0.536284	0.441325	0.446862		0.432956	0.513425	0.461012	0.460239	0.474304	0.485431	0.477963	0.471581	0.472278
0.442923	0.817114	0.704786	0.666167	0.471649	0.506042	0.535648	0.441279	0.44822		0.442923	0.513426	0.461044	0.460297	0.47437	0.485408	0.477868	0.471505	0.472125
0.452959	0.8172	0.70556	0.665015	0.472306	0.506186	0.535015	0.441233	0.449566		0.452959	0.513427	0.461077	0.460355	0.474437	0.485384	0.477774	0.471431	0.471974
0.463065	0.817286	0.706325	0.663872	0.472964	0.506331	0.534384	0.44119	0.450901		0.463065	0.513429	0.46111	0.460413	0.474504	0.485361	0.477682	0.471359	0.471826
0.473242	0.817371	0.707082	0.662738	0.473624	0.506477	0.533756	0.441148	0.452224		0.473242	0.513431	0.461143	0.460472	0.474571	0.485338	0.477592	0.471288	0.471679
0.483489	0.817456	0.70783	0.661613	0.474284	0.506623	0.53313	0.441107	0.453534		0.483489	0.513434	0.461177	0.460531	0.474638	0.485316	0.477503	0.471219	0.471534
0.493807	0.817541	0.708569	0.660497	0.474945	0.50677	0.532507	0.441068	0.454832		0.493807	0.513438	0.461212	0.46059	0.474706	0.485293	0.477416	0.471152	0.471392
0.504198	0.817626	0.709299	0.65939	0.475607	0.506917	0.531886	0.441031	0.456116		0.504198	0.513442	0.461246	0.460649	0.474773	0.485272	0.477331	0.471087	0.471251
0.51466	0.81771	0.71002	0.658293	0.47627	0.507066	0.531268	0.440996	0.457388		0.51466	0.513446	0.461282	0.460709	0.474841	0.48525	0.477247	0.471023	0.471113
0.525195	0.817795	0.710731	0.657206	0.476934	0.507214	0.530654	0.440963	0.458645		0.525195	0.513451	0.461317	0.460769	0.47491	0.485229	0.477166	0.470961	0.470977
0.535804	0.817878	0.711433	0.65613	0.4776	0.507364	0.530042	0.440931	0.459888		0.535804	0.513457	0.461354	0.460829	0.474978	0.485208	0.477086	0.470901	0.470843
0.546486	0.817962	0.712125	0.655064	0.478266	0.507514	0.529433	0.440902	0.461117		0.546486	0.513463	0.46139	0.460889	0.475047	0.485187	0.477008	0.470842	0.470711
0.557243	0.818045	0.712807	0.654008	0.478934	0.507665	0.528828	0.440874	0.462332		0.557243	0.513469	0.461428	0.46095	0.475115	0.485167	0.476932	0.470786	0.470582
0.568075	0.818128	0.713479	0.652963	0.479603	0.507817	0.528226	0.440848	0.463531		0.568075	0.513476	0.461466	0.46101	0.475184	0.485148	0.476857	0.470731	0.470455
0.578981	0.818211	0.714141	0.65193	0.480274	0.50797	0.527627	0.440825	0.464714		0.578981	0.513484	0.461504	0.461071	0.475254	0.485128	0.476785	0.470678	0.470331
0.589964	0.818293	0.714793	0.650908	0.480945	0.508124	0.527032	0.440803	0.465882		0.589964	0.513493	0.461543	0.461133	0.475323	0.485109	0.476715	0.470628	0.470209
0.601023	0.818375	0.715434	0.649897	0.481618	0.508278	0.52644	0.440784	0.467034		0.601023	0.513501	0.461582	0.461194	0.475393	0.48509	0.476646	0.470579	0.470089
0.612159	0.818457	0.716065	0.648899	0.482292	0.508433	0.525852	0.440767	0.468169		0.612159	0.513511	0.461622	0.461256	0.475463	0.485072	0.476579	0.470532	0.469972
0.623373	0.818538	0.716686	0.647912	0.482968	0.50859	0.525268	0.440753	0.469288		0.623373	0.513521	0.461662	0.461318	0.475533	0.485054	0.476515	0.470487	0.469858
0.634664	0.818619	0.717295	0.646938	0.483645	0.508747	0.524688	0.44074	0.47039		0.634664	0.513532	0.461703	0.46138	0.475603	0.485037	0.476452	0.470445	0.469746
0.646034	0.8187	0.717894	0.645975	0.484324	0.508905	0.524112	0.44073	0.471474		0.646034	0.513543	0.461744	0.461442	0.475673	0.48502	0.476391	0.470404	0.469636
0.657483	0.81878	0.718483	0.645026	0.485004	0.509064	0.52354	0.440723	0.472541		0.657483	0.513555	0.461786	0.461505	0.475744	0.485003	0.476332	0.470365	0.46953
0.669012	0.818861	0.71906	0.644089	0.485685	0.509224	0.522973	0.440718	0.47359		0.669012	0.513568	0.461828	0.461567	0.475815	0.484987	0.476276	0.470328	0.469425
0.680621	0.81894	0.719626	0.643166	0.486368	0.509386	0.522409	0.440715	0.474621		0.680621	0.513581	0.461871	0.46163	0.475886	0.484971	0.476221	0.470294	0.469324
0.69231	0.81902	0.720182	0.642255	0.487053	0.509548	0.52185	0.440715	0.475633		0.69231	0.513595	0.461914	0.461693	0.475957	0.484955	0.476168	0.470261	0.469225
0.704081	0.8191	0.720726	0.641358	0.487739	0.509711	0.521296	0.440718	0.476627		0.704081	0.513609	0.461958	0.461757	0.476028	0.48494	0.476117	0.470231	0.469129
0.715934	0.819179	0.721259	0.640474	0.488426	0.509876	0.520746	0.440723	0.477601		0.715934	0.513625	0.462003	0.46182	0.4761	0.484925	0.476068	0.470203	0.469036
0.727869	0.819257	0.721781	0.639604	0.489115	0.510042	0.520202	0.440731	0.478557		0.727869	0.51364	0.462047	0.461884	0.476171	0.484911	0.476021	0.470176	0.468945
0.739888	0.819336	0.722291	0.638748	0.489806	0.510209	0.519662	0.440742	0.479493		0.739888	0.513657	0.462093	0.461948	0.476243	0.484897	0.475977	0.470152	0.468857
0.75199	0.819414	0.722791	0.637906	0.490499	0.510377	0.519127	0.440755	0.480409		0.75199	0.513674	0.462139	0.462012	0.476315	0.484884	0.475934	0.47013	0.468772
0.764176	0.819493	0.723279	0.637079	0.491193	0.510546	0.518597	0.440772	0.481306		0.764176	0.513692	0.462185	0.462076	0.476387	0.484871	0.475893	0.47011	0.46869
0.776446	0.81957	0.723755	0.636265	0.491889	0.510717	0.518072	0.440791	0.482182		0.776446	0.51371	0.462232	0.46214	0.476459	0.484858	0.475854	0.470092	0.46861
0.788803	0.819648	0.724221	0.635466	0.492587	0.510889	0.517552	0.440813	0.483038		0.788803	0.513729	0.462279	0.462205	0.476532	0.484846	0.475817	0.470076	0.468533
0.801245	0.819726	0.724675	0.634681	0.493286	0.511062	0.517038	0.440838	0.483874		0.801245	0.513749	0.462327	0.462269	0.476604	0.484834	0.475782	0.470063	0.468459
0.813773	0.819803	0.725118	0.633911	0.493987	0.511237	0.51653	0.440866	0.484689		0.813773	0.513769	0.462375	0.462334	0.476677	0.484822	0.475749	0.470051	0.468388
0.826389	0.81988	0.725549	0.633156	0.49469	0.511413	0.516027	0.440898	0.485483		0.826389	0.51379	0.462424	0.462399	0.476749	0.484811	0.475718	0.470041	0.468319
0.839093	0.819957	0.72597	0.632415	0.495395	0.511591	0.51553	0.440932	0.486256		0.839093	0.513812	0.462473	0.462464	0.476822	0.484801	0.475689	0.470034	0.468254
0.851885	0.820034	0.726379	0.631689	0.496101	0.51177	0.515038	0.440969	0.487009		0.851885	0.513834	0.462522	0.462528	0.476895	0.48479	0.475662	0.470028	0.468191
0.864765	0.82011	0.726777	0.630978	0.496809	0.51195	0.514553	0.44101	0.48774		0.864765	0.513857	0.462572	0.462594	0.476967	0.48478	0.475637	0.470025	0.46813
0.877736	0.820187	0.727164	0.630282	0.497519	0.512132	0.514073	0.441053	0.488451		0.877736	0.513881	0.462623	0.462659	0.47704	0.484771	0.475613	0.470023	0.468073
0.890797	0.820263	0.72754	0.629601	0.498231	0.512315	0.5136	0.4411	0.48914		0.890797	0.513905	0.462674	0.462724	0.477113	0.484762	0.475591	0.470024	0.468018
0.903948	0.82034	0.727906	0.628934	0.498945	0.5125	0.513132	0.44115	0.489808		0.903948	0.51393	0.462725	0.462789	0.477186	0.484753	0.475572	0.470026	0.467966
0.917191	0.820416	0.72826	0.628283	0.49966	0.512687	0.512671	0.441203	0.490455		0.917191	0.513955	0.462776	0.462854	0.477259	0.484745	0.475554	0.470031	0.467917
0.930526	0.820493	0.728603	0.627646	0.500377	0.512875	0.512217	0.44126	0.491081		0.930526	0.513981	0.462828	0.46292	0.477332	0.484737	0.475537	0.470037	0.46787
0.943954	0.820569	0.728936	0.627025	0.501096	0.513065	0.511769	0.44132	0.491685		0.943954	0.514008	0.46288	0.462985	0.477405	0.48473	0.475523	0.470045	0.467826
0.957475	0.820645	0.729258	0.626418	0.501816	0.513256	0.511327	0.441383	0.492269		0.957475	0.514035	0.462933	0.46305	0.477478	0.484722	0.47551	0.470055	0.467785
0.971091	0.820722	0.72957	0.625826	0.502539	0.513449	0.510892	0.441449	0.492831		0.971091	0.514063	0.462986	0.463116	0.477551	0.484716	0.475499	0.470067	0.467746
0.984801	0.820799	0.729871	0.625249	0.503263	0.513644	0.510464	0.441519	0.493372		0.984801	0.514091	0.463039	0.463181	0.477624	0.484709	0.47549	0.470081	0.46771
0.998606	0.820875	0.730162	0.624686	0.503989	0.51384	0.510043	0.441593	0.493892		0.998606	0.514121	0.463092	0.463246	0.477697	0.484703	0.475482	0.470096	0.467677
1.01251	0.820952	0.730443	0.624138	0.504716	0.514039	0.509628	0.441669	0.494392		1.01251	0.51415	0.463146	0.463311	0.47777	0.484698	0.475476	0.470114	0.467645
1.02651	0.821029	0.730714	0.623605	0.505446	0.514239	0.509221	0.44175	0.49487		1.02651	0.51418	0.4632	0.463377	0.477843	0.484692	0.475471	0.470133	0.467617
1.0406	0.821107	0.730974	0.623086	0.506177	0.51444	0.508821	0.441833	0.495329		1.0406	0.514211	0.463254	0.463442	0.477916	0.484687	0.475468	0.470153	0.467591
1.05479	0.821184	0.731225	0.622582	0.506909	0.514644	0.508427	0.44192	0.495766		1.05479	0.514242	0.463309	0.463507	0.477989	0.484683	0.475467	0.470176	0.467567
1.06909	0.821262	0.731466	0.622091	0.507644	0.51485	0.508042	0.442011	0.496183		1.06909	0.514274	0.463363	0.463572	0.478061	0.484679	0.475467	0.4702	0.467546
1.08348	0.82134	0.731697	0.621615	0.508379	0.515057	0.507663	0.442105	0.49658		1.08348	0.514307	0.463418	0.463637	0.478134	0.484675	0.475469	0.470225	0.467527
1.09797	0.821419	0.731919	0.621152	0.509117	0.515266	0.507292	0.442202	0.496958		1.09797	0.51434	0.463473	0.463702	0.478206	0.484671	0.475472	0.470252	0.467511
1.11256	0.821498	0.732131	0.620704	0.509856	0.515478	0.506928	0.442303	0.497315		1.11256	0.514373	0.463528	0.463766	0.478279	0.484668	0.475476	0.470281	0.467497
1.12726	0.821577	0.732334	0.620269	0.510596	0.515691	0.506572	0.442408	0.497654		1.12726	0.514407	0.463584	0.463831	0.478351	0.484665	0.475482	0.470311	0.467485
1.14205	0.821657	0.732528	0.619847	0.511338	0.515906	0.506223	0.442516	0.497973		1.14205	0.514441	0.463639	0.463895	0.478423	0.484662	0.47549	0.470343	0.467475
1.15695	0.821738	0.732712	0.619438	0.512081	0.516123	0.505882	0.442628	0.498273		1.15695	0.514476	0.463695	0.46396	0.478495	0.48466	0.475499	0.470376	0.467468
1.17195	0.821819	0.732888	0.619043	0.512826	0.516342	0.505549	0.442743	0.498555		1.17195	0.514512	0.463751	0.464024	0.478567	0.484658	0.475509	0.47041	0.467463
1.18706	0.8219	0.733055	0.61866	0.513572	0.516563	0.505223	0.442862	0.498818		1.18706	0.514548	0.463806	0.464088	0.478639	0.484656	0.47552	0.470446	0.467459
1.20227	0.821983	0.733213	0.61829	0.514319	0.516786	0.504906	0.442984	0.499063		1.20227	0.514584	0.463862	0.464152	0.47871	0.484655	0.475533	0.470483	0.467459
1.21759	0.822066	0.733362	0.617932	0.515067	0.517011	0.504596	0.44311	0.499291		1.21759	0.514621	0.463918	0.464216	0.478782	0.484654	0.475547	0.470522	0.46746
1.23302	0.82215	0.733502	0.617587	0.515817	0.517238	0.504294	0.443239	0.499501		1.23302	0.514658	0.463974	0.46428	0.478853	0.484653	0.475563	0.470562	0.467463
1.24855	0.822234	0.733634	0.617253	0.516567	0.517468	0.504001	0.443372	0.499695		1.24855	0.514696	0.464031	0.464343	0.478924	0.484653	0.475579	0.470603	0.467468
1.26419	0.82232	0.733758	0.616931	0.517319	0.517699	0.503715	0.443509	0.499871		1.26419	0.514734	0.464087	0.464407	0.478995	0.484652	0.475597	0.470645	0.467476
1.27994	0.822406	0.733874	0.616621	0.518071	0.517933	0.503437	0.443649	0.500032		1.27994	0.514773	0.464143	0.46447	0.479065	0.484652	0.475616	0.470689	0.467485
1.2958	0.822493	0.733981	0.616322	0.518825	0.518168	0.503168	0.443792	0.500176		1.2958	0.514812	0.464199	0.464533	0.479136	0.484653	0.475637	0.470734	0.467496
1.31176	0.822582	0.73408	0.616033	0.519579	0.518406	0.502907	0.443939	0.500305		1.31176	0.514852	0.464255	0.464596	0.479206	0.484653	0.475658	0.47078	0.467509
1.32784	0.822671	0.734171	0.615756	0.520334	0.518646	0.502654	0.44409	0.500419		1.32784	0.514891	0.464311	0.464658	0.479276	0.484654	0.475681	0.470827	0.467524
1.34404	0.822762	0.734255	0.615488	0.52109	0.518889	0.502409	0.444244	0.500519		1.34404	0.514932	0.464368	0.464721	0.479346	0.484656	0.475705	0.470876	0.467541
1.36034	0.822853	0.73433	0.615231	0.521846	0.519133	0.502172	0.444402	0.500604		1.36034	0.514973	0.464424	0.464783	0.479416	0.484657	0.475731	0.470925	0.46756
1.37676	0.822946	0.734398	0.614984	0.522603	0.51938	0.501944	0.444563	0.500675		1.37676	0.515014	0.46448	0.464845	0.479485	0.484659	0.475757	0.470976	0.467581
1.39329	0.82304	0.734457	0.614746	0.52336	0.519628	0.501725	0.444728	0.500734		1.39329	0.515055	0.464536	0.464907	0.479555	0.484661	0.475784	0.471028	0.467603
1.40993	0.823136	0.73451	0.614517	0.524118	0.519879	0.501513	0.444897	0.500779		1.40993	0.515097	0.464592	0.464969	0.479624	0.484663	0.475813	0.471081	0.467628
1.4267	0.823232	0.734554	0.614298	0.524876	0.520133	0.50131	0.445068	0.500812		1.4267	0.515139	0.464648	0.46503	0.479692	0.484665	0.475843	0.471135	0.467654
1.44358	0.823331	0.734592	0.614087	0.525634	0.520388	0.501115	0.445244	0.500833		1.44358	0.515182	0.464704	0.465092	0.479761	0.484668	0.475874	0.47119	0.467682
1.46057	0.82343	0.734621	0.613884	0.526392	0.520646	0.500929	0.445423	0.500843		1.46057	0.515225	0.46476	0.465153	0.479829	0.484671	0.475907	0.471246	0.467711
1.47769	0.823532	0.734643	0.61369	0.52715	0.520906	0.500752	0.445605	0.500842		1.47769	0.515268	0.464816	0.465214	0.479898	0.484675	0.47594	0.471304	0.467743
1.49492	0.823634	0.734658	0.613503	0.527908	0.521168	0.500582	0.445791	0.500831		1.49492	0.515312	0.464872	0.465275	0.479966	0.484678	0.475975	0.471362	0.467776
1.51227	0.823739	0.734666	0.613323	0.528666	0.521433	0.500421	0.44598	0.50081		1.51227	0.515356	0.464928	0.465336	0.480033	0.484682	0.476011	0.471422	0.467811
1.52975	0.823845	0.734666	0.613151	0.529424	0.5217	0.500269	0.446173	0.50078		1.52975	0.515401	0.464984	0.465396	0.480101	0.484686	0.476048	0.471483	0.467848
1.54734	0.823953	0.73466	0.612985	0.530181	0.521969	0.500125	0.446369	0.50074		1.54734	0.515446	0.46504	0.465457	0.480168	0.48469	0.476086	0.471544	0.467886
1.56506	0.824062	0.734646	0.612826	0.530938	0.52224	0.49999	0.446569	0.500693		1.56506	0.515491	0.465096	0.465517	0.480235	0.484695	0.476126	0.471607	0.467926
1.5829	0.824174	0.734625	0.612674	0.531694	0.522514	0.499863	0.446772	0.500637		1.5829	0.515537	0.465151	0.465577	0.480302	0.484699	0.476166	0.471671	0.467968
1.60087	0.824287	0.734597	0.612527	0.53245	0.52279	0.499744	0.446978	0.500575		1.60087	0.515582	0.465207	0.465637	0.480369	0.484704	0.476208	0.471736	0.468012
1.61896	0.824403	0.734562	0.612386	0.533205	0.523069	0.499634	0.447188	0.500505		1.61896	0.515629	0.465263	0.465697	0.480435	0.48471	0.476252	0.471802	0.468057
1.63718	0.82452	0.73452	0.61225	0.533959	0.523349	0.499533	0.447401	0.500429		1.63718	0.515675	0.465318	0.465756	0.480502	0.484715	0.476296	0.47187	0.468104
1.65552	0.82464	0.734471	0.612119	0.534712	0.523632	0.49944	0.447618	0.500348		1.65552	0.515722	0.465374	0.465816	0.480568	0.484721	0.476342	0.471938	0.468152
1.67399	0.824761	0.734415	0.611993	0.535464	0.523918	0.499355	0.447838	0.500261		1.67399	0.51577	0.465429	0.465875	0.480633	0.484727	0.476388	0.472007	0.468203
1.69259	0.824885	0.734353	0.611871	0.536215	0.524205	0.499279	0.448061	0.50017		1.69259	0.515817	0.465485	0.465934	0.480699	0.484733	0.476437	0.472078	0.468255
1.71132	0.825011	0.734283	0.611753	0.536965	0.524495	0.499211	0.448288	0.500074		1.71132	0.515865	0.46554	0.465994	0.480765	0.48474	0.476486	0.47215	0.468309
1.73018	0.825139	0.734207	0.61164	0.537713	0.524787	0.499151	0.448518	0.499974		1.73018	0.515914	0.465596	0.466053	0.48083	0.484747	0.476537	0.472223	0.468364
1.74917	0.82527	0.734125	0.61153	0.538461	0.525082	0.4991	0.448752	0.499872		1.74917	0.515962	0.465651	0.466111	0.480895	0.484754	0.476589	0.472297	0.468422
1.76829	0.825403	0.734035	0.611423	0.539206	0.525379	0.499058	0.448988	0.499766		1.76829	0.516011	0.465707	0.46617	0.480959	0.484761	0.476642	0.472372	0.46848
1.78754	0.825538	0.733939	0.611319	0.53995	0.525678	0.499023	0.449229	0.499658		1.78754	0.516061	0.465762	0.466229	0.481024	0.484768	0.476697	0.472449	0.468541
1.80693	0.825676	0.733837	0.611218	0.540692	0.525979	0.498997	0.449472	0.499549		1.80693	0.51611	0.465818	0.466288	0.481088	0.484776	0.476753	0.472527	0.468604
1.82646	0.825817	0.733728	0.61112	0.541433	0.526283	0.49898	0.449719	0.499438		1.82646	0.51616	0.465873	0.466346	0.481153	0.484784	0.47681	0.472606	0.468668
1.84612	0.82596	0.733613	0.611024	0.542171	0.526589	0.49897	0.449969	0.499327		1.84612	0.516211	0.465928	0.466405	0.481217	0.484792	0.476869	0.472686	0.468734
1.86591	0.826105	0.733491	0.61093	0.542908	0.526898	0.498969	0.450222	0.499215		1.86591	0.516262	0.465984	0.466463	0.48128	0.484801	0.476929	0.472767	0.468802
1.88585	0.826254	0.733363	0.610838	0.543643	0.527208	0.498975	0.450478	0.499104		1.88585	0.516313	0.466039	0.466521	0.481344	0.484809	0.47699	0.47285	0.468871
1.90592	0.826405	0.733229	0.610747	0.544375	0.527521	0.49899	0.450738	0.498993		1.90592	0.516364	0.466095	0.466579	0.481407	0.484818	0.477053	0.472934	0.468942
1.92613	0.826558	0.733088	0.610658	0.545105	0.527836	0.499013	0.451001	0.498883		1.92613	0.516416	0.46615	0.466637	0.48147	0.484828	0.477117	0.47302	0.469015
1.94648	0.826715	0.732942	0.610569	0.545833	0.528154	0.499045	0.451267	0.498775		1.94648	0.516468	0.466206	0.466696	0.481533	0.484837	0.477182	0.473106	0.46909
1.96698	0.826874	0.732789	0.610482	0.546559	0.528473	0.499084	0.451537	0.498669		1.96698	0.51652	0.466262	0.466753	0.481596	0.484847	0.477249	0.473194	0.469167
1.98761	0.827036	0.73263	0.610395	0.547282	0.528795	0.499131	0.45181	0.498566		1.98761	0.516573	0.466317	0.466811	0.481659	0.484857	0.477318	0.473284	0.469245
2.0084	0.827201	0.732466	0.610309	0.548002	0.529119	0.499186	0.452086	0.498466		2.0084	0.516626	0.466373	0.466869	0.481721	0.484867	0.477387	0.473374	0.469325
2.02932	0.82737	0.732295	0.610222	0.54872	0.529446	0.499249	0.452365	0.498368		2.02932	0.516679	0.466429	0.466927	0.481783	0.484877	0.477458	0.473466	0.469407
2.05039	0.827541	0.732119	0.610136	0.549435	0.529774	0.49932	0.452647	0.498275		2.05039	0.516732	0.466484	0.466985	0.481846	0.484888	0.477531	0.47356	0.469491
2.07161	0.827715	0.731937	0.610049	0.550147	0.530105	0.499398	0.452933	0.498186		2.07161	0.516786	0.46654	0.467043	0.481907	0.484898	0.477605	0.473655	0.469577
2.09297	0.827892	0.731749	0.609963	0.550856	0.530438	0.499484	0.453221	0.498102		2.09297	0.516841	0.466596	0.4671	0.481969	0.48491	0.47768	0.473751	0.469664
2.11449	0.828072	0.731556	0.609875	0.551563	0.530773	0.499578	0.453513	0.498022		2.11449	0.516895	0.466652	0.467158	0.48203	0.484921	0.477757	0.473849	0.469754
2.13615	0.828256	0.731357	0.609787	0.552266	0.531111	0.49968	0.453808	0.497948		2.13615	0.51695	0.466708	0.467215	0.482092	0.484932	0.477835	0.473948	0.469845
2.15796	0.828442	0.731154	0.609699	0.552967	0.53145	0.499789	0.454107	0.497879		2.15796	0.517005	0.466764	0.467273	0.482153	0.484944	0.477914	0.474048	0.469938
2.17993	0.828632	0.730945	0.609609	0.553664	0.531792	0.499906	0.454408	0.497816		2.17993	0.51706	0.46682	0.46733	0.482213	0.484956	0.477995	0.47415	0.470032
2.20205	0.828825	0.730731	0.609519	0.554358	0.532136	0.50003	0.454713	0.497759		2.20205	0.517116	0.466876	0.467388	0.482274	0.484968	0.478078	0.474253	0.470129
2.22432	0.829021	0.730512	0.609428	0.55505	0.532482	0.500161	0.455021	0.497709		2.22432	0.517172	0.466932	0.467445	0.482334	0.48498	0.478161	0.474358	0.470227
2.24675	0.829221	0.730289	0.609335	0.555737	0.53283	0.5003	0.455332	0.497665		2.24675	0.517228	0.466988	0.467502	0.482395	0.484993	0.478246	0.474464	0.470327
2.26933	0.829423	0.73006	0.609241	0.556422	0.53318	0.500446	0.455646	0.497628		2.26933	0.517285	0.467044	0.46756	0.482455	0.485006	0.478332	0.474572	0.470428
2.29207	0.829629	0.729828	0.609147	0.557104	0.533532	0.500599	0.455963	0.497599		2.29207	0.517341	0.467101	0.467617	0.482514	0.485019	0.47842	0.47468	0.470532
2.31497	0.829839	0.729591	0.60905	0.557782	0.533886	0.500759	0.456283	0.497577		2.31497	0.517398	0.467157	0.467674	0.482574	0.485032	0.478509	0.474791	0.470637
2.33802	0.830051	0.72935	0.608953	0.558457	0.534242	0.500926	0.456607	0.497563		2.33802	0.517455	0.467213	0.46773	0.482633	0.485045	0.478599	0.474902	0.470744
2.36124	0.830267	0.729105	0.608854	0.559128	0.5346	0.501099	0.456934	0.497556		2.36124	0.517513	0.467269	0.467787	0.482692	0.485058	0.47869	0.475015	0.470852
2.38462	0.830486	0.728856	0.608754	0.559796	0.53496	0.50128	0.457264	0.497558		2.38462	0.51757	0.467325	0.467844	0.482751	0.485072	0.478783	0.475129	0.470962
2.40816	0.830709	0.728603	0.608652	0.560461	0.535322	0.501468	0.457597	0.497569		2.40816	0.517628	0.467381	0.467901	0.482809	0.485085	0.478877	0.475245	0.471074
2.43187	0.830935	0.728347	0.608548	0.561122	0.535686	0.501662	0.457933	0.497588		2.43187	0.517686	0.467437	0.467957	0.482867	0.485099	0.478972	0.475362	0.471187
2.45574	0.831164	0.728088	0.608443	0.56178	0.536052	0.501862	0.458273	0.497616		2.45574	0.517744	0.467493	0.468013	0.482925	0.485113	0.479068	0.47548	0.471302
2.47978	0.831397	0.727825	0.608337	0.562434	0.53642	0.50207	0.458615	0.497653		2.47978	0.517803	0.467549	0.468069	0.482983	0.485127	0.479165	0.4756	0.471419
2.50398	0.831633	0.727559	0.608228	0.563085	0.536789	0.502283	0.458961	0.497699		2.50398	0.517861	0.467605	0.468125	0.48304	0.485141	0.479264	0.47572	0.471537
2.52835	0.831873	0.72729	0.608118	0.563732	0.537161	0.502503	0.45931	0.497755		2.52835	0.51792	0.46766	0.468181	0.483097	0.485156	0.479363	0.475843	0.471656
2.55289	0.832116	0.727019	0.608006	0.564376	0.537534	0.502729	0.459662	0.49782		2.55289	0.517978	0.467716	0.468237	0.483154	0.48517	0.479464	0.475966	0.471778
2.57761	0.832363	0.726745	0.607893	0.565016	0.537909	0.502962	0.460017	0.497896		2.57761	0.518037	0.467772	0.468293	0.48321	0.485185	0.479566	0.47609	0.4719
2.60249	0.832612	0.726468	0.607777	0.565652	0.538286	0.5032	0.460375	0.497981		2.60249	0.518096	0.467827	0.468348	0.483267	0.485199	0.479669	0.476216	0.472024
2.62755	0.832866	0.726189	0.60766	0.566285	0.538665	0.503445	0.460736	0.498077		2.62755	0.518155	0.467882	0.468403	0.483322	0.485214	0.479772	0.476343	0.47215
2.65278	0.833123	0.725908	0.60754	0.566914	0.539045	0.503696	0.461101	0.498184		2.65278	0.518214	0.467937	0.468458	0.483378	0.485229	0.479877	0.476472	0.472277
2.67819	0.833383	0.725625	0.607419	0.56754	0.539428	0.503952	0.461469	0.498301		2.67819	0.518274	0.467992	0.468513	0.483433	0.485244	0.479983	0.476601	0.472405
2.70377	0.833647	0.725341	0.607296	0.568162	0.539811	0.504214	0.46184	0.49843		2.70377	0.518333	0.468047	0.468568	0.483488	0.485258	0.48009	0.476732	0.472535
2.72953	0.833915	0.725054	0.607171	0.56878	0.540197	0.504482	0.462214	0.498569		2.72953	0.518392	0.468102	0.468622	0.483542	0.485273	0.480198	0.476864	0.472666
2.75547	0.834186	0.724766	0.607043	0.569394	0.540584	0.504756	0.462591	0.49872		2.75547	0.518452	0.468156	0.468676	0.483597	0.485288	0.480306	0.476996	0.472798
2.78159	0.83446	0.724477	0.606914	0.570005	0.540973	0.505035	0.462971	0.498883		2.78159	0.518511	0.46821	0.46873	0.48365	0.485303	0.480416	0.477131	0.472932
2.8079	0.834738	0.724187	0.606783	0.570612	0.541363	0.50532	0.463354	0.499057		2.8079	0.518571	0.468264	0.468784	0.483704	0.485318	0.480526	0.477266	0.473067
2.83438	0.83502	0.723895	0.606649	0.571215	0.541755	0.50561	0.463741	0.499243		2.83438	0.51863	0.468318	0.468837	0.483757	0.485333	0.480637	0.477402	0.473203
2.86105	0.835305	0.723603	0.606514	0.571815	0.542149	0.505906	0.464131	0.499441		2.86105	0.51869	0.468372	0.46889	0.48381	0.485349	0.480749	0.477539	0.47334
2.88791	0.835594	0.72331	0.606376	0.57241	0.542544	0.506206	0.464524	0.499652		2.88791	0.518749	0.468425	0.468943	0.483862	0.485364	0.480862	0.477678	0.473479
2.91495	0.835887	0.723017	0.606236	0.573002	0.542941	0.506512	0.46492	0.499875		2.91495	0.518809	0.468478	0.468996	0.483914	0.485379	0.480976	0.477817	0.473619
2.94218	0.836183	0.722723	0.606094	0.57359	0.543339	0.506823	0.465319	0.50011		2.94218	0.518868	0.46853	0.469048	0.483965	0.485394	0.48109	0.477958	0.47376
2.9696	0.836482	0.722429	0.60595	0.574174	0.543739	0.507139	0.465721	0.500359		2.9696	0.518927	0.468583	0.4691	0.484016	0.485409	0.481205	0.478099	0.473902
2.99721	0.836785	0.722136	0.605803	0.574755	0.54414	0.50746	0.466126	0.50062		2.99721	0.518987	0.468635	0.469152	0.484067	0.485424	0.481321	0.478241	0.474045
3.02501	0.837092	0.721842	0.605655	0.575331	0.544543	0.507786	0.466535	0.500894		3.02501	0.519046	0.468687	0.469204	0.484117	0.485439	0.481437	0.478385	0.474189
3.05301	0.837402	0.721549	0.605505	0.575904	0.544947	0.508116	0.466946	0.501181		3.05301	0.519105	0.468738	0.469255	0.484167	0.485454	0.481554	0.478529	0.474334
3.0812	0.837716	0.721256	0.605352	0.576473	0.545353	0.508452	0.467361	0.501482		3.0812	0.519164	0.468789	0.469305	0.484217	0.485468	0.481671	0.478674	0.47448
3.10959	0.838034	0.720964	0.605197	0.577038	0.545759	0.508791	0.467779	0.501796		3.10959	0.519223	0.46884	0.469356	0.484266	0.485483	0.481789	0.47882	0.474627
3.13817	0.838355	0.720673	0.605041	0.5776	0.546168	0.509136	0.4682	0.502123		3.13817	0.519282	0.46889	0.469406	0.484314	0.485498	0.481908	0.478966	0.474774
3.16696	0.83868	0.720383	0.604882	0.578157	0.546577	0.509484	0.468624	0.502464		3.16696	0.519341	0.46894	0.469455	0.484362	0.485512	0.482027	0.479114	0.474923
3.19594	0.839008	0.720094	0.604721	0.578711	0.546988	0.509837	0.469051	0.502819		3.19594	0.519399	0.468989	0.469505	0.48441	0.485527	0.482147	0.479262	0.475073
3.22513	0.839341	0.719807	0.604558	0.579261	0.5474	0.510195	0.469481	0.503187		3.22513	0.519457	0.469038	0.469553	0.484457	0.485541	0.482266	0.479411	0.475223
3.25451	0.839676	0.719521	0.604394	0.579807	0.547814	0.510556	0.469915	0.50357		3.25451	0.519515	0.469086	0.469602	0.484503	0.485555	0.482387	0.479561	0.475374
3.28411	0.840015	0.719237	0.604227	0.580349	0.548228	0.510922	0.470352	0.503967		3.28411	0.519573	0.469134	0.46965	0.484549	0.48557	0.482508	0.479711	0.475525
3.3139	0.840358	0.718955	0.604058	0.580888	0.548644	0.511291	0.470791	0.504377		3.3139	0.519631	0.469182	0.469698	0.484595	0.485584	0.482629	0.479862	0.475678
3.34391	0.840705	0.718674	0.603888	0.581422	0.549061	0.511665	0.471234	0.504802		3.34391	0.519688	0.469229	0.469745	0.48464	0.485597	0.48275	0.480014	0.47583
3.37412	0.841055	0.718397	0.603715	0.581953	0.549479	0.512042	0.47168	0.505241		3.37412	0.519746	0.469275	0.469791	0.484685	0.485611	0.482872	0.480166	0.475984
3.40455	0.841408	0.718121	0.603541	0.582481	0.549899	0.512423	0.472129	0.505694		3.40455	0.519803	0.469321	0.469838	0.484729	0.485625	0.482993	0.480319	0.476138
3.43518	0.841765	0.717848	0.603365	0.583004	0.550319	0.512808	0.472581	0.506162		3.43518	0.519859	0.469366	0.469883	0.484772	0.485638	0.483115	0.480472	0.476292
3.46603	0.842126	0.717578	0.603188	0.583524	0.550741	0.513196	0.473036	0.506644		3.46603	0.519916	0.46941	0.469928	0.484815	0.485651	0.483238	0.480626	0.476447
3.4971	0.84249	0.71731	0.603009	0.58404	0.551164	0.513588	0.473495	0.50714		3.4971	0.519972	0.469454	0.469973	0.484857	0.485664	0.48336	0.48078	0.476602
3.52838	0.842858	0.717046	0.602828	0.584553	0.551587	0.513984	0.473956	0.507651		3.52838	0.520027	0.469497	0.470017	0.484899	0.485677	0.483482	0.480934	0.476758
3.55987	0.843229	0.716785	0.602646	0.585062	0.552012	0.514382	0.474421	0.508177		3.55987	0.520083	0.46954	0.470061	0.48494	0.485689	0.483605	0.481089	0.476914
3.59159	0.843604	0.716527	0.602463	0.585567	0.552438	0.514784	0.474888	0.508717		3.59159	0.520138	0.469581	0.470104	0.484981	0.485701	0.483727	0.481244	0.47707
3.62353	0.843982	0.716273	0.602278	0.586069	0.552864	0.515189	0.475359	0.509271		3.62353	0.520192	0.469622	0.470147	0.485021	0.485713	0.483849	0.481399	0.477226
3.65569	0.844364	0.716023	0.602091	0.586567	0.553292	0.515598	0.475833	0.50984		3.65569	0.520246	0.469663	0.470188	0.48506	0.485725	0.483972	0.481554	0.477382
3.68807	0.844749	0.715776	0.601904	0.587061	0.553721	0.516009	0.476309	0.510424		3.68807	0.5203	0.469702	0.47023	0.485099	0.485737	0.484094	0.48171	0.477538
3.72068	0.845138	0.715534	0.601715	0.587552	0.55415	0.516423	0.476789	0.511022		3.72068	0.520354	0.469741	0.470271	0.485137	0.485748	0.484216	0.481866	0.477695
3.75351	0.84553	0.715295	0.601526	0.58804	0.55458	0.51684	0.477272	0.511635		3.75351	0.520406	0.469778	0.470311	0.485175	0.485759	0.484338	0.482022	0.477851
3.78658	0.845925	0.715061	0.601335	0.588524	0.555012	0.517259	0.477758	0.512262		3.78658	0.520459	0.469815	0.47035	0.485212	0.485769	0.48446	0.482177	0.478008
3.81987	0.846324	0.714831	0.601144	0.589004	0.555444	0.517682	0.478247	0.512903		3.81987	0.520511	0.469851	0.470389	0.485248	0.48578	0.484581	0.482333	0.478164
3.85339	0.846727	0.714606	0.600951	0.589482	0.555876	0.518106	0.478739	0.513559		3.85339	0.520562	0.469887	0.470427	0.485284	0.48579	0.484702	0.482489	0.47832
3.88715	0.847132	0.714385	0.600759	0.589955	0.55631	0.518534	0.479235	0.514229		3.88715	0.520613	0.469921	0.470465	0.485319	0.485799	0.484823	0.482645	0.478475
3.92115	0.847541	0.714169	0.600565	0.590426	0.556744	0.518964	0.479733	0.514913		3.92115	0.520664	0.469954	0.470501	0.485353	0.485808	0.484944	0.4828	0.478631
3.95537	0.847953	0.713958	0.600371	0.590893	0.557179	0.519396	0.480234	0.515611		3.95537	0.520713	0.469986	0.470537	0.485387	0.485817	0.485064	0.482955	0.478786
3.98984	0.848368	0.713753	0.600177	0.591357	0.557615	0.51983	0.480738	0.516323		3.98984	0.520763	0.470017	0.470573	0.48542	0.485826	0.485183	0.48311	0.478941
4.02455	0.848787	0.713552	0.599982	0.591818	0.558051	0.520267	0.481245	0.51705		4.02455	0.520811	0.470048	0.470608	0.485452	0.485834	0.485302	0.483265	0.479095
4.0595	0.849209	0.713357	0.599788	0.592276	0.558488	0.520705	0.481755	0.51779		4.0595	0.52086	0.470077	0.470641	0.485483	0.485842	0.485421	0.483419	0.479249
4.09469	0.849634	0.713167	0.599593	0.59273	0.558926	0.521146	0.482269	0.518545		4.09469	0.520907	0.470105	0.470675	0.485514	0.485849	0.485539	0.483573	0.479402
4.13013	0.850062	0.712983	0.599398	0.593182	0.559364	0.521588	0.482785	0.519313		4.13013	0.520954	0.470132	0.470707	0.485544	0.485856	0.485657	0.483727	0.479555
4.16581	0.850493	0.712804	0.599203	0.59363	0.559803	0.522032	0.483304	0.520095		4.16581	0.521	0.470157	0.470739	0.485573	0.485863	0.485774	0.48388	0.479707
4.20174	0.850927	0.712631	0.599009	0.594075	0.560242	0.522478	0.483826	0.52089		4.20174	0.521046	0.470182	0.470769	0.485602	0.485869	0.48589	0.484032	0.479858
4.23792	0.851365	0.712464	0.598815	0.594518	0.560682	0.522926	0.484351	0.521699		4.23792	0.52109	0.470205	0.470799	0.48563	0.485875	0.486005	0.484184	0.480008
4.27435	0.851805	0.712303	0.598622	0.594957	0.561122	0.523375	0.484879	0.522521		4.27435	0.521135	0.470228	0.470828	0.485657	0.48588	0.48612	0.484335	0.480158
4.31104	0.852248	0.712148	0.598429	0.595394	0.561562	0.523826	0.48541	0.523356		4.31104	0.521178	0.470249	0.470857	0.485683	0.485885	0.486234	0.484486	0.480307
4.34798	0.852695	0.712	0.598237	0.595827	0.562003	0.524278	0.485943	0.524204		4.34798	0.521221	0.470269	0.470884	0.485709	0.485889	0.486347	0.484636	0.480454
4.38518	0.853144	0.711857	0.598046	0.596258	0.562445	0.524731	0.48648	0.525066		4.38518	0.521263	0.470287	0.470911	0.485733	0.485893	0.486459	0.484785	0.480601
4.42264	0.853596	0.711721	0.597856	0.596686	0.562887	0.525186	0.48702	0.52594		4.42264	0.521304	0.470304	0.470937	0.485757	0.485896	0.486571	0.484933	0.480747
4.46035	0.854051	0.711591	0.597666	0.597111	0.563329	0.525642	0.487562	0.526827		4.46035	0.521344	0.47032	0.470962	0.48578	0.485899	0.486681	0.485081	0.480892
4.49833	0.854508	0.711468	0.597478	0.597534	0.563771	0.526098	0.488107	0.527726		4.49833	0.521384	0.470335	0.470985	0.485803	0.485902	0.486791	0.485227	0.481036
4.53658	0.854969	0.711351	0.597292	0.597953	0.564214	0.526556	0.488655	0.528638		4.53658	0.521423	0.470348	0.471009	0.485824	0.485903	0.486899	0.485373	0.481178
4.57509	0.855432	0.711241	0.597107	0.598371	0.564657	0.527015	0.489206	0.529562		4.57509	0.521461	0.47036	0.471031	0.485845	0.485905	0.487007	0.485517	0.481319
4.61386	0.855897	0.711138	0.596923	0.598785	0.5651	0.527474	0.48976	0.530499		4.61386	0.521498	0.47037	0.471052	0.485865	0.485905	0.487113	0.485661	0.48146
4.65291	0.856366	0.711041	0.596742	0.599197	0.565543	0.527935	0.490317	0.531447		4.65291	0.521534	0.470379	0.471072	0.485884	0.485906	0.487219	0.485803	0.481598
4.69223	0.856837	0.710951	0.596562	0.599607	0.565987	0.528396	0.490876	0.532407		4.69223	0.52157	0.470386	0.471092	0.485902	0.485905	0.487323	0.485944	0.481736
4.73182	0.85731	0.710868	0.596384	0.600014	0.566431	0.528857	0.491438	0.533378		4.73182	0.521604	0.470392	0.47111	0.48592	0.485904	0.487426	0.486084	0.481872
4.77169	0.857786	0.710792	0.596208	0.600419	0.566874	0.529319	0.492003	0.534361		4.77169	0.521638	0.470397	0.471127	0.485936	0.485903	0.487528	0.486223	0.482006
4.81184	0.858264	0.710723	0.596034	0.600821	0.567318	0.529781	0.49257	0.535355		4.81184	0.521671	0.4704	0.471144	0.485952	0.485901	0.487629	0.486361	0.482139
4.85226	0.858745	0.71066	0.595863	0.601221	0.567762	0.530244	0.49314	0.53636		4.85226	0.521702	0.470402	0.471159	0.485966	0.485898	0.487729	0.486497	0.482271
4.89297	0.859228	0.710604	0.595695	0.601618	0.568206	0.530707	0.493713	0.537376		4.89297	0.521733	0.470402	0.471174	0.48598	0.485895	0.487827	0.486633	0.482401
4.93396	0.859713	0.710555	0.595529	0.602013	0.56865	0.53117	0.494288	0.538402		4.93396	0.521763	0.4704	0.471187	0.485994	0.485891	0.487924	0.486766	0.48253
4.97523	0.860201	0.710513	0.595366	0.602406	0.569094	0.531634	0.494866	0.539438		4.97523	0.521793	0.470397	0.4712	0.486006	0.485887	0.48802	0.486899	0.482657
5.01679	0.860691	0.710478	0.595205	0.602797	0.569538	0.532097	0.495447	0.540484		5.01679	0.521821	0.470393	0.471212	0.486017	0.485881	0.488115	0.48703	0.482782
5.05864	0.861182	0.71045	0.595048	0.603185	0.569982	0.53256	0.49603	0.541541		5.05864	0.521848	0.470387	0.471222	0.486028	0.485876	0.488208	0.487159	0.482906
5.10078	0.861676	0.710428	0.594894	0.603572	0.570425	0.533023	0.496616	0.542606		5.10078	0.521874	0.470379	0.471232	0.486037	0.485869	0.4883	0.487287	0.483028
5.14322	0.862172	0.710413	0.594744	0.603956	0.570869	0.533486	0.497204	0.543682		5.14322	0.521899	0.47037	0.47124	0.486046	0.485863	0.48839	0.487414	0.483149
5.18595	0.86267	0.710406	0.594597	0.604338	0.571312	0.533948	0.497795	0.544766		5.18595	0.521924	0.470359	0.471247	0.486054	0.485855	0.488479	0.487539	0.483267
5.22897	0.863169	0.710404	0.594453	0.604718	0.571755	0.534411	0.498388	0.545859		5.22897	0.521947	0.470346	0.471254	0.48606	0.485847	0.488566	0.487662	0.483384
5.2723	0.863671	0.71041	0.594314	0.605096	0.572198	0.534872	0.498984	0.546961		5.2723	0.521969	0.470332	0.471259	0.486066	0.485838	0.488652	0.487784	0.483499
5.31593	0.864174	0.710423	0.594178	0.605472	0.572641	0.535333	0.499582	0.548072		5.31593	0.52199	0.470316	0.471264	0.486072	0.485828	0.488737	0.487904	0.483613
5.35986	0.864679	0.710442	0.594046	0.605846	0.573083	0.535794	0.500183	0.549191		5.35986	0.522011	0.470299	0.471267	0.486076	0.485818	0.48882	0.488023	0.483724
5.40409	0.865186	0.710468	0.593918	0.606218	0.573525	0.536254	0.500786	0.550317		5.40409	0.52203	0.47028	0.471269	0.486079	0.485807	0.488902	0.48814	0.483833
5.44864	0.865694	0.7105	0.593795	0.606588	0.573966	0.536713	0.501391	0.551452		5.44864	0.522048	0.470259	0.47127	0.486081	0.485796	0.488982	0.488255	0.483941
5.49349	0.866204	0.710539	0.593676	0.606956	0.574408	0.537171	0.501999	0.552594		5.49349	0.522065	0.470237	0.47127	0.486083	0.485784	0.48906	0.488368	0.484047
5.53866	0.866715	0.710585	0.593562	0.607322	0.574849	0.537629	0.502608	0.553743		5.53866	0.522081	0.470213	0.471269	0.486083	0.485771	0.489137	0.48848	0.48415
5.58414	0.867228	0.710637	0.593452	0.607686	0.575289	0.538085	0.50322	0.5549		5.58414	0.522096	0.470187	0.471267	0.486083	0.485757	0.489212	0.48859	0.484252
5.62993	0.867742	0.710696	0.593347	0.608049	0.575729	0.53854	0.503835	0.556063		5.62993	0.52211	0.470159	0.471264	0.486082	0.485743	0.489286	0.488698	0.484352
5.67605	0.868257	0.710761	0.593247	0.608409	0.576168	0.538994	0.504451	0.557232		5.67605	0.522123	0.47013	0.47126	0.486079	0.485728	0.489358	0.488804	0.48445
5.72248	0.868774	0.710833	0.593153	0.608768	0.576607	0.539447	0.50507	0.558408		5.72248	0.522135	0.470099	0.471255	0.486076	0.485713	0.489428	0.488908	0.484546
5.76924	0.869292	0.710911	0.593063	0.609125	0.577046	0.539899	0.505691	0.55959		5.76924	0.522145	0.470067	0.471248	0.486072	0.485696	0.489497	0.489011	0.48464
5.81633	0.86981	0.710995	0.592979	0.609481	0.577484	0.540349	0.506314	0.560778		5.81633	0.522155	0.470032	0.471241	0.486067	0.485679	0.489564	0.489111	0.484731
5.86374	0.87033	0.711085	0.5929	0.609834	0.577921	0.540798	0.506939	0.561971		5.86374	0.522164	0.469996	0.471232	0.486061	0.485662	0.489629	0.48921	0.484821
5.91148	0.870851	0.711181	0.592827	0.610186	0.578357	0.541245	0.507566	0.563169		5.91148	0.522171	0.469959	0.471223	0.486054	0.485643	0.489693	0.489307	0.484909
5.95955	0.871373	0.711283	0.59276	0.610536	0.578793	0.541691	0.508195	0.564372		5.95955	0.522177	0.469919	0.471212	0.486047	0.485624	0.489754	0.489402	0.484995
6.00796	0.871896	0.711391	0.592698	0.610885	0.579228	0.542135	0.508826	0.56558		6.00796	0.522183	0.469878	0.471201	0.486038	0.485605	0.489815	0.489495	0.485078
6.0567	0.872419	0.711504	0.592642	0.611232	0.579663	0.542577	0.509459	0.566792		6.0567	0.522187	0.469835	0.471188	0.486028	0.485584	0.489873	0.489586	0.48516
6.10579	0.872944	0.711624	0.592593	0.611577	0.580097	0.543018	0.510093	0.568008		6.10579	0.52219	0.469791	0.471174	0.486018	0.485563	0.48993	0.489675	0.485239
6.15521	0.873469	0.711749	0.59255	0.61192	0.580529	0.543456	0.51073	0.569229		6.15521	0.522192	0.469744	0.471159	0.486006	0.485541	0.489985	0.489762	0.485317
6.20498	0.873994	0.71188	0.592513	0.612262	0.580962	0.543893	0.511369	0.570453		6.20498	0.522193	0.469696	0.471143	0.485994	0.485518	0.490038	0.489847	0.485392
6.25509	0.87452	0.712016	0.592483	0.612602	0.581393	0.544327	0.512009	0.57168		6.25509	0.522193	0.469647	0.471126	0.48598	0.485495	0.490089	0.48993	0.485465
6.30556	0.875047	0.712157	0.592459	0.612941	0.581823	0.54476	0.512651	0.57291		6.30556	0.522191	0.469595	0.471107	0.485966	0.485471	0.490139	0.490011	0.485536
6.35637	0.875574	0.712304	0.592442	0.613278	0.582253	0.54519	0.513295	0.574143		6.35637	0.522189	0.469542	0.471088	0.485951	0.485446	0.490187	0.49009	0.485605
6.40754	0.876101	0.712456	0.592432	0.613613	0.582681	0.545618	0.51394	0.575379		6.40754	0.522185	0.469488	0.471068	0.485935	0.48542	0.490233	0.490167	0.485672
6.45906	0.876629	0.712613	0.592429	0.613947	0.583109	0.546044	0.514587	0.576617		6.45906	0.522181	0.469431	0.471046	0.485917	0.485394	0.490277	0.490241	0.485737
6.51094	0.877156	0.712775	0.592433	0.614279	0.583536	0.546467	0.515236	0.577857		6.51094	0.522175	0.469373	0.471024	0.485899	0.485367	0.490319	0.490314	0.4858
6.56319	0.877684	0.712942	0.592444	0.61461	0.583961	0.546888	0.515887	0.579099		6.56319	0.522168	0.469313	0.471	0.48588	0.485339	0.490359	0.490385	0.48586
6.61579	0.878212	0.713114	0.592463	0.614939	0.584386	0.547306	0.516538	0.580342		6.61579	0.52216	0.469251	0.470975	0.48586	0.485311	0.490398	0.490454	0.485919
6.66876	0.87874	0.71329	0.592489	0.615266	0.584809	0.547722	0.517192	0.581586		6.66876	0.522151	0.469188	0.47095	0.48584	0.485282	0.490435	0.49052	0.485975
6.7221	0.879268	0.713471	0.592522	0.615593	0.585232	0.548135	0.517847	0.582832		6.7221	0.52214	0.469123	0.470923	0.485818	0.485252	0.49047	0.490584	0.48603
6.77582	0.879796	0.713656	0.592564	0.615917	0.585653	0.548545	0.518503	0.584077		6.77582	0.522129	0.469057	0.470895	0.485795	0.485221	0.490503	0.490647	0.486082
6.8299	0.880324	0.713846	0.592613	0.61624	0.586073	0.548953	0.519161	0.585324		6.8299	0.522116	0.468988	0.470866	0.485771	0.48519	0.490534	0.490707	0.486132
6.88436	0.880851	0.71404	0.592671	0.616562	0.586492	0.549357	0.51982	0.58657		6.88436	0.522103	0.468918	0.470836	0.485747	0.485158	0.490563	0.490765	0.48618
6.9392	0.881378	0.714239	0.592736	0.616882	0.58691	0.549758	0.520481	0.587817		6.9392	0.522088	0.468847	0.470805	0.485721	0.485125	0.49059	0.490821	0.486225
6.99442	0.881905	0.714441	0.59281	0.6172	0.587326	0.550157	0.521142	0.589063		6.99442	0.522072	0.468773	0.470773	0.485695	0.485091	0.490616	0.490874	0.486269
7.05003	0.882432	0.714648	0.592892	0.617517	0.587741	0.550552	0.521806	0.590308		7.05003	0.522055	0.468698	0.470739	0.485667	0.485057	0.490639	0.490926	0.48631
7.10602	0.882957	0.714859	0.592982	0.617833	0.588155	0.550944	0.52247	0.591552		7.10602	0.522037	0.468622	0.470705	0.485639	0.485022	0.490661	0.490975	0.48635
7.1624	0.883483	0.715073	0.593081	0.618147	0.588568	0.551333	0.523135	0.592795		7.1624	0.522017	0.468543	0.47067	0.48561	0.484986	0.49068	0.491023	0.486387
7.21918	0.884007	0.715291	0.593189	0.61846	0.588979	0.551719	0.523802	0.594037		7.21918	0.521997	0.468463	0.470633	0.485579	0.484949	0.490698	0.491067	0.486422
7.27635	0.884531	0.715513	0.593306	0.618772	0.589389	0.552101	0.52447	0.595276		7.27635	0.521975	0.468382	0.470596	0.485548	0.484912	0.490714	0.49111	0.486455
7.33391	0.885054	0.715738	0.593432	0.619082	0.589797	0.552479	0.525139	0.596514		7.33391	0.521952	0.468298	0.470557	0.485516	0.484874	0.490727	0.491151	0.486485
7.39188	0.885577	0.715967	0.593567	0.61939	0.590204	0.552854	0.525809	0.59775		7.39188	0.521928	0.468213	0.470517	0.485483	0.484835	0.490739	0.491189	0.486514
7.45025	0.886098	0.716199	0.593711	0.619697	0.59061	0.553225	0.52648	0.598983		7.45025	0.521903	0.468127	0.470476	0.485449	0.484795	0.490749	0.491225	0.48654
7.50903	0.886619	0.716435	0.593864	0.620003	0.591014	0.553593	0.527152	0.600213		7.50903	0.521877	0.468038	0.470435	0.485414	0.484755	0.490757	0.491259	0.486564
7.56821	0.887138	0.716674	0.594027	0.620308	0.591416	0.553957	0.527825	0.60144		7.56821	0.521849	0.467948	0.470392	0.485378	0.484714	0.490762	0.49129	0.486586
7.62781	0.887656	0.716915	0.5942	0.620611	0.591817	0.554317	0.528499	0.602663		7.62781	0.521821	0.467857	0.470348	0.485342	0.484672	0.490766	0.491319	0.486606
7.68782	0.888173	0.71716	0.594382	0.620913	0.592216	0.554673	0.529174	0.603883		7.68782	0.521791	0.467763	0.470303	0.485304	0.484629	0.490768	0.491346	0.486624
7.74825	0.888689	0.717408	0.594574	0.621213	0.592614	0.555025	0.529849	0.605099		7.74825	0.52176	0.467668	0.470257	0.485265	0.484585	0.490767	0.491371	0.486639
7.8091	0.889204	0.717658	0.594776	0.621512	0.59301	0.555373	0.530526	0.606311		7.8091	0.521728	0.467572	0.47021	0.485226	0.484541	0.490765	0.491393	0.486652
7.87037	0.889717	0.717912	0.594988	0.62181	0.593404	0.555717	0.531203	0.607519		7.87037	0.521695	0.467474	0.470161	0.485185	0.484496	0.49076	0.491413	0.486663
7.93207	0.890229	0.718168	0.595211	0.622107	0.593797	0.556056	0.531881	0.608721		7.93207	0.521661	0.467374	0.470112	0.485144	0.484451	0.490754	0.491431	0.486672
7.99419	0.89074	0.718426	0.595444	0.622402	0.594188	0.556392	0.53256	0.609919		7.99419	0.521625	0.467272	0.470062	0.485101	0.484404	0.490745	0.491446	0.486679
8.05675	0.891249	0.718687	0.595687	0.622696	0.594577	0.556722	0.533239	0.611111		8.05675	0.521588	0.467169	0.470011	0.485058	0.484357	0.490734	0.491459	0.486683
8.11975	0.891756	0.71895	0.595941	0.622989	0.594964	0.557049	0.533919	0.612298		8.11975	0.52155	0.467064	0.469958	0.485013	0.484309	0.490721	0.491469	0.486686
8.18318	0.892261	0.719215	0.596206	0.623281	0.59535	0.557371	0.5346	0.61348		8.18318	0.521511	0.466958	0.469905	0.484968	0.48426	0.490706	0.491478	0.486686
8.24706	0.892765	0.719483	0.596481	0.623571	0.595733	0.557688	0.535281	0.614655		8.24706	0.521471	0.46685	0.46985	0.484922	0.48421	0.490689	0.491483	0.486684
8.31137	0.893267	0.719753	0.596768	0.62386	0.596115	0.558001	0.535963	0.615824		8.31137	0.52143	0.46674	0.469795	0.484875	0.48416	0.49067	0.491487	0.486679
8.37614	0.893767	0.720024	0.597065	0.624148	0.596495	0.558309	0.536645	0.616986		8.37614	0.521387	0.466629	0.469738	0.484827	0.484109	0.490649	0.491488	0.486673
8.44136	0.894266	0.720297	0.597374	0.624435	0.596873	0.558612	0.537328	0.618141		8.44136	0.521343	0.466516	0.46968	0.484778	0.484057	0.490625	0.491486	0.486664
8.50703	0.894762	0.720572	0.597694	0.62472	0.597249	0.55891	0.538011	0.619289		8.50703	0.521298	0.466401	0.469622	0.484728	0.484004	0.4906	0.491483	0.486653
8.57315	0.895256	0.720849	0.598025	0.625004	0.597622	0.559204	0.538694	0.62043		8.57315	0.521252	0.466285	0.469562	0.484677	0.48395	0.490572	0.491477	0.48664
8.63974	0.895748	0.721127	0.598367	0.625287	0.597994	0.559492	0.539378	0.621563		8.63974	0.521205	0.466167	0.469501	0.484625	0.483896	0.490542	0.491468	0.486625
8.70679	0.896237	0.721405	0.598721	0.625568	0.598364	0.559776	0.540062	0.622689		8.70679	0.521156	0.466048	0.469439	0.484572	0.483841	0.49051	0.491457	0.486608
8.77431	0.896725	0.721685	0.599087	0.625848	0.598732	0.560054	0.540746	0.623806		8.77431	0.521107	0.465928	0.469377	0.484519	0.483785	0.490476	0.491444	0.486589
8.84229	0.89721	0.721966	0.599464	0.626127	0.599098	0.560327	0.541431	0.624915		8.84229	0.521056	0.465805	0.469313	0.484464	0.483729	0.49044	0.491429	0.486567
8.91075	0.897692	0.722248	0.599853	0.626404	0.599461	0.560595	0.542115	0.626015		8.91075	0.521004	0.465682	0.469248	0.484409	0.483671	0.490402	0.491411	0.486544
8.97968	0.898172	0.72253	0.600253	0.626679	0.599823	0.560858	0.5428	0.627107		8.97968	0.520952	0.465557	0.469182	0.484352	0.483613	0.490362	0.491391	0.486519
9.0491	0.89865	0.722812	0.600665	0.626954	0.600182	0.561115	0.543484	0.628189		9.0491	0.520898	0.46543	0.469116	0.484295	0.483554	0.490319	0.491369	0.486492
9.119	0.899125	0.723094	0.601088	0.627226	0.600539	0.561367	0.544169	0.629262		9.119	0.520842	0.465303	0.469048	0.484237	0.483495	0.490275	0.491345	0.486463
9.18938	0.899597	0.723377	0.601524	0.627497	0.600894	0.561613	0.544853	0.630325		9.18938	0.520786	0.465174	0.46898	0.484178	0.483435	0.490229	0.491319	0.486432
9.26025	0.900066	0.723659	0.601971	0.627766	0.601246	0.561854	0.545537	0.631379		9.26025	0.520729	0.465043	0.46891	0.484118	0.483374	0.490181	0.491291	0.4864
9.33162	0.900532	0.72394	0.602429	0.628033	0.601596	0.56209	0.546221	0.632422		9.33162	0.520671	0.464911	0.46884	0.484057	0.483312	0.49013	0.49126	0.486366
9.40348	0.900996	0.724221	0.6029	0.628299	0.601944	0.562319	0.546904	0.633456		9.40348	0.520612	0.464779	0.468768	0.483996	0.483249	0.490078	0.491228	0.48633
9.47584	0.901456	0.724501	0.603382	0.628562	0.60229	0.562544	0.547587	0.634478		9.47584	0.520551	0.464645	0.468696	0.483933	0.483186	0.490024	0.491193	0.486293
9.54871	0.901913	0.72478	0.603875	0.628823	0.602633	0.562762	0.54827	0.63549		9.54871	0.52049	0.464509	0.468623	0.48387	0.483123	0.489969	0.491157	0.486254
9.62208	0.902367	0.725057	0.60438	0.629083	0.602973	0.562975	0.548952	0.636492		9.62208	0.520428	0.464373	0.46855	0.483806	0.483058	0.489911	0.491119	0.486213
9.69596	0.902818	0.725333	0.604897	0.62934	0.603312	0.563182	0.549633	0.637482		9.69596	0.520365	0.464236	0.468475	0.48374	0.482993	0.489851	0.491079	0.486172
9.77036	0.903266	0.725607	0.605425	0.629595	0.603648	0.563384	0.550314	0.63846		9.77036	0.520301	0.464098	0.4684	0.483675	0.482927	0.48979	0.491038	0.486129
9.84527	0.90371	0.725879	0.605965	0.629847	0.603981	0.563579	0.550994	0.639427		9.84527	0.520236	0.463958	0.468323	0.483608	0.482861	0.489727	0.490994	0.486085
9.92071	0.90415	0.726149	0.606516	0.630098	0.604312	0.563769	0.551673	0.640383		9.92071	0.52017	0.463818	0.468246	0.48354	0.482794	0.489663	0.490949	0.486039
9.99666	0.904587	0.726416	0.607078	0.630345	0.60464	0.563952	0.552351	0.641326		9.99666	0.520103	0.463677	0.468169	0.483472	0.482726	0.489596	0.490903	0.485993
10.0732	0.905021	0.726681	0.607652	0.63059	0.604966	0.56413	0.553028	0.642258		10.0732	0.520036	0.463536	0.46809	0.483403	0.482658	0.489528	0.490855	0.485945
10.1502	0.90545	0.726942	0.608236	0.630832	0.605289	0.564302	0.553704	0.643177		10.1502	0.519967	0.463393	0.468011	0.483333	0.482589	0.489459	0.490806	0.485897
10.2277	0.905876	0.727201	0.608832	0.631072	0.60561	0.564468	0.554379	0.644084		10.2277	0.519898	0.46325	0.467932	0.483263	0.482519	0.489388	0.490755	0.485847
10.3058	0.906298	0.727456	0.609438	0.631308	0.605928	0.564628	0.555053	0.644978		10.3058	0.519828	0.463106	0.467851	0.483191	0.482449	0.489315	0.490703	0.485797
10.3845	0.906716	0.727707	0.610056	0.631541	0.606243	0.564782	0.555725	0.645859		10.3845	0.519757	0.462962	0.46777	0.483119	0.482379	0.489241	0.49065	0.485746
10.4636	0.90713	0.727955	0.610683	0.631771	0.606556	0.564929	0.556396	0.646727		10.4636	0.519686	0.462817	0.467689	0.483047	0.482307	0.489166	0.490595	0.485695
10.5434	0.90754	0.728198	0.611322	0.631998	0.606866	0.565071	0.557065	0.647582		10.5434	0.519614	0.462672	0.467607	0.482973	0.482236	0.489089	0.49054	0.485643
10.6237	0.907946	0.728437	0.611971	0.632221	0.607173	0.565207	0.557733	0.648424		10.6237	0.519541	0.462526	0.467524	0.482899	0.482163	0.489011	0.490483	0.48559
10.7045	0.908347	0.728671	0.612629	0.632441	0.607478	0.565336	0.558398	0.649252		10.7045	0.519468	0.46238	0.467441	0.482824	0.482091	0.488932	0.490426	0.485537
10.7859	0.908744	0.728901	0.613299	0.632657	0.60778	0.565459	0.559062	0.650067		10.7859	0.519393	0.462234	0.467357	0.482748	0.482017	0.488851	0.490367	0.485483
10.8679	0.909137	0.729125	0.613977	0.63287	0.608079	0.565577	0.559724	0.650868		10.8679	0.519319	0.462087	0.467273	0.482672	0.481944	0.48877	0.490308	0.48543
10.9505	0.909525	0.729345	0.614666	0.633078	0.608375	0.565688	0.560385	0.651656		10.9505	0.519244	0.46194	0.467188	0.482595	0.481869	0.488687	0.490248	0.485376
11.0336	0.909909	0.729558	0.615364	0.633283	0.608668	0.565792	0.561043	0.652429		11.0336	0.519168	0.461793	0.467103	0.482517	0.481795	0.488603	0.490187	0.485322
11.1173	0.910288	0.729766	0.616072	0.633483	0.608959	0.565891	0.561698	0.653188		11.1173	0.519091	0.461646	0.467017	0.482439	0.48172	0.488518	0.490126	0.485268
11.2016	0.910662	0.729968	0.616788	0.633679	0.609247	0.565983	0.562352	0.653934		11.2016	0.519015	0.461499	0.466931	0.48236	0.481644	0.488432	0.490064	0.485214
11.2864	0.911032	0.730164	0.617514	0.633871	0.609531	0.56607	0.563003	0.654664		11.2864	0.518937	0.461352	0.466845	0.482281	0.481568	0.488345	0.490001	0.48516
11.3719	0.911397	0.730353	0.618248	0.634058	0.609813	0.56615	0.563651	0.655381		11.3719	0.51886	0.461206	0.466759	0.482201	0.481492	0.488257	0.489939	0.485106
11.4579	0.911756	0.730536	0.618991	0.634241	0.610092	0.566224	0.564297	0.656083		11.4579	0.518781	0.461059	0.466672	0.48212	0.481415	0.488169	0.489875	0.485053
11.5446	0.912111	0.730712	0.619742	0.634418	0.610368	0.566291	0.56494	0.65677		11.5446	0.518703	0.460913	0.466585	0.482038	0.481338	0.488079	0.489812	0.484999
11.6319	0.912461	0.730882	0.6205	0.634591	0.610641	0.566353	0.565581	0.657443		11.6319	0.518624	0.460767	0.466497	0.481957	0.48126	0.487989	0.489748	0.484946
11.7197	0.912805	0.731043	0.621267	0.634759	0.610911	0.566408	0.566218	0.658101		11.7197	0.518545	0.460621	0.466409	0.481874	0.481182	0.487899	0.489684	0.484894
11.8082	0.913145	0.731198	0.622041	0.634922	0.611178	0.566457	0.566852	0.658744		11.8082	0.518465	0.460476	0.466321	0.481791	0.481104	0.487807	0.48962	0.484842
11.8973	0.913479	0.731345	0.622823	0.63508	0.611442	0.5665	0.567483	0.659373		11.8973	0.518385	0.460331	0.466233	0.481708	0.481025	0.487715	0.489556	0.48479
11.987	0.913807	0.731484	0.623611	0.635232	0.611703	0.566536	0.568111	0.659986		11.987	0.518305	0.460186	0.466145	0.481624	0.480946	0.487623	0.489492	0.48474
12.0773	0.914131	0.731616	0.624407	0.635379	0.611961	0.566567	0.568736	0.660585		12.0773	0.518224	0.460042	0.466057	0.481539	0.480867	0.48753	0.489428	0.484689
12.1683	0.914448	0.731739	0.625208	0.63552	0.612216	0.566591	0.569357	0.661168		12.1683	0.518144	0.459899	0.465968	0.481454	0.480788	0.487436	0.489364	0.48464
12.2599	0.914761	0.731854	0.626016	0.635655	0.612468	0.566609	0.569974	0.661737		12.2599	0.518063	0.459757	0.465879	0.481368	0.480708	0.487343	0.4893	0.484591
12.3521	0.915067	0.731961	0.626829	0.635785	0.612716	0.566621	0.570588	0.66229		12.3521	0.517982	0.459615	0.465791	0.481282	0.480628	0.487248	0.489237	0.484543
12.445	0.915368	0.73206	0.627649	0.635908	0.612962	0.566627	0.571198	0.662829		12.445	0.5179	0.459474	0.465702	0.481196	0.480547	0.487154	0.489173	0.484496
12.5385	0.915663	0.732149	0.628473	0.636026	0.613204	0.566627	0.571804	0.663352		12.5385	0.517819	0.459333	0.465613	0.481109	0.480467	0.487059	0.48911	0.484449
12.6327	0.915952	0.732231	0.629302	0.636137	0.613443	0.566621	0.572405	0.66386		12.6327	0.517737	0.459194	0.465524	0.481021	0.480386	0.486964	0.489048	0.484404
12.7275	0.916236	0.732303	0.630136	0.636242	0.613679	0.566608	0.573003	0.664353		12.7275	0.517655	0.459055	0.465435	0.480933	0.480305	0.486869	0.488985	0.484359
12.823	0.916513	0.732366	0.630974	0.636341	0.613912	0.56659	0.573597	0.664831		12.823	0.517574	0.458918	0.465346	0.480845	0.480223	0.486774	0.488923	0.484316
12.9191	0.916784	0.73242	0.631816	0.636434	0.614142	0.566566	0.574186	0.665293		12.9191	0.517492	0.458781	0.465257	0.480756	0.480142	0.486679	0.488862	0.484273
13.0159	0.91705	0.732465	0.632662	0.636519	0.614368	0.566535	0.57477	0.665741		13.0159	0.51741	0.458645	0.465169	0.480667	0.48006	0.486583	0.488801	0.484231
13.1134	0.917309	0.732501	0.633511	0.636599	0.614591	0.566499	0.57535	0.666174		13.1134	0.517328	0.45851	0.46508	0.480578	0.479978	0.486488	0.48874	0.484191
13.2116	0.917562	0.732528	0.634363	0.636671	0.614811	0.566457	0.575925	0.666591		13.2116	0.517246	0.458377	0.464991	0.480488	0.479896	0.486393	0.48868	0.484151
13.3104	0.917809	0.732545	0.635217	0.636737	0.615028	0.566409	0.576495	0.666994		13.3104	0.517164	0.458244	0.464903	0.480397	0.479814	0.486298	0.488621	0.484112
13.41	0.918049	0.732553	0.636074	0.636795	0.615241	0.566355	0.57706	0.667381		13.41	0.517081	0.458113	0.464815	0.480306	0.479731	0.486203	0.488562	0.484074
13.5102	0.918283	0.732551	0.636932	0.636847	0.615451	0.566296	0.577621	0.667754		13.5102	0.516999	0.457983	0.464726	0.480215	0.479648	0.486108	0.488503	0.484038
13.6111	0.918511	0.73254	0.637792	0.636892	0.615658	0.56623	0.578176	0.668112		13.6111	0.516917	0.457854	0.464638	0.480124	0.479566	0.486013	0.488445	0.484002
13.7127	0.918732	0.732519	0.638653	0.63693	0.615861	0.566159	0.578725	0.668455		13.7127	0.516835	0.457726	0.46455	0.480032	0.479483	0.485918	0.488388	0.483968
13.8151	0.918947	0.732489	0.639515	0.63696	0.616061	0.566083	0.579269	0.668783		13.8151	0.516753	0.4576	0.464463	0.479939	0.479399	0.485824	0.488332	0.483934
13.9181	0.919155	0.732449	0.640377	0.636983	0.616258	0.566001	0.579808	0.669097		13.9181	0.516671	0.457474	0.464375	0.479847	0.479316	0.48573	0.488276	0.483901
14.0219	0.919356	0.7324	0.641239	0.637	0.616451	0.565913	0.580341	0.669396		14.0219	0.516589	0.45735	0.464288	0.479754	0.479232	0.485636	0.48822	0.483869
14.1264	0.919551	0.732341	0.6421	0.637008	0.616641	0.565819	0.580868	0.66968		14.1264	0.516507	0.457228	0.4642	0.47966	0.479149	0.485543	0.488165	0.483839
14.2316	0.919739	0.732273	0.642961	0.63701	0.616828	0.565721	0.58139	0.66995		14.2316	0.516425	0.457106	0.464114	0.479567	0.479065	0.48545	0.488111	0.483809
14.3375	0.91992	0.732195	0.643821	0.637004	0.617011	0.565616	0.581905	0.670206		14.3375	0.516344	0.456986	0.464027	0.479473	0.478981	0.485357	0.488057	0.48378
14.4442	0.920095	0.732108	0.644679	0.63699	0.617191	0.565507	0.582414	0.670448		14.4442	0.516262	0.456868	0.46394	0.479378	0.478897	0.485265	0.488004	0.483751
14.5516	0.920262	0.732012	0.645535	0.636969	0.617367	0.565392	0.582918	0.670675		14.5516	0.51618	0.45675	0.463854	0.479283	0.478813	0.485173	0.487951	0.483724
14.6598	0.920423	0.731906	0.646388	0.636941	0.61754	0.565272	0.583414	0.670889		14.6598	0.516099	0.456634	0.463768	0.479188	0.478729	0.485082	0.487899	0.483697
14.7687	0.920577	0.731791	0.647239	0.636905	0.61771	0.565147	0.583905	0.671088		14.7687	0.516017	0.45652	0.463683	0.479093	0.478644	0.484991	0.487848	0.483671
14.8784	0.920724	0.731667	0.648087	0.636862	0.617876	0.565016	0.584388	0.671274		14.8784	0.515935	0.456406	0.463597	0.478997	0.478559	0.4849	0.487796	0.483646
14.9888	0.920864	0.731534	0.648931	0.636811	0.618039	0.564881	0.584866	0.671447		14.9888	0.515854	0.456294	0.463512	0.478901	0.478475	0.48481	0.487746	0.483621
15.1001	0.920997	0.731392	0.649771	0.636753	0.618198	0.564741	0.585336	0.671606		15.1001	0.515773	0.456184	0.463427	0.478805	0.47839	0.484721	0.487695	0.483597
15.212	0.921123	0.731241	0.650607	0.636687	0.618354	0.564595	0.5858	0.671751		15.212	0.515691	0.456074	0.463343	0.478709	0.478305	0.484632	0.487645	0.483573
15.3248	0.921242	0.731082	0.651438	0.636614	0.618506	0.564445	0.586256	0.671883		15.3248	0.51561	0.455966	0.463259	0.478612	0.47822	0.484544	0.487595	0.483549
15.4384	0.921353	0.730913	0.652264	0.636533	0.618655	0.56429	0.586706	0.672003		15.4384	0.515529	0.45586	0.463175	0.478514	0.478135	0.484456	0.487546	0.483526
15.5527	0.921458	0.730737	0.653085	0.636445	0.618801	0.564131	0.587148	0.672109		15.5527	0.515448	0.455754	0.463091	0.478417	0.478049	0.484368	0.487497	0.483503
15.6678	0.921555	0.730552	0.653899	0.636349	0.618943	0.563967	0.587584	0.672203		15.6678	0.515367	0.45565	0.463008	0.478319	0.477964	0.484281	0.487448	0.48348
15.7838	0.921645	0.730359	0.654707	0.636246	0.619081	0.563798	0.588012	0.672284		15.7838	0.515286	0.455548	0.462925	0.478221	0.477878	0.484195	0.487399	0.483458
15.9005	0.921728	0.730158	0.655508	0.636136	0.619216	0.563625	0.588432	0.672353		15.9005	0.515205	0.455446	0.462842	0.478122	0.477792	0.484109	0.48735	0.483435
16.0181	0.921804	0.729949	0.656303	0.636018	0.619348	0.563447	0.588845	0.67241		16.0181	0.515124	0.455346	0.46276	0.478024	0.477706	0.484024	0.487301	0.483412
16.1364	0.921873	0.729732	0.657089	0.635894	0.619476	0.563265	0.589251	0.672454		16.1364	0.515043	0.455247	0.462678	0.477925	0.47762	0.48394	0.487253	0.48339
16.2556	0.921934	0.729508	0.657868	0.635762	0.6196	0.563079	0.589648	0.672487		16.2556	0.514962	0.455149	0.462596	0.477825	0.477534	0.483855	0.487204	0.483367
16.3756	0.921988	0.729276	0.658639	0.635623	0.619721	0.562889	0.590038	0.672508		16.3756	0.514881	0.455053	0.462515	0.477725	0.477447	0.483772	0.487155	0.483343
16.4965	0.922035	0.729038	0.6594	0.635477	0.619839	0.562695	0.59042	0.672518		16.4965	0.5148	0.454957	0.462433	0.477625	0.477361	0.483689	0.487106	0.48332
16.6182	0.922075	0.728792	0.660153	0.635324	0.619953	0.562497	0.590795	0.672517		16.6182	0.514719	0.454863	0.462353	0.477525	0.477274	0.483606	0.487057	0.483295
16.7407	0.922107	0.72854	0.660896	0.635164	0.620064	0.562295	0.591161	0.672504		16.7407	0.514638	0.45477	0.462272	0.477425	0.477187	0.483524	0.487007	0.483271
16.8641	0.922132	0.728281	0.66163	0.634997	0.620171	0.562089	0.591519	0.67248		16.8641	0.514557	0.454677	0.462192	0.477324	0.4771	0.483443	0.486957	0.483245
16.9884	0.92215	0.728016	0.662353	0.634824	0.620274	0.561879	0.591869	0.672446		16.9884	0.514476	0.454586	0.462112	0.477222	0.477013	0.483362	0.486906	0.483219
17.1135	0.92216	0.727745	0.663066	0.634644	0.620374	0.561666	0.592211	0.672401		17.1135	0.514395	0.454496	0.462032	0.477121	0.476925	0.483281	0.486855	0.483192
17.2395	0.922163	0.727468	0.663768	0.634457	0.620471	0.56145	0.592545	0.672346		17.2395	0.514313	0.454407	0.461953	0.477019	0.476838	0.483201	0.486804	0.483164
17.3664	0.922159	0.727185	0.664459	0.634264	0.620564	0.56123	0.59287	0.672281		17.3664	0.514232	0.454319	0.461874	0.476917	0.47675	0.483121	0.486752	0.483135
17.4941	0.922148	0.726897	0.665138	0.634065	0.620654	0.561007	0.593187	0.672207		17.4941	0.514151	0.454232	0.461796	0.476814	0.476662	0.483042	0.486699	0.483105
17.6227	0.922129	0.726603	0.665805	0.63386	0.62074	0.56078	0.593495	0.672122		17.6227	0.514069	0.454145	0.461717	0.476712	0.476574	0.482963	0.486645	0.483074
17.7523	0.922104	0.726305	0.66646	0.633649	0.620822	0.560551	0.593795	0.672028		17.7523	0.513987	0.45406	0.461639	0.476608	0.476485	0.482885	0.486591	0.483042
17.8827	0.922071	0.726002	0.667103	0.633431	0.620902	0.560318	0.594086	0.671925		17.8827	0.513905	0.453975	0.461561	0.476505	0.476397	0.482807	0.486536	0.483008
18.0141	0.92203	0.725694	0.667732	0.633208	0.620977	0.560083	0.594369	0.671813		18.0141	0.513823	0.453891	0.461484	0.476401	0.476308	0.482729	0.486479	0.482973
18.1463	0.921983	0.725381	0.668349	0.632979	0.621049	0.559845	0.594643	0.671692		18.1463	0.513741	0.453808	0.461407	0.476297	0.476219	0.482652	0.486422	0.482936
18.2795	0.921929	0.725065	0.668952	0.632745	0.621118	0.559604	0.594909	0.671563		18.2795	0.513659	0.453726	0.46133	0.476193	0.47613	0.482575	0.486364	0.482897
18.4136	0.921867	0.724745	0.669541	0.632505	0.621183	0.55936	0.595165	0.671425		18.4136	0.513576	0.453644	0.461253	0.476088	0.47604	0.482499	0.486305	0.482857
18.5486	0.921798	0.724421	0.670117	0.63226	0.621245	0.559115	0.595413	0.67128		18.5486	0.513493	0.453563	0.461177	0.475983	0.475951	0.482422	0.486244	0.482816
18.6846	0.921722	0.724093	0.670678	0.63201	0.621303	0.558866	0.595653	0.671126		18.6846	0.51341	0.453482	0.461101	0.475878	0.475861	0.482346	0.486182	0.482772
18.8215	0.92164	0.723762	0.671224	0.631754	0.621358	0.558616	0.595883	0.670965		18.8215	0.513327	0.453402	0.461025	0.475772	0.475771	0.482271	0.486119	0.482727
18.9594	0.92155	0.723429	0.671756	0.631494	0.62141	0.558364	0.596105	0.670796		18.9594	0.513244	0.453322	0.460949	0.475666	0.475681	0.482195	0.486055	0.482679
19.0982	0.921453	0.723092	0.672272	0.631229	0.621458	0.558109	0.596317	0.67062		19.0982	0.51316	0.453243	0.460874	0.475559	0.47559	0.48212	0.485989	0.48263
19.238	0.921349	0.722753	0.672774	0.63096	0.621502	0.557853	0.596521	0.670437		19.238	0.513076	0.453165	0.460799	0.475453	0.475499	0.482045	0.485922	0.482578
19.3788	0.921238	0.722411	0.67326	0.630686	0.621543	0.557595	0.596716	0.670247		19.3788	0.512992	0.453087	0.460724	0.475346	0.475408	0.48197	0.485854	0.482525
19.5205	0.921121	0.722067	0.67373	0.630408	0.621581	0.557335	0.596902	0.670051		19.5205	0.512908	0.453009	0.46065	0.475238	0.475317	0.481895	0.485783	0.482469
19.6632	0.920997	0.72172	0.674184	0.630125	0.621616	0.557073	0.59708	0.669849		19.6632	0.512823	0.452932	0.460576	0.475131	0.475226	0.48182	0.485712	0.482411
19.807	0.920866	0.721372	0.674622	0.629839	0.621646	0.556811	0.597248	0.66964		19.807	0.512738	0.452855	0.460502	0.475022	0.475134	0.481746	0.485639	0.482351
19.9517	0.920728	0.721022	0.675044	0.629548	0.621674	0.556546	0.597408	0.669425		19.9517	0.512652	0.452778	0.460428	0.474914	0.475042	0.481672	0.485564	0.482289
20.0974	0.920583	0.720671	0.675449	0.629254	0.621698	0.556281	0.597558	0.669205		20.0974	0.512567	0.452702	0.460355	0.474805	0.47495	0.481597	0.485487	0.482224
20.2442	0.920432	0.720318	0.675838	0.628957	0.621719	0.556015	0.5977	0.668979		20.2442	0.512481	0.452626	0.460282	0.474696	0.474858	0.481523	0.485409	0.482157
20.3919	0.920275	0.719964	0.67621	0.628656	0.621737	0.555747	0.597833	0.668748		20.3919	0.512395	0.45255	0.460209	0.474587	0.474765	0.481449	0.48533	0.482087
20.5407	0.920111	0.719608	0.676565	0.628352	0.621751	0.555479	0.597958	0.668512		20.5407	0.512308	0.452474	0.460137	0.474477	0.474673	0.481375	0.485248	0.482016
20.6905	0.919941	0.719251	0.676904	0.628044	0.621762	0.555211	0.598073	0.668271		20.6905	0.512221	0.452399	0.460065	0.474367	0.47458	0.481301	0.485165	0.481942
20.8414	0.919764	0.718894	0.677225	0.627734	0.621769	0.554941	0.59818	0.668025		20.8414	0.512134	0.452323	0.459993	0.474257	0.474486	0.481227	0.48508	0.481865
20.9933	0.919581	0.718536	0.67753	0.627421	0.621773	0.554671	0.598278	0.667775		20.9933	0.512047	0.452248	0.459921	0.474147	0.474393	0.481153	0.484994	0.481786
21.1463	0.919392	0.718176	0.677817	0.627105	0.621774	0.554401	0.598368	0.66752		21.1463	0.511959	0.452173	0.45985	0.474036	0.4743	0.481078	0.484906	0.481705
21.3003	0.919197	0.717817	0.678087	0.626786	0.621772	0.554131	0.598448	0.667261		21.3003	0.511871	0.452098	0.459779	0.473924	0.474206	0.481004	0.484816	0.481622
21.4555	0.918996	0.717456	0.67834	0.626465	0.621767	0.55386	0.598521	0.666999		21.4555	0.511783	0.452024	0.459708	0.473813	0.474112	0.48093	0.484724	0.481536
21.6116	0.918789	0.717095	0.678575	0.626142	0.621758	0.55359	0.598585	0.666732		21.6116	0.511694	0.451949	0.459638	0.473701	0.474018	0.480856	0.484631	0.481448
21.7689	0.918576	0.716733	0.678794	0.625816	0.621746	0.55332	0.59864	0.666462		21.7689	0.511605	0.451875	0.459568	0.473589	0.473923	0.480782	0.484536	0.481358
21.9273	0.918357	0.716371	0.678995	0.625489	0.621731	0.55305	0.598687	0.666189		21.9273	0.511516	0.4518	0.459498	0.473477	0.473829	0.480708	0.48444	0.481266
22.0868	0.918132	0.716008	0.679179	0.625159	0.621712	0.55278	0.598726	0.665912		22.0868	0.511427	0.451726	0.459429	0.473364	0.473734	0.480633	0.484342	0.481172
22.2473	0.917902	0.715645	0.679346	0.624828	0.621691	0.552511	0.598757	0.665633		22.2473	0.511337	0.451652	0.45936	0.473251	0.47364	0.480559	0.484243	0.481075
22.409	0.917667	0.715281	0.679496	0.624495	0.621666	0.552243	0.59878	0.66535		22.409	0.511247	0.451578	0.459291	0.473138	0.473545	0.480484	0.484142	0.480977
22.5719	0.917426	0.714917	0.67963	0.62416	0.621638	0.551975	0.598794	0.665064		22.5719	0.511157	0.451504	0.459223	0.473025	0.47345	0.48041	0.484039	0.480876
22.7358	0.917179	0.714552	0.679746	0.623823	0.621607	0.551709	0.598801	0.664776		22.7358	0.511066	0.45143	0.459155	0.472911	0.473355	0.480335	0.483935	0.480774
22.9009	0.916928	0.714187	0.679845	0.623486	0.621573	0.551443	0.5988	0.664486		22.9009	0.510976	0.451356	0.459087	0.472797	0.47326	0.480261	0.48383	0.48067
23.0672	0.916671	0.713821	0.679928	0.623146	0.621536	0.551179	0.598791	0.664193		23.0672	0.510885	0.451283	0.45902	0.472683	0.473165	0.480186	0.483724	0.480564
23.2346	0.916409	0.713454	0.679994	0.622806	0.621496	0.550916	0.598775	0.663898		23.2346	0.510794	0.45121	0.458954	0.472569	0.473069	0.480111	0.483616	0.480457
23.4031	0.916143	0.713087	0.680044	0.622465	0.621453	0.550654	0.598751	0.663601		23.4031	0.510703	0.451136	0.458887	0.472454	0.472974	0.480036	0.483507	0.480348
23.5729	0.915871	0.712719	0.680077	0.622122	0.621407	0.550394	0.598719	0.663302		23.5729	0.510612	0.451063	0.458821	0.47234	0.472879	0.479962	0.483397	0.480237
23.7438	0.915595	0.712351	0.680093	0.621779	0.621358	0.550136	0.59868	0.663002		23.7438	0.51052	0.45099	0.458756	0.472225	0.472783	0.479887	0.483285	0.480125
23.9159	0.915314	0.711982	0.680093	0.621435	0.621306	0.54988	0.598634	0.6627		23.9159	0.510429	0.450917	0.458691	0.47211	0.472688	0.479812	0.483173	0.480011
24.0892	0.915029	0.711612	0.680077	0.62109	0.621251	0.549625	0.59858	0.662396		24.0892	0.510337	0.450845	0.458627	0.471995	0.472592	0.479737	0.483059	0.479896
24.2637	0.914739	0.711241	0.680045	0.620744	0.621192	0.549372	0.59852	0.662091		24.2637	0.510245	0.450772	0.458563	0.471879	0.472497	0.479661	0.482945	0.47978
24.4394	0.914444	0.71087	0.679996	0.620399	0.621131	0.549122	0.598452	0.661786		24.4394	0.510153	0.4507	0.458499	0.471764	0.472401	0.479586	0.482829	0.479662
24.6164	0.914146	0.710498	0.679931	0.620052	0.621068	0.548874	0.598377	0.661479		24.6164	0.510061	0.450627	0.458436	0.471648	0.472306	0.479511	0.482713	0.479544
24.7945	0.913843	0.710125	0.679851	0.619706	0.621001	0.548629	0.598295	0.661171		24.7945	0.509969	0.450555	0.458373	0.471532	0.472211	0.479436	0.482595	0.479424
24.974	0.913536	0.709752	0.679754	0.619359	0.620931	0.548386	0.598207	0.660863		24.974	0.509876	0.450484	0.458311	0.471416	0.472115	0.47936	0.482477	0.479303
25.1546	0.913225	0.709377	0.679642	0.619012	0.620859	0.548145	0.598112	0.660554		25.1546	0.509784	0.450412	0.45825	0.4713	0.47202	0.479285	0.482358	0.479181
25.3365	0.91291	0.709002	0.679514	0.618665	0.620783	0.547908	0.59801	0.660246		25.3365	0.509692	0.45034	0.458189	0.471184	0.471925	0.47921	0.482238	0.479059
25.5197	0.912591	0.708626	0.67937	0.618318	0.620705	0.547673	0.597902	0.659936		25.5197	0.509599	0.450269	0.458128	0.471068	0.471829	0.479134	0.482117	0.478935
25.7042	0.912269	0.708249	0.679211	0.617972	0.620624	0.547442	0.597787	0.659627		25.7042	0.509507	0.450198	0.458068	0.470952	0.471734	0.479058	0.481996	0.478811
25.8899	0.911943	0.707871	0.679036	0.617626	0.62054	0.547214	0.597666	0.659318		25.8899	0.509415	0.450127	0.458009	0.470835	0.471639	0.478983	0.481874	0.478686
26.077	0.911613	0.707491	0.678847	0.61728	0.620454	0.546989	0.597539	0.659009		26.077	0.509322	0.450057	0.45795	0.470719	0.471544	0.478907	0.481752	0.47856
26.2653	0.91128	0.707111	0.678641	0.616935	0.620365	0.546767	0.597405	0.6587		26.2653	0.50923	0.449986	0.457892	0.470602	0.47145	0.478831	0.481629	0.478434
26.4549	0.910944	0.70673	0.678421	0.61659	0.620273	0.546549	0.597266	0.658392		26.4549	0.509137	0.449916	0.457834	0.470486	0.471355	0.478756	0.481505	0.478308
26.6459	0.910604	0.706348	0.678186	0.616246	0.620178	0.546335	0.59712	0.658085		26.6459	0.509045	0.449846	0.457777	0.470369	0.471261	0.47868	0.481381	0.47818
26.8382	0.910261	0.705964	0.677935	0.615903	0.620081	0.546125	0.596969	0.657778		26.8382	0.508953	0.449776	0.457721	0.470252	0.471166	0.478604	0.481257	0.478053
27.0318	0.909916	0.705579	0.67767	0.61556	0.619981	0.545918	0.596811	0.657473		27.0318	0.508861	0.449707	0.457665	0.470136	0.471072	0.478528	0.481132	0.477925
27.2268	0.909567	0.705193	0.67739	0.615219	0.619878	0.545716	0.596649	0.657168		27.2268	0.508768	0.449638	0.45761	0.470019	0.470978	0.478452	0.481007	0.477798
27.4231	0.909215	0.704806	0.677096	0.614878	0.619773	0.545518	0.59648	0.656865		27.4231	0.508676	0.449569	0.457555	0.469902	0.470884	0.478376	0.480882	0.477669
27.6208	0.908861	0.704417	0.676787	0.614539	0.619665	0.545324	0.596306	0.656563		27.6208	0.508584	0.4495	0.457501	0.469786	0.470791	0.4783	0.480756	0.477541
27.8199	0.908504	0.704027	0.676463	0.614201	0.619554	0.545135	0.596127	0.656262		27.8199	0.508492	0.449432	0.457448	0.469669	0.470697	0.478224	0.480631	0.477413
28.0204	0.908144	0.703636	0.676126	0.613864	0.619441	0.54495	0.595942	0.655964		28.0204	0.508401	0.449364	0.457395	0.469552	0.470604	0.478148	0.480505	0.477285
28.2222	0.907782	0.703243	0.675774	0.613528	0.619326	0.54477	0.595752	0.655666		28.2222	0.508309	0.449296	0.457343	0.469435	0.470511	0.478072	0.480379	0.477157
28.4255	0.907418	0.702848	0.675408	0.613194	0.619208	0.544594	0.595557	0.655371		28.4255	0.508218	0.449229	0.457292	0.469319	0.470419	0.477996	0.480253	0.47703
28.6302	0.907051	0.702452	0.675028	0.612862	0.619087	0.544424	0.595357	0.655078		28.6302	0.508126	0.449162	0.457241	0.469202	0.470326	0.47792	0.480127	0.476903
28.8362	0.906682	0.702054	0.674634	0.612531	0.618964	0.544259	0.595152	0.654787		28.8362	0.508035	0.449095	0.457192	0.469086	0.470234	0.477844	0.480002	0.476776
29.0438	0.906311	0.701655	0.674227	0.612202	0.618838	0.544099	0.594942	0.654498		29.0438	0.507944	0.449029	0.457142	0.468969	0.470142	0.477768	0.479876	0.476649
29.2527	0.905938	0.701253	0.673806	0.611874	0.61871	0.543944	0.594728	0.654212		29.2527	0.507854	0.448963	0.457094	0.468853	0.470051	0.477692	0.479751	0.476523
29.4632	0.905563	0.70085	0.673372	0.611549	0.61858	0.543795	0.594509	0.653928		29.4632	0.507763	0.448897	0.457046	0.468737	0.46996	0.477616	0.479625	0.476397
29.6751	0.905187	0.700445	0.672924	0.611225	0.618447	0.543651	0.594285	0.653647		29.6751	0.507673	0.448832	0.456999	0.46862	0.469869	0.477541	0.479501	0.476273
29.8884	0.904809	0.700038	0.672464	0.610903	0.618311	0.543513	0.594057	0.653368		29.8884	0.507583	0.448767	0.456953	0.468504	0.469778	0.477465	0.479376	0.476148
30.1033	0.904429	0.699628	0.67199	0.610584	0.618174	0.543381	0.593825	0.653093		30.1033	0.507493	0.448702	0.456907	0.468388	0.469688	0.477389	0.479252	0.476025
30.3196	0.904047	0.699217	0.671503	0.610266	0.618034	0.543254	0.593588	0.65282		30.3196	0.507404	0.448638	0.456863	0.468272	0.469598	0.477313	0.479128	0.475903
30.5375	0.903665	0.698804	0.671004	0.609951	0.617891	0.543134	0.593348	0.652551		30.5375	0.507315	0.448574	0.456819	0.468157	0.469509	0.477237	0.479005	0.475781
30.7568	0.90328	0.698388	0.670492	0.609638	0.617747	0.54302	0.593103	0.652285		30.7568	0.507226	0.448511	0.456776	0.468041	0.469419	0.477162	0.478882	0.47566
30.9777	0.902895	0.69797	0.669968	0.609327	0.6176	0.542912	0.592854	0.652022		30.9777	0.507137	0.448448	0.456733	0.467926	0.469331	0.477086	0.47876	0.475541
31.2001	0.902509	0.69755	0.669431	0.609019	0.61745	0.542811	0.592602	0.651763		31.2001	0.507049	0.448386	0.456692	0.467811	0.469242	0.477011	0.478638	0.475422
31.4241	0.902122	0.697127	0.668882	0.608714	0.617299	0.542716	0.592346	0.651508		31.4241	0.506961	0.448324	0.456651	0.467695	0.469154	0.476935	0.478517	0.475305
31.6496	0.901733	0.696701	0.668321	0.60841	0.617145	0.542628	0.592086	0.651256		31.6496	0.506873	0.448263	0.456611	0.467581	0.469067	0.47686	0.478397	0.475189
31.8767	0.901344	0.696274	0.667748	0.60811	0.616989	0.542546	0.591823	0.651008		31.8767	0.506786	0.448202	0.456572	0.467466	0.46898	0.476784	0.478277	0.475074
32.1054	0.900955	0.695843	0.667163	0.607812	0.616831	0.542472	0.591556	0.650764		32.1054	0.506699	0.448141	0.456533	0.467351	0.468893	0.476709	0.478159	0.474961
32.3357	0.900564	0.69541	0.666567	0.607517	0.616671	0.542404	0.591287	0.650524		32.3357	0.506613	0.448081	0.456496	0.467237	0.468807	0.476634	0.478041	0.474849
32.5675	0.900173	0.694974	0.66596	0.607224	0.616508	0.542344	0.591014	0.650289		32.5675	0.506527	0.448022	0.456459	0.467123	0.468721	0.476559	0.477924	0.474739
32.801	0.899782	0.694535	0.665341	0.606935	0.616343	0.542291	0.590737	0.650057		32.801	0.506441	0.447963	0.456423	0.467009	0.468636	0.476484	0.477808	0.47463
33.0361	0.899391	0.694093	0.664711	0.606648	0.616177	0.542245	0.590458	0.64983		33.0361	0.506356	0.447905	0.456389	0.466895	0.468551	0.47641	0.477693	0.474523
33.2728	0.898999	0.693648	0.66407	0.606364	0.616008	0.542207	0.590177	0.649608		33.2728	0.506271	0.447847	0.456354	0.466782	0.468467	0.476335	0.477579	0.474418
33.5112	0.898607	0.6932	0.663418	0.606084	0.615837	0.542177	0.589892	0.64939		33.5112	0.506186	0.447789	0.456321	0.466669	0.468383	0.476261	0.477466	0.474314
33.7513	0.898215	0.692749	0.662755	0.605806	0.615664	0.542154	0.589605	0.649177		33.7513	0.506102	0.447733	0.456289	0.466556	0.4683	0.476187	0.477354	0.474212
33.993	0.897823	0.692294	0.662083	0.605532	0.615489	0.542139	0.589315	0.648969		33.993	0.506019	0.447676	0.456258	0.466444	0.468217	0.476112	0.477243	0.474113
34.2364	0.897432	0.691837	0.661399	0.60526	0.615311	0.542132	0.589022	0.648766		34.2364	0.505936	0.447621	0.456227	0.466331	0.468135	0.476039	0.477134	0.474015
34.4815	0.897041	0.691376	0.660706	0.604992	0.615132	0.542133	0.588728	0.648568		34.4815	0.505853	0.447566	0.456197	0.466219	0.468053	0.475965	0.477025	0.473919
34.7283	0.89665	0.690911	0.660003	0.604728	0.614951	0.542142	0.588431	0.648375		34.7283	0.505771	0.447512	0.456169	0.466108	0.467972	0.475891	0.476918	0.473825
34.9768	0.896259	0.690443	0.659289	0.604466	0.614768	0.54216	0.588132	0.648187		34.9768	0.50569	0.447458	0.456141	0.465996	0.467891	0.475818	0.476813	0.473733
35.227	0.895869	0.689971	0.658567	0.604208	0.614583	0.542186	0.587831	0.648005		35.227	0.505609	0.447405	0.456114	0.465885	0.467812	0.475745	0.476708	0.473643
35.479	0.89548	0.689496	0.657834	0.603953	0.614396	0.54222	0.587528	0.647828		35.479	0.505528	0.447352	0.456088	0.465774	0.467732	0.475672	0.476605	0.473556
35.7327	0.895092	0.689017	0.657093	0.603702	0.614208	0.542264	0.587224	0.647656		35.7327	0.505448	0.4473	0.456063	0.465664	0.467653	0.475599	0.476504	0.473471
35.9882	0.894704	0.688534	0.656342	0.603454	0.614017	0.542316	0.586917	0.64749		35.9882	0.505369	0.447249	0.456039	0.465554	0.467575	0.475527	0.476404	0.473388
36.2455	0.894318	0.688047	0.655583	0.60321	0.613824	0.542377	0.58661	0.64733		36.2455	0.50529	0.447199	0.456016	0.465444	0.467498	0.475455	0.476305	0.473308
36.5046	0.893933	0.687556	0.654814	0.60297	0.61363	0.542447	0.5863	0.647176		36.5046	0.505212	0.447149	0.455994	0.465335	0.467421	0.475383	0.476208	0.47323
36.7654	0.893548	0.687061	0.654037	0.602733	0.613434	0.542526	0.58599	0.647028		36.7654	0.505134	0.4471	0.455973	0.465226	0.467344	0.475311	0.476113	0.473155
37.0281	0.893165	0.686561	0.653252	0.602499	0.613236	0.542614	0.585678	0.646886		37.0281	0.505057	0.447051	0.455952	0.465118	0.467269	0.47524	0.476019	0.473082
37.2926	0.892784	0.686058	0.652459	0.602269	0.613036	0.542712	0.585365	0.646749		37.2926	0.504981	0.447003	0.455933	0.465009	0.467194	0.475168	0.475927	0.473011
37.559	0.892404	0.68555	0.651658	0.602043	0.612834	0.542819	0.585051	0.646619		37.559	0.504905	0.446956	0.455915	0.464902	0.467119	0.475097	0.475836	0.472943
37.8272	0.892025	0.685038	0.650849	0.601821	0.612631	0.542936	0.584736	0.646495		37.8272	0.504829	0.44691	0.455897	0.464794	0.467045	0.475027	0.475747	0.472878
38.0972	0.891648	0.684522	0.650033	0.601602	0.612426	0.543062	0.584421	0.646377		38.0972	0.504754	0.446864	0.455881	0.464687	0.466972	0.474957	0.47566	0.472815
38.3692	0.891273	0.684001	0.649209	0.601387	0.612219	0.543198	0.584105	0.646265		38.3692	0.50468	0.446819	0.455865	0.464581	0.4669	0.474887	0.475574	0.472755
38.643	0.890899	0.683476	0.648379	0.601175	0.612011	0.543343	0.583788	0.646159		38.643	0.504607	0.446774	0.45585	0.464474	0.466828	0.474817	0.47549	0.472697
38.9187	0.890528	0.682947	0.647543	0.600966	0.611801	0.543499	0.583471	0.646059		38.9187	0.504534	0.44673	0.455836	0.464369	0.466757	0.474747	0.475408	0.472642
39.1964	0.890158	0.682412	0.6467	0.600762	0.611589	0.543664	0.583154	0.645965		39.1964	0.504461	0.446687	0.455823	0.464263	0.466686	0.474678	0.475327	0.472588
39.476	0.889791	0.681874	0.645851	0.60056	0.611376	0.54384	0.582836	0.645878		39.476	0.504389	0.446645	0.455811	0.464158	0.466616	0.47461	0.475247	0.472537
39.7575	0.889426	0.681331	0.644997	0.600362	0.611161	0.544026	0.582519	0.645796		39.7575	0.504318	0.446603	0.4558	0.464054	0.466547	0.474541	0.475169	0.472489
40.041	0.889063	0.680783	0.644137	0.600167	0.610945	0.544221	0.582202	0.64572		40.041	0.504247	0.446562	0.45579	0.46395	0.466478	0.474473	0.475092	0.472442
40.3265	0.888702	0.680231	0.643273	0.599975	0.610727	0.544427	0.581885	0.645651		40.3265	0.504177	0.446521	0.45578	0.463846	0.46641	0.474405	0.475017	0.472398
40.6139	0.888344	0.679674	0.642404	0.599787	0.610507	0.544643	0.581568	0.645587		40.6139	0.504107	0.446481	0.455772	0.463742	0.466343	0.474338	0.474943	0.472356
40.9034	0.887988	0.679113	0.641531	0.599601	0.610286	0.54487	0.581252	0.645529		40.9034	0.504037	0.446441	0.455764	0.46364	0.466276	0.47427	0.47487	0.472315
41.1948	0.887635	0.678547	0.640653	0.599419	0.610064	0.545106	0.580936	0.645476		41.1948	0.503968	0.446402	0.455756	0.463537	0.466209	0.474203	0.474799	0.472276
41.4883	0.887284	0.677977	0.639773	0.599239	0.60984	0.545353	0.580621	0.64543		41.4883	0.5039	0.446364	0.45575	0.463435	0.466144	0.474137	0.474728	0.472239
41.7838	0.886937	0.677402	0.638889	0.599062	0.609614	0.545611	0.580308	0.645388		41.7838	0.503832	0.446326	0.455744	0.463333	0.466078	0.474071	0.474659	0.472204
42.0814	0.886591	0.676823	0.638002	0.598888	0.609388	0.545879	0.579995	0.645353		42.0814	0.503764	0.446288	0.455739	0.463231	0.466014	0.474005	0.474591	0.47217
42.3811	0.886249	0.67624	0.637113	0.598716	0.60916	0.546158	0.579683	0.645322		42.3811	0.503697	0.446251	0.455734	0.46313	0.46595	0.473939	0.474523	0.472137
42.6828	0.88591	0.675653	0.636221	0.598547	0.60893	0.546447	0.579373	0.645297		42.6828	0.50363	0.446214	0.455731	0.46303	0.465886	0.473873	0.474456	0.472106
42.9867	0.885574	0.675061	0.635328	0.59838	0.608699	0.546746	0.579063	0.645277		42.9867	0.503563	0.446178	0.455727	0.462929	0.465823	0.473808	0.47439	0.472076
43.2926	0.885241	0.674466	0.634434	0.598216	0.608467	0.547056	0.578756	0.645262		43.2926	0.503497	0.446142	0.455724	0.462829	0.46576	0.473743	0.474325	0.472046
43.6007	0.88491	0.673866	0.633538	0.598053	0.608233	0.547377	0.57845	0.645252		43.6007	0.503431	0.446106	0.455722	0.462729	0.465698	0.473679	0.47426	0.472017
43.9109	0.884584	0.673263	0.632643	0.597893	0.607999	0.547708	0.578146	0.645246		43.9109	0.503365	0.446071	0.455721	0.46263	0.465636	0.473614	0.474196	0.471989
44.2233	0.88426	0.672656	0.631746	0.597735	0.607763	0.54805	0.577843	0.645245		44.2233	0.503299	0.446035	0.455719	0.462531	0.465575	0.47355	0.474132	0.471962
44.5378	0.88394	0.672045	0.63085	0.597578	0.607525	0.548403	0.577543	0.645249		44.5378	0.503234	0.446	0.455719	0.462432	0.465514	0.473486	0.474068	0.471934
44.8546	0.883623	0.671431	0.629955	0.597424	0.607287	0.548766	0.577245	0.645257		44.8546	0.503169	0.445966	0.455718	0.462333	0.465453	0.473422	0.474004	0.471907
45.1735	0.883309	0.670814	0.62906	0.597271	0.607047	0.54914	0.576949	0.645269		45.1735	0.503103	0.445931	0.455718	0.462235	0.465393	0.473358	0.473941	0.47188
45.4947	0.882999	0.670193	0.628167	0.597119	0.606806	0.549524	0.576655	0.645285		45.4947	0.503038	0.445896	0.455718	0.462137	0.465333	0.473294	0.473877	0.471852
45.8181	0.882692	0.66957	0.627276	0.596969	0.606564	0.549919	0.576364	0.645305		45.8181	0.502973	0.445862	0.455719	0.462039	0.465274	0.473231	0.473813	0.471825
46.1437	0.882389	0.668943	0.626386	0.59682	0.606321	0.550325	0.576075	0.645328		46.1437	0.502908	0.445827	0.45572	0.461941	0.465214	0.473168	0.473749	0.471797
46.4716	0.882089	0.668314	0.625499	0.596673	0.606077	0.550741	0.575789	0.645355		46.4716	0.502843	0.445792	0.455721	0.461844	0.465156	0.473104	0.473684	0.471768
46.8018	0.881794	0.667683	0.624615	0.596527	0.605832	0.551168	0.575506	0.645386		46.8018	0.502778	0.445758	0.455722	0.461747	0.465097	0.473041	0.473619	0.471738
47.1343	0.881501	0.667049	0.623734	0.596381	0.605585	0.551605	0.575226	0.64542		47.1343	0.502713	0.445723	0.455724	0.46165	0.465038	0.472978	0.473553	0.471707
47.4691	0.881213	0.666413	0.622856	0.596237	0.605338	0.552053	0.574948	0.645456		47.4691	0.502648	0.445688	0.455725	0.461553	0.46498	0.472914	0.473487	0.471675
47.8063	0.880928	0.665775	0.621983	0.596093	0.605089	0.552511	0.574674	0.645496		47.8063	0.502583	0.445653	0.455727	0.461456	0.464922	0.472851	0.473419	0.471642
48.1457	0.880647	0.665136	0.621114	0.59595	0.60484	0.55298	0.574403	0.645538		48.1457	0.502517	0.445618	0.455729	0.461359	0.464864	0.472788	0.473351	0.471607
48.4876	0.88037	0.664495	0.620249	0.595808	0.60459	0.553459	0.574135	0.645583		48.4876	0.502451	0.445582	0.45573	0.461262	0.464807	0.472724	0.473282	0.471571
48.8318	0.880097	0.663853	0.619389	0.595666	0.604338	0.553949	0.573871	0.64563		48.8318	0.502385	0.445546	0.455732	0.461165	0.464749	0.472661	0.473211	0.471532
49.1784	0.879828	0.66321	0.618535	0.595525	0.604086	0.554449	0.57361	0.64568		49.1784	0.502319	0.44551	0.455734	0.461069	0.464692	0.472597	0.47314	0.471492
49.5274	0.879562	0.662566	0.617686	0.595384	0.603833	0.554959	0.573352	0.645731		49.5274	0.502253	0.445473	0.455735	0.460972	0.464635	0.472533	0.473066	0.47145
49.8788	0.879301	0.661921	0.616843	0.595243	0.603579	0.55548	0.573099	0.645784		49.8788	0.502186	0.445436	0.455737	0.460876	0.464577	0.472469	0.472992	0.471405
50.2327	0.879043	0.661277	0.616006	0.595102	0.603324	0.55601	0.572849	0.645839		50.2327	0.502119	0.445398	0.455738	0.460779	0.46452	0.472404	0.472916	0.471358
50.5891	0.878789	0.660632	0.615176	0.594962	0.603068	0.556551	0.572602	0.645895		50.5891	0.502051	0.44536	0.45574	0.460682	0.464463	0.472339	0.472838	0.471308
50.9479	0.87854	0.659987	0.614353	0.594822	0.602811	0.557102	0.57236	0.645953		50.9479	0.501983	0.445322	0.455741	0.460586	0.464406	0.472274	0.472758	0.471256
51.3092	0.878294	0.659344	0.613537	0.594681	0.602554	0.557662	0.572121	0.646011		51.3092	0.501915	0.445283	0.455742	0.460489	0.464349	0.472209	0.472677	0.471201
51.6731	0.878052	0.6587	0.612729	0.594541	0.602296	0.558233	0.571887	0.646071		51.6731	0.501846	0.445243	0.455742	0.460392	0.464292	0.472143	0.472594	0.471142
52.0395	0.877815	0.658058	0.611928	0.5944	0.602037	0.558813	0.571656	0.646131		52.0395	0.501777	0.445202	0.455743	0.460295	0.464235	0.472077	0.472508	0.471081
52.4084	0.877581	0.657418	0.611136	0.59426	0.601777	0.559404	0.57143	0.646192		52.4084	0.501707	0.445161	0.455743	0.460197	0.464177	0.47201	0.472421	0.471016
52.7799	0.877351	0.656779	0.610352	0.594119	0.601517	0.560004	0.571207	0.646253		52.7799	0.501636	0.445119	0.455742	0.4601	0.46412	0.471942	0.472331	0.470948
53.1539	0.877125	0.656142	0.609576	0.593977	0.601255	0.560613	0.570989	0.646314		53.1539	0.501565	0.445077	0.455742	0.460002	0.464063	0.471874	0.472239	0.470877
53.5306	0.876904	0.655506	0.608809	0.593835	0.600994	0.561232	0.570776	0.646376		53.5306	0.501494	0.445033	0.455741	0.459905	0.464005	0.471806	0.472145	0.470802
53.9099	0.876686	0.654874	0.608051	0.593693	0.600731	0.56186	0.570566	0.646437		53.9099	0.501421	0.444989	0.45574	0.459806	0.463948	0.471737	0.472049	0.470723
54.2918	0.876472	0.654244	0.607303	0.593551	0.600468	0.562498	0.570361	0.646498		54.2918	0.501348	0.444944	0.455738	0.459708	0.46389	0.471667	0.47195	0.47064
54.6764	0.876262	0.653617	0.606564	0.593408	0.600204	0.563145	0.57016	0.646559		54.6764	0.501275	0.444898	0.455736	0.459609	0.463832	0.471596	0.471848	0.470554
55.0637	0.876056	0.652993	0.605834	0.593264	0.59994	0.563801	0.569964	0.646619		55.0637	0.501201	0.444852	0.455733	0.45951	0.463774	0.471525	0.471744	0.470464
55.4536	0.875855	0.652373	0.605115	0.59312	0.599675	0.564465	0.569772	0.646678		55.4536	0.501126	0.444804	0.45573	0.459411	0.463716	0.471453	0.471638	0.470369
55.8463	0.875656	0.651757	0.604405	0.592975	0.599409	0.565139	0.569585	0.646736		55.8463	0.50105	0.444755	0.455727	0.459311	0.463657	0.47138	0.471528	0.470271
56.2417	0.875462	0.651144	0.603705	0.59283	0.599143	0.565822	0.569402	0.646794		56.2417	0.500974	0.444706	0.455723	0.459211	0.463599	0.471306	0.471417	0.470169
56.6398	0.875272	0.650536	0.603016	0.592685	0.598876	0.566513	0.569223	0.64685		56.6398	0.500897	0.444655	0.455718	0.459111	0.46354	0.471232	0.471302	0.470062
57.0407	0.875085	0.649933	0.602337	0.592538	0.598609	0.567212	0.569049	0.646905		57.0407	0.500819	0.444604	0.455713	0.45901	0.463481	0.471156	0.471185	0.469952
57.4445	0.874903	0.649334	0.601668	0.592392	0.598341	0.56792	0.56888	0.646959		57.4445	0.500741	0.444552	0.455708	0.458909	0.463422	0.471079	0.471065	0.469837
57.851	0.874724	0.64874	0.60101	0.592244	0.598073	0.568636	0.568715	0.647011		57.851	0.500661	0.444498	0.455702	0.458807	0.463363	0.471002	0.470943	0.469718
58.2603	0.874548	0.648151	0.600362	0.592096	0.597804	0.56936	0.568554	0.647061		58.2603	0.500581	0.444444	0.455695	0.458705	0.463303	0.470923	0.470817	0.469595
58.6725	0.874376	0.647567	0.599725	0.591948	0.597535	0.570092	0.568398	0.64711		58.6725	0.500501	0.444389	0.455688	0.458602	0.463243	0.470844	0.470689	0.469468
59.0875	0.874208	0.64699	0.599099	0.591799	0.597265	0.570832	0.568246	0.647157		59.0875	0.500419	0.444333	0.455681	0.458499	0.463183	0.470763	0.470559	0.469336
59.5055	0.874044	0.646418	0.598483	0.591649	0.596995	0.57158	0.568098	0.647201		59.5055	0.500337	0.444275	0.455673	0.458396	0.463123	0.470681	0.470426	0.469201
59.9263	0.873883	0.645851	0.597878	0.591499	0.596725	0.572335	0.567955	0.647244		59.9263	0.500254	0.444217	0.455665	0.458292	0.463062	0.470598	0.47029	0.469061
60.3501	0.873725	0.645291	0.597284	0.591349	0.596454	0.573097	0.567817	0.647285		60.3501	0.50017	0.444158	0.455656	0.458187	0.463001	0.470514	0.470151	0.468918
60.7768	0.873571	0.644738	0.596701	0.591198	0.596183	0.573867	0.567682	0.647324		60.7768	0.500086	0.444098	0.455646	0.458082	0.46294	0.470429	0.47001	0.46877
61.2065	0.87342	0.64419	0.596128	0.591046	0.595911	0.574643	0.567552	0.64736		61.2065	0.5	0.444036	0.455636	0.457976	0.462879	0.470343	0.469866	0.468618
61.6392	0.873272	0.643649	0.595565	0.590894	0.595639	0.575427	0.567426	0.647394		61.6392	0.499914	0.443974	0.455626	0.45787	0.462817	0.470255	0.46972	0.468463
62.0749	0.873128	0.643115	0.595014	0.590742	0.595367	0.576217	0.567304	0.647426		62.0749	0.499828	0.443911	0.455615	0.457763	0.462756	0.470166	0.469571	0.468303
62.5136	0.872986	0.642588	0.594473	0.59059	0.595094	0.577014	0.567186	0.647455		62.5136	0.49974	0.443847	0.455603	0.457656	0.462693	0.470076	0.46942	0.46814
62.9554	0.872848	0.642068	0.593942	0.590437	0.594821	0.577817	0.567072	0.647481		62.9554	0.499652	0.443782	0.455591	0.457548	0.462631	0.469985	0.469266	0.467973
63.4002	0.872713	0.641554	0.593421	0.590283	0.594548	0.578626	0.566963	0.647505		63.4002	0.499563	0.443716	0.455579	0.45744	0.462569	0.469892	0.46911	0.467802
63.8482	0.872581	0.641048	0.592911	0.59013	0.594275	0.579442	0.566857	0.647527		63.8482	0.499473	0.443649	0.455566	0.457331	0.462506	0.469798	0.468951	0.467627
64.2992	0.872452	0.640548	0.592411	0.589976	0.594001	0.580263	0.566755	0.647546		64.2992	0.499383	0.443581	0.455552	0.457221	0.462443	0.469703	0.46879	0.467449
64.7534	0.872325	0.640056	0.591921	0.589822	0.593727	0.58109	0.566657	0.647562		64.7534	0.499292	0.443513	0.455539	0.457111	0.46238	0.469607	0.468628	0.467268
65.2108	0.872201	0.639571	0.591441	0.589668	0.593453	0.581923	0.566562	0.647576		65.2108	0.499201	0.443443	0.455524	0.457	0.462316	0.469509	0.468462	0.467083
65.6713	0.87208	0.639093	0.59097	0.589513	0.593178	0.582761	0.566471	0.647587		65.6713	0.499108	0.443373	0.45551	0.456889	0.462253	0.469411	0.468295	0.466895
66.135	0.871962	0.638622	0.59051	0.589359	0.592903	0.583605	0.566384	0.647595		66.135	0.499016	0.443302	0.455495	0.456777	0.462189	0.469311	0.468126	0.466704
66.602	0.871846	0.638159	0.590058	0.589204	0.592628	0.584454	0.5663	0.6476		66.602	0.498922	0.44323	0.455479	0.456664	0.462125	0.469209	0.467955	0.466509
67.0722	0.871732	0.637702	0.589616	0.58905	0.592353	0.585307	0.56622	0.647603		67.0722	0.498828	0.443157	0.455463	0.456551	0.462061	0.469107	0.467781	0.466312
67.5457	0.871621	0.637253	0.589183	0.588895	0.592078	0.586165	0.566143	0.647604		67.5457	0.498733	0.443083	0.455447	0.456437	0.461996	0.469003	0.467606	0.466111
68.0225	0.871513	0.636811	0.588758	0.58874	0.591802	0.587028	0.566069	0.647601		68.0225	0.498638	0.443009	0.455431	0.456323	0.461931	0.468898	0.467429	0.465908
68.5026	0.871406	0.636375	0.588342	0.588585	0.591526	0.587895	0.565998	0.647596		68.5026	0.498542	0.442934	0.455414	0.456208	0.461867	0.468792	0.467251	0.465702
68.986	0.871302	0.635947	0.587935	0.588431	0.59125	0.588767	0.565931	0.647588		68.986	0.498446	0.442859	0.455396	0.456093	0.461802	0.468684	0.467071	0.465494
69.4728	0.871199	0.635525	0.587535	0.588276	0.590974	0.589642	0.565866	0.647578		69.4728	0.498349	0.442782	0.455379	0.455977	0.461736	0.468576	0.466889	0.465283
69.963	0.871099	0.63511	0.587144	0.588121	0.590698	0.590522	0.565804	0.647566		69.963	0.498252	0.442705	0.455361	0.455861	0.461671	0.468466	0.466705	0.46507
70.4565	0.871001	0.634701	0.58676	0.587967	0.590422	0.591405	0.565745	0.64755		70.4565	0.498154	0.442628	0.455343	0.455744	0.461606	0.468355	0.466521	0.464854
70.9536	0.870904	0.634299	0.586384	0.587812	0.590145	0.592291	0.565688	0.647533		70.9536	0.498056	0.442549	0.455324	0.455626	0.46154	0.468243	0.466335	0.464637
71.454	0.870809	0.633903	0.586015	0.587658	0.589869	0.593182	0.565634	0.647513		71.454	0.497958	0.442471	0.455306	0.455508	0.461474	0.46813	0.466147	0.464417
71.958	0.870716	0.633514	0.585653	0.587504	0.589592	0.594075	0.565583	0.647491		71.958	0.497859	0.442391	0.455287	0.45539	0.461408	0.468016	0.465958	0.464195
72.4655	0.870625	0.63313	0.585297	0.58735	0.589315	0.594971	0.565534	0.647466		72.4655	0.497759	0.442312	0.455268	0.455271	0.461342	0.467901	0.465769	0.463972
72.9764	0.870535	0.632752	0.584948	0.587196	0.589038	0.595871	0.565487	0.647439		72.9764	0.497659	0.442231	0.455248	0.455152	0.461276	0.467785	0.465578	0.463746
73.491	0.870446	0.632379	0.584605	0.587043	0.588761	0.596773	0.565442	0.647411		73.491	0.497559	0.442151	0.455229	0.455032	0.46121	0.467668	0.465386	0.463519
74.0091	0.870359	0.632012	0.584268	0.586889	0.588484	0.597678	0.565399	0.64738		74.0091	0.497459	0.442069	0.455209	0.454912	0.461144	0.46755	0.465193	0.463291
74.5309	0.870273	0.631649	0.583936	0.586736	0.588207	0.598585	0.565358	0.647347		74.5309	0.497358	0.441988	0.455189	0.454792	0.461077	0.467432	0.464999	0.463061
75.0562	0.870188	0.631292	0.583609	0.586583	0.58793	0.599495	0.565319	0.647313		75.0562	0.497257	0.441906	0.455169	0.454671	0.461011	0.467312	0.464804	0.46283
75.5852	0.870105	0.630939	0.583288	0.58643	0.587652	0.600406	0.565282	0.647276		75.5852	0.497156	0.441824	0.455149	0.454549	0.460944	0.467192	0.464609	0.462597
76.1179	0.870022	0.630591	0.582971	0.586278	0.587375	0.60132	0.565246	0.647238		76.1179	0.497054	0.441741	0.455128	0.454428	0.460877	0.467071	0.464413	0.462363
76.6543	0.869941	0.630247	0.582659	0.586125	0.587097	0.602236	0.565212	0.647198		76.6543	0.496952	0.441658	0.455108	0.454306	0.46081	0.466949	0.464216	0.462129
77.1944	0.86986	0.629907	0.58235	0.585973	0.58682	0.603153	0.56518	0.647157		77.1944	0.49685	0.441575	0.455087	0.454184	0.460744	0.466827	0.464018	0.461893
77.7383	0.86978	0.629571	0.582046	0.585821	0.586542	0.604072	0.565148	0.647114		77.7383	0.496748	0.441491	0.455067	0.454061	0.460677	0.466704	0.46382	0.461656
78.286	0.869701	0.629238	0.581745	0.585669	0.586265	0.604992	0.565118	0.64707		78.286	0.496646	0.441407	0.455046	0.453938	0.46061	0.46658	0.463622	0.461419
78.8375	0.869623	0.628908	0.581447	0.585518	0.585987	0.605914	0.565089	0.647025		78.8375	0.496543	0.441323	0.455025	0.453815	0.460543	0.466456	0.463423	0.461181
79.3928	0.869545	0.628582	0.581153	0.585366	0.58571	0.606837	0.565061	0.646979		79.3928	0.49644	0.441239	0.455004	0.453692	0.460476	0.466331	0.463223	0.460942
79.952	0.869468	0.628258	0.580861	0.585215	0.585432	0.607761	0.565033	0.646931		79.952	0.496338	0.441155	0.454983	0.453568	0.460409	0.466206	0.463024	0.460702
80.515	0.869392	0.627937	0.580572	0.585064	0.585154	0.608686	0.565007	0.646883		80.515	0.496235	0.44107	0.454962	0.453445	0.460341	0.466081	0.462824	0.460462
81.082	0.869316	0.627618	0.580285	0.584913	0.584877	0.609612	0.564981	0.646833		81.082	0.496131	0.440986	0.454941	0.453321	0.460274	0.465955	0.462623	0.460222
81.6529	0.86924	0.627301	0.58	0.584763	0.584599	0.610539	0.564957	0.646783		81.6529	0.496028	0.440901	0.454919	0.453197	0.460207	0.465829	0.462423	0.459981
82.2278	0.869165	0.626986	0.579717	0.584612	0.584321	0.611467	0.564932	0.646732		82.2278	0.495925	0.440816	0.454898	0.453073	0.46014	0.465702	0.462222	0.45974
82.8067	0.86909	0.626672	0.579435	0.584462	0.584043	0.612395	0.564908	0.64668		82.8067	0.495822	0.440731	0.454877	0.452948	0.460073	0.465575	0.462021	0.459498
83.3896	0.869016	0.62636	0.579155	0.584311	0.583766	0.613323	0.564885	0.646628		83.3896	0.495718	0.440646	0.454856	0.452824	0.460005	0.465448	0.46182	0.459257
83.9766	0.868942	0.62605	0.578876	0.584161	0.583488	0.614252	0.564862	0.646576		83.9766	0.495615	0.440561	0.454834	0.452699	0.459938	0.465321	0.461619	0.459015
84.5677	0.868867	0.62574	0.578598	0.584011	0.58321	0.615182	0.56484	0.646523		84.5677	0.495511	0.440476	0.454813	0.452575	0.459871	0.465193	0.461417	0.458772
85.1629	0.868794	0.625431	0.578321	0.583861	0.582932	0.616112	0.564817	0.646469		85.1629	0.495408	0.440391	0.454792	0.45245	0.459804	0.465066	0.461216	0.45853
85.7622	0.86872	0.625123	0.578045	0.583711	0.582655	0.617042	0.564795	0.646415		85.7622	0.495304	0.440305	0.45477	0.452325	0.459736	0.464938	0.461014	0.458288
86.3656	0.868646	0.624816	0.577769	0.583561	0.582377	0.617972	0.564773	0.646361		86.3656	0.495201	0.44022	0.454749	0.452201	0.459669	0.46481	0.460813	0.458045
86.9733	0.868573	0.624509	0.577494	0.583411	0.582099	0.618902	0.564752	0.646307		86.9733	0.495097	0.440135	0.454727	0.452076	0.459602	0.464682	0.460611	0.457803
87.5852	0.868499	0.624203	0.577219	0.583261	0.581821	0.619833	0.56473	0.646253		87.5852	0.494994	0.440049	0.454706	0.451951	0.459534	0.464554	0.46041	0.45756
88.2014	0.868426	0.623897	0.576945	0.583112	0.581544	0.620763	0.564709	0.646198		88.2014	0.49489	0.439964	0.454685	0.451826	0.459467	0.464426	0.460208	0.457317
88.8218	0.868352	0.623591	0.576671	0.582962	0.581266	0.621694	0.564687	0.646143		88.8218	0.494786	0.439879	0.454663	0.451701	0.4594	0.464298	0.460006	0.457075
89.4466	0.868279	0.623286	0.576397	0.582812	0.580988	0.622625	0.564666	0.646089		89.4466	0.494683	0.439793	0.454642	0.451576	0.459333	0.46417	0.459805	0.456832
90.0757	0.868205	0.622981	0.576123	0.582663	0.58071	0.623556	0.564645	0.646034		90.0757	0.494579	0.439708	0.454621	0.451451	0.459265	0.464042	0.459603	0.456589
90.7092	0.868132	0.622676	0.575849	0.582513	0.580432	0.624487	0.564623	0.645979		90.7092	0.494475	0.439622	0.454599	0.451327	0.459198	0.463914	0.459401	0.456347
91.3471	0.868059	0.622371	0.575576	0.582363	0.580155	0.625418	0.564602	0.645924		91.3471	0.494372	0.439537	0.454578	0.451202	0.459131	0.463785	0.4592	0.456104
91.9894	0.867986	0.622066	0.575302	0.582214	0.579877	0.626349	0.564581	0.645868		91.9894	0.494268	0.439452	0.454556	0.451077	0.459063	0.463657	0.458998	0.455861
92.6362	0.867912	0.621762	0.575029	0.582064	0.579599	0.62728	0.56456	0.645813		92.6362	0.494164	0.439366	0.454535	0.450952	0.458996	0.463529	0.458796	0.455618
93.2875	0.867839	0.621457	0.574756	0.581915	0.579321	0.628211	0.564539	0.645758		93.2875	0.494061	0.439281	0.454514	0.450827	0.458929	0.463401	0.458594	0.455375
93.9433	0.867766	0.621153	0.574483	0.581765	0.579044	0.629142	0.564518	0.645703		93.9433	0.493957	0.439195	0.454492	0.450702	0.458862	0.463272	0.458393	0.455133
94.6037	0.867693	0.620849	0.57421	0.581615	0.578766	0.630073	0.564497	0.645647		94.6037	0.493853	0.43911	0.454471	0.450577	0.458794	0.463144	0.458191	0.45489
95.2686	0.86762	0.620545	0.573938	0.581466	0.578488	0.631004	0.564476	0.645592		95.2686	0.49375	0.439024	0.454449	0.450452	0.458727	0.463016	0.457989	0.454647
95.9382	0.867547	0.620241	0.573665	0.581316	0.57821	0.631935	0.564455	0.645536		95.9382	0.493646	0.438939	0.454428	0.450327	0.45866	0.462887	0.457788	0.454404
96.6125	0.867474	0.619937	0.573392	0.581167	0.577932	0.632867	0.564434	0.645481		96.6125	0.493542	0.438854	0.454407	0.450202	0.458592	0.462759	0.457586	0.454161
97.2915	0.8674	0.619633	0.57312	0.581017	0.577655	0.633798	0.564413	0.645425		97.2915	0.493439	0.438768	0.454385	0.450077	0.458525	0.46263	0.457384	0.453919
97.9751	0.867327	0.61933	0.572847	0.580868	0.577377	0.634729	0.564392	0.64537		97.9751	0.493335	0.438683	0.454364	0.449952	0.458458	0.462502	0.457182	0.453676
98.6636	0.867254	0.619026	0.572575	0.580718	0.577099	0.63566	0.564371	0.645314		98.6636	0.493231	0.438597	0.454342	0.449827	0.458391	0.462374	0.456981	0.453433
99.3568	0.867181	0.618722	0.572302	0.580569	0.576821	0.636592	0.564351	0.645259		99.3568	0.493128	0.438512	0.454321	0.449702	0.458323	0.462245	0.456779	0.45319

## Sheet: Sheet3
Network Segregation Index (NSI) and Network Integration Index (NII) of 400 regions at four selected time points (Fig. 2e, f)
NSI						NII
Year 1	Year 6	Year 21	Year 60			Year 1	Year 6	Year 21	Year 60
0.730191	0.711373	0.71852	0.645754			0.463098	0.469885	0.452245	0.444207
0.730191	0.711373	0.71852	0.645754			0.463098	0.469885	0.452245	0.444207
0.730191	0.711373	0.71852	0.645754			0.463098	0.469885	0.452245	0.444207
0.730191	0.711373	0.71852	0.645754			0.463098	0.469885	0.452245	0.444207
0.730191	0.711373	0.71852	0.645754			0.463098	0.469885	0.452245	0.444207
0.730191	0.711373	0.71852	0.645754			0.463098	0.469885	0.452245	0.444207
0.730191	0.711373	0.71852	0.645754			0.463098	0.469885	0.452245	0.444207
0.730191	0.711373	0.71852	0.645754			0.463098	0.469885	0.452245	0.444207
0.730191	0.711373	0.71852	0.645754			0.463098	0.469885	0.452245	0.444207
0.730191	0.711373	0.71852	0.645754			0.463098	0.469885	0.452245	0.444207
0.730191	0.711373	0.71852	0.645754			0.463098	0.469885	0.452245	0.444207
0.730191	0.711373	0.71852	0.645754			0.463098	0.469885	0.452245	0.444207
0.730191	0.711373	0.71852	0.645754			0.463098	0.469885	0.452245	0.444207
0.730191	0.711373	0.71852	0.645754			0.463098	0.469885	0.452245	0.444207
0.730191	0.711373	0.71852	0.645754			0.463098	0.469885	0.452245	0.444207
0.730191	0.711373	0.71852	0.645754			0.463098	0.469885	0.452245	0.444207
0.730191	0.711373	0.71852	0.645754			0.463098	0.469885	0.452245	0.444207
0.730191	0.711373	0.71852	0.645754			0.463098	0.469885	0.452245	0.444207
0.730191	0.711373	0.71852	0.645754			0.463098	0.469885	0.452245	0.444207
0.730191	0.711373	0.71852	0.645754			0.463098	0.469885	0.452245	0.444207
0.730191	0.711373	0.71852	0.645754			0.463098	0.469885	0.452245	0.444207
0.730191	0.711373	0.71852	0.645754			0.463098	0.469885	0.452245	0.444207
0.730191	0.711373	0.71852	0.645754			0.463098	0.469885	0.452245	0.444207
0.730191	0.711373	0.71852	0.645754			0.463098	0.469885	0.452245	0.444207
0.730191	0.711373	0.71852	0.645754			0.463098	0.469885	0.452245	0.444207
0.730191	0.711373	0.71852	0.645754			0.463098	0.469885	0.452245	0.444207
0.730191	0.711373	0.71852	0.645754			0.463098	0.469885	0.452245	0.444207
0.730191	0.711373	0.71852	0.645754			0.463098	0.469885	0.452245	0.444207
0.730191	0.711373	0.71852	0.645754			0.463098	0.469885	0.452245	0.444207
0.730191	0.711373	0.71852	0.645754			0.463098	0.469885	0.452245	0.444207
0.730191	0.711373	0.71852	0.645754			0.463098	0.469885	0.452245	0.444207
0.730191	0.711373	0.71852	0.645754			0.463098	0.469885	0.452245	0.444207
0.730191	0.711373	0.71852	0.645754			0.463098	0.469885	0.452245	0.444207
0.730191	0.711373	0.71852	0.645754			0.463098	0.469885	0.452245	0.444207
0.730191	0.711373	0.71852	0.645754			0.463098	0.469885	0.452245	0.444207
0.730191	0.711373	0.71852	0.645754			0.463098	0.469885	0.452245	0.444207
0.730191	0.711373	0.71852	0.645754			0.463098	0.469885	0.452245	0.444207
0.730191	0.711373	0.71852	0.645754			0.463098	0.469885	0.452245	0.444207
0.730191	0.711373	0.71852	0.645754			0.463098	0.469885	0.452245	0.444207
0.730191	0.711373	0.71852	0.645754			0.463098	0.469885	0.452245	0.444207
0.730191	0.711373	0.71852	0.645754			0.463098	0.469885	0.452245	0.444207
0.730191	0.711373	0.71852	0.645754			0.463098	0.469885	0.452245	0.444207
0.730191	0.711373	0.71852	0.645754			0.463098	0.469885	0.452245	0.444207
0.730191	0.711373	0.71852	0.645754			0.463098	0.469885	0.452245	0.444207
0.730191	0.711373	0.71852	0.645754			0.463098	0.469885	0.452245	0.444207
0.730191	0.711373	0.71852	0.645754			0.463098	0.469885	0.452245	0.444207
0.730191	0.711373	0.71852	0.645754			0.463098	0.469885	0.452245	0.444207
0.730191	0.711373	0.71852	0.645754			0.463098	0.469885	0.452245	0.444207
0.730191	0.711373	0.71852	0.645754			0.463098	0.469885	0.452245	0.444207
0.730191	0.711373	0.71852	0.645754			0.463098	0.469885	0.452245	0.444207
0.730191	0.711373	0.71852	0.645754			0.463098	0.469885	0.452245	0.444207
0.730191	0.711373	0.71852	0.645754			0.463098	0.469885	0.452245	0.444207
0.730191	0.711373	0.71852	0.645754			0.463098	0.469885	0.452245	0.444207
0.730191	0.711373	0.71852	0.645754			0.463098	0.469885	0.452245	0.444207
0.730191	0.711373	0.71852	0.645754			0.463098	0.469885	0.452245	0.444207
0.730191	0.711373	0.71852	0.645754			0.463098	0.469885	0.452245	0.444207
0.730191	0.711373	0.71852	0.645754			0.463098	0.469885	0.452245	0.444207
0.730191	0.711373	0.71852	0.645754			0.463098	0.469885	0.452245	0.444207
0.730191	0.711373	0.71852	0.645754			0.463098	0.469885	0.452245	0.444207
0.730191	0.711373	0.71852	0.645754			0.463098	0.469885	0.452245	0.444207
0.730191	0.711373	0.71852	0.645754			0.463098	0.469885	0.452245	0.444207
0.624631	0.592708	0.677542	0.597775			0.463253	0.471202	0.459918	0.455663
0.624631	0.592708	0.677542	0.597775			0.463253	0.471202	0.459918	0.455663
0.624631	0.592708	0.677542	0.597775			0.463253	0.471202	0.459918	0.455663
0.624631	0.592708	0.677542	0.597775			0.463253	0.471202	0.459918	0.455663
0.624631	0.592708	0.677542	0.597775			0.463253	0.471202	0.459918	0.455663
0.624631	0.592708	0.677542	0.597775			0.463253	0.471202	0.459918	0.455663
0.624631	0.592708	0.677542	0.597775			0.463253	0.471202	0.459918	0.455663
0.624631	0.592708	0.677542	0.597775			0.463253	0.471202	0.459918	0.455663
0.624631	0.592708	0.677542	0.597775			0.463253	0.471202	0.459918	0.455663
0.624631	0.592708	0.677542	0.597775			0.463253	0.471202	0.459918	0.455663
0.624631	0.592708	0.677542	0.597775			0.463253	0.471202	0.459918	0.455663
0.624631	0.592708	0.677542	0.597775			0.463253	0.471202	0.459918	0.455663
0.624631	0.592708	0.677542	0.597775			0.463253	0.471202	0.459918	0.455663
0.624631	0.592708	0.677542	0.597775			0.463253	0.471202	0.459918	0.455663
0.624631	0.592708	0.677542	0.597775			0.463253	0.471202	0.459918	0.455663
0.624631	0.592708	0.677542	0.597775			0.463253	0.471202	0.459918	0.455663
0.624631	0.592708	0.677542	0.597775			0.463253	0.471202	0.459918	0.455663
0.624631	0.592708	0.677542	0.597775			0.463253	0.471202	0.459918	0.455663
0.624631	0.592708	0.677542	0.597775			0.463253	0.471202	0.459918	0.455663
0.624631	0.592708	0.677542	0.597775			0.463253	0.471202	0.459918	0.455663
0.624631	0.592708	0.677542	0.597775			0.463253	0.471202	0.459918	0.455663
0.624631	0.592708	0.677542	0.597775			0.463253	0.471202	0.459918	0.455663
0.624631	0.592708	0.677542	0.597775			0.463253	0.471202	0.459918	0.455663
0.624631	0.592708	0.677542	0.597775			0.463253	0.471202	0.459918	0.455663
0.624631	0.592708	0.677542	0.597775			0.463253	0.471202	0.459918	0.455663
0.624631	0.592708	0.677542	0.597775			0.463253	0.471202	0.459918	0.455663
0.624631	0.592708	0.677542	0.597775			0.463253	0.471202	0.459918	0.455663
0.624631	0.592708	0.677542	0.597775			0.463253	0.471202	0.459918	0.455663
0.624631	0.592708	0.677542	0.597775			0.463253	0.471202	0.459918	0.455663
0.624631	0.592708	0.677542	0.597775			0.463253	0.471202	0.459918	0.455663
0.624631	0.592708	0.677542	0.597775			0.463253	0.471202	0.459918	0.455663
0.624631	0.592708	0.677542	0.597775			0.463253	0.471202	0.459918	0.455663
0.624631	0.592708	0.677542	0.597775			0.463253	0.471202	0.459918	0.455663
0.624631	0.592708	0.677542	0.597775			0.463253	0.471202	0.459918	0.455663
0.624631	0.592708	0.677542	0.597775			0.463253	0.471202	0.459918	0.455663
0.624631	0.592708	0.677542	0.597775			0.463253	0.471202	0.459918	0.455663
0.624631	0.592708	0.677542	0.597775			0.463253	0.471202	0.459918	0.455663
0.624631	0.592708	0.677542	0.597775			0.463253	0.471202	0.459918	0.455663
0.624631	0.592708	0.677542	0.597775			0.463253	0.471202	0.459918	0.455663
0.624631	0.592708	0.677542	0.597775			0.463253	0.471202	0.459918	0.455663
0.624631	0.592708	0.677542	0.597775			0.463253	0.471202	0.459918	0.455663
0.624631	0.592708	0.677542	0.597775			0.463253	0.471202	0.459918	0.455663
0.624631	0.592708	0.677542	0.597775			0.463253	0.471202	0.459918	0.455663
0.624631	0.592708	0.677542	0.597775			0.463253	0.471202	0.459918	0.455663
0.624631	0.592708	0.677542	0.597775			0.463253	0.471202	0.459918	0.455663
0.624631	0.592708	0.677542	0.597775			0.463253	0.471202	0.459918	0.455663
0.624631	0.592708	0.677542	0.597775			0.463253	0.471202	0.459918	0.455663
0.624631	0.592708	0.677542	0.597775			0.463253	0.471202	0.459918	0.455663
0.624631	0.592708	0.677542	0.597775			0.463253	0.471202	0.459918	0.455663
0.624631	0.592708	0.677542	0.597775			0.463253	0.471202	0.459918	0.455663
0.624631	0.592708	0.677542	0.597775			0.463253	0.471202	0.459918	0.455663
0.624631	0.592708	0.677542	0.597775			0.463253	0.471202	0.459918	0.455663
0.624631	0.592708	0.677542	0.597775			0.463253	0.471202	0.459918	0.455663
0.624631	0.592708	0.677542	0.597775			0.463253	0.471202	0.459918	0.455663
0.624631	0.592708	0.677542	0.597775			0.463253	0.471202	0.459918	0.455663
0.624631	0.592708	0.677542	0.597775			0.463253	0.471202	0.459918	0.455663
0.624631	0.592708	0.677542	0.597775			0.463253	0.471202	0.459918	0.455663
0.624631	0.592708	0.677542	0.597775			0.463253	0.471202	0.459918	0.455663
0.624631	0.592708	0.677542	0.597775			0.463253	0.471202	0.459918	0.455663
0.624631	0.592708	0.677542	0.597775			0.463253	0.471202	0.459918	0.455663
0.624631	0.592708	0.677542	0.597775			0.463253	0.471202	0.459918	0.455663
0.624631	0.592708	0.677542	0.597775			0.463253	0.471202	0.459918	0.455663
0.624631	0.592708	0.677542	0.597775			0.463253	0.471202	0.459918	0.455663
0.624631	0.592708	0.677542	0.597775			0.463253	0.471202	0.459918	0.455663
0.624631	0.592708	0.677542	0.597775			0.463253	0.471202	0.459918	0.455663
0.624631	0.592708	0.677542	0.597775			0.463253	0.471202	0.459918	0.455663
0.624631	0.592708	0.677542	0.597775			0.463253	0.471202	0.459918	0.455663
0.624631	0.592708	0.677542	0.597775			0.463253	0.471202	0.459918	0.455663
0.624631	0.592708	0.677542	0.597775			0.463253	0.471202	0.459918	0.455663
0.624631	0.592708	0.677542	0.597775			0.463253	0.471202	0.459918	0.455663
0.624631	0.592708	0.677542	0.597775			0.463253	0.471202	0.459918	0.455663
0.624631	0.592708	0.677542	0.597775			0.463253	0.471202	0.459918	0.455663
0.624631	0.592708	0.677542	0.597775			0.463253	0.471202	0.459918	0.455663
0.624631	0.592708	0.677542	0.597775			0.463253	0.471202	0.459918	0.455663
0.624631	0.592708	0.677542	0.597775			0.463253	0.471202	0.459918	0.455663
0.624631	0.592708	0.677542	0.597775			0.463253	0.471202	0.459918	0.455663
0.624631	0.592708	0.677542	0.597775			0.463253	0.471202	0.459918	0.455663
0.504062	0.610828	0.627407	0.591473			0.477705	0.486039	0.474142	0.458274
0.504062	0.610828	0.627407	0.591473			0.477705	0.486039	0.474142	0.458274
0.504062	0.610828	0.627407	0.591473			0.477705	0.486039	0.474142	0.458274
0.504062	0.610828	0.627407	0.591473			0.477705	0.486039	0.474142	0.458274
0.504062	0.610828	0.627407	0.591473			0.477705	0.486039	0.474142	0.458274
0.504062	0.610828	0.627407	0.591473			0.477705	0.486039	0.474142	0.458274
0.504062	0.610828	0.627407	0.591473			0.477705	0.486039	0.474142	0.458274
0.504062	0.610828	0.627407	0.591473			0.477705	0.486039	0.474142	0.458274
0.504062	0.610828	0.627407	0.591473			0.477705	0.486039	0.474142	0.458274
0.504062	0.610828	0.627407	0.591473			0.477705	0.486039	0.474142	0.458274
0.504062	0.610828	0.627407	0.591473			0.477705	0.486039	0.474142	0.458274
0.504062	0.610828	0.627407	0.591473			0.477705	0.486039	0.474142	0.458274
0.504062	0.610828	0.627407	0.591473			0.477705	0.486039	0.474142	0.458274
0.504062	0.610828	0.627407	0.591473			0.477705	0.486039	0.474142	0.458274
0.504062	0.610828	0.627407	0.591473			0.477705	0.486039	0.474142	0.458274
0.504062	0.610828	0.627407	0.591473			0.477705	0.486039	0.474142	0.458274
0.504062	0.610828	0.627407	0.591473			0.477705	0.486039	0.474142	0.458274
0.504062	0.610828	0.627407	0.591473			0.477705	0.486039	0.474142	0.458274
0.504062	0.610828	0.627407	0.591473			0.477705	0.486039	0.474142	0.458274
0.504062	0.610828	0.627407	0.591473			0.477705	0.486039	0.474142	0.458274
0.504062	0.610828	0.627407	0.591473			0.477705	0.486039	0.474142	0.458274
0.504062	0.610828	0.627407	0.591473			0.477705	0.486039	0.474142	0.458274
0.504062	0.610828	0.627407	0.591473			0.477705	0.486039	0.474142	0.458274
0.504062	0.610828	0.627407	0.591473			0.477705	0.486039	0.474142	0.458274
0.504062	0.610828	0.627407	0.591473			0.477705	0.486039	0.474142	0.458274
0.504062	0.610828	0.627407	0.591473			0.477705	0.486039	0.474142	0.458274
0.504062	0.610828	0.627407	0.591473			0.477705	0.486039	0.474142	0.458274
0.504062	0.610828	0.627407	0.591473			0.477705	0.486039	0.474142	0.458274
0.504062	0.610828	0.627407	0.591473			0.477705	0.486039	0.474142	0.458274
0.504062	0.610828	0.627407	0.591473			0.477705	0.486039	0.474142	0.458274
0.504062	0.610828	0.627407	0.591473			0.477705	0.486039	0.474142	0.458274
0.504062	0.610828	0.627407	0.591473			0.477705	0.486039	0.474142	0.458274
0.504062	0.610828	0.627407	0.591473			0.477705	0.486039	0.474142	0.458274
0.504062	0.610828	0.627407	0.591473			0.477705	0.486039	0.474142	0.458274
0.504062	0.610828	0.627407	0.591473			0.477705	0.486039	0.474142	0.458274
0.504062	0.610828	0.627407	0.591473			0.477705	0.486039	0.474142	0.458274
0.504062	0.610828	0.627407	0.591473			0.477705	0.486039	0.474142	0.458274
0.504062	0.610828	0.627407	0.591473			0.477705	0.486039	0.474142	0.458274
0.504062	0.610828	0.627407	0.591473			0.477705	0.486039	0.474142	0.458274
0.504062	0.610828	0.627407	0.591473			0.477705	0.486039	0.474142	0.458274
0.504062	0.610828	0.627407	0.591473			0.477705	0.486039	0.474142	0.458274
0.504062	0.610828	0.627407	0.591473			0.477705	0.486039	0.474142	0.458274
0.504062	0.610828	0.627407	0.591473			0.477705	0.486039	0.474142	0.458274
0.504062	0.610828	0.627407	0.591473			0.477705	0.486039	0.474142	0.458274
0.504062	0.610828	0.627407	0.591473			0.477705	0.486039	0.474142	0.458274
0.504062	0.610828	0.627407	0.591473			0.477705	0.486039	0.474142	0.458274
0.51386	0.579157	0.621773	0.596678			0.484703	0.485608	0.474389	0.463051
0.51386	0.579157	0.621773	0.596678			0.484703	0.485608	0.474389	0.463051
0.51386	0.579157	0.621773	0.596678			0.484703	0.485608	0.474389	0.463051
0.51386	0.579157	0.621773	0.596678			0.484703	0.485608	0.474389	0.463051
0.51386	0.579157	0.621773	0.596678			0.484703	0.485608	0.474389	0.463051
0.51386	0.579157	0.621773	0.596678			0.484703	0.485608	0.474389	0.463051
0.51386	0.579157	0.621773	0.596678			0.484703	0.485608	0.474389	0.463051
0.51386	0.579157	0.621773	0.596678			0.484703	0.485608	0.474389	0.463051
0.51386	0.579157	0.621773	0.596678			0.484703	0.485608	0.474389	0.463051
0.51386	0.579157	0.621773	0.596678			0.484703	0.485608	0.474389	0.463051
0.51386	0.579157	0.621773	0.596678			0.484703	0.485608	0.474389	0.463051
0.51386	0.579157	0.621773	0.596678			0.484703	0.485608	0.474389	0.463051
0.51386	0.579157	0.621773	0.596678			0.484703	0.485608	0.474389	0.463051
0.51386	0.579157	0.621773	0.596678			0.484703	0.485608	0.474389	0.463051
0.51386	0.579157	0.621773	0.596678			0.484703	0.485608	0.474389	0.463051
0.51386	0.579157	0.621773	0.596678			0.484703	0.485608	0.474389	0.463051
0.51386	0.579157	0.621773	0.596678			0.484703	0.485608	0.474389	0.463051
0.51386	0.579157	0.621773	0.596678			0.484703	0.485608	0.474389	0.463051
0.51386	0.579157	0.621773	0.596678			0.484703	0.485608	0.474389	0.463051
0.51386	0.579157	0.621773	0.596678			0.484703	0.485608	0.474389	0.463051
0.51386	0.579157	0.621773	0.596678			0.484703	0.485608	0.474389	0.463051
0.51386	0.579157	0.621773	0.596678			0.484703	0.485608	0.474389	0.463051
0.51386	0.579157	0.621773	0.596678			0.484703	0.485608	0.474389	0.463051
0.51386	0.579157	0.621773	0.596678			0.484703	0.485608	0.474389	0.463051
0.51386	0.579157	0.621773	0.596678			0.484703	0.485608	0.474389	0.463051
0.51386	0.579157	0.621773	0.596678			0.484703	0.485608	0.474389	0.463051
0.51386	0.579157	0.621773	0.596678			0.484703	0.485608	0.474389	0.463051
0.51386	0.579157	0.621773	0.596678			0.484703	0.485608	0.474389	0.463051
0.51386	0.579157	0.621773	0.596678			0.484703	0.485608	0.474389	0.463051
0.51386	0.579157	0.621773	0.596678			0.484703	0.485608	0.474389	0.463051
0.51386	0.579157	0.621773	0.596678			0.484703	0.485608	0.474389	0.463051
0.51386	0.579157	0.621773	0.596678			0.484703	0.485608	0.474389	0.463051
0.51386	0.579157	0.621773	0.596678			0.484703	0.485608	0.474389	0.463051
0.51386	0.579157	0.621773	0.596678			0.484703	0.485608	0.474389	0.463051
0.51386	0.579157	0.621773	0.596678			0.484703	0.485608	0.474389	0.463051
0.51386	0.579157	0.621773	0.596678			0.484703	0.485608	0.474389	0.463051
0.51386	0.579157	0.621773	0.596678			0.484703	0.485608	0.474389	0.463051
0.51386	0.579157	0.621773	0.596678			0.484703	0.485608	0.474389	0.463051
0.51386	0.579157	0.621773	0.596678			0.484703	0.485608	0.474389	0.463051
0.51386	0.579157	0.621773	0.596678			0.484703	0.485608	0.474389	0.463051
0.51386	0.579157	0.621773	0.596678			0.484703	0.485608	0.474389	0.463051
0.51386	0.579157	0.621773	0.596678			0.484703	0.485608	0.474389	0.463051
0.51386	0.579157	0.621773	0.596678			0.484703	0.485608	0.474389	0.463051
0.51386	0.579157	0.621773	0.596678			0.484703	0.485608	0.474389	0.463051
0.51386	0.579157	0.621773	0.596678			0.484703	0.485608	0.474389	0.463051
0.51386	0.579157	0.621773	0.596678			0.484703	0.485608	0.474389	0.463051
0.51386	0.579157	0.621773	0.596678			0.484703	0.485608	0.474389	0.463051
0.510001	0.542062	0.554659	0.572467			0.475481	0.489805	0.481149	0.470584
0.510001	0.542062	0.554659	0.572467			0.475481	0.489805	0.481149	0.470584
0.510001	0.542062	0.554659	0.572467			0.475481	0.489805	0.481149	0.470584
0.510001	0.542062	0.554659	0.572467			0.475481	0.489805	0.481149	0.470584
0.510001	0.542062	0.554659	0.572467			0.475481	0.489805	0.481149	0.470584
0.510001	0.542062	0.554659	0.572467			0.475481	0.489805	0.481149	0.470584
0.510001	0.542062	0.554659	0.572467			0.475481	0.489805	0.481149	0.470584
0.510001	0.542062	0.554659	0.572467			0.475481	0.489805	0.481149	0.470584
0.510001	0.542062	0.554659	0.572467			0.475481	0.489805	0.481149	0.470584
0.510001	0.542062	0.554659	0.572467			0.475481	0.489805	0.481149	0.470584
0.510001	0.542062	0.554659	0.572467			0.475481	0.489805	0.481149	0.470584
0.510001	0.542062	0.554659	0.572467			0.475481	0.489805	0.481149	0.470584
0.510001	0.542062	0.554659	0.572467			0.475481	0.489805	0.481149	0.470584
0.510001	0.542062	0.554659	0.572467			0.475481	0.489805	0.481149	0.470584
0.510001	0.542062	0.554659	0.572467			0.475481	0.489805	0.481149	0.470584
0.510001	0.542062	0.554659	0.572467			0.475481	0.489805	0.481149	0.470584
0.510001	0.542062	0.554659	0.572467			0.475481	0.489805	0.481149	0.470584
0.510001	0.542062	0.554659	0.572467			0.475481	0.489805	0.481149	0.470584
0.510001	0.542062	0.554659	0.572467			0.475481	0.489805	0.481149	0.470584
0.510001	0.542062	0.554659	0.572467			0.475481	0.489805	0.481149	0.470584
0.510001	0.542062	0.554659	0.572467			0.475481	0.489805	0.481149	0.470584
0.510001	0.542062	0.554659	0.572467			0.475481	0.489805	0.481149	0.470584
0.510001	0.542062	0.554659	0.572467			0.475481	0.489805	0.481149	0.470584
0.510001	0.542062	0.554659	0.572467			0.475481	0.489805	0.481149	0.470584
0.510001	0.542062	0.554659	0.572467			0.475481	0.489805	0.481149	0.470584
0.510001	0.542062	0.554659	0.572467			0.475481	0.489805	0.481149	0.470584
0.4416	0.508722	0.598282	0.567931			0.470098	0.48948	0.48499	0.470265
0.4416	0.508722	0.598282	0.567931			0.470098	0.48948	0.48499	0.470265
0.4416	0.508722	0.598282	0.567931			0.470098	0.48948	0.48499	0.470265
0.4416	0.508722	0.598282	0.567931			0.470098	0.48948	0.48499	0.470265
0.4416	0.508722	0.598282	0.567931			0.470098	0.48948	0.48499	0.470265
0.4416	0.508722	0.598282	0.567931			0.470098	0.48948	0.48499	0.470265
0.4416	0.508722	0.598282	0.567931			0.470098	0.48948	0.48499	0.470265
0.4416	0.508722	0.598282	0.567931			0.470098	0.48948	0.48499	0.470265
0.4416	0.508722	0.598282	0.567931			0.470098	0.48948	0.48499	0.470265
0.4416	0.508722	0.598282	0.567931			0.470098	0.48948	0.48499	0.470265
0.4416	0.508722	0.598282	0.567931			0.470098	0.48948	0.48499	0.470265
0.4416	0.508722	0.598282	0.567931			0.470098	0.48948	0.48499	0.470265
0.4416	0.508722	0.598282	0.567931			0.470098	0.48948	0.48499	0.470265
0.4416	0.508722	0.598282	0.567931			0.470098	0.48948	0.48499	0.470265
0.4416	0.508722	0.598282	0.567931			0.470098	0.48948	0.48499	0.470265
0.4416	0.508722	0.598282	0.567931			0.470098	0.48948	0.48499	0.470265
0.4416	0.508722	0.598282	0.567931			0.470098	0.48948	0.48499	0.470265
0.4416	0.508722	0.598282	0.567931			0.470098	0.48948	0.48499	0.470265
0.4416	0.508722	0.598282	0.567931			0.470098	0.48948	0.48499	0.470265
0.4416	0.508722	0.598282	0.567931			0.470098	0.48948	0.48499	0.470265
0.4416	0.508722	0.598282	0.567931			0.470098	0.48948	0.48499	0.470265
0.4416	0.508722	0.598282	0.567931			0.470098	0.48948	0.48499	0.470265
0.4416	0.508722	0.598282	0.567931			0.470098	0.48948	0.48499	0.470265
0.4416	0.508722	0.598282	0.567931			0.470098	0.48948	0.48499	0.470265
0.4416	0.508722	0.598282	0.567931			0.470098	0.48948	0.48499	0.470265
0.4416	0.508722	0.598282	0.567931			0.470098	0.48948	0.48499	0.470265
0.4416	0.508722	0.598282	0.567931			0.470098	0.48948	0.48499	0.470265
0.4416	0.508722	0.598282	0.567931			0.470098	0.48948	0.48499	0.470265
0.4416	0.508722	0.598282	0.567931			0.470098	0.48948	0.48499	0.470265
0.4416	0.508722	0.598282	0.567931			0.470098	0.48948	0.48499	0.470265
0.4416	0.508722	0.598282	0.567931			0.470098	0.48948	0.48499	0.470265
0.4416	0.508722	0.598282	0.567931			0.470098	0.48948	0.48499	0.470265
0.4416	0.508722	0.598282	0.567931			0.470098	0.48948	0.48499	0.470265
0.4416	0.508722	0.598282	0.567931			0.470098	0.48948	0.48499	0.470265
0.4416	0.508722	0.598282	0.567931			0.470098	0.48948	0.48499	0.470265
0.4416	0.508722	0.598282	0.567931			0.470098	0.48948	0.48499	0.470265
0.4416	0.508722	0.598282	0.567931			0.470098	0.48948	0.48499	0.470265
0.4416	0.508722	0.598282	0.567931			0.470098	0.48948	0.48499	0.470265
0.4416	0.508722	0.598282	0.567931			0.470098	0.48948	0.48499	0.470265
0.4416	0.508722	0.598282	0.567931			0.470098	0.48948	0.48499	0.470265
0.4416	0.508722	0.598282	0.567931			0.470098	0.48948	0.48499	0.470265
0.4416	0.508722	0.598282	0.567931			0.470098	0.48948	0.48499	0.470265
0.4416	0.508722	0.598282	0.567931			0.470098	0.48948	0.48499	0.470265
0.4416	0.508722	0.598282	0.567931			0.470098	0.48948	0.48499	0.470265
0.4416	0.508722	0.598282	0.567931			0.470098	0.48948	0.48499	0.470265
0.4416	0.508722	0.598282	0.567931			0.470098	0.48948	0.48499	0.470265
0.4416	0.508722	0.598282	0.567931			0.470098	0.48948	0.48499	0.470265
0.4416	0.508722	0.598282	0.567931			0.470098	0.48948	0.48499	0.470265
0.4416	0.508722	0.598282	0.567931			0.470098	0.48948	0.48499	0.470265
0.4416	0.508722	0.598282	0.567931			0.470098	0.48948	0.48499	0.470265
0.4416	0.508722	0.598282	0.567931			0.470098	0.48948	0.48499	0.470265
0.4416	0.508722	0.598282	0.567931			0.470098	0.48948	0.48499	0.470265
0.493943	0.565382	0.667763	0.647251			0.467673	0.485065	0.481783	0.469036
0.493943	0.565382	0.667763	0.647251			0.467673	0.485065	0.481783	0.469036
0.493943	0.565382	0.667763	0.647251			0.467673	0.485065	0.481783	0.469036
0.493943	0.565382	0.667763	0.647251			0.467673	0.485065	0.481783	0.469036
0.493943	0.565382	0.667763	0.647251			0.467673	0.485065	0.481783	0.469036
0.493943	0.565382	0.667763	0.647251			0.467673	0.485065	0.481783	0.469036
0.493943	0.565382	0.667763	0.647251			0.467673	0.485065	0.481783	0.469036
0.493943	0.565382	0.667763	0.647251			0.467673	0.485065	0.481783	0.469036
0.493943	0.565382	0.667763	0.647251			0.467673	0.485065	0.481783	0.469036
0.493943	0.565382	0.667763	0.647251			0.467673	0.485065	0.481783	0.469036
0.493943	0.565382	0.667763	0.647251			0.467673	0.485065	0.481783	0.469036
0.493943	0.565382	0.667763	0.647251			0.467673	0.485065	0.481783	0.469036
0.493943	0.565382	0.667763	0.647251			0.467673	0.485065	0.481783	0.469036
0.493943	0.565382	0.667763	0.647251			0.467673	0.485065	0.481783	0.469036
0.493943	0.565382	0.667763	0.647251			0.467673	0.485065	0.481783	0.469036
0.493943	0.565382	0.667763	0.647251			0.467673	0.485065	0.481783	0.469036
0.493943	0.565382	0.667763	0.647251			0.467673	0.485065	0.481783	0.469036
0.493943	0.565382	0.667763	0.647251			0.467673	0.485065	0.481783	0.469036
0.493943	0.565382	0.667763	0.647251			0.467673	0.485065	0.481783	0.469036
0.493943	0.565382	0.667763	0.647251			0.467673	0.485065	0.481783	0.469036
0.493943	0.565382	0.667763	0.647251			0.467673	0.485065	0.481783	0.469036
0.493943	0.565382	0.667763	0.647251			0.467673	0.485065	0.481783	0.469036
0.493943	0.565382	0.667763	0.647251			0.467673	0.485065	0.481783	0.469036
0.493943	0.565382	0.667763	0.647251			0.467673	0.485065	0.481783	0.469036
0.493943	0.565382	0.667763	0.647251			0.467673	0.485065	0.481783	0.469036
0.493943	0.565382	0.667763	0.647251			0.467673	0.485065	0.481783	0.469036
0.493943	0.565382	0.667763	0.647251			0.467673	0.485065	0.481783	0.469036
0.493943	0.565382	0.667763	0.647251			0.467673	0.485065	0.481783	0.469036
0.493943	0.565382	0.667763	0.647251			0.467673	0.485065	0.481783	0.469036
0.493943	0.565382	0.667763	0.647251			0.467673	0.485065	0.481783	0.469036
0.493943	0.565382	0.667763	0.647251			0.467673	0.485065	0.481783	0.469036
0.493943	0.565382	0.667763	0.647251			0.467673	0.485065	0.481783	0.469036
0.493943	0.565382	0.667763	0.647251			0.467673	0.485065	0.481783	0.469036
0.493943	0.565382	0.667763	0.647251			0.467673	0.485065	0.481783	0.469036
0.493943	0.565382	0.667763	0.647251			0.467673	0.485065	0.481783	0.469036
0.493943	0.565382	0.667763	0.647251			0.467673	0.485065	0.481783	0.469036
0.493943	0.565382	0.667763	0.647251			0.467673	0.485065	0.481783	0.469036
0.493943	0.565382	0.667763	0.647251			0.467673	0.485065	0.481783	0.469036
0.493943	0.565382	0.667763	0.647251			0.467673	0.485065	0.481783	0.469036
0.493943	0.565382	0.667763	0.647251			0.467673	0.485065	0.481783	0.469036
0.493943	0.565382	0.667763	0.647251			0.467673	0.485065	0.481783	0.469036
0.493943	0.565382	0.667763	0.647251			0.467673	0.485065	0.481783	0.469036
0.493943	0.565382	0.667763	0.647251			0.467673	0.485065	0.481783	0.469036
0.493943	0.565382	0.667763	0.647251			0.467673	0.485065	0.481783	0.469036
0.493943	0.565382	0.667763	0.647251			0.467673	0.485065	0.481783	0.469036
0.493943	0.565382	0.667763	0.647251			0.467673	0.485065	0.481783	0.469036
0.493943	0.565382	0.667763	0.647251			0.467673	0.485065	0.481783	0.469036
0.493943	0.565382	0.667763	0.647251			0.467673	0.485065	0.481783	0.469036
0.493943	0.565382	0.667763	0.647251			0.467673	0.485065	0.481783	0.469036
0.493943	0.565382	0.667763	0.647251			0.467673	0.485065	0.481783	0.469036
0.493943	0.565382	0.667763	0.647251			0.467673	0.485065	0.481783	0.469036
0.493943	0.565382	0.667763	0.647251			0.467673	0.485065	0.481783	0.469036
0.493943	0.565382	0.667763	0.647251			0.467673	0.485065	0.481783	0.469036
0.493943	0.565382	0.667763	0.647251			0.467673	0.485065	0.481783	0.469036
0.493943	0.565382	0.667763	0.647251			0.467673	0.485065	0.481783	0.469036
0.493943	0.565382	0.667763	0.647251			0.467673	0.485065	0.481783	0.469036
0.493943	0.565382	0.667763	0.647251			0.467673	0.485065	0.481783	0.469036
0.493943	0.565382	0.667763	0.647251			0.467673	0.485065	0.481783	0.469036
0.493943	0.565382	0.667763	0.647251			0.467673	0.485065	0.481783	0.469036
0.493943	0.565382	0.667763	0.647251			0.467673	0.485065	0.481783	0.469036
0.493943	0.565382	0.667763	0.647251			0.467673	0.485065	0.481783	0.469036
0.493943	0.565382	0.667763	0.647251			0.467673	0.485065	0.481783	0.469036
0.493943	0.565382	0.667763	0.647251			0.467673	0.485065	0.481783	0.469036
0.493943	0.565382	0.667763	0.647251			0.467673	0.485065	0.481783	0.469036
0.493943	0.565382	0.667763	0.647251			0.467673	0.485065	0.481783	0.469036
0.493943	0.565382	0.667763	0.647251			0.467673	0.485065	0.481783	0.469036
0.493943	0.565382	0.667763	0.647251			0.467673	0.485065	0.481783	0.469036
0.493943	0.565382	0.667763	0.647251			0.467673	0.485065	0.481783	0.469036
0.493943	0.565382	0.667763	0.647251			0.467673	0.485065	0.481783	0.469036
0.493943	0.565382	0.667763	0.647251			0.467673	0.485065	0.481783	0.469036
0.493943	0.565382	0.667763	0.647251			0.467673	0.485065	0.481783	0.469036
0.493943	0.565382	0.667763	0.647251			0.467673	0.485065	0.481783	0.469036
0.493943	0.565382	0.667763	0.647251			0.467673	0.485065	0.481783	0.469036
0.493943	0.565382	0.667763	0.647251			0.467673	0.485065	0.481783	0.469036
0.493943	0.565382	0.667763	0.647251			0.467673	0.485065	0.481783	0.469036
0.493943	0.565382	0.667763	0.647251			0.467673	0.485065	0.481783	0.469036
0.493943	0.565382	0.667763	0.647251			0.467673	0.485065	0.481783	0.469036
0.493943	0.565382	0.667763	0.647251			0.467673	0.485065	0.481783	0.469036
0.493943	0.565382	0.667763	0.647251			0.467673	0.485065	0.481783	0.469036
0.493943	0.565382	0.667763	0.647251			0.467673	0.485065	0.481783	0.469036
0.493943	0.565382	0.667763	0.647251			0.467673	0.485065	0.481783	0.469036
0.493943	0.565382	0.667763	0.647251			0.467673	0.485065	0.481783	0.469036
0.493943	0.565382	0.667763	0.647251			0.467673	0.485065	0.481783	0.469036
0.493943	0.565382	0.667763	0.647251			0.467673	0.485065	0.481783	0.469036
0.493943	0.565382	0.667763	0.647251			0.467673	0.485065	0.481783	0.469036
0.493943	0.565382	0.667763	0.647251			0.467673	0.485065	0.481783	0.469036
0.493943	0.565382	0.667763	0.647251			0.467673	0.485065	0.481783	0.469036
0.493943	0.565382	0.667763	0.647251			0.467673	0.485065	0.481783	0.469036
0.493943	0.565382	0.667763	0.647251			0.467673	0.485065	0.481783	0.469036
0.493943	0.565382	0.667763	0.647251			0.467673	0.485065	0.481783	0.469036
0.493943	0.565382	0.667763	0.647251			0.467673	0.485065	0.481783	0.469036
