# Supplementary material for: The effective connectome over a century of human life
Source: Commun Biol. 2025 Nov 24;8:1638. doi: 10.1038/s42003-025-08970-4 (PMC12644845; doi:10.1038/s42003-025-08970-4)
Supplement: Supplementary file 6 — Supplementary Data 3 [file 42003_2025_8970_MOESM6_ESM.xlsx]

## Sheet: Sheet1
Supplementary Data 3. Developmental patterns of nodal effective connectivity strength (ECS) (source data for Figure 3)
Sheet 1: Nodal ECS traces organized by five clusters (Fig. 3a)
Sheet 2: Distribution of clusters among 400 regions (Fig. 3b); Distribtuion of clusters in each network (Fig. 3c); Peak age of nodal ECS in each network (Fig. 3e)
Sheet 3: Correlation matrix of nodal ECS (Fig. 3d)
Cluster 1: column 1-111; Cluster 2: column 112-164; Cluster 3: column 165-229; Cluster 4: column 230-296; Cluster 5: column 297-400
0.298211	0.283892	0.289583	0.258082	0.328865	0.240538	0.241429	0.252857	0.264305	0.293234	0.303184	0.283607	0.388886	0.311959	0.26071	0.243824	0.235062	0.331554	0.314635	0.33723	0.338713	0.33516	0.300301	0.303549	0.27547	0.279551	0.325639	0.226069	0.290542	0.268456	0.268003	0.276556	0.360225	0.372916	0.292355	0.277396	0.274882	0.303695	0.334408	0.359917	0.315811	0.317049	0.402798	0.25286	0.305047	0.258092	0.300112	0.265787	0.216589	0.266788
0.298084	0.283693	0.289428	0.258	0.327759	0.239803	0.241384	0.252691	0.261461	0.292594	0.300225	0.283389	0.386411	0.30915	0.259968	0.243144	0.234859	0.330773	0.313395	0.335865	0.33784	0.334452	0.299427	0.30327	0.275181	0.277292	0.324641	0.225765	0.290258	0.26817	0.265066	0.276255	0.355939	0.370714	0.291527	0.276154	0.274402	0.301538	0.33353	0.357588	0.315052	0.315926	0.402099	0.252648	0.304331	0.25816	0.299041	0.264778	0.21613	0.266164
0.297957	0.283494	0.289273	0.257919	0.326652	0.239069	0.241339	0.252525	0.258616	0.291955	0.297265	0.283171	0.383936	0.30634	0.259227	0.242464	0.234655	0.329992	0.312154	0.3345	0.336966	0.333744	0.298553	0.302992	0.274892	0.275033	0.323644	0.225461	0.289974	0.267883	0.26213	0.275954	0.351654	0.368512	0.290699	0.274912	0.273923	0.299382	0.332653	0.35526	0.314293	0.314803	0.4014	0.252436	0.303615	0.258227	0.29797	0.263769	0.215671	0.26554
0.29783	0.283294	0.289119	0.257838	0.325546	0.238335	0.241294	0.252359	0.255772	0.291315	0.294306	0.282953	0.381461	0.303531	0.258486	0.241784	0.234452	0.32921	0.310913	0.333135	0.336092	0.333035	0.297679	0.302713	0.274603	0.272775	0.322647	0.225157	0.28969	0.267597	0.259194	0.275654	0.347369	0.36631	0.289872	0.273671	0.273444	0.297225	0.331776	0.352932	0.313534	0.313681	0.400701	0.252224	0.3029	0.258295	0.296899	0.26276	0.215212	0.264916
0.297704	0.283095	0.288964	0.257757	0.324439	0.237601	0.241249	0.252193	0.252929	0.290676	0.291347	0.282734	0.378986	0.300723	0.257744	0.241104	0.234248	0.328429	0.309672	0.33177	0.335219	0.332327	0.296805	0.302435	0.274315	0.270516	0.32165	0.224853	0.289406	0.26731	0.256258	0.275353	0.343085	0.364108	0.289044	0.272429	0.272965	0.295069	0.330899	0.350604	0.312775	0.312558	0.400003	0.252012	0.302184	0.258362	0.295828	0.261751	0.214753	0.264292
0.297577	0.282896	0.28881	0.257676	0.323333	0.236867	0.241204	0.252027	0.250086	0.290037	0.288388	0.282516	0.376512	0.297916	0.257003	0.240424	0.234045	0.327648	0.308431	0.330406	0.334345	0.33162	0.295932	0.302156	0.274026	0.268257	0.320654	0.224549	0.289122	0.267024	0.253323	0.275053	0.338802	0.361906	0.288217	0.271188	0.272486	0.292913	0.330022	0.348277	0.312016	0.311436	0.399304	0.2518	0.301468	0.258429	0.294758	0.260743	0.214294	0.263668
0.29745	0.282696	0.288655	0.257595	0.322227	0.236133	0.241159	0.251861	0.247245	0.289397	0.285429	0.282298	0.374039	0.295109	0.256262	0.239744	0.233841	0.326868	0.307191	0.329042	0.333472	0.330912	0.295059	0.301878	0.273737	0.265998	0.319657	0.224245	0.288838	0.266738	0.250389	0.274752	0.334521	0.359705	0.287389	0.269947	0.272007	0.290757	0.329145	0.345952	0.311258	0.310313	0.398605	0.251588	0.300752	0.258497	0.293687	0.259734	0.213835	0.263044
0.297323	0.282497	0.2885	0.257514	0.321122	0.235399	0.241113	0.251695	0.244406	0.288758	0.282471	0.28208	0.371568	0.292306	0.255521	0.239065	0.233638	0.326088	0.305952	0.327678	0.332599	0.330205	0.294188	0.301599	0.273448	0.26374	0.318662	0.223941	0.288554	0.266451	0.247457	0.274452	0.330244	0.357504	0.286562	0.268707	0.271528	0.288603	0.328269	0.343629	0.310499	0.309192	0.397907	0.251375	0.300037	0.258564	0.292617	0.258725	0.213376	0.26242
0.297196	0.282297	0.288346	0.257434	0.320018	0.234665	0.241068	0.251529	0.24157	0.288119	0.279514	0.281862	0.369099	0.289504	0.25478	0.238386	0.233434	0.325309	0.304713	0.326315	0.331726	0.329498	0.293317	0.301321	0.27316	0.261482	0.317667	0.223637	0.28827	0.266165	0.244528	0.274151	0.325971	0.355304	0.285735	0.267468	0.27105	0.28645	0.327393	0.341308	0.30974	0.308071	0.397209	0.251162	0.299321	0.258632	0.291547	0.257717	0.212917	0.261797
0.297068	0.282098	0.288191	0.257354	0.318914	0.233931	0.241023	0.251363	0.238737	0.28748	0.276558	0.281644	0.366632	0.286706	0.254039	0.237707	0.23323	0.324531	0.303475	0.324953	0.330853	0.328793	0.292448	0.301043	0.272871	0.259224	0.316673	0.223334	0.287986	0.265879	0.241601	0.27385	0.321703	0.353105	0.284908	0.266229	0.270571	0.284298	0.326518	0.33899	0.308982	0.30695	0.396511	0.250948	0.298605	0.258699	0.290477	0.256709	0.212458	0.261173
0.296941	0.281898	0.288036	0.257274	0.317812	0.233198	0.240978	0.251197	0.235909	0.286841	0.273604	0.281426	0.364168	0.283912	0.253299	0.237029	0.233025	0.323754	0.302238	0.323593	0.329981	0.328088	0.291581	0.300765	0.272582	0.256967	0.31568	0.22303	0.287703	0.265593	0.238679	0.27355	0.317441	0.350906	0.284081	0.264992	0.270093	0.282149	0.325644	0.336676	0.308224	0.305831	0.395814	0.250734	0.29789	0.258767	0.289408	0.255701	0.211999	0.26055
0.296813	0.281698	0.287882	0.257194	0.316711	0.232465	0.240933	0.25103	0.233085	0.286203	0.270651	0.281209	0.361708	0.281123	0.252559	0.236352	0.232821	0.322979	0.301003	0.322233	0.329109	0.327384	0.290716	0.300487	0.272293	0.25471	0.314688	0.222727	0.287419	0.265306	0.23576	0.273249	0.313188	0.348709	0.283255	0.263757	0.269616	0.280001	0.324771	0.334367	0.307467	0.304712	0.395117	0.250518	0.297175	0.258834	0.28834	0.254694	0.21154	0.259928
0.296685	0.281498	0.287727	0.257116	0.315611	0.231731	0.240887	0.250864	0.230267	0.285565	0.267699	0.280991	0.359253	0.27834	0.251819	0.235676	0.232616	0.322205	0.299769	0.320875	0.328237	0.326681	0.289854	0.300209	0.272005	0.252454	0.313698	0.222424	0.287136	0.26502	0.232847	0.272948	0.308942	0.346513	0.282429	0.262523	0.269139	0.277857	0.323898	0.332063	0.306709	0.303594	0.39442	0.250302	0.296459	0.258902	0.287272	0.253686	0.211082	0.259306
0.296557	0.281298	0.287573	0.257037	0.314513	0.230999	0.240842	0.250699	0.227455	0.284927	0.26475	0.280773	0.356801	0.275562	0.251079	0.235001	0.23241	0.321434	0.298537	0.319519	0.327366	0.32598	0.288994	0.299932	0.271716	0.250198	0.31271	0.222121	0.286852	0.264735	0.229939	0.272648	0.304706	0.344318	0.281603	0.261292	0.268662	0.275715	0.323027	0.329765	0.305953	0.302478	0.393724	0.250084	0.295744	0.258969	0.286205	0.25268	0.210623	0.258684
0.296429	0.281097	0.287418	0.25696	0.313417	0.230266	0.240797	0.250533	0.22465	0.28429	0.261803	0.280556	0.354355	0.272791	0.25034	0.234327	0.232205	0.320664	0.297306	0.318164	0.326496	0.32528	0.288137	0.299655	0.271427	0.247944	0.311724	0.221819	0.286569	0.264449	0.227038	0.272347	0.300481	0.342125	0.280778	0.260062	0.268186	0.273576	0.322158	0.327473	0.305196	0.301363	0.393028	0.249865	0.295029	0.259036	0.285138	0.251673	0.210165	0.258063
0.2963	0.280897	0.287264	0.256883	0.312323	0.229534	0.240752	0.250367	0.221853	0.283653	0.258859	0.280338	0.351915	0.270028	0.249602	0.233654	0.231999	0.319897	0.296078	0.316812	0.325626	0.324582	0.287284	0.299378	0.271138	0.24569	0.310739	0.221516	0.286286	0.264163	0.224143	0.272046	0.296268	0.339934	0.279954	0.258835	0.267711	0.271441	0.321289	0.325189	0.30444	0.30025	0.392333	0.249645	0.294315	0.259104	0.284073	0.250668	0.209706	0.257443
0.296171	0.280696	0.287109	0.256807	0.311231	0.228803	0.240706	0.250201	0.219064	0.283016	0.255917	0.280121	0.349481	0.267273	0.248864	0.232982	0.231792	0.319132	0.294852	0.315461	0.324757	0.323886	0.286435	0.299102	0.270849	0.243437	0.309758	0.221214	0.286004	0.263878	0.221256	0.271745	0.292068	0.337745	0.27913	0.257611	0.267236	0.269309	0.320423	0.322912	0.303685	0.299139	0.391639	0.249423	0.2936	0.259171	0.283008	0.249662	0.209248	0.256824
0.296041	0.280495	0.286955	0.256731	0.310142	0.228071	0.240661	0.250035	0.216285	0.28238	0.252979	0.279904	0.347054	0.264528	0.248126	0.232312	0.231585	0.31837	0.293629	0.314114	0.323889	0.323191	0.28559	0.298826	0.270561	0.241186	0.308778	0.220913	0.285721	0.263592	0.218377	0.271444	0.287883	0.335558	0.278306	0.25639	0.266762	0.267182	0.319558	0.320645	0.302931	0.298029	0.390946	0.249199	0.292886	0.259239	0.281945	0.248658	0.20879	0.256205
0.295912	0.280294	0.2868	0.256657	0.309055	0.227341	0.240616	0.249869	0.213516	0.281745	0.250044	0.279687	0.344635	0.261792	0.247389	0.231644	0.231377	0.317612	0.292408	0.312769	0.323022	0.322499	0.284749	0.29855	0.270272	0.238935	0.307802	0.220612	0.285439	0.263307	0.215508	0.271143	0.283713	0.333374	0.277484	0.255172	0.266289	0.26506	0.318695	0.318386	0.302177	0.296921	0.390253	0.248973	0.292172	0.259306	0.280882	0.247654	0.208332	0.255587
0.295781	0.280092	0.286646	0.256583	0.307972	0.226611	0.240571	0.249704	0.210758	0.28111	0.247113	0.27947	0.342224	0.259068	0.246653	0.230977	0.231168	0.316856	0.29119	0.311427	0.322155	0.321809	0.283913	0.298275	0.269983	0.236686	0.306829	0.220311	0.285157	0.263022	0.212648	0.270842	0.279561	0.331192	0.276662	0.253957	0.265817	0.262943	0.317835	0.316139	0.301424	0.295816	0.389562	0.248746	0.291458	0.259374	0.279821	0.246651	0.207875	0.25497
0.29565	0.27989	0.286491	0.256511	0.306892	0.225881	0.240525	0.249538	0.208012	0.280476	0.244187	0.279254	0.339822	0.256355	0.245918	0.230312	0.230959	0.316105	0.289976	0.310088	0.32129	0.321122	0.283083	0.298	0.269694	0.23444	0.305859	0.22001	0.284875	0.262737	0.209799	0.270541	0.275427	0.329013	0.275841	0.252747	0.265346	0.260831	0.316977	0.313902	0.300672	0.294713	0.388871	0.248516	0.290745	0.259441	0.278762	0.245648	0.207417	0.254354
0.295519	0.279688	0.286337	0.25644	0.305815	0.225153	0.24048	0.249373	0.20528	0.279843	0.241266	0.279037	0.33743	0.253655	0.245183	0.229649	0.23075	0.315357	0.288765	0.308753	0.320426	0.320437	0.282258	0.297726	0.269405	0.232195	0.304892	0.21971	0.284593	0.262453	0.206962	0.27024	0.271314	0.326838	0.27502	0.25154	0.264875	0.258726	0.316121	0.311678	0.29992	0.293613	0.388182	0.248284	0.290031	0.259509	0.277704	0.244647	0.20696	0.253739
0.295387	0.279485	0.286183	0.25637	0.304742	0.224425	0.240434	0.249207	0.202562	0.279211	0.23835	0.278821	0.335049	0.25097	0.24445	0.228989	0.230539	0.314614	0.287558	0.307422	0.319563	0.319756	0.281439	0.297453	0.269116	0.229952	0.30393	0.219411	0.284312	0.262168	0.204138	0.269939	0.267223	0.324666	0.274201	0.250338	0.264406	0.256627	0.315268	0.309468	0.29917	0.292516	0.387494	0.248049	0.289319	0.259576	0.276648	0.243647	0.206503	0.253125
0.295255	0.279282	0.286028	0.256301	0.303673	0.223698	0.240389	0.249042	0.199859	0.278579	0.23544	0.278605	0.332679	0.248299	0.243717	0.228331	0.230328	0.313875	0.286356	0.306095	0.318702	0.319077	0.280627	0.29718	0.268827	0.227712	0.302972	0.219112	0.284031	0.261884	0.201328	0.269637	0.263155	0.322498	0.273383	0.249141	0.263939	0.254536	0.314418	0.307272	0.298421	0.291422	0.386807	0.247811	0.288606	0.259643	0.275593	0.242647	0.206046	0.252513
0.295121	0.279079	0.285874	0.256234	0.302609	0.222972	0.240343	0.248876	0.197172	0.277948	0.232537	0.278389	0.330322	0.245645	0.242985	0.227676	0.230115	0.313141	0.285158	0.304772	0.317841	0.318402	0.279823	0.296908	0.268538	0.225476	0.302018	0.218814	0.283751	0.2616	0.198533	0.269336	0.259113	0.320335	0.272566	0.24795	0.263472	0.252452	0.313572	0.305091	0.297673	0.290332	0.386121	0.247571	0.287895	0.259711	0.274541	0.241649	0.20559	0.251902
0.294987	0.278875	0.28572	0.256168	0.301549	0.222248	0.240298	0.248711	0.194503	0.277319	0.229641	0.278174	0.327978	0.243007	0.242255	0.227023	0.229902	0.312412	0.283964	0.303455	0.316983	0.317731	0.279025	0.296636	0.268248	0.223242	0.301069	0.218517	0.283471	0.261317	0.195753	0.269034	0.255099	0.318176	0.27175	0.246764	0.263007	0.250376	0.312729	0.302926	0.296926	0.289245	0.385437	0.247327	0.287183	0.259778	0.27349	0.240652	0.205134	0.251292
0.294853	0.27867	0.285566	0.256104	0.300494	0.221524	0.240252	0.248546	0.191853	0.27669	0.226754	0.277958	0.325647	0.240388	0.241526	0.226374	0.229688	0.311689	0.282776	0.302142	0.316126	0.317063	0.278236	0.296365	0.267959	0.221013	0.300125	0.21822	0.283191	0.261033	0.19299	0.268733	0.251113	0.316023	0.270936	0.245584	0.262544	0.248309	0.311889	0.300779	0.296181	0.288161	0.384754	0.24708	0.286473	0.259846	0.272442	0.239657	0.204678	0.250684
0.294717	0.278465	0.285412	0.256042	0.299445	0.220803	0.240206	0.248381	0.189222	0.276063	0.223875	0.277743	0.323332	0.237789	0.240798	0.225727	0.229473	0.310973	0.281593	0.300835	0.315271	0.316399	0.277455	0.296096	0.26767	0.218787	0.299187	0.217925	0.282912	0.26075	0.190245	0.268431	0.247157	0.313874	0.270123	0.24441	0.262082	0.246251	0.311053	0.29865	0.295437	0.287082	0.384073	0.24683	0.285762	0.259913	0.271397	0.238662	0.204223	0.250078
0.29458	0.27826	0.285258	0.255982	0.298401	0.220082	0.240161	0.248216	0.186612	0.275437	0.221005	0.277529	0.321032	0.23521	0.240071	0.225084	0.229257	0.310262	0.280416	0.299533	0.314418	0.31574	0.276683	0.295826	0.267381	0.216566	0.298255	0.217629	0.282634	0.260468	0.187518	0.268129	0.243234	0.311732	0.269312	0.243243	0.261622	0.244203	0.310222	0.296541	0.294695	0.286008	0.383394	0.246575	0.285053	0.259981	0.270354	0.23767	0.203768	0.249473
0.294443	0.278054	0.285104	0.255923	0.297363	0.219363	0.240115	0.248052	0.184025	0.274813	0.218145	0.277314	0.318749	0.232652	0.239346	0.224445	0.22904	0.309558	0.279245	0.298237	0.313567	0.315085	0.275921	0.295558	0.267091	0.21435	0.297328	0.217335	0.282355	0.260185	0.184812	0.267827	0.239345	0.309596	0.268502	0.242083	0.261163	0.242166	0.309394	0.294452	0.293954	0.284938	0.382717	0.246317	0.284344	0.260048	0.269313	0.236679	0.203313	0.248871
0.294305	0.277847	0.28495	0.255866	0.296331	0.218647	0.240069	0.247887	0.18146	0.274189	0.215296	0.2771	0.316484	0.230118	0.238622	0.223809	0.228822	0.308861	0.27808	0.296948	0.312717	0.314435	0.275168	0.295291	0.266802	0.212139	0.296408	0.217042	0.282078	0.259903	0.182126	0.267525	0.235492	0.307466	0.267694	0.240931	0.260707	0.240139	0.308572	0.292385	0.293215	0.283872	0.382042	0.246055	0.283636	0.260116	0.268276	0.235689	0.202859	0.24827
0.294165	0.277639	0.284796	0.255812	0.295306	0.217932	0.240023	0.247723	0.17892	0.273568	0.212459	0.276886	0.314236	0.227607	0.2379	0.223178	0.228603	0.308171	0.276922	0.295665	0.311871	0.313789	0.274426	0.295025	0.266513	0.209934	0.295494	0.21675	0.281801	0.259622	0.179462	0.267222	0.231677	0.305344	0.266887	0.239787	0.260252	0.238124	0.307754	0.290341	0.292477	0.282812	0.381369	0.245788	0.282929	0.260183	0.267242	0.234702	0.202405	0.247672
0.294025	0.277431	0.284642	0.255759	0.294287	0.217219	0.239977	0.247558	0.176405	0.272948	0.209633	0.276673	0.312008	0.225122	0.23718	0.22255	0.228383	0.307489	0.275771	0.29439	0.311026	0.313149	0.273694	0.29476	0.266223	0.207736	0.294588	0.216459	0.281525	0.25934	0.176821	0.26692	0.227902	0.303229	0.266083	0.23865	0.259799	0.236121	0.306941	0.28832	0.291742	0.281757	0.380698	0.245517	0.282222	0.26025	0.266211	0.233716	0.201952	0.247075
0.293883	0.277223	0.284488	0.255709	0.293275	0.216508	0.239931	0.247394	0.173916	0.272329	0.206821	0.276459	0.309801	0.222662	0.236462	0.221927	0.228161	0.306815	0.274628	0.293122	0.310184	0.312514	0.272973	0.294496	0.265933	0.205544	0.293689	0.216169	0.281249	0.259059	0.174205	0.266617	0.224167	0.301122	0.26528	0.237523	0.259349	0.23413	0.306133	0.286325	0.291009	0.280708	0.380029	0.245242	0.281517	0.260318	0.265183	0.232733	0.201499	0.246481
0.293741	0.277013	0.284335	0.255661	0.292271	0.2158	0.239885	0.24723	0.171456	0.271712	0.204023	0.276247	0.307614	0.22023	0.235745	0.221309	0.227939	0.306149	0.273492	0.291861	0.309344	0.311885	0.272264	0.294233	0.265644	0.20336	0.292797	0.21588	0.280974	0.258779	0.171613	0.266315	0.220476	0.299023	0.26448	0.236405	0.258901	0.232153	0.305331	0.284355	0.290277	0.279665	0.379362	0.244961	0.280812	0.260385	0.264159	0.231751	0.201047	0.24589
0.293597	0.276803	0.284181	0.255616	0.291275	0.215094	0.239839	0.247067	0.169024	0.271097	0.201239	0.276034	0.305449	0.217827	0.235031	0.220695	0.227715	0.305492	0.272364	0.290609	0.308508	0.311261	0.271567	0.293971	0.265354	0.201183	0.291913	0.215592	0.2807	0.258499	0.169048	0.266012	0.21683	0.296933	0.263682	0.235296	0.258455	0.23019	0.304534	0.282412	0.289548	0.278628	0.378698	0.244676	0.280108	0.260453	0.263138	0.230772	0.200595	0.245301
0.293451	0.276592	0.284028	0.255573	0.290287	0.214391	0.239793	0.246903	0.166622	0.270485	0.198472	0.275822	0.303307	0.215453	0.234319	0.220087	0.22749	0.304844	0.271245	0.289365	0.307674	0.310643	0.270883	0.293711	0.265064	0.199016	0.291038	0.215306	0.280427	0.258219	0.166511	0.265709	0.213231	0.294852	0.262886	0.234197	0.258011	0.228241	0.303743	0.280498	0.288822	0.277597	0.378037	0.244385	0.279406	0.26052	0.262122	0.229795	0.200144	0.244715
0.293305	0.27638	0.283874	0.255532	0.289307	0.213691	0.239747	0.24674	0.164252	0.269874	0.195721	0.27561	0.301189	0.21311	0.233609	0.219483	0.227264	0.304205	0.270135	0.288129	0.306843	0.310032	0.270211	0.293452	0.264774	0.196857	0.290171	0.215021	0.280154	0.25794	0.164001	0.265405	0.20968	0.292782	0.262092	0.233108	0.25757	0.226307	0.302959	0.278612	0.288097	0.276573	0.377378	0.244089	0.278704	0.260588	0.261109	0.22882	0.199694	0.244131
0.293157	0.276167	0.283721	0.255495	0.288335	0.212994	0.2397	0.246576	0.161914	0.269265	0.192989	0.275398	0.299096	0.210799	0.232901	0.218885	0.227036	0.303576	0.269033	0.286903	0.306015	0.309427	0.269553	0.293194	0.264485	0.194709	0.289313	0.214737	0.279883	0.257661	0.161521	0.265102	0.206181	0.290722	0.261302	0.23203	0.257132	0.224388	0.302181	0.276757	0.287375	0.275555	0.376722	0.243787	0.278004	0.260655	0.260101	0.227848	0.199244	0.243551
0.293007	0.275953	0.283568	0.25546	0.287373	0.212301	0.239654	0.246414	0.159609	0.268658	0.190275	0.275187	0.297028	0.208522	0.232196	0.218293	0.226808	0.302957	0.267941	0.285686	0.305191	0.308828	0.268909	0.292937	0.264194	0.192572	0.288464	0.214455	0.279612	0.257382	0.159072	0.264798	0.202733	0.288672	0.260513	0.230963	0.256697	0.222486	0.30141	0.274934	0.286656	0.274545	0.376069	0.24348	0.277305	0.260723	0.259098	0.226879	0.198795	0.242973
0.292856	0.275739	0.283415	0.255428	0.28642	0.211611	0.239608	0.246251	0.157339	0.268054	0.187581	0.274976	0.294987	0.206278	0.231493	0.217707	0.226578	0.302349	0.266859	0.284479	0.30437	0.308236	0.268278	0.292682	0.263904	0.190446	0.287625	0.214175	0.279342	0.257104	0.156655	0.264494	0.19934	0.286635	0.259728	0.229907	0.256264	0.220601	0.300645	0.273142	0.28594	0.273543	0.375419	0.243166	0.276608	0.26079	0.258099	0.225913	0.198347	0.242398
0.292704	0.275523	0.283262	0.255398	0.285476	0.210925	0.239561	0.246088	0.155105	0.267452	0.184909	0.274766	0.292974	0.20407	0.230793	0.217127	0.226347	0.301751	0.265787	0.283282	0.303552	0.307651	0.267662	0.292429	0.263614	0.188333	0.286796	0.213896	0.279073	0.256827	0.15427	0.26419	0.196003	0.284609	0.258946	0.228864	0.255834	0.218733	0.299888	0.271384	0.285226	0.272548	0.374772	0.242847	0.275912	0.260857	0.257104	0.224949	0.1979	0.241827
0.29255	0.275307	0.283109	0.255372	0.284543	0.210243	0.239514	0.245926	0.152908	0.266853	0.182259	0.274555	0.290988	0.201899	0.230096	0.216553	0.226115	0.301164	0.264725	0.282096	0.302738	0.307073	0.267062	0.292177	0.263324	0.186233	0.285976	0.213618	0.278805	0.25655	0.151919	0.263886	0.192723	0.282597	0.258166	0.227832	0.255407	0.216883	0.299138	0.269661	0.284515	0.271561	0.374128	0.242521	0.275217	0.260925	0.256115	0.223988	0.197453	0.241259
0.292394	0.275089	0.282956	0.255349	0.283619	0.209565	0.239467	0.245764	0.150748	0.266257	0.179633	0.274346	0.289032	0.199765	0.229401	0.215986	0.225882	0.300589	0.263674	0.28092	0.301928	0.306502	0.266476	0.291927	0.263034	0.184147	0.285167	0.213343	0.278538	0.256273	0.149603	0.263582	0.189503	0.280597	0.25739	0.226814	0.254983	0.215052	0.298396	0.267973	0.283808	0.270582	0.373487	0.242189	0.274524	0.260992	0.255132	0.223031	0.197007	0.240695
0.292236	0.27487	0.282804	0.255328	0.282706	0.208892	0.239421	0.245603	0.148628	0.265663	0.177031	0.274136	0.287106	0.197669	0.22871	0.215426	0.225647	0.300026	0.262634	0.279755	0.301122	0.305938	0.265906	0.291678	0.262743	0.182077	0.284369	0.213069	0.278272	0.255997	0.147323	0.263277	0.186344	0.278612	0.256617	0.225808	0.254562	0.21324	0.297661	0.266321	0.283103	0.269612	0.37285	0.241851	0.273833	0.26106	0.254154	0.222077	0.196562	0.240134
0.292077	0.274651	0.282651	0.255311	0.281803	0.208224	0.239374	0.245442	0.146547	0.265072	0.174457	0.273927	0.285211	0.195614	0.228022	0.214873	0.225412	0.299474	0.261606	0.278602	0.30032	0.305382	0.265351	0.291431	0.262453	0.180023	0.283581	0.212797	0.278007	0.255721	0.14508	0.262972	0.183248	0.276642	0.255847	0.224816	0.254144	0.211447	0.296935	0.264706	0.282402	0.268651	0.372216	0.241506	0.273143	0.261127	0.253181	0.221127	0.196118	0.239577
0.291916	0.27443	0.282499	0.255297	0.280911	0.207561	0.239326	0.245281	0.144507	0.264484	0.17191	0.273718	0.283348	0.193599	0.227337	0.214326	0.225175	0.298934	0.260589	0.277461	0.299522	0.304834	0.264813	0.291185	0.262162	0.177986	0.282805	0.212528	0.277744	0.255445	0.142874	0.262667	0.180216	0.274687	0.255081	0.223838	0.25373	0.209675	0.296216	0.26313	0.281704	0.267699	0.371586	0.241154	0.272456	0.261195	0.252215	0.22018	0.195674	0.239024
0.291753	0.274208	0.282347	0.255286	0.28003	0.206904	0.239279	0.24512	0.142509	0.263899	0.169392	0.273509	0.281517	0.191625	0.226656	0.213788	0.224938	0.298408	0.259585	0.276332	0.298729	0.304293	0.264291	0.290942	0.261871	0.175968	0.282039	0.21226	0.277481	0.25517	0.140707	0.262362	0.17725	0.272748	0.254319	0.222874	0.253319	0.207924	0.295507	0.261592	0.28101	0.266756	0.370959	0.240795	0.27177	0.261262	0.251254	0.219237	0.195232	0.238475
0.291588	0.273985	0.282195	0.255278	0.279161	0.206253	0.239232	0.24496	0.140553	0.263317	0.166906	0.2733	0.279719	0.189693	0.225978	0.213257	0.2247	0.297893	0.258592	0.275215	0.29794	0.30376	0.263785	0.290699	0.261581	0.17397	0.281286	0.211994	0.27722	0.254895	0.13858	0.262056	0.17435	0.270826	0.253561	0.221925	0.252911	0.206195	0.294806	0.260095	0.280319	0.265822	0.370336	0.24043	0.271087	0.26133	0.2503	0.218297	0.194791	0.23793
0.291421	0.273761	0.282043	0.255274	0.278303	0.205608	0.239185	0.2448	0.138641	0.262739	0.164452	0.273092	0.277955	0.187805	0.225304	0.212734	0.224461	0.297392	0.257613	0.274111	0.297156	0.303235	0.263296	0.290459	0.26129	0.171994	0.280544	0.211731	0.27696	0.254621	0.136493	0.26175	0.17152	0.268922	0.252807	0.22099	0.252507	0.204487	0.294113	0.258637	0.279632	0.264899	0.369717	0.240057	0.270405	0.261397	0.249353	0.217362	0.194351	0.237389
0.291252	0.273536	0.281892	0.255272	0.277457	0.204969	0.239137	0.24464	0.136773	0.262164	0.162032	0.272883	0.276226	0.185961	0.224633	0.212219	0.224221	0.296904	0.256646	0.27302	0.296376	0.302718	0.262824	0.290221	0.260999	0.170039	0.279814	0.21147	0.276702	0.254347	0.134447	0.261444	0.168759	0.267037	0.252056	0.220071	0.252106	0.202802	0.29343	0.257221	0.278949	0.263985	0.369101	0.239678	0.269727	0.261464	0.248412	0.216431	0.193912	0.236853
0.291081	0.273309	0.28174	0.255274	0.276623	0.204338	0.239089	0.244481	0.13495	0.261593	0.159648	0.272675	0.274533	0.184162	0.223967	0.211713	0.223981	0.29643	0.255693	0.271943	0.295602	0.302209	0.262369	0.289984	0.260708	0.168109	0.279097	0.211211	0.276445	0.254074	0.132444	0.261138	0.166069	0.265171	0.251311	0.219168	0.251709	0.20114	0.292756	0.255846	0.27827	0.263082	0.36849	0.239291	0.26905	0.261532	0.247479	0.215505	0.193474	0.236321
0.290908	0.273081	0.281589	0.255279	0.2758	0.203713	0.239042	0.244322	0.133172	0.261026	0.157301	0.272467	0.272875	0.182408	0.223305	0.211215	0.22374	0.295969	0.254753	0.270879	0.294833	0.301707	0.261931	0.289749	0.260416	0.166204	0.278391	0.210955	0.276189	0.2538	0.130483	0.260831	0.163452	0.263325	0.250569	0.21828	0.251315	0.199501	0.292091	0.254514	0.277596	0.262189	0.367883	0.238898	0.268377	0.261599	0.246553	0.214583	0.193037	0.235793
0.290733	0.272852	0.281438	0.255287	0.27499	0.203097	0.238994	0.244164	0.131441	0.260462	0.154993	0.272259	0.271254	0.1807	0.222647	0.210726	0.223498	0.295522	0.253827	0.269829	0.29407	0.301214	0.261511	0.289516	0.260125	0.164325	0.277698	0.210701	0.275935	0.253527	0.128566	0.260524	0.160908	0.2615	0.249833	0.217408	0.250926	0.197887	0.291436	0.253225	0.276925	0.261307	0.367279	0.238497	0.267706	0.261667	0.245634	0.213665	0.192602	0.23527
0.290555	0.272622	0.281287	0.255299	0.274193	0.202488	0.238946	0.244006	0.129756	0.259903	0.152726	0.272051	0.26967	0.179039	0.221993	0.210246	0.223257	0.295089	0.252915	0.268793	0.293312	0.300729	0.261107	0.289285	0.259834	0.162475	0.277018	0.21045	0.275683	0.253254	0.126693	0.260217	0.158438	0.259696	0.249101	0.216553	0.250539	0.196297	0.29079	0.251979	0.276259	0.260436	0.36668	0.238089	0.267037	0.261734	0.244724	0.212753	0.192168	0.234752
0.290376	0.27239	0.281137	0.255313	0.273408	0.201889	0.238898	0.243849	0.128118	0.259347	0.150502	0.271843	0.268124	0.177425	0.221344	0.209775	0.223015	0.29467	0.252017	0.267772	0.292559	0.300252	0.26072	0.289056	0.259542	0.160654	0.27635	0.210202	0.275432	0.252982	0.124865	0.25991	0.156043	0.257916	0.248374	0.215715	0.250157	0.194732	0.290154	0.250776	0.275597	0.259576	0.366085	0.237674	0.266372	0.261802	0.243821	0.211845	0.191735	0.234239
0.290194	0.272157	0.280986	0.25533	0.272635	0.201298	0.238849	0.243692	0.126528	0.258796	0.148321	0.271635	0.266616	0.175858	0.2207	0.209313	0.222774	0.294265	0.251134	0.266765	0.291812	0.299782	0.260351	0.288828	0.259251	0.158863	0.275695	0.209957	0.275182	0.252709	0.123081	0.259602	0.153724	0.256158	0.247652	0.214894	0.249778	0.193192	0.289529	0.249618	0.274939	0.258727	0.365494	0.237252	0.26571	0.261869	0.242926	0.210943	0.191304	0.233731
0.290009	0.271923	0.280836	0.255351	0.271875	0.200716	0.238801	0.243535	0.124986	0.25825	0.146186	0.271427	0.265146	0.17434	0.220061	0.208861	0.222532	0.293874	0.250265	0.265773	0.291072	0.299321	0.259998	0.288602	0.258959	0.157106	0.275053	0.209714	0.274934	0.252437	0.121344	0.259294	0.151481	0.254425	0.246936	0.21409	0.249403	0.191678	0.288913	0.248504	0.274287	0.25789	0.364908	0.236823	0.265052	0.261937	0.242041	0.210046	0.190874	0.233229
0.289822	0.271687	0.280687	0.255374	0.271128	0.200144	0.238753	0.24338	0.123492	0.257708	0.144098	0.271218	0.263716	0.17287	0.219426	0.208419	0.222291	0.293498	0.249411	0.264797	0.290337	0.298868	0.259663	0.288378	0.258667	0.155382	0.274424	0.209475	0.274688	0.252165	0.119653	0.258986	0.149316	0.252717	0.246225	0.213304	0.249031	0.19019	0.288307	0.247435	0.273639	0.257064	0.364326	0.236388	0.264397	0.262004	0.241163	0.209155	0.190446	0.232731
0.289633	0.271451	0.280537	0.2554	0.270394	0.199582	0.238704	0.243224	0.122046	0.25717	0.142059	0.271009	0.262325	0.171448	0.218797	0.207986	0.22205	0.293136	0.248572	0.263835	0.289609	0.298422	0.259345	0.288156	0.258376	0.153693	0.273808	0.209238	0.274444	0.251892	0.118009	0.258677	0.147228	0.251035	0.24552	0.212535	0.248664	0.188728	0.287712	0.24641	0.272996	0.25625	0.363748	0.235945	0.263745	0.262072	0.240295	0.208269	0.190019	0.232239
0.289442	0.271213	0.280388	0.255429	0.269673	0.19903	0.238655	0.24307	0.12065	0.256638	0.140071	0.2708	0.260974	0.170076	0.218174	0.207563	0.221809	0.292789	0.247749	0.26289	0.288887	0.297985	0.259043	0.287936	0.258084	0.152041	0.273204	0.209005	0.274202	0.25162	0.116412	0.258369	0.145219	0.249379	0.24482	0.211785	0.2483	0.187293	0.287127	0.24543	0.272358	0.255448	0.363175	0.235495	0.263097	0.262139	0.239436	0.207389	0.189594	0.231752
0.289248	0.270973	0.280239	0.255461	0.268964	0.19849	0.238606	0.242916	0.119302	0.25611	0.138135	0.27059	0.259663	0.168753	0.217555	0.207151	0.221569	0.292456	0.246941	0.26196	0.288171	0.297555	0.258758	0.287717	0.257792	0.150428	0.272614	0.208775	0.273961	0.251348	0.114862	0.25806	0.143288	0.247751	0.244127	0.211052	0.24794	0.185886	0.286552	0.244495	0.271725	0.254659	0.362606	0.235039	0.262453	0.262206	0.238587	0.206515	0.18917	0.231271
0.289051	0.270732	0.28009	0.255495	0.268268	0.19796	0.238557	0.242762	0.118003	0.255588	0.136253	0.27038	0.258391	0.167479	0.216943	0.206749	0.22133	0.292137	0.246148	0.261045	0.287463	0.297132	0.258489	0.287501	0.2575	0.148854	0.272037	0.208549	0.273722	0.251075	0.11336	0.25775	0.141436	0.246152	0.243439	0.210338	0.247584	0.184506	0.285988	0.243605	0.271097	0.253882	0.362042	0.234577	0.261813	0.262274	0.237747	0.205648	0.188748	0.230795
0.288852	0.27049	0.279942	0.255532	0.267586	0.197442	0.238508	0.242609	0.116752	0.25507	0.134426	0.270169	0.257161	0.166254	0.216336	0.206358	0.221092	0.291834	0.245371	0.260147	0.286761	0.296717	0.258237	0.287285	0.257208	0.147321	0.271472	0.208326	0.273486	0.250803	0.111905	0.257441	0.139662	0.244581	0.242758	0.209642	0.247231	0.183153	0.285435	0.24276	0.270475	0.253117	0.361482	0.234108	0.261177	0.262341	0.236917	0.204787	0.188328	0.230325
0.288651	0.270247	0.279793	0.255572	0.266916	0.196936	0.238459	0.242457	0.115551	0.254558	0.132656	0.269958	0.25597	0.165078	0.215735	0.205977	0.220855	0.291544	0.244609	0.259265	0.286066	0.296309	0.258	0.287072	0.256915	0.14583	0.270921	0.208106	0.273251	0.25053	0.110498	0.257131	0.137967	0.24304	0.242083	0.208965	0.246883	0.181829	0.284892	0.241959	0.269858	0.252364	0.360926	0.233632	0.260546	0.262409	0.236097	0.203932	0.18791	0.229861
0.288447	0.270002	0.279646	0.255613	0.266258	0.196443	0.238409	0.242306	0.114397	0.254052	0.130943	0.269746	0.25482	0.163951	0.215141	0.205606	0.22062	0.291269	0.243863	0.258399	0.285378	0.295909	0.25778	0.28686	0.256623	0.144384	0.270382	0.20789	0.273018	0.250257	0.109139	0.256821	0.136351	0.24153	0.241415	0.208306	0.246537	0.180532	0.28436	0.241203	0.269246	0.251625	0.360375	0.233151	0.259919	0.262476	0.235288	0.203084	0.187493	0.229403
0.28824	0.269756	0.279498	0.255657	0.265614	0.195962	0.23836	0.242155	0.113293	0.253552	0.129291	0.269533	0.253711	0.162873	0.214553	0.205247	0.220386	0.291008	0.243133	0.257549	0.284698	0.295515	0.257574	0.28665	0.256331	0.142982	0.269855	0.207678	0.272788	0.249984	0.107828	0.256511	0.134813	0.240051	0.240754	0.207666	0.246196	0.179264	0.283838	0.24049	0.26864	0.250897	0.359829	0.232664	0.259296	0.262544	0.234489	0.202243	0.187079	0.228951
0.288031	0.269509	0.279351	0.255703	0.264982	0.195494	0.23831	0.242005	0.112236	0.253057	0.127698	0.26932	0.252642	0.161844	0.213971	0.204899	0.220153	0.290761	0.24242	0.256716	0.284025	0.295128	0.257384	0.286441	0.256039	0.141627	0.269342	0.20747	0.272559	0.24971	0.106565	0.256201	0.133353	0.238605	0.2401	0.207045	0.245858	0.178024	0.283328	0.239821	0.26804	0.250183	0.359287	0.232171	0.258679	0.262611	0.233701	0.20141	0.186666	0.228505
0.28782	0.26926	0.279205	0.25575	0.264363	0.19504	0.23826	0.241855	0.111227	0.252568	0.126168	0.269105	0.251614	0.160863	0.213396	0.204561	0.219922	0.290529	0.241722	0.255899	0.283359	0.294748	0.257208	0.286233	0.255746	0.14032	0.268841	0.207265	0.272333	0.249435	0.10535	0.25589	0.13197	0.237191	0.239453	0.206443	0.245524	0.176814	0.282827	0.239196	0.267445	0.249482	0.35875	0.231672	0.258066	0.262679	0.232925	0.200583	0.186256	0.228065
0.287605	0.26901	0.279058	0.2558	0.263756	0.1946	0.23821	0.241707	0.110266	0.252085	0.124702	0.268889	0.250627	0.15993	0.212827	0.204235	0.219693	0.29031	0.24104	0.255099	0.282701	0.294375	0.257047	0.286027	0.255454	0.139062	0.268352	0.207065	0.272109	0.249161	0.104182	0.255579	0.130666	0.235811	0.238813	0.20586	0.245193	0.175631	0.282338	0.238613	0.266856	0.248794	0.358217	0.231169	0.257459	0.262746	0.232159	0.199764	0.185848	0.227632
0.287389	0.268759	0.278912	0.255851	0.263161	0.194173	0.23816	0.241559	0.109352	0.251609	0.1233	0.268672	0.24968	0.159046	0.212266	0.20392	0.219466	0.290106	0.240374	0.254316	0.282051	0.294008	0.2569	0.285823	0.255161	0.137854	0.267875	0.206868	0.271887	0.248885	0.103063	0.255268	0.129438	0.234464	0.238181	0.205296	0.244866	0.174478	0.281859	0.238073	0.266273	0.248118	0.357689	0.23066	0.256857	0.262813	0.231405	0.198953	0.185442	0.227205
0.287169	0.268507	0.278767	0.255904	0.262579	0.193761	0.23811	0.241412	0.108485	0.251138	0.121963	0.268454	0.248773	0.158208	0.211712	0.203617	0.219242	0.289915	0.239725	0.25355	0.281409	0.293647	0.256767	0.285619	0.254869	0.136697	0.267411	0.206676	0.271667	0.248609	0.101991	0.254957	0.128288	0.233153	0.237556	0.204751	0.244542	0.173354	0.281391	0.237575	0.265697	0.247456	0.357166	0.230146	0.25626	0.262881	0.230663	0.198149	0.185038	0.226784
0.286947	0.268253	0.278622	0.255958	0.262009	0.193364	0.238059	0.241266	0.107665	0.250675	0.120694	0.268235	0.247907	0.157418	0.211165	0.203325	0.21902	0.289737	0.239091	0.2528	0.280774	0.293292	0.256647	0.285417	0.254577	0.135593	0.266958	0.206488	0.27145	0.248332	0.100967	0.254646	0.127213	0.231878	0.23694	0.204225	0.244222	0.172259	0.280933	0.237118	0.265126	0.246807	0.356647	0.229628	0.255669	0.262948	0.229933	0.197354	0.184636	0.226369
0.286722	0.267998	0.278477	0.256013	0.261452	0.192982	0.238009	0.241121	0.10689	0.250218	0.119492	0.268014	0.247081	0.156675	0.210625	0.203044	0.2188	0.289574	0.238474	0.252067	0.280148	0.292943	0.256541	0.285216	0.254284	0.134543	0.266518	0.206305	0.271235	0.248055	0.0999897	0.254334	0.126214	0.230638	0.236331	0.203718	0.243905	0.171194	0.280487	0.236703	0.264561	0.246172	0.356132	0.229105	0.255084	0.263016	0.229215	0.196566	0.184237	0.225962
0.286495	0.267742	0.278333	0.256069	0.260906	0.192615	0.237958	0.240977	0.106161	0.249767	0.118359	0.267792	0.246295	0.155979	0.210093	0.202775	0.218583	0.289423	0.237873	0.251352	0.27953	0.292599	0.256447	0.285016	0.253992	0.133548	0.266089	0.206126	0.271023	0.247776	0.0990597	0.254022	0.12529	0.229435	0.23573	0.20323	0.243592	0.170158	0.280051	0.236328	0.264003	0.245549	0.355622	0.228578	0.254504	0.263083	0.228509	0.195787	0.18384	0.22556
0.286265	0.267485	0.278189	0.256126	0.260372	0.192264	0.237907	0.240834	0.105477	0.249324	0.117296	0.267568	0.245548	0.155328	0.209569	0.202518	0.218368	0.289286	0.237289	0.250653	0.278921	0.292261	0.256365	0.284817	0.253699	0.132608	0.265671	0.205951	0.270813	0.247497	0.0981765	0.25371	0.12444	0.22827	0.235138	0.202762	0.243281	0.169151	0.279625	0.235993	0.263451	0.24494	0.355117	0.228048	0.253931	0.263151	0.227816	0.195017	0.183445	0.225166
0.286033	0.267227	0.278046	0.256184	0.259849	0.191929	0.237856	0.240691	0.104838	0.248888	0.116303	0.267343	0.244842	0.154722	0.209053	0.202273	0.218157	0.289161	0.23672	0.249971	0.27832	0.291928	0.256295	0.284619	0.253407	0.131724	0.265265	0.205781	0.270606	0.247216	0.0973396	0.253398	0.123663	0.227142	0.234554	0.202312	0.242974	0.168174	0.27921	0.235697	0.262905	0.244344	0.354616	0.227513	0.253364	0.263218	0.227136	0.194255	0.183053	0.224778
0.285798	0.266967	0.277903	0.256243	0.259338	0.19161	0.237805	0.24055	0.104242	0.248459	0.115381	0.267116	0.244174	0.154161	0.208545	0.202039	0.217948	0.289049	0.236168	0.249306	0.277728	0.291601	0.256237	0.284422	0.253114	0.130898	0.26487	0.205616	0.270401	0.246935	0.0965487	0.253086	0.122957	0.226053	0.233979	0.201881	0.24267	0.167226	0.278805	0.235439	0.262366	0.243762	0.354119	0.226976	0.252803	0.263286	0.226468	0.193502	0.182664	0.224397
0.28556	0.266707	0.277761	0.256302	0.258838	0.191307	0.237754	0.24041	0.103689	0.248037	0.114529	0.266887	0.243544	0.153643	0.208045	0.201817	0.217743	0.28895	0.235632	0.248658	0.277144	0.291278	0.25619	0.284225	0.252822	0.13013	0.264485	0.205456	0.270198	0.246652	0.0958031	0.252774	0.122323	0.225002	0.233413	0.20147	0.242369	0.166308	0.278411	0.235218	0.261833	0.243193	0.353627	0.226435	0.252249	0.263353	0.225814	0.192758	0.182277	0.224023
0.28532	0.266445	0.277619	0.256361	0.25835	0.19102	0.237703	0.240271	0.103177	0.247623	0.11375	0.266656	0.242953	0.153168	0.207553	0.201606	0.217541	0.288863	0.235111	0.248026	0.276569	0.290959	0.256154	0.284029	0.252529	0.12942	0.264111	0.2053	0.269999	0.246368	0.0951025	0.252461	0.121758	0.22399	0.232855	0.201077	0.242071	0.165418	0.278027	0.235033	0.261306	0.242637	0.35314	0.225892	0.251701	0.26342	0.225174	0.192023	0.181893	0.223655
0.285078	0.266182	0.277478	0.256421	0.257872	0.19075	0.237651	0.240132	0.102707	0.247216	0.113041	0.266423	0.2424	0.152736	0.20707	0.201408	0.217343	0.288787	0.234607	0.247412	0.276003	0.290646	0.256128	0.283834	0.252237	0.128768	0.263748	0.20515	0.269802	0.246083	0.0944461	0.252149	0.121262	0.223018	0.232307	0.200703	0.241776	0.164558	0.277654	0.234884	0.260787	0.242095	0.352656	0.225346	0.25116	0.263488	0.224547	0.191297	0.181512	0.223295
0.284833	0.265919	0.277337	0.25648	0.257404	0.190497	0.2376	0.239995	0.102278	0.246817	0.112404	0.266188	0.241884	0.152344	0.206596	0.201221	0.217148	0.288724	0.234118	0.246814	0.275446	0.290336	0.256111	0.283639	0.251945	0.128176	0.263394	0.205004	0.269607	0.245796	0.0938333	0.251836	0.120833	0.222085	0.231768	0.200347	0.241484	0.163727	0.27729	0.234769	0.260274	0.241565	0.352177	0.224798	0.250627	0.263555	0.223933	0.190581	0.181133	0.222941
0.284585	0.265654	0.277197	0.256539	0.256948	0.19026	0.237548	0.239859	0.101887	0.246426	0.111838	0.265951	0.241404	0.151993	0.20613	0.201046	0.216956	0.288671	0.233645	0.246233	0.274898	0.29003	0.256104	0.283444	0.251653	0.127642	0.26305	0.204864	0.269416	0.245508	0.0932634	0.251524	0.120468	0.221192	0.231239	0.20001	0.241194	0.162925	0.276936	0.234688	0.259767	0.241049	0.351703	0.224249	0.2501	0.263623	0.223334	0.189875	0.180757	0.222595
0.284336	0.265388	0.277057	0.256597	0.256501	0.19004	0.237496	0.239724	0.101534	0.246042	0.111343	0.265711	0.24096	0.151681	0.205673	0.200882	0.216768	0.28863	0.233188	0.245668	0.274359	0.289728	0.256106	0.28325	0.251361	0.127167	0.262716	0.204728	0.269227	0.245218	0.0927355	0.251211	0.120167	0.220338	0.230719	0.19969	0.240907	0.162151	0.276593	0.234638	0.259267	0.240546	0.351232	0.223699	0.24958	0.26369	0.222748	0.189178	0.180384	0.222255
0.284083	0.265122	0.276918	0.256655	0.256064	0.189837	0.237444	0.239591	0.101219	0.245667	0.110917	0.265469	0.240551	0.151407	0.205226	0.20073	0.216584	0.288599	0.232746	0.245119	0.273829	0.28943	0.256116	0.283055	0.251069	0.126752	0.26239	0.204598	0.269041	0.244927	0.0922488	0.250898	0.119928	0.219524	0.230208	0.199389	0.240623	0.161406	0.276259	0.234619	0.258774	0.240056	0.350766	0.223148	0.249068	0.263758	0.222177	0.188492	0.180015	0.221923
0.283829	0.264855	0.276779	0.256712	0.255637	0.18965	0.237392	0.239458	0.100939	0.2453	0.110561	0.265225	0.240176	0.151169	0.204788	0.20059	0.216403	0.288578	0.232319	0.244587	0.273308	0.289134	0.256134	0.282861	0.250777	0.126394	0.262074	0.204474	0.268857	0.244634	0.0918025	0.250586	0.119749	0.21875	0.229708	0.199106	0.240341	0.160689	0.275934	0.234629	0.258288	0.239578	0.350304	0.222596	0.248563	0.263825	0.22162	0.187815	0.179648	0.221597
0.283572	0.264587	0.276642	0.256769	0.255219	0.18948	0.23734	0.239327	0.100695	0.244941	0.110273	0.264978	0.239835	0.150967	0.204359	0.200461	0.216227	0.288568	0.231907	0.24407	0.272797	0.288842	0.25616	0.282666	0.250485	0.126094	0.261766	0.204354	0.268677	0.24434	0.0913956	0.250273	0.119628	0.218015	0.229217	0.19884	0.240062	0.159999	0.275619	0.234668	0.257808	0.239114	0.349846	0.222044	0.248065	0.263893	0.221078	0.187149	0.179284	0.221279
0.283314	0.264318	0.276504	0.256824	0.25481	0.189327	0.237288	0.239197	0.100483	0.244591	0.110052	0.264728	0.239526	0.1508	0.203939	0.200344	0.216054	0.288566	0.23151	0.24357	0.272295	0.288553	0.256193	0.282472	0.250194	0.125852	0.261466	0.20424	0.268499	0.244043	0.0910271	0.249961	0.119563	0.21732	0.228737	0.198591	0.239784	0.159337	0.275313	0.234733	0.257335	0.238662	0.349392	0.221493	0.247576	0.26396	0.22055	0.186493	0.178924	0.220967
0.283053	0.264049	0.276368	0.256877	0.25441	0.18919	0.237235	0.239069	0.100304	0.244249	0.109897	0.264476	0.23925	0.150665	0.203529	0.200237	0.215885	0.288574	0.231127	0.243085	0.271802	0.288267	0.256232	0.282276	0.249902	0.125667	0.261173	0.204132	0.268324	0.243745	0.090696	0.249648	0.119551	0.216664	0.228267	0.198359	0.239509	0.158702	0.275016	0.234823	0.256869	0.238223	0.348942	0.220942	0.247094	0.264027	0.220036	0.185848	0.178566	0.220663
0.28279	0.263779	0.276232	0.256929	0.254018	0.189069	0.237183	0.238941	0.100156	0.243915	0.109806	0.264221	0.239004	0.150562	0.203129	0.200142	0.21572	0.288591	0.230759	0.242615	0.271319	0.287983	0.256278	0.282081	0.249611	0.125537	0.260888	0.204029	0.268152	0.243444	0.0904013	0.249336	0.119591	0.216047	0.227807	0.198143	0.239236	0.158095	0.274728	0.234937	0.256409	0.237796	0.348495	0.220393	0.24662	0.264095	0.219538	0.185214	0.178212	0.220366
0.282525	0.263509	0.276096	0.25698	0.253635	0.188964	0.23713	0.238815	0.100037	0.243591	0.109778	0.263963	0.238788	0.15049	0.202739	0.200058	0.215558	0.288617	0.230405	0.242161	0.270845	0.287702	0.256329	0.281884	0.24932	0.125462	0.260611	0.203932	0.267983	0.243142	0.0901419	0.249024	0.119681	0.215469	0.227357	0.197944	0.238965	0.157513	0.274448	0.235074	0.255957	0.237381	0.348053	0.219845	0.246153	0.264162	0.219055	0.18459	0.177861	0.220075
0.282258	0.263238	0.275962	0.257028	0.253259	0.188875	0.237078	0.238691	0.0999473	0.243275	0.109811	0.263702	0.238601	0.150447	0.202359	0.199984	0.215401	0.28865	0.230064	0.241721	0.270381	0.287422	0.256386	0.281687	0.24903	0.12544	0.26034	0.203841	0.267817	0.242838	0.0899168	0.248712	0.119818	0.214928	0.226919	0.197761	0.238695	0.156957	0.274177	0.235232	0.255511	0.236978	0.347615	0.219299	0.245695	0.26423	0.218586	0.183977	0.177514	0.219792
0.28199	0.262967	0.275828	0.257075	0.252892	0.188802	0.237025	0.238567	0.0998841	0.242968	0.109903	0.263438	0.238442	0.150431	0.201989	0.199922	0.215247	0.288691	0.229738	0.241296	0.269926	0.287145	0.256448	0.281489	0.248739	0.125472	0.260075	0.203755	0.267654	0.242531	0.0897247	0.2484	0.12	0.214425	0.226491	0.197594	0.238428	0.156428	0.273915	0.235409	0.255071	0.236588	0.34718	0.218756	0.245245	0.264297	0.218133	0.183376	0.17717	0.219516
0.281719	0.262695	0.275695	0.25712	0.252531	0.188743	0.236972	0.238446	0.0998466	0.242669	0.110053	0.263172	0.23831	0.150442	0.201629	0.19987	0.215097	0.288739	0.229425	0.240886	0.26948	0.28687	0.256514	0.28129	0.248449	0.125554	0.259817	0.203675	0.267494	0.242223	0.0895645	0.248089	0.120225	0.21396	0.226073	0.197442	0.238162	0.155923	0.27366	0.235603	0.254638	0.236209	0.346749	0.218216	0.244803	0.264365	0.217694	0.182785	0.17683	0.219247
0.281448	0.262423	0.275562	0.257162	0.252178	0.1887	0.236919	0.238325	0.0998335	0.24238	0.110258	0.262902	0.238204	0.150477	0.20128	0.199828	0.214951	0.288794	0.229125	0.24049	0.269044	0.286596	0.256585	0.281089	0.248159	0.125686	0.259564	0.203601	0.267337	0.241912	0.0894352	0.247777	0.12049	0.213531	0.225667	0.197305	0.237897	0.155443	0.273414	0.235815	0.254212	0.235841	0.346322	0.217679	0.24437	0.264432	0.217271	0.182206	0.176493	0.218985
0.281174	0.262151	0.275431	0.257202	0.251832	0.188672	0.236866	0.238207	0.0998433	0.2421	0.110515	0.262628	0.238123	0.150536	0.200941	0.199796	0.214809	0.288856	0.228837	0.240108	0.268617	0.286324	0.25666	0.280888	0.247869	0.125867	0.259316	0.203533	0.267183	0.241598	0.0893355	0.247467	0.120794	0.213138	0.225271	0.197183	0.237634	0.154987	0.273175	0.236041	0.253793	0.235486	0.345898	0.217147	0.243944	0.2645	0.216864	0.181639	0.17616	0.21873
0.2809	0.261879	0.2753	0.257239	0.251493	0.188658	0.236813	0.238089	0.0998747	0.241829	0.110823	0.262352	0.238065	0.150617	0.200612	0.199775	0.214671	0.288923	0.228563	0.23974	0.2682	0.286053	0.256738	0.280685	0.24758	0.126094	0.259074	0.203471	0.267031	0.241283	0.0892642	0.247156	0.121132	0.21278	0.224887	0.197074	0.237373	0.154556	0.272944	0.23628	0.25338	0.235141	0.345478	0.216618	0.243528	0.264567	0.216471	0.181082	0.17583	0.218482
0.280624	0.261607	0.27517	0.257274	0.251159	0.188657	0.23676	0.237974	0.0999264	0.241568	0.111179	0.262072	0.238031	0.150718	0.200294	0.199763	0.214536	0.288997	0.228301	0.239386	0.267792	0.285784	0.25682	0.28048	0.247291	0.126366	0.258836	0.203415	0.266883	0.240965	0.0892202	0.246846	0.121505	0.212456	0.224514	0.19698	0.237113	0.154147	0.27272	0.236531	0.252974	0.234807	0.345061	0.216095	0.243119	0.264634	0.216094	0.180538	0.175504	0.21824
0.280347	0.261335	0.27504	0.257306	0.250833	0.188671	0.236707	0.23786	0.099997	0.241315	0.11158	0.261789	0.238018	0.150839	0.199987	0.199761	0.214404	0.289075	0.228051	0.239044	0.267394	0.285516	0.256904	0.280274	0.247003	0.12668	0.258603	0.203365	0.266738	0.240645	0.0892022	0.246536	0.121908	0.212166	0.224152	0.196899	0.236853	0.153762	0.272503	0.236793	0.252574	0.234484	0.344648	0.215576	0.242719	0.264702	0.215733	0.180005	0.175182	0.218006
0.280068	0.261063	0.274912	0.257335	0.250511	0.188697	0.236654	0.237747	0.100085	0.241072	0.112023	0.261503	0.238026	0.150977	0.199691	0.199769	0.214276	0.289159	0.227812	0.238716	0.267005	0.285249	0.256992	0.280066	0.246715	0.127036	0.258374	0.20332	0.266596	0.240322	0.089209	0.246227	0.122339	0.211909	0.223802	0.196832	0.236595	0.153399	0.272293	0.237063	0.252181	0.234172	0.344238	0.215063	0.242328	0.264769	0.215387	0.179484	0.174864	0.217779
0.279789	0.260792	0.274784	0.257362	0.250196	0.188736	0.236601	0.237636	0.10019	0.240839	0.112507	0.261213	0.238053	0.151132	0.199406	0.199785	0.214152	0.289248	0.227586	0.2384	0.266625	0.284984	0.257082	0.279856	0.246427	0.127431	0.258149	0.203282	0.266457	0.239997	0.0892395	0.245919	0.122797	0.211684	0.223463	0.196777	0.236338	0.153057	0.27209	0.23734	0.251794	0.23387	0.343831	0.214557	0.241945	0.264837	0.215056	0.178975	0.17455	0.217558
0.279509	0.26052	0.274657	0.257385	0.249886	0.188788	0.236548	0.237527	0.100309	0.240615	0.113027	0.26092	0.238099	0.151302	0.199131	0.199811	0.21403	0.289341	0.22737	0.238096	0.266255	0.284719	0.257174	0.279644	0.24614	0.127863	0.257927	0.20325	0.266321	0.239669	0.0892925	0.245611	0.123278	0.21149	0.223136	0.196735	0.236082	0.152737	0.271894	0.237624	0.251413	0.233579	0.343428	0.214057	0.24157	0.264904	0.214741	0.178479	0.174239	0.217345
0.279228	0.260249	0.274531	0.257405	0.249582	0.188851	0.236495	0.23742	0.100443	0.2404	0.113581	0.260624	0.238161	0.151485	0.198868	0.199845	0.213912	0.289438	0.227166	0.237805	0.265894	0.284455	0.257269	0.27943	0.245853	0.128329	0.257709	0.203225	0.266188	0.239339	0.0893667	0.245303	0.12378	0.211326	0.22282	0.196704	0.235827	0.152438	0.271704	0.237911	0.251039	0.233297	0.343028	0.213564	0.241205	0.264972	0.214441	0.177994	0.173933	0.217138
0.278947	0.259979	0.274406	0.257422	0.249283	0.188926	0.236442	0.237314	0.100588	0.240195	0.114165	0.260324	0.238241	0.151681	0.198616	0.199888	0.213798	0.289538	0.226972	0.237526	0.265542	0.284193	0.257365	0.279214	0.245567	0.128827	0.257494	0.203205	0.266058	0.239006	0.0894611	0.244996	0.124302	0.21119	0.222515	0.196685	0.235573	0.152159	0.27152	0.238202	0.250671	0.233026	0.342631	0.213078	0.240847	0.265039	0.214157	0.177521	0.17363	0.216937
0.278665	0.259709	0.274282	0.257436	0.248989	0.189011	0.236389	0.23721	0.100746	0.24	0.114777	0.260021	0.238335	0.151888	0.198375	0.19994	0.213686	0.289643	0.226789	0.237258	0.2652	0.283931	0.257464	0.278996	0.245281	0.129356	0.257282	0.203192	0.265931	0.238671	0.0895743	0.24469	0.12484	0.211082	0.222223	0.196678	0.23532	0.1519	0.271342	0.238494	0.250309	0.232764	0.342238	0.2126	0.240499	0.265107	0.213888	0.177061	0.173332	0.216744
0.278383	0.25944	0.274159	0.257447	0.248699	0.189106	0.236336	0.237108	0.100913	0.239814	0.115414	0.259714	0.238443	0.152105	0.198145	0.199999	0.213577	0.28975	0.226616	0.237001	0.264866	0.283671	0.257564	0.278775	0.244996	0.129911	0.257072	0.203184	0.265807	0.238333	0.0897054	0.244385	0.125393	0.211001	0.221942	0.196681	0.235067	0.151661	0.27117	0.238786	0.249953	0.232511	0.341847	0.212131	0.240159	0.265174	0.213634	0.176613	0.173038	0.216557
0.278101	0.259171	0.274036	0.257455	0.248415	0.189212	0.236283	0.237008	0.10109	0.239638	0.116071	0.259404	0.238565	0.15233	0.197927	0.200066	0.21347	0.28986	0.226453	0.236755	0.264542	0.283411	0.257666	0.278552	0.244712	0.130492	0.256865	0.203183	0.265687	0.237993	0.0898532	0.244081	0.125958	0.210945	0.221673	0.196694	0.234815	0.15144	0.271004	0.239077	0.249603	0.232268	0.34146	0.21167	0.239827	0.265241	0.213396	0.176177	0.172748	0.216377
0.277819	0.258903	0.273915	0.25746	0.248135	0.189326	0.23623	0.23691	0.101274	0.239472	0.116746	0.259091	0.238698	0.152563	0.19772	0.200141	0.213367	0.289973	0.2263	0.23652	0.264227	0.283153	0.257769	0.278327	0.244428	0.131095	0.25666	0.203188	0.265569	0.23765	0.0900166	0.243777	0.126534	0.210913	0.221415	0.196718	0.234563	0.151237	0.270843	0.239365	0.249259	0.232034	0.341076	0.211219	0.239505	0.265309	0.213173	0.175754	0.172462	0.216204
0.277537	0.258637	0.273794	0.257461	0.24786	0.18945	0.236177	0.236813	0.101466	0.239316	0.117436	0.258774	0.238843	0.152801	0.197524	0.200223	0.213266	0.290089	0.226156	0.236296	0.26392	0.282895	0.257875	0.278099	0.244145	0.131719	0.256457	0.2032	0.265454	0.237304	0.0901945	0.243474	0.127117	0.210904	0.22117	0.196751	0.234313	0.151052	0.270688	0.23965	0.248921	0.231808	0.340696	0.210777	0.23919	0.265376	0.212965	0.175343	0.17218	0.216037
0.277255	0.258371	0.273675	0.25746	0.24759	0.189581	0.236125	0.236719	0.101663	0.239169	0.118137	0.258455	0.238997	0.153045	0.19734	0.200312	0.213168	0.290207	0.226021	0.236081	0.263623	0.282639	0.257981	0.277868	0.243862	0.132359	0.256256	0.203217	0.265342	0.236957	0.0903858	0.243173	0.127706	0.210917	0.220936	0.196794	0.234062	0.150884	0.270538	0.239931	0.248589	0.231592	0.340318	0.210345	0.238885	0.265444	0.212772	0.174945	0.171903	0.215877
0.276974	0.258106	0.273556	0.257455	0.247324	0.18972	0.236072	0.236626	0.101865	0.239032	0.118846	0.258131	0.23916	0.153293	0.197167	0.200408	0.213072	0.290327	0.225895	0.235877	0.263334	0.282384	0.25809	0.277635	0.24358	0.133015	0.256057	0.203241	0.265234	0.236606	0.0905895	0.242872	0.128299	0.210951	0.220714	0.196845	0.233813	0.150732	0.270393	0.240205	0.248262	0.231383	0.339944	0.209923	0.238587	0.265511	0.212595	0.17456	0.17163	0.215723
0.276693	0.257843	0.273439	0.257448	0.247062	0.189866	0.23602	0.236535	0.102071	0.238904	0.11956	0.257805	0.239331	0.153543	0.197006	0.200511	0.212978	0.290448	0.225778	0.235682	0.263054	0.282131	0.258199	0.2774	0.243299	0.133684	0.25586	0.203271	0.265128	0.236254	0.0908047	0.242572	0.128895	0.211004	0.220504	0.196905	0.233564	0.150597	0.270253	0.240471	0.247941	0.231183	0.339573	0.209513	0.238299	0.265579	0.212432	0.174187	0.171362	0.215575
0.276413	0.25758	0.273322	0.257438	0.246805	0.190019	0.235967	0.236447	0.102281	0.238787	0.120276	0.257476	0.23951	0.153796	0.196857	0.20062	0.212886	0.290572	0.22567	0.235496	0.262783	0.281879	0.258311	0.277162	0.243019	0.134363	0.255664	0.203307	0.265026	0.235899	0.0910302	0.242274	0.12949	0.211075	0.220306	0.196973	0.233315	0.150477	0.270118	0.24073	0.247626	0.230991	0.339205	0.209113	0.238019	0.265646	0.212284	0.173826	0.171098	0.215434
0.276134	0.257319	0.273207	0.257424	0.246552	0.190178	0.235915	0.23636	0.102492	0.238679	0.12099	0.257143	0.239694	0.154049	0.196719	0.200735	0.212796	0.290697	0.225569	0.23532	0.26252	0.281628	0.258424	0.276921	0.24274	0.135049	0.25547	0.20335	0.264926	0.235541	0.0912653	0.241977	0.130083	0.211163	0.22012	0.197049	0.233067	0.150373	0.269988	0.240979	0.247316	0.230807	0.33884	0.208725	0.237747	0.265714	0.212151	0.173478	0.170838	0.215299
0.275855	0.25706	0.273093	0.257408	0.246304	0.190343	0.235863	0.236276	0.102705	0.238581	0.1217	0.256808	0.239884	0.154302	0.196593	0.200856	0.212709	0.290823	0.225477	0.235153	0.262266	0.281379	0.258539	0.276677	0.242461	0.135741	0.255278	0.203398	0.264829	0.235182	0.0915089	0.241681	0.130672	0.211266	0.219946	0.197133	0.23282	0.150283	0.269863	0.241218	0.247011	0.230631	0.338478	0.208348	0.237483	0.265781	0.212033	0.173144	0.170583	0.215171
0.275578	0.256802	0.272979	0.25739	0.24606	0.190513	0.235811	0.236193	0.102918	0.238493	0.122403	0.25647	0.240078	0.154554	0.196478	0.200983	0.212623	0.290951	0.225393	0.234994	0.26202	0.281132	0.258656	0.276431	0.242184	0.136435	0.255087	0.203453	0.264736	0.23482	0.0917602	0.241386	0.131257	0.211384	0.219784	0.197223	0.232573	0.150207	0.269741	0.241446	0.246712	0.230462	0.33812	0.207984	0.237228	0.265848	0.211929	0.172821	0.170333	0.215049
0.275303	0.256546	0.272867	0.257369	0.245821	0.190687	0.235759	0.236113	0.103132	0.238414	0.123095	0.256128	0.240275	0.154805	0.196375	0.201115	0.212539	0.29108	0.225316	0.234843	0.261783	0.280887	0.258774	0.276183	0.241907	0.137131	0.254897	0.203514	0.264645	0.234455	0.0920185	0.241093	0.131834	0.211515	0.219634	0.197321	0.232327	0.150146	0.269625	0.241662	0.246418	0.2303	0.337764	0.207633	0.236981	0.265916	0.211839	0.172512	0.170087	0.214933
0.275029	0.256292	0.272756	0.257345	0.245586	0.190866	0.235707	0.236035	0.103345	0.238345	0.123775	0.255784	0.240475	0.155054	0.196284	0.201252	0.212456	0.29121	0.225247	0.234701	0.261554	0.280643	0.258895	0.275932	0.241631	0.137825	0.254709	0.203581	0.264557	0.234089	0.0922829	0.240801	0.132404	0.211659	0.219495	0.197425	0.232081	0.150097	0.269512	0.241865	0.246129	0.230146	0.337413	0.207294	0.236743	0.265983	0.211764	0.172215	0.169846	0.214824
0.274756	0.256039	0.272646	0.25732	0.245356	0.191049	0.235656	0.235959	0.103556	0.238286	0.124439	0.255438	0.240678	0.155299	0.196205	0.201395	0.212376	0.291342	0.225186	0.234567	0.261332	0.280402	0.259018	0.275678	0.241356	0.138516	0.254522	0.203655	0.264472	0.233721	0.0925529	0.24051	0.132964	0.211813	0.219369	0.197535	0.231836	0.150061	0.269404	0.242055	0.245845	0.229999	0.337064	0.206969	0.236513	0.266051	0.211703	0.171931	0.16961	0.21472
0.274485	0.255788	0.272537	0.257292	0.245131	0.191235	0.235605	0.235885	0.103767	0.238237	0.125086	0.255089	0.240882	0.155542	0.196137	0.201542	0.212297	0.291474	0.225131	0.234441	0.261119	0.280164	0.259143	0.275422	0.241083	0.139201	0.254337	0.203734	0.26439	0.23335	0.0928278	0.240221	0.133513	0.211977	0.219254	0.197652	0.231592	0.150038	0.269301	0.242231	0.245566	0.229858	0.336719	0.206657	0.23629	0.266118	0.211657	0.17166	0.169378	0.214623
0.274217	0.255539	0.272429	0.257263	0.244911	0.191424	0.235554	0.235814	0.103975	0.238197	0.125713	0.254737	0.241086	0.15578	0.19608	0.201693	0.212219	0.291608	0.225084	0.234322	0.260914	0.279928	0.259271	0.275164	0.24081	0.139879	0.254154	0.203819	0.264311	0.232978	0.0931071	0.239934	0.13405	0.21215	0.219151	0.197774	0.231348	0.150027	0.269201	0.242393	0.245292	0.229725	0.336378	0.206359	0.236076	0.266186	0.211624	0.171401	0.169151	0.214532
0.27395	0.255293	0.272323	0.257232	0.244697	0.191617	0.235503	0.235744	0.104182	0.238167	0.126319	0.254384	0.241291	0.156014	0.196036	0.201849	0.212143	0.291743	0.225043	0.234211	0.260717	0.279694	0.259401	0.274903	0.240539	0.140548	0.253973	0.203911	0.264235	0.232604	0.0933903	0.239648	0.134576	0.212331	0.21906	0.197902	0.231105	0.150028	0.269106	0.242541	0.245022	0.229598	0.336039	0.206075	0.23587	0.266253	0.211604	0.171155	0.168929	0.214447
0.273686	0.255048	0.272217	0.2572	0.244488	0.191811	0.235452	0.235677	0.104386	0.238146	0.126901	0.254028	0.241496	0.156244	0.196003	0.202009	0.212069	0.29188	0.22501	0.234108	0.260527	0.279464	0.259535	0.27464	0.240268	0.141206	0.253794	0.204008	0.264162	0.232228	0.093677	0.239364	0.135087	0.212518	0.218981	0.198035	0.230863	0.15004	0.269015	0.242673	0.244758	0.229478	0.335705	0.205805	0.235672	0.266321	0.211598	0.170922	0.168712	0.214368
0.273424	0.254806	0.272113	0.257166	0.244284	0.192008	0.235402	0.235613	0.104589	0.238135	0.127457	0.25367	0.241701	0.15647	0.195981	0.202173	0.211996	0.292018	0.224983	0.234011	0.260345	0.279237	0.259672	0.274376	0.239999	0.141852	0.253617	0.204112	0.264092	0.231851	0.0939668	0.239082	0.135585	0.212711	0.218913	0.198173	0.230623	0.150064	0.268929	0.242791	0.244498	0.229364	0.335374	0.20555	0.235482	0.266388	0.211606	0.170701	0.168499	0.214295
0.273165	0.254566	0.27201	0.257132	0.244087	0.192208	0.235352	0.23555	0.104788	0.238133	0.127987	0.25331	0.241904	0.156691	0.195971	0.202341	0.211924	0.292157	0.224964	0.233922	0.260171	0.279014	0.259813	0.27411	0.239731	0.142485	0.253443	0.204221	0.264024	0.231472	0.0942594	0.238802	0.136069	0.212909	0.218857	0.198316	0.230383	0.150098	0.268846	0.242893	0.244242	0.229256	0.335047	0.20531	0.235299	0.266455	0.211626	0.170493	0.168292	0.214229
0.272909	0.254329	0.271909	0.257097	0.243896	0.192408	0.235302	0.23549	0.104986	0.238141	0.128489	0.252949	0.242106	0.156907	0.195973	0.202513	0.211854	0.292299	0.22495	0.23384	0.260004	0.278794	0.259957	0.273842	0.239464	0.143103	0.253271	0.204336	0.26396	0.231092	0.0945545	0.238524	0.136537	0.213111	0.218812	0.198464	0.230144	0.150142	0.268768	0.24298	0.243991	0.229155	0.334724	0.205085	0.235125	0.266523	0.21166	0.170298	0.168089	0.214168
0.272655	0.254094	0.271808	0.257062	0.243711	0.192611	0.235253	0.235433	0.10518	0.238158	0.128961	0.252586	0.242306	0.157118	0.195986	0.202688	0.211786	0.292442	0.224944	0.233764	0.259844	0.278578	0.260105	0.273572	0.239199	0.143705	0.253103	0.204457	0.263898	0.23071	0.0948517	0.238248	0.13699	0.213316	0.218779	0.198616	0.229907	0.150197	0.268694	0.243051	0.243744	0.22906	0.334405	0.204874	0.234958	0.26659	0.211706	0.170115	0.167891	0.214113
0.272405	0.253861	0.271709	0.257027	0.243534	0.192815	0.235204	0.235377	0.105373	0.238184	0.129402	0.252222	0.242503	0.157325	0.196011	0.202866	0.211719	0.292587	0.224944	0.233696	0.259691	0.278366	0.260258	0.273302	0.238935	0.14429	0.252937	0.204584	0.263839	0.230328	0.0951508	0.237973	0.137427	0.213524	0.218757	0.198773	0.229671	0.150262	0.268625	0.243107	0.243502	0.228971	0.33409	0.20468	0.234798	0.266658	0.211765	0.169944	0.167698	0.214065
0.272158	0.253632	0.271611	0.256993	0.243363	0.19302	0.235155	0.235325	0.105563	0.238219	0.129811	0.251857	0.242699	0.157526	0.196046	0.203048	0.211653	0.292734	0.224951	0.233634	0.259546	0.278158	0.260415	0.27303	0.238672	0.144856	0.252776	0.204716	0.263782	0.229944	0.0954517	0.237701	0.137847	0.213733	0.218747	0.198934	0.229437	0.150337	0.26856	0.243148	0.243263	0.228888	0.33378	0.204501	0.234646	0.266725	0.211836	0.169786	0.167511	0.214022
0.271915	0.253405	0.271514	0.256959	0.2432	0.193226	0.235107	0.235274	0.105751	0.238264	0.130188	0.251491	0.242891	0.157723	0.196094	0.203232	0.21159	0.292884	0.224964	0.233579	0.259408	0.277955	0.260578	0.272757	0.23841	0.145402	0.252618	0.204854	0.263729	0.229559	0.0957541	0.237431	0.138251	0.213942	0.218747	0.199099	0.229204	0.150421	0.268499	0.243173	0.243029	0.228811	0.333473	0.204337	0.234502	0.266793	0.211919	0.16964	0.167328	0.213985
0.271675	0.25318	0.271419	0.256925	0.243045	0.193434	0.235059	0.235227	0.105937	0.238317	0.130531	0.251124	0.243081	0.157915	0.196152	0.20342	0.211528	0.293036	0.224984	0.23353	0.259276	0.277757	0.260745	0.272484	0.23815	0.145929	0.252464	0.204998	0.263678	0.229174	0.0960579	0.237164	0.138639	0.214152	0.218759	0.199268	0.228973	0.150514	0.268443	0.243184	0.242799	0.22874	0.333171	0.20419	0.234365	0.26686	0.212014	0.169506	0.16715	0.213955
0.271438	0.252959	0.271325	0.256893	0.242897	0.193642	0.235012	0.235181	0.106121	0.23838	0.13084	0.250756	0.243267	0.158103	0.196222	0.20361	0.211467	0.293191	0.22501	0.233487	0.259151	0.277564	0.260918	0.27221	0.237892	0.146434	0.252314	0.205147	0.263629	0.228788	0.096363	0.236898	0.139009	0.214361	0.218782	0.199441	0.228744	0.150616	0.268392	0.243179	0.242573	0.228675	0.332873	0.204059	0.234236	0.266928	0.212121	0.169385	0.166977	0.21393
0.271206	0.252741	0.271232	0.256862	0.242758	0.193851	0.234965	0.235138	0.106303	0.238451	0.131115	0.250388	0.243451	0.158287	0.196303	0.203803	0.211408	0.293348	0.225042	0.233451	0.259034	0.277377	0.261096	0.271936	0.237635	0.146917	0.252169	0.205301	0.263584	0.228401	0.0966694	0.236636	0.139363	0.214569	0.218816	0.199618	0.228516	0.150727	0.268345	0.24316	0.242351	0.228616	0.33258	0.203944	0.234114	0.266995	0.212239	0.169276	0.166809	0.213911
0.270978	0.252525	0.27114	0.256833	0.242628	0.19406	0.234918	0.235098	0.106485	0.238531	0.131354	0.25002	0.24363	0.158466	0.196395	0.203998	0.211352	0.293509	0.225081	0.233422	0.258922	0.277195	0.261281	0.271662	0.23738	0.147379	0.252029	0.205461	0.263541	0.228015	0.096977	0.236375	0.1397	0.214775	0.218861	0.199798	0.228291	0.150847	0.268303	0.243126	0.242132	0.228562	0.332292	0.203846	0.233999	0.267063	0.212369	0.169179	0.166647	0.213898
0.270754	0.252313	0.27105	0.256807	0.242507	0.194271	0.234872	0.23506	0.106665	0.23862	0.131559	0.249651	0.243806	0.158642	0.196498	0.204195	0.211297	0.293673	0.225127	0.233398	0.258817	0.277018	0.261472	0.271388	0.237126	0.147817	0.251894	0.205627	0.263501	0.227627	0.0972857	0.236117	0.140021	0.214979	0.218917	0.199982	0.228068	0.150975	0.268265	0.243078	0.241918	0.228514	0.332009	0.203765	0.233891	0.26713	0.212509	0.169094	0.166489	0.213891
0.270534	0.252104	0.270961	0.256782	0.242395	0.194482	0.234826	0.235025	0.106844	0.238718	0.131728	0.249283	0.243979	0.158815	0.196612	0.204395	0.211244	0.293841	0.225179	0.233381	0.258719	0.276848	0.261669	0.271114	0.236874	0.148232	0.251766	0.205797	0.263463	0.22724	0.0975957	0.235862	0.140325	0.21518	0.218984	0.20017	0.227847	0.151112	0.268233	0.243017	0.241707	0.228471	0.33173	0.2037	0.23379	0.267197	0.212661	0.169021	0.166337	0.213891
0.270319	0.251898	0.270874	0.256761	0.242293	0.194694	0.234781	0.234993	0.107023	0.238824	0.131862	0.248915	0.244148	0.158984	0.196737	0.204597	0.211193	0.294012	0.225237	0.23337	0.258627	0.276684	0.261873	0.270841	0.236623	0.148624	0.251643	0.205973	0.263428	0.226853	0.097907	0.235609	0.140613	0.215378	0.219061	0.20036	0.227629	0.151256	0.268205	0.242942	0.2415	0.228435	0.331457	0.203652	0.233697	0.267265	0.212823	0.16896	0.16619	0.213896
0.270108	0.251696	0.270788	0.256742	0.242202	0.194907	0.234736	0.234963	0.107203	0.238938	0.131962	0.248547	0.244313	0.159151	0.196872	0.204802	0.211144	0.294187	0.225302	0.233366	0.258541	0.276526	0.262084	0.270569	0.236375	0.148992	0.251526	0.206154	0.263396	0.226466	0.0982198	0.235359	0.140885	0.215572	0.219149	0.200555	0.227414	0.151409	0.268183	0.242854	0.241296	0.228404	0.331188	0.203621	0.23361	0.267332	0.212995	0.16891	0.166047	0.213907
0.269903	0.251497	0.270703	0.256727	0.242121	0.19512	0.234692	0.234936	0.107383	0.239061	0.132028	0.24818	0.244474	0.159316	0.197019	0.205008	0.211098	0.294366	0.225374	0.233367	0.258462	0.276375	0.262302	0.270299	0.236128	0.149337	0.251416	0.20634	0.263366	0.226079	0.0985342	0.235112	0.141142	0.215763	0.219247	0.200752	0.227201	0.151569	0.268166	0.242754	0.241096	0.228378	0.330925	0.203608	0.233531	0.2674	0.213177	0.168873	0.16591	0.213924
0.269702	0.251301	0.27062	0.256715	0.24205	0.195335	0.234648	0.234911	0.107564	0.239192	0.132061	0.247814	0.244632	0.15948	0.197176	0.205216	0.211054	0.29455	0.225452	0.233375	0.258388	0.27623	0.262528	0.270029	0.235882	0.149659	0.251314	0.206531	0.263339	0.225693	0.0988504	0.234868	0.141385	0.215949	0.219355	0.200953	0.226991	0.151738	0.268154	0.242643	0.2409	0.228358	0.330668	0.203611	0.233458	0.267467	0.21337	0.168846	0.165779	0.213947
0.269506	0.251109	0.270538	0.256708	0.241991	0.195551	0.234605	0.234889	0.107747	0.239332	0.132063	0.24745	0.244787	0.159643	0.197344	0.205427	0.211013	0.294738	0.225537	0.233389	0.258321	0.276093	0.262761	0.269762	0.235639	0.149959	0.251219	0.206727	0.263314	0.225307	0.0991687	0.234626	0.141614	0.216132	0.219474	0.201158	0.226784	0.151914	0.268147	0.24252	0.240707	0.228344	0.330416	0.203632	0.233392	0.267535	0.213572	0.168832	0.165652	0.213976
0.269315	0.25092	0.270458	0.256705	0.241944	0.195769	0.234563	0.23487	0.107932	0.239479	0.132034	0.247086	0.244939	0.159806	0.197522	0.205639	0.210974	0.294931	0.225628	0.233409	0.258259	0.275963	0.263003	0.269496	0.235398	0.150236	0.251131	0.206928	0.263292	0.224922	0.0994893	0.234388	0.14183	0.216311	0.219602	0.201365	0.22658	0.152097	0.268147	0.242388	0.240517	0.228335	0.330169	0.203671	0.233334	0.267602	0.213783	0.168829	0.16553	0.214011
0.26913	0.250735	0.270379	0.256706	0.241908	0.195988	0.234521	0.234853	0.108121	0.239635	0.131975	0.246724	0.245088	0.159969	0.197711	0.205853	0.210939	0.295129	0.225727	0.233435	0.258203	0.275841	0.263252	0.269233	0.235158	0.150492	0.251053	0.207134	0.263272	0.224538	0.0998126	0.234152	0.142033	0.216486	0.219741	0.201576	0.22638	0.152289	0.268151	0.242245	0.240331	0.228332	0.329929	0.203726	0.233282	0.26767	0.214003	0.168837	0.165414	0.214052
0.26895	0.250553	0.270302	0.256713	0.241885	0.196209	0.234479	0.23484	0.108312	0.239798	0.131888	0.246364	0.245233	0.160133	0.19791	0.206069	0.210906	0.295332	0.225832	0.233468	0.258153	0.275726	0.263511	0.268973	0.23492	0.150727	0.250982	0.207344	0.263255	0.224154	0.100139	0.23392	0.142224	0.216657	0.219889	0.201791	0.226183	0.152488	0.268162	0.242094	0.240149	0.228335	0.329694	0.2038	0.233236	0.267737	0.214233	0.168856	0.165303	0.214099
0.268775	0.250375	0.270226	0.256725	0.241875	0.196431	0.234439	0.234828	0.108508	0.239969	0.131775	0.246005	0.245377	0.1603	0.198119	0.206287	0.210876	0.295541	0.225945	0.233507	0.258109	0.275619	0.263777	0.268716	0.234685	0.150941	0.250921	0.207559	0.26324	0.223772	0.100468	0.233691	0.142405	0.216823	0.220048	0.202008	0.22599	0.152694	0.268178	0.241935	0.239969	0.228343	0.329466	0.20389	0.233198	0.267804	0.214471	0.168886	0.165197	0.214152
0.268607	0.250201	0.270151	0.256743	0.241878	0.196657	0.234399	0.23482	0.108708	0.240147	0.131636	0.245649	0.245518	0.160468	0.198338	0.206506	0.21085	0.295756	0.226064	0.233552	0.25807	0.27552	0.264053	0.268462	0.234451	0.151136	0.25087	0.207779	0.263227	0.223392	0.100801	0.233465	0.142576	0.216986	0.220215	0.202229	0.2258	0.152908	0.268201	0.241768	0.239794	0.228357	0.329243	0.203999	0.233166	0.267872	0.214717	0.168928	0.165096	0.214212
0.268444	0.250031	0.270078	0.256766	0.241894	0.196884	0.234359	0.234815	0.108914	0.240334	0.131474	0.245295	0.245657	0.16064	0.198567	0.206728	0.210827	0.295976	0.226191	0.233604	0.258037	0.275429	0.264337	0.268212	0.234219	0.151312	0.250828	0.208002	0.263217	0.223013	0.101138	0.233243	0.142738	0.217145	0.220392	0.202454	0.225615	0.15313	0.26823	0.241595	0.239621	0.228377	0.329027	0.204125	0.233141	0.267939	0.214972	0.16898	0.165001	0.214277
0.268286	0.249864	0.270006	0.256796	0.241924	0.197115	0.23432	0.234812	0.109126	0.240527	0.131291	0.244943	0.245794	0.160816	0.198806	0.206951	0.210808	0.296203	0.226325	0.233662	0.258009	0.275346	0.264631	0.267965	0.23399	0.15147	0.250796	0.208231	0.26321	0.222635	0.101479	0.233023	0.142892	0.217301	0.220579	0.202682	0.225433	0.153359	0.268265	0.241416	0.239452	0.228402	0.328817	0.204268	0.233123	0.268007	0.215234	0.169043	0.164911	0.214349
0.268135	0.249701	0.269936	0.256832	0.241968	0.197348	0.234282	0.234812	0.109344	0.240728	0.131088	0.244594	0.24593	0.160996	0.199055	0.207177	0.210793	0.296435	0.226466	0.233727	0.257987	0.275272	0.264934	0.267723	0.233762	0.151611	0.250775	0.208463	0.263205	0.222259	0.101824	0.232807	0.14304	0.217454	0.220774	0.202914	0.225256	0.153596	0.268306	0.241232	0.239286	0.228433	0.328614	0.20443	0.233111	0.268074	0.215504	0.169117	0.164826	0.214427
0.26799	0.249543	0.269868	0.256876	0.242027	0.197585	0.234245	0.234815	0.10957	0.240936	0.130868	0.244248	0.246065	0.161182	0.199314	0.207404	0.210782	0.296675	0.226615	0.233798	0.25797	0.275207	0.265247	0.267486	0.233537	0.151737	0.250765	0.2087	0.263202	0.221885	0.102175	0.232595	0.143181	0.217603	0.220979	0.203149	0.225083	0.15384	0.268354	0.241044	0.239123	0.22847	0.328418	0.204609	0.233106	0.268142	0.215782	0.169201	0.164746	0.214511
0.267851	0.249388	0.269801	0.256926	0.2421	0.197825	0.234208	0.234821	0.109804	0.241151	0.130631	0.243905	0.246199	0.161374	0.199582	0.207633	0.210775	0.296921	0.226771	0.233876	0.257958	0.27515	0.265569	0.267253	0.233314	0.151848	0.250767	0.208941	0.263201	0.221513	0.102531	0.232386	0.143317	0.21775	0.221193	0.203388	0.224914	0.154092	0.268409	0.240852	0.238963	0.228513	0.328228	0.204805	0.233108	0.268209	0.216067	0.169296	0.164671	0.214601
0.267719	0.249237	0.269735	0.256984	0.242189	0.198069	0.234172	0.23483	0.110046	0.241373	0.130381	0.243565	0.246333	0.161572	0.199859	0.207864	0.210772	0.297174	0.226935	0.23396	0.257952	0.275102	0.265901	0.267026	0.233093	0.151945	0.25078	0.209186	0.263203	0.221143	0.102893	0.232181	0.14345	0.217895	0.221415	0.203631	0.22475	0.154351	0.268471	0.240659	0.238807	0.228562	0.328045	0.20502	0.233116	0.268277	0.216359	0.169401	0.164602	0.214697
0.267592	0.24909	0.269671	0.25705	0.242292	0.198318	0.234137	0.234841	0.110298	0.241602	0.13012	0.243229	0.246467	0.161779	0.200146	0.208097	0.210773	0.297434	0.227106	0.234051	0.257951	0.275063	0.266243	0.266804	0.232874	0.15203	0.250805	0.209435	0.263207	0.220775	0.103261	0.231979	0.14358	0.218037	0.221646	0.203877	0.224591	0.154618	0.268539	0.240464	0.238654	0.228616	0.327869	0.205252	0.23313	0.268344	0.216657	0.169516	0.164538	0.2148
0.267472	0.248947	0.269609	0.257124	0.242412	0.198571	0.234103	0.234855	0.110559	0.241837	0.129848	0.242896	0.246601	0.161994	0.200443	0.208332	0.21078	0.297702	0.227285	0.234149	0.257955	0.275034	0.266595	0.266589	0.232658	0.152103	0.250843	0.209688	0.263214	0.22041	0.103635	0.231781	0.143708	0.218177	0.221886	0.204127	0.224437	0.154893	0.268615	0.240268	0.238505	0.228677	0.3277	0.205502	0.233152	0.268411	0.216962	0.169641	0.164479	0.214909
0.267359	0.248808	0.269548	0.257206	0.242547	0.198828	0.234069	0.234873	0.110831	0.242079	0.129569	0.242568	0.246735	0.162218	0.200748	0.208569	0.210791	0.297977	0.227472	0.234254	0.257964	0.275014	0.266957	0.266379	0.232444	0.152166	0.250893	0.209944	0.263223	0.220047	0.104017	0.231587	0.143835	0.218317	0.222133	0.204381	0.224288	0.155175	0.268698	0.240072	0.238358	0.228743	0.327538	0.205769	0.23318	0.268479	0.217274	0.169776	0.164425	0.215025
0.267253	0.248673	0.269489	0.257296	0.242699	0.199091	0.234037	0.234893	0.111114	0.242328	0.129285	0.242243	0.246871	0.162452	0.201062	0.208809	0.210807	0.298259	0.227667	0.234366	0.257978	0.275003	0.267329	0.266176	0.232232	0.15222	0.250957	0.210204	0.263234	0.219687	0.104406	0.231397	0.143963	0.218455	0.222389	0.204639	0.224144	0.155465	0.268788	0.239877	0.238215	0.228816	0.327384	0.206054	0.233214	0.268546	0.217591	0.169921	0.164376	0.215146
0.267153	0.248543	0.269431	0.257396	0.242867	0.199359	0.234005	0.234916	0.111409	0.242583	0.128998	0.241922	0.247008	0.162697	0.201385	0.20905	0.210828	0.298549	0.22787	0.234485	0.257997	0.275001	0.267712	0.265979	0.232023	0.152267	0.251034	0.210468	0.263247	0.21933	0.104802	0.23121	0.144093	0.218592	0.222654	0.204902	0.224005	0.155762	0.268885	0.239684	0.238075	0.228895	0.327237	0.206357	0.233255	0.268614	0.217914	0.170075	0.164333	0.215275
0.26706	0.248416	0.269375	0.257504	0.243052	0.199633	0.233974	0.234942	0.111716	0.242844	0.128709	0.241606	0.247146	0.162953	0.201717	0.209294	0.210854	0.298847	0.228081	0.23461	0.25802	0.275009	0.268105	0.26579	0.231816	0.152306	0.251124	0.210736	0.263262	0.218976	0.105206	0.231028	0.144225	0.21873	0.222926	0.205168	0.223871	0.156067	0.26899	0.239493	0.237939	0.228979	0.327097	0.206677	0.233303	0.268681	0.218243	0.170239	0.164294	0.215409
0.266973	0.248294	0.26932	0.257622	0.243254	0.199912	0.233944	0.234971	0.112036	0.243111	0.128422	0.241294	0.247287	0.16322	0.202058	0.209539	0.210886	0.299153	0.2283	0.234743	0.258049	0.275027	0.268509	0.265608	0.231611	0.15234	0.251229	0.211007	0.26328	0.218625	0.105619	0.230849	0.14436	0.218868	0.223206	0.205438	0.223743	0.15638	0.269103	0.239306	0.237806	0.22907	0.326965	0.207015	0.233357	0.268749	0.218577	0.170413	0.164261	0.21555
0.266894	0.248176	0.269267	0.257749	0.243473	0.200198	0.233914	0.235003	0.11237	0.243384	0.128138	0.240987	0.247431	0.163501	0.202407	0.209788	0.210923	0.299467	0.228527	0.234883	0.258083	0.275054	0.268923	0.265434	0.231409	0.152371	0.251348	0.211281	0.2633	0.218276	0.106041	0.230674	0.144501	0.219007	0.223493	0.205713	0.223621	0.1567	0.269223	0.239123	0.237676	0.229167	0.326841	0.207371	0.233417	0.268816	0.218916	0.170596	0.164234	0.215698
0.266821	0.248062	0.269216	0.257885	0.243709	0.20049	0.233886	0.235037	0.112717	0.243663	0.127859	0.240685	0.247577	0.163795	0.202765	0.210038	0.210966	0.299788	0.228763	0.23503	0.258121	0.275091	0.269348	0.265268	0.23121	0.152398	0.251481	0.211558	0.263322	0.217931	0.106472	0.230504	0.144647	0.219147	0.223788	0.205992	0.223504	0.157029	0.269352	0.238945	0.237549	0.229271	0.326724	0.207744	0.233484	0.268884	0.21926	0.170788	0.164211	0.215851
0.266756	0.247952	0.269166	0.258031	0.243962	0.200789	0.233858	0.235075	0.113079	0.243948	0.127588	0.240387	0.247726	0.164102	0.203131	0.210291	0.211015	0.300118	0.229006	0.235184	0.258165	0.275138	0.269783	0.26511	0.231013	0.152424	0.251628	0.211839	0.263346	0.21759	0.106912	0.230337	0.1448	0.21929	0.22409	0.206276	0.223393	0.157365	0.269487	0.238772	0.237426	0.22938	0.326615	0.208134	0.233558	0.268951	0.219609	0.170989	0.164193	0.216012
0.266697	0.247847	0.269118	0.258187	0.244232	0.201095	0.233832	0.235116	0.113455	0.244239	0.127327	0.240095	0.24788	0.164424	0.203505	0.210547	0.211069	0.300456	0.229259	0.235345	0.258213	0.275194	0.270228	0.26496	0.230818	0.15245	0.25179	0.212123	0.263373	0.217252	0.107361	0.230175	0.144961	0.219435	0.2244	0.206564	0.223288	0.157709	0.269631	0.238606	0.237307	0.229496	0.326513	0.208541	0.233638	0.269018	0.219962	0.171199	0.164181	0.216179
0.266646	0.247745	0.269071	0.258353	0.24452	0.201408	0.233806	0.235159	0.113846	0.244534	0.127078	0.239808	0.248037	0.164761	0.203887	0.210805	0.21113	0.300801	0.229519	0.235514	0.258266	0.27526	0.270684	0.264819	0.230627	0.152477	0.251967	0.212409	0.263402	0.216917	0.107821	0.230017	0.145131	0.219584	0.224717	0.206856	0.223188	0.158062	0.269783	0.238446	0.237191	0.229618	0.326419	0.208966	0.233725	0.269086	0.22032	0.171417	0.164173	0.216352
0.266601	0.247648	0.269026	0.258528	0.244824	0.201728	0.233781	0.235206	0.114252	0.244836	0.126842	0.239526	0.248199	0.165113	0.204276	0.211067	0.211196	0.301155	0.229788	0.23569	0.258324	0.275336	0.27115	0.264687	0.230437	0.152505	0.252159	0.212699	0.263433	0.216585	0.108291	0.229863	0.14531	0.219736	0.22504	0.207154	0.223095	0.158422	0.269942	0.238294	0.237078	0.229746	0.326333	0.209407	0.233818	0.269153	0.220681	0.171644	0.164171	0.216532
0.266564	0.247555	0.268983	0.258713	0.245146	0.202056	0.233758	0.235255	0.114674	0.245142	0.126621	0.239249	0.248366	0.16548	0.204674	0.211331	0.211269	0.301516	0.230065	0.235874	0.258387	0.275421	0.271626	0.264564	0.230251	0.152538	0.252365	0.212991	0.263466	0.216258	0.108771	0.229713	0.1455	0.219893	0.22537	0.207456	0.223007	0.15879	0.27011	0.23815	0.23697	0.229881	0.326255	0.209866	0.233918	0.269221	0.221047	0.17188	0.164173	0.216719
0.266533	0.247466	0.268941	0.258909	0.245485	0.202391	0.233735	0.235308	0.115112	0.245453	0.126418	0.238978	0.248538	0.165864	0.205079	0.211598	0.211348	0.301884	0.230351	0.236065	0.258454	0.275515	0.272112	0.26445	0.230067	0.152574	0.252586	0.213287	0.263501	0.215934	0.109261	0.229568	0.145701	0.220055	0.225707	0.207762	0.222926	0.159166	0.270285	0.238014	0.236865	0.230022	0.326185	0.210341	0.234025	0.269288	0.221416	0.172124	0.164181	0.216912
0.26651	0.247381	0.268901	0.259114	0.245841	0.202735	0.233713	0.235363	0.115565	0.24577	0.126234	0.238712	0.248715	0.166264	0.205492	0.211868	0.211433	0.302261	0.230645	0.236263	0.258527	0.275619	0.272608	0.264346	0.229886	0.152617	0.252823	0.213585	0.263538	0.215614	0.109762	0.229427	0.145915	0.220223	0.22605	0.208074	0.22285	0.15955	0.270469	0.237888	0.236763	0.23017	0.326122	0.210832	0.234138	0.269356	0.221789	0.172376	0.164194	0.217112
0.266493	0.247301	0.268862	0.259329	0.246213	0.203086	0.233693	0.235422	0.116036	0.246091	0.126071	0.238452	0.248898	0.166682	0.205912	0.212141	0.211525	0.302645	0.230947	0.236469	0.258604	0.275732	0.273114	0.264251	0.229707	0.152666	0.253074	0.213885	0.263578	0.215297	0.110275	0.22929	0.146143	0.220397	0.2264	0.208391	0.222781	0.159942	0.27066	0.237771	0.236666	0.230324	0.326067	0.21134	0.234257	0.269423	0.222165	0.172636	0.164211	0.217318
0.266484	0.247225	0.268826	0.259554	0.246603	0.203446	0.233673	0.235483	0.116522	0.246417	0.12593	0.238198	0.249088	0.167116	0.206339	0.212418	0.211623	0.303036	0.231258	0.236682	0.258686	0.275855	0.27363	0.264166	0.229531	0.152722	0.25334	0.214188	0.263619	0.214985	0.110798	0.229158	0.146384	0.220578	0.226755	0.208712	0.222717	0.160343	0.270859	0.237665	0.236573	0.230484	0.32602	0.211865	0.234384	0.269491	0.222544	0.172904	0.164234	0.217531
0.266481	0.247152	0.26879	0.259789	0.247009	0.203814	0.233654	0.235547	0.117026	0.246748	0.125813	0.23795	0.249284	0.167568	0.206773	0.212698	0.211727	0.303435	0.231577	0.236903	0.258773	0.275987	0.274155	0.264091	0.229358	0.152788	0.253621	0.214493	0.263663	0.214676	0.111332	0.22903	0.14664	0.220766	0.227117	0.209039	0.22266	0.160751	0.271066	0.237569	0.236483	0.230651	0.325981	0.212405	0.234517	0.269558	0.222926	0.173179	0.164261	0.217751
0.266486	0.247084	0.268757	0.260034	0.247432	0.204191	0.233637	0.235615	0.117546	0.247083	0.125722	0.237707	0.249487	0.168038	0.207214	0.212982	0.211838	0.303841	0.231905	0.237132	0.258865	0.276127	0.274689	0.264026	0.229188	0.152863	0.253917	0.214801	0.263709	0.214371	0.111878	0.228907	0.146912	0.220962	0.227484	0.20937	0.222609	0.161168	0.271281	0.237484	0.236398	0.230825	0.32595	0.212961	0.234656	0.269625	0.223311	0.173463	0.164294	0.217977
0.266497	0.247021	0.268725	0.260289	0.247871	0.204576	0.23362	0.235685	0.118084	0.247422	0.125658	0.23747	0.249697	0.168526	0.207662	0.213269	0.211955	0.304254	0.232241	0.237368	0.258962	0.276277	0.275233	0.263972	0.229021	0.152949	0.254228	0.215111	0.263757	0.21407	0.112435	0.228788	0.1472	0.221166	0.227857	0.209707	0.222564	0.161593	0.271504	0.237411	0.236317	0.231005	0.325926	0.213534	0.234802	0.269693	0.223699	0.173753	0.164331	0.21821
0.266515	0.246961	0.268694	0.260555	0.248327	0.20497	0.233605	0.235758	0.118638	0.247766	0.125623	0.23724	0.249914	0.169033	0.208116	0.213559	0.21208	0.304674	0.232585	0.237611	0.259063	0.276436	0.275786	0.263928	0.228856	0.153047	0.254554	0.215423	0.263807	0.213774	0.113004	0.228674	0.147505	0.22138	0.228236	0.210049	0.222526	0.162025	0.271735	0.23735	0.23624	0.231191	0.32591	0.214121	0.234955	0.26976	0.224089	0.174051	0.164373	0.21845
0.266541	0.246905	0.268666	0.26083	0.248798	0.205373	0.233591	0.235834	0.119211	0.248113	0.125618	0.237015	0.25014	0.169559	0.208577	0.213854	0.21221	0.3051	0.232938	0.237862	0.25917	0.276604	0.276348	0.263894	0.228694	0.153157	0.254895	0.215737	0.263859	0.213481	0.113585	0.228564	0.147828	0.221603	0.22862	0.210397	0.222493	0.162467	0.271974	0.237301	0.236167	0.231384	0.325902	0.214725	0.235114	0.269828	0.224481	0.174357	0.16442	0.218696
0.266573	0.246853	0.268639	0.261114	0.249286	0.205785	0.233577	0.235913	0.1198	0.248465	0.125644	0.236797	0.250373	0.170103	0.209045	0.214152	0.212348	0.305534	0.233299	0.238121	0.259281	0.27678	0.276919	0.263872	0.228535	0.153282	0.25525	0.216054	0.263913	0.213193	0.114177	0.228459	0.14817	0.221837	0.22901	0.210749	0.222467	0.162916	0.272221	0.237265	0.236099	0.231584	0.325901	0.215344	0.23528	0.269895	0.224876	0.174669	0.164472	0.218949
0.266612	0.246806	0.268613	0.261409	0.24979	0.206206	0.233565	0.235996	0.120408	0.248821	0.125703	0.236585	0.250615	0.170667	0.209518	0.214454	0.212492	0.305974	0.233668	0.238387	0.259398	0.276965	0.277498	0.26386	0.228379	0.15342	0.255621	0.216372	0.263969	0.212909	0.114782	0.228358	0.148532	0.22208	0.229404	0.211107	0.222447	0.163373	0.272475	0.237242	0.236035	0.23179	0.325908	0.215978	0.235452	0.269963	0.225272	0.174988	0.164528	0.219208
0.266658	0.246763	0.268589	0.261714	0.250309	0.206636	0.233554	0.236081	0.121033	0.24918	0.125797	0.236379	0.250866	0.171251	0.209998	0.214761	0.212643	0.30642	0.234045	0.238661	0.259519	0.277159	0.278087	0.263859	0.228226	0.153574	0.256006	0.216692	0.264028	0.212629	0.115398	0.228262	0.148913	0.222335	0.229803	0.211471	0.222434	0.163839	0.272737	0.237234	0.235975	0.232002	0.325923	0.216627	0.235632	0.27003	0.22567	0.175313	0.16459	0.219475
0.266711	0.246723	0.268567	0.262028	0.250843	0.207075	0.233545	0.236169	0.121676	0.249543	0.125926	0.23618	0.251125	0.171854	0.210484	0.215071	0.212801	0.306873	0.234431	0.238943	0.259645	0.277361	0.278683	0.263869	0.228075	0.153744	0.256405	0.217013	0.264088	0.212353	0.116027	0.22817	0.149315	0.222602	0.230207	0.211839	0.222426	0.164313	0.273007	0.237239	0.23592	0.232222	0.325945	0.217291	0.235817	0.270098	0.22607	0.175646	0.164655	0.219747
0.266771	0.246688	0.268547	0.262352	0.251394	0.207524	0.233536	0.236259	0.122337	0.249909	0.126092	0.235987	0.251394	0.172478	0.210975	0.215386	0.212966	0.307332	0.234825	0.239232	0.259776	0.277571	0.279288	0.263891	0.227928	0.153931	0.25682	0.217337	0.264151	0.212082	0.116668	0.228084	0.149738	0.222881	0.230616	0.212214	0.222425	0.164795	0.273285	0.237258	0.23587	0.232447	0.325975	0.217969	0.23601	0.270165	0.226471	0.175985	0.164726	0.220027
0.266838	0.246657	0.268528	0.262686	0.251959	0.207982	0.233529	0.236353	0.123016	0.250279	0.126296	0.2358	0.251673	0.173121	0.211472	0.215705	0.213138	0.307797	0.235227	0.239529	0.259913	0.27779	0.279901	0.263924	0.227783	0.154136	0.257249	0.217662	0.264215	0.211815	0.117321	0.228002	0.150184	0.223172	0.231029	0.212594	0.222431	0.165285	0.27357	0.237292	0.235825	0.23268	0.326013	0.218662	0.236209	0.270232	0.226874	0.17633	0.164801	0.220313
0.266911	0.246629	0.268511	0.26303	0.252539	0.20845	0.233522	0.23645	0.123713	0.250652	0.12654	0.235621	0.251961	0.173786	0.211975	0.216028	0.213316	0.308268	0.235637	0.239834	0.260054	0.278017	0.280522	0.263968	0.227642	0.15436	0.257692	0.217988	0.264282	0.211553	0.117986	0.227925	0.150652	0.223476	0.231447	0.212979	0.222443	0.165783	0.273863	0.237342	0.235784	0.232918	0.326058	0.21937	0.236414	0.2703	0.227277	0.176681	0.164881	0.220606
0.266991	0.246606	0.268495	0.263383	0.253134	0.208928	0.233517	0.23655	0.124429	0.251028	0.126824	0.235447	0.252259	0.174471	0.212483	0.216356	0.213502	0.308744	0.236056	0.240146	0.2602	0.278252	0.281151	0.264025	0.227503	0.154604	0.25815	0.218316	0.26435	0.211295	0.118664	0.227852	0.151144	0.223794	0.231869	0.21337	0.222461	0.16629	0.274163	0.237407	0.235748	0.233164	0.326111	0.220091	0.236626	0.270367	0.227682	0.177038	0.164966	0.220905
0.267078	0.246587	0.268481	0.263746	0.253744	0.209415	0.233514	0.236653	0.125163	0.251407	0.12715	0.235281	0.252568	0.175177	0.212996	0.216688	0.213694	0.309226	0.236482	0.240466	0.260351	0.278495	0.281788	0.264093	0.227368	0.154868	0.258622	0.218645	0.264421	0.211041	0.119354	0.227785	0.15166	0.224126	0.232294	0.213767	0.222485	0.166804	0.274471	0.237488	0.235717	0.233416	0.326171	0.220827	0.236845	0.270435	0.228087	0.177401	0.165055	0.221211
0.267172	0.246571	0.268469	0.264118	0.254368	0.209912	0.233511	0.236758	0.125915	0.251789	0.12752	0.235121	0.252887	0.175904	0.213515	0.217025	0.213894	0.309714	0.236916	0.240794	0.260507	0.278746	0.282432	0.264173	0.227235	0.155154	0.259108	0.218976	0.264494	0.210792	0.120057	0.227722	0.1522	0.224473	0.232724	0.21417	0.222516	0.167327	0.274787	0.237586	0.235691	0.233674	0.326239	0.221577	0.23707	0.270502	0.228493	0.17777	0.165148	0.221524
0.267273	0.24656	0.268458	0.2645	0.255007	0.210419	0.23351	0.236867	0.126686	0.252173	0.127934	0.234969	0.253218	0.176653	0.214038	0.217367	0.214101	0.310207	0.237359	0.241129	0.260669	0.279005	0.283084	0.264265	0.227106	0.155461	0.259609	0.219307	0.264569	0.210548	0.120773	0.227664	0.152766	0.224834	0.233158	0.214578	0.222553	0.167858	0.27511	0.2377	0.235671	0.23394	0.326314	0.22234	0.237302	0.27057	0.228899	0.178145	0.165246	0.221844
0.26738	0.246553	0.268449	0.264891	0.255659	0.210936	0.23351	0.236979	0.127476	0.25256	0.128393	0.234823	0.253559	0.177423	0.214567	0.217713	0.214314	0.310705	0.237809	0.241472	0.260835	0.279272	0.283743	0.264369	0.22698	0.155792	0.260123	0.21964	0.264645	0.210309	0.121501	0.227611	0.153358	0.225211	0.233595	0.214993	0.222597	0.168397	0.275441	0.237831	0.235655	0.234211	0.326396	0.223117	0.237541	0.270637	0.229305	0.178525	0.165349	0.22217
0.267494	0.246549	0.268442	0.265292	0.256326	0.211463	0.233511	0.237093	0.128284	0.25295	0.128899	0.234684	0.253913	0.178215	0.2151	0.218065	0.214535	0.311208	0.238267	0.241823	0.261007	0.279546	0.284409	0.264486	0.226856	0.156146	0.260652	0.219974	0.264724	0.210074	0.122242	0.227563	0.153977	0.225604	0.234035	0.215413	0.222647	0.168945	0.275779	0.237979	0.235645	0.23449	0.326486	0.223907	0.237786	0.270705	0.229712	0.17891	0.165456	0.222503
0.267614	0.24655	0.268437	0.265702	0.257006	0.212	0.233514	0.23721	0.129111	0.253342	0.129453	0.234552	0.254277	0.179029	0.215637	0.218421	0.214763	0.311716	0.238733	0.242181	0.261183	0.279828	0.285082	0.264615	0.226736	0.156524	0.261195	0.220308	0.264805	0.209843	0.122996	0.22752	0.154622	0.226013	0.234479	0.215839	0.222703	0.1695	0.276124	0.238146	0.235639	0.234775	0.326583	0.224711	0.238037	0.270772	0.230118	0.1793	0.165568	0.222842
0.267741	0.246554	0.268433	0.266121	0.257699	0.212547	0.233518	0.237331	0.129957	0.253737	0.130054	0.234427	0.254654	0.179865	0.21618	0.218783	0.214998	0.312229	0.239207	0.242547	0.261365	0.280117	0.285761	0.264756	0.226619	0.156927	0.261751	0.220644	0.264888	0.209618	0.123762	0.227482	0.155296	0.226439	0.234926	0.21627	0.222766	0.170064	0.276477	0.238329	0.23564	0.235066	0.326688	0.225527	0.238296	0.270839	0.230524	0.179696	0.165684	0.223188
0.267875	0.246562	0.26843	0.266549	0.258406	0.213105	0.233523	0.237454	0.130822	0.254133	0.130705	0.234309	0.255043	0.180723	0.216726	0.21915	0.215241	0.312746	0.239689	0.242921	0.261552	0.280413	0.286448	0.26491	0.226505	0.157356	0.262321	0.22098	0.264972	0.209397	0.124542	0.227448	0.155997	0.226882	0.235376	0.216708	0.222835	0.170636	0.276837	0.238531	0.235645	0.235365	0.3268	0.226356	0.23856	0.270907	0.23093	0.180096	0.165804	0.223541
0.268015	0.246574	0.26843	0.266986	0.259126	0.213672	0.23353	0.23758	0.131705	0.254532	0.131406	0.234198	0.255444	0.181603	0.217277	0.219522	0.21549	0.313268	0.240178	0.243302	0.261743	0.280717	0.28714	0.265077	0.226394	0.15781	0.262905	0.221317	0.265059	0.209181	0.125334	0.22742	0.156727	0.227343	0.235829	0.217152	0.22291	0.171215	0.277204	0.238752	0.235657	0.235669	0.326919	0.227198	0.238832	0.270974	0.231336	0.180501	0.165928	0.2239
0.268162	0.24659	0.268431	0.267433	0.259859	0.21425	0.233538	0.23771	0.132607	0.254933	0.132159	0.234095	0.255858	0.182506	0.217831	0.219899	0.215747	0.313794	0.240675	0.243691	0.261941	0.281027	0.287839	0.265256	0.226287	0.158292	0.263502	0.221655	0.265148	0.20897	0.126138	0.227397	0.157486	0.227821	0.236285	0.217602	0.222992	0.171803	0.277578	0.238991	0.235674	0.235981	0.327045	0.228052	0.239109	0.271042	0.23174	0.180911	0.166057	0.224266
0.268315	0.24661	0.268434	0.267888	0.260604	0.214838	0.233547	0.237842	0.133527	0.255335	0.132962	0.233999	0.256284	0.183431	0.21839	0.220282	0.21601	0.314324	0.24118	0.244088	0.262143	0.281345	0.288545	0.265448	0.226182	0.158801	0.264112	0.221993	0.265238	0.208764	0.126956	0.227379	0.158275	0.228317	0.236743	0.218057	0.223081	0.172399	0.277959	0.239249	0.235696	0.236299	0.327178	0.228919	0.239393	0.271109	0.232144	0.181325	0.166191	0.224638
0.268475	0.246634	0.268438	0.268352	0.261361	0.215436	0.233558	0.237977	0.134467	0.255739	0.133818	0.23391	0.256724	0.184379	0.218953	0.22067	0.216281	0.314857	0.241692	0.244492	0.26235	0.281669	0.289256	0.265653	0.226081	0.159337	0.264735	0.222332	0.265331	0.208563	0.127786	0.227366	0.159094	0.228832	0.237204	0.218519	0.223175	0.173003	0.278347	0.239526	0.235724	0.236623	0.327318	0.229797	0.239684	0.271177	0.232547	0.181744	0.166328	0.225017
0.268641	0.246661	0.268444	0.268825	0.26213	0.216044	0.23357	0.238115	0.135424	0.256145	0.134726	0.233828	0.257176	0.185348	0.219519	0.221063	0.216559	0.315395	0.242212	0.244903	0.262563	0.282	0.289973	0.26587	0.225983	0.159902	0.265372	0.222671	0.265426	0.208367	0.128628	0.227358	0.159943	0.229365	0.237667	0.218987	0.223277	0.173614	0.278742	0.239822	0.235759	0.236954	0.327466	0.230688	0.239981	0.271244	0.232949	0.182167	0.16647	0.225403
0.268813	0.246692	0.268452	0.269306	0.262911	0.216662	0.233583	0.238255	0.1364	0.256552	0.135687	0.233754	0.257642	0.186341	0.220088	0.221462	0.216845	0.315936	0.242739	0.245323	0.262781	0.282338	0.290695	0.266101	0.225888	0.160494	0.266021	0.22301	0.265522	0.208175	0.129484	0.227355	0.160823	0.229917	0.238132	0.219461	0.223384	0.174233	0.279144	0.240138	0.235799	0.237291	0.32762	0.23159	0.240285	0.271312	0.233349	0.182593	0.166616	0.225795
0.268992	0.246727	0.268461	0.269796	0.263704	0.21729	0.233598	0.238399	0.137395	0.25696	0.1367	0.233687	0.258121	0.187355	0.220661	0.221867	0.217137	0.316481	0.243273	0.245749	0.263004	0.282682	0.291423	0.266344	0.225797	0.161116	0.266683	0.22335	0.265621	0.207989	0.130351	0.227358	0.161733	0.230488	0.238599	0.219941	0.223498	0.174861	0.279552	0.240472	0.235845	0.237635	0.327781	0.232503	0.240594	0.271379	0.233748	0.183024	0.166766	0.226194
0.269177	0.246766	0.268472	0.270294	0.264507	0.217928	0.233614	0.238546	0.138407	0.25737	0.137767	0.233627	0.258613	0.188392	0.221238	0.222277	0.217436	0.317029	0.243814	0.246183	0.263232	0.283032	0.292156	0.2666	0.225708	0.161766	0.267357	0.22369	0.265721	0.207807	0.131231	0.227365	0.162675	0.231079	0.239068	0.220427	0.223618	0.175496	0.279967	0.240827	0.235897	0.237985	0.327949	0.233428	0.24091	0.271446	0.234146	0.183459	0.16692	0.226599
0.269368	0.246808	0.268485	0.2708	0.265321	0.218576	0.233632	0.238695	0.139438	0.257781	0.138888	0.233575	0.259119	0.189451	0.221817	0.222693	0.217743	0.31758	0.244363	0.246625	0.263466	0.283389	0.292895	0.26687	0.225623	0.162445	0.268043	0.224029	0.265824	0.207631	0.132123	0.227378	0.163648	0.231689	0.239539	0.220919	0.223744	0.176138	0.280388	0.241201	0.235955	0.238342	0.328124	0.234364	0.241233	0.271514	0.234542	0.183897	0.167078	0.22701
0.269565	0.246854	0.268499	0.271314	0.266146	0.219234	0.233651	0.238848	0.140487	0.258192	0.140062	0.233531	0.259639	0.190533	0.2224	0.223115	0.218057	0.318134	0.244918	0.247074	0.263705	0.283752	0.293638	0.267152	0.225542	0.163154	0.268741	0.224369	0.265928	0.20746	0.133026	0.227396	0.164652	0.232318	0.240012	0.221417	0.223877	0.176788	0.280816	0.241594	0.236019	0.238705	0.328305	0.23531	0.241561	0.271581	0.234936	0.184338	0.16724	0.227428
0.269769	0.246904	0.268515	0.271836	0.266981	0.219902	0.233672	0.239003	0.141553	0.258605	0.14129	0.233494	0.260172	0.191636	0.222985	0.223543	0.218377	0.31869	0.24548	0.24753	0.263949	0.28412	0.294386	0.267447	0.225463	0.163893	0.269451	0.224709	0.266034	0.207293	0.133942	0.227419	0.165689	0.232967	0.240486	0.221921	0.224015	0.177446	0.28125	0.242007	0.23609	0.239074	0.328493	0.236268	0.241896	0.271649	0.235328	0.184784	0.167407	0.227852
0.269979	0.246958	0.268533	0.272366	0.267826	0.22058	0.233694	0.239161	0.142637	0.259018	0.142572	0.233464	0.26072	0.192762	0.223573	0.223976	0.218705	0.319249	0.246049	0.247993	0.264199	0.284495	0.295139	0.267755	0.225388	0.164661	0.270173	0.225049	0.266142	0.207132	0.13487	0.227447	0.166758	0.233637	0.240961	0.222431	0.22416	0.178111	0.281691	0.24244	0.236167	0.23945	0.328688	0.237235	0.242237	0.271716	0.235718	0.185232	0.167577	0.228283
0.270194	0.247015	0.268552	0.272903	0.26868	0.221267	0.233718	0.239322	0.143739	0.259433	0.143909	0.233442	0.261281	0.193909	0.224164	0.224415	0.21904	0.319811	0.246625	0.248464	0.264454	0.284875	0.295896	0.268076	0.225317	0.16546	0.270906	0.225389	0.266252	0.206976	0.135809	0.227481	0.167859	0.234326	0.241438	0.222947	0.224312	0.178784	0.282137	0.242893	0.23625	0.239832	0.328889	0.238213	0.242584	0.271784	0.236106	0.185684	0.167752	0.22872
0.270416	0.247076	0.268573	0.273449	0.269544	0.221964	0.233743	0.239486	0.144858	0.259847	0.145299	0.233427	0.261857	0.195079	0.224757	0.224861	0.219382	0.320375	0.247208	0.248941	0.264714	0.285261	0.296657	0.26841	0.225248	0.166289	0.27165	0.225728	0.266364	0.206825	0.13676	0.227519	0.168992	0.235036	0.241915	0.223469	0.224469	0.179463	0.282589	0.243366	0.23634	0.240221	0.329096	0.239201	0.242937	0.271851	0.236492	0.186138	0.16793	0.229163
0.270643	0.24714	0.268596	0.274001	0.270417	0.22267	0.23377	0.239653	0.145994	0.260263	0.146743	0.23342	0.262447	0.19627	0.225353	0.225312	0.21973	0.320941	0.247797	0.249426	0.26498	0.285652	0.297422	0.268757	0.225183	0.167149	0.272405	0.226067	0.266478	0.206679	0.137722	0.227563	0.170159	0.235765	0.242394	0.223998	0.224632	0.18015	0.283047	0.243859	0.236436	0.240615	0.32931	0.240198	0.243297	0.271919	0.236875	0.186595	0.168112	0.229613
0.270877	0.247208	0.26862	0.27456	0.271298	0.223385	0.233798	0.239823	0.147147	0.260678	0.148241	0.233421	0.26305	0.197482	0.22595	0.225769	0.220086	0.321509	0.248392	0.249918	0.265251	0.286049	0.298191	0.269116	0.225121	0.168038	0.273171	0.226406	0.266594	0.206538	0.138695	0.227613	0.171358	0.236515	0.242873	0.224532	0.224802	0.180844	0.283511	0.244372	0.236539	0.241016	0.32953	0.241205	0.243662	0.271986	0.237255	0.187056	0.168298	0.230069
0.271116	0.247279	0.268646	0.275127	0.272188	0.22411	0.233827	0.239995	0.148316	0.261094	0.149791	0.233429	0.263668	0.198716	0.22655	0.226232	0.220448	0.322078	0.248994	0.250417	0.265528	0.286451	0.298964	0.269489	0.225063	0.168958	0.273947	0.226744	0.266711	0.206402	0.139679	0.227667	0.172589	0.237285	0.243354	0.225072	0.224978	0.181546	0.283981	0.244904	0.236649	0.241423	0.329756	0.242222	0.244033	0.272054	0.237633	0.187518	0.168488	0.23053
0.271361	0.247354	0.268674	0.2757	0.273085	0.224843	0.233859	0.240171	0.149502	0.26151	0.151394	0.233445	0.2643	0.199971	0.227152	0.226701	0.220818	0.322649	0.249601	0.250923	0.26581	0.286858	0.29974	0.269874	0.225008	0.169907	0.274733	0.227081	0.266831	0.206271	0.140673	0.227727	0.173853	0.238075	0.243834	0.225618	0.225159	0.182254	0.284456	0.245455	0.236765	0.241836	0.329988	0.243247	0.244409	0.272121	0.238008	0.187984	0.168682	0.230998
0.271611	0.247433	0.268703	0.27628	0.27399	0.225586	0.233892	0.240349	0.150704	0.261926	0.153048	0.233468	0.264946	0.201246	0.227756	0.227177	0.221194	0.323222	0.250215	0.251436	0.266097	0.287269	0.30052	0.270271	0.224957	0.170886	0.27553	0.227418	0.266952	0.206146	0.141678	0.227793	0.175149	0.238885	0.244316	0.22617	0.225347	0.182968	0.284936	0.246027	0.236888	0.242254	0.330227	0.244281	0.244792	0.272188	0.238381	0.188451	0.168879	0.231472
0.271868	0.247515	0.268734	0.276867	0.274903	0.226337	0.233926	0.24053	0.151922	0.262342	0.154754	0.233499	0.265607	0.202542	0.228362	0.227658	0.221577	0.323796	0.250835	0.251955	0.26639	0.287686	0.301302	0.270681	0.224909	0.171895	0.276335	0.227755	0.267076	0.206025	0.142693	0.227863	0.176477	0.239715	0.244797	0.226727	0.225541	0.18369	0.285421	0.246617	0.237018	0.242679	0.330471	0.245324	0.24518	0.272256	0.23875	0.188921	0.16908	0.231952
0.272129	0.247601	0.268767	0.27746	0.275821	0.227096	0.233962	0.240714	0.153155	0.262758	0.156509	0.233537	0.266281	0.203858	0.228969	0.228145	0.221966	0.324371	0.25146	0.252481	0.266688	0.288107	0.302088	0.271104	0.224864	0.172933	0.27715	0.22809	0.267201	0.20591	0.143718	0.227939	0.177838	0.240565	0.245279	0.227291	0.22574	0.184418	0.285912	0.247226	0.237155	0.24311	0.33072	0.246374	0.245574	0.272323	0.239116	0.189393	0.169285	0.232438
0.272397	0.24769	0.268801	0.278058	0.276747	0.227864	0.233999	0.2409	0.154403	0.263174	0.158315	0.233583	0.266969	0.205194	0.229578	0.228638	0.222362	0.324947	0.252091	0.253013	0.266992	0.288533	0.302876	0.271538	0.224823	0.174	0.277974	0.228425	0.267327	0.205799	0.144752	0.22802	0.179231	0.241434	0.245761	0.22786	0.225946	0.185152	0.286407	0.247855	0.237299	0.243547	0.330976	0.247433	0.245973	0.272391	0.239479	0.189867	0.169494	0.23293
0.272669	0.247782	0.268837	0.278663	0.277678	0.22864	0.234039	0.24109	0.155667	0.26359	0.160169	0.233637	0.267671	0.206549	0.230188	0.229137	0.222765	0.325523	0.252727	0.253553	0.267301	0.288963	0.303667	0.271985	0.224785	0.175096	0.278806	0.228759	0.267456	0.205694	0.145796	0.228107	0.180656	0.242323	0.246243	0.228435	0.226157	0.185893	0.286907	0.248502	0.23745	0.243989	0.331237	0.2485	0.246378	0.272458	0.239839	0.190343	0.169706	0.233427
0.272947	0.247878	0.268874	0.279274	0.278615	0.229424	0.234079	0.241282	0.156945	0.264005	0.162072	0.233698	0.268387	0.207924	0.230799	0.229643	0.223174	0.3261	0.253369	0.254098	0.267616	0.289397	0.304461	0.272444	0.224751	0.17622	0.279647	0.229093	0.267587	0.205594	0.146848	0.228199	0.182112	0.243231	0.246724	0.229016	0.226374	0.18664	0.287412	0.249168	0.237608	0.244437	0.331503	0.249575	0.246788	0.272526	0.240196	0.190821	0.169922	0.23393
0.273231	0.247977	0.268914	0.279889	0.279558	0.230215	0.234122	0.241477	0.158237	0.264419	0.164022	0.233766	0.269117	0.209318	0.231411	0.230154	0.22359	0.326678	0.254016	0.25465	0.267936	0.289835	0.305256	0.272915	0.22472	0.177373	0.280496	0.229425	0.267719	0.2055	0.14791	0.228296	0.183601	0.244159	0.247206	0.229602	0.226597	0.187393	0.287921	0.249852	0.237773	0.244891	0.331775	0.250656	0.247203	0.272593	0.240548	0.1913	0.170141	0.234439
0.273519	0.24808	0.268955	0.280511	0.280505	0.231014	0.234166	0.241675	0.159543	0.264833	0.166019	0.233843	0.26986	0.21073	0.232025	0.230672	0.224012	0.327256	0.254668	0.255208	0.268262	0.290277	0.306054	0.273397	0.224692	0.178554	0.281352	0.229756	0.267853	0.20541	0.148979	0.228399	0.18512	0.245105	0.247687	0.230194	0.226825	0.188152	0.288434	0.250555	0.237945	0.24535	0.332052	0.251745	0.247623	0.272661	0.240898	0.191781	0.170364	0.234954
0.273813	0.248186	0.268997	0.281137	0.281457	0.231821	0.234211	0.241876	0.160863	0.265246	0.168062	0.233926	0.270617	0.21216	0.23264	0.231195	0.22444	0.327834	0.255325	0.255772	0.268593	0.290724	0.306853	0.273892	0.224668	0.179763	0.282217	0.230086	0.267989	0.205325	0.150057	0.228507	0.186671	0.24607	0.248167	0.230791	0.227059	0.188916	0.288951	0.251276	0.238125	0.245815	0.332335	0.252841	0.248049	0.272728	0.241244	0.192263	0.17059	0.235474
0.274112	0.248295	0.269041	0.281768	0.282413	0.232634	0.234259	0.242079	0.162196	0.265659	0.170148	0.234017	0.271388	0.213609	0.233255	0.231724	0.224875	0.328412	0.255987	0.256342	0.26893	0.291173	0.307654	0.274398	0.224648	0.180998	0.283088	0.230415	0.268127	0.205246	0.151143	0.22862	0.188253	0.247054	0.248647	0.231394	0.227298	0.189687	0.289473	0.252014	0.238311	0.246286	0.332622	0.253943	0.248479	0.272795	0.241586	0.192746	0.17082	0.235999
0.274415	0.248408	0.269087	0.282404	0.283372	0.233454	0.234307	0.242285	0.163541	0.26607	0.172277	0.234116	0.272171	0.215074	0.233871	0.23226	0.225316	0.32899	0.256653	0.256918	0.269272	0.291627	0.308457	0.274915	0.224631	0.182259	0.283965	0.230743	0.268267	0.205171	0.152235	0.228739	0.189865	0.248055	0.249126	0.232002	0.227544	0.190462	0.289998	0.252769	0.238506	0.246762	0.332914	0.255051	0.248915	0.272863	0.241924	0.193231	0.171053	0.23653
0.274724	0.248524	0.269134	0.283044	0.284335	0.234281	0.234358	0.242494	0.1649	0.266481	0.174448	0.234222	0.272968	0.216557	0.234487	0.232801	0.225763	0.329567	0.257324	0.2575	0.26962	0.292083	0.30926	0.275443	0.224617	0.183547	0.28485	0.23107	0.268408	0.205102	0.153335	0.228863	0.191506	0.249075	0.249605	0.232615	0.227794	0.191243	0.290526	0.253542	0.238707	0.247243	0.333211	0.256165	0.249355	0.27293	0.242258	0.193717	0.17129	0.237066
0.275037	0.248643	0.269183	0.283689	0.285301	0.235115	0.23441	0.242706	0.16627	0.266891	0.176659	0.234335	0.273778	0.218055	0.235104	0.233348	0.226216	0.330144	0.257999	0.258088	0.269974	0.292543	0.310065	0.275982	0.224607	0.184859	0.28574	0.231395	0.268551	0.205038	0.154442	0.228992	0.193178	0.250111	0.250082	0.233234	0.22805	0.192029	0.291058	0.254331	0.238916	0.247729	0.333513	0.257285	0.249799	0.272998	0.242589	0.194204	0.17153	0.237607
0.275356	0.248765	0.269234	0.284337	0.286269	0.235954	0.234464	0.24292	0.167651	0.267299	0.178908	0.234456	0.2746	0.21957	0.235722	0.233901	0.226675	0.330721	0.258678	0.258681	0.270333	0.293006	0.310871	0.276531	0.2246	0.186196	0.286636	0.231719	0.268696	0.204979	0.155554	0.229127	0.194877	0.251164	0.250559	0.233857	0.228312	0.19282	0.291593	0.255136	0.239132	0.248221	0.33382	0.258411	0.250248	0.273065	0.242915	0.194691	0.171773	0.238154
0.275678	0.24889	0.269286	0.28499	0.28724	0.236799	0.23452	0.243137	0.169044	0.267707	0.181194	0.234584	0.275435	0.2211	0.23634	0.23446	0.22714	0.331297	0.25936	0.259279	0.270697	0.293472	0.311677	0.277091	0.224597	0.187556	0.287537	0.232042	0.268843	0.204925	0.156672	0.229267	0.196605	0.252233	0.251034	0.234486	0.228578	0.193616	0.292132	0.255957	0.239356	0.248717	0.334131	0.259541	0.250702	0.273133	0.243238	0.19518	0.17202	0.238705
0.276006	0.249019	0.26934	0.285645	0.288212	0.237649	0.234577	0.243357	0.170447	0.268113	0.183516	0.23472	0.276282	0.222644	0.236958	0.235024	0.227611	0.331872	0.260047	0.259883	0.271067	0.29394	0.312484	0.277661	0.224597	0.18894	0.288443	0.232364	0.268991	0.204876	0.157796	0.229412	0.198361	0.253318	0.251508	0.23512	0.22885	0.194417	0.292673	0.256793	0.239588	0.249218	0.334446	0.260676	0.251159	0.2732	0.243556	0.195669	0.172269	0.239261
0.276338	0.249151	0.269396	0.286304	0.289185	0.238505	0.234636	0.243579	0.17186	0.268518	0.185871	0.234862	0.277141	0.224203	0.237576	0.235594	0.228087	0.332446	0.260737	0.260492	0.271443	0.294411	0.313291	0.278241	0.224601	0.190345	0.289353	0.232684	0.269141	0.204832	0.158924	0.229563	0.200144	0.254419	0.251981	0.235758	0.229127	0.195221	0.293216	0.257644	0.239827	0.249725	0.334765	0.261816	0.251621	0.273268	0.24387	0.196158	0.172522	0.239822
0.276674	0.249286	0.269453	0.286966	0.290159	0.239365	0.234697	0.243804	0.173283	0.268921	0.188258	0.235012	0.278011	0.225776	0.238193	0.23617	0.228569	0.333019	0.26143	0.261106	0.271824	0.294885	0.314098	0.278831	0.224608	0.191772	0.290268	0.233002	0.269293	0.204793	0.160057	0.229719	0.201953	0.255534	0.252452	0.236402	0.22941	0.19603	0.293762	0.25851	0.240073	0.250236	0.335089	0.26296	0.252087	0.273335	0.24418	0.196649	0.172778	0.240387
0.277014	0.249424	0.269511	0.287631	0.291134	0.24023	0.234759	0.244032	0.174715	0.269323	0.190676	0.235169	0.278893	0.227362	0.238811	0.236751	0.229057	0.33359	0.262127	0.261725	0.272211	0.295361	0.314905	0.27943	0.224619	0.193219	0.291186	0.233319	0.269447	0.204759	0.161194	0.22988	0.203789	0.256664	0.252922	0.23705	0.229697	0.196843	0.29431	0.259389	0.240327	0.250752	0.335416	0.264109	0.252556	0.273402	0.244486	0.197139	0.173038	0.240957
0.277359	0.249565	0.269572	0.288299	0.292108	0.241099	0.234823	0.244263	0.176156	0.269724	0.193124	0.235333	0.279786	0.22896	0.239429	0.237338	0.229551	0.334161	0.262827	0.262348	0.272603	0.295839	0.315711	0.280038	0.224634	0.194687	0.292108	0.233634	0.269602	0.20473	0.162335	0.230047	0.20565	0.257807	0.253391	0.237702	0.229989	0.19766	0.294861	0.260283	0.240589	0.251272	0.335748	0.26526	0.253029	0.27347	0.244788	0.19763	0.1733	0.241532
0.277708	0.249709	0.269633	0.288968	0.293082	0.241973	0.234889	0.244496	0.177606	0.270123	0.195598	0.235505	0.28069	0.230571	0.240046	0.23793	0.23005	0.334729	0.263529	0.262977	0.273001	0.296319	0.316517	0.280655	0.224651	0.196174	0.293033	0.233948	0.269759	0.204706	0.163479	0.230219	0.207536	0.258964	0.253857	0.23836	0.230287	0.19848	0.295413	0.261189	0.240859	0.251797	0.336083	0.266416	0.253506	0.273537	0.245085	0.198121	0.173565	0.242111
0.278061	0.249856	0.269697	0.28964	0.294056	0.24285	0.234957	0.244731	0.179063	0.27052	0.198099	0.235683	0.281605	0.232193	0.240663	0.238528	0.230554	0.335297	0.264234	0.263609	0.273404	0.296802	0.317323	0.281281	0.224672	0.197679	0.293961	0.23426	0.269917	0.204687	0.164626	0.230396	0.209446	0.260134	0.254322	0.239021	0.230589	0.199304	0.295967	0.262108	0.241136	0.252326	0.336421	0.267574	0.253986	0.273605	0.245378	0.198612	0.173834	0.242694
0.278418	0.250007	0.269762	0.290314	0.295028	0.243731	0.235026	0.24497	0.180528	0.270915	0.200624	0.235869	0.28253	0.233827	0.241279	0.239131	0.231064	0.335862	0.264942	0.264247	0.273812	0.297285	0.318127	0.281915	0.224697	0.199202	0.29489	0.23457	0.270077	0.204673	0.165775	0.230578	0.211379	0.261316	0.254785	0.239687	0.230896	0.200132	0.296522	0.26304	0.241421	0.25286	0.336763	0.268735	0.25447	0.273672	0.245666	0.199103	0.174105	0.243281
0.278778	0.25016	0.269829	0.290989	0.295998	0.244615	0.235097	0.24521	0.181999	0.271309	0.203171	0.236061	0.283465	0.23547	0.241895	0.239739	0.231578	0.336426	0.265652	0.264888	0.274227	0.297771	0.318931	0.282558	0.224725	0.200741	0.295822	0.234879	0.270239	0.204664	0.166927	0.230766	0.213336	0.26251	0.255246	0.240358	0.231208	0.200962	0.297078	0.263983	0.241713	0.253398	0.337109	0.269899	0.254956	0.27374	0.245951	0.199594	0.174379	0.243872
0.279143	0.250316	0.269897	0.291666	0.296967	0.245501	0.23517	0.245454	0.183477	0.271701	0.205738	0.23626	0.28441	0.237124	0.24251	0.240352	0.232098	0.336987	0.266364	0.265533	0.274646	0.298258	0.319733	0.283208	0.224757	0.202296	0.296755	0.235186	0.270403	0.20466	0.168079	0.230959	0.215314	0.263715	0.255705	0.241032	0.231525	0.201795	0.297636	0.264938	0.242013	0.25394	0.337458	0.271065	0.255445	0.273807	0.24623	0.200084	0.174656	0.244467
0.279511	0.250475	0.269967	0.292344	0.297933	0.246391	0.235245	0.2457	0.184961	0.272091	0.208324	0.236466	0.285364	0.238787	0.243124	0.24097	0.232623	0.337547	0.267078	0.266183	0.275072	0.298746	0.320534	0.283865	0.224792	0.203866	0.297689	0.235491	0.270568	0.20466	0.169233	0.231157	0.217314	0.26493	0.256162	0.241711	0.231846	0.202631	0.298194	0.265903	0.242322	0.254486	0.337809	0.272233	0.255938	0.273875	0.246505	0.200575	0.174936	0.245065
0.279882	0.250637	0.270038	0.293022	0.298896	0.247282	0.235321	0.245949	0.186451	0.272479	0.210928	0.236679	0.286328	0.240458	0.243737	0.241594	0.233153	0.338105	0.267794	0.266836	0.275502	0.299235	0.321333	0.28453	0.224831	0.20545	0.298624	0.235794	0.270734	0.204666	0.170387	0.23136	0.219334	0.266155	0.256617	0.242393	0.232172	0.203469	0.298753	0.266878	0.242637	0.255036	0.338164	0.273402	0.256433	0.273942	0.246776	0.201065	0.175219	0.245667
0.280258	0.250802	0.270111	0.293702	0.299856	0.248176	0.2354	0.2462	0.187945	0.272865	0.213547	0.236899	0.2873	0.242137	0.244349	0.242222	0.233688	0.33866	0.268511	0.267493	0.275938	0.299726	0.32213	0.285201	0.224873	0.207048	0.299559	0.236095	0.270903	0.204676	0.171542	0.231568	0.221374	0.26739	0.25707	0.243079	0.232503	0.20431	0.299313	0.267864	0.242961	0.255589	0.338522	0.274573	0.25693	0.274009	0.247042	0.201554	0.175504	0.246273
0.280636	0.250969	0.270185	0.294381	0.300812	0.249071	0.235479	0.246453	0.189444	0.273249	0.216179	0.237126	0.28828	0.243824	0.24496	0.242855	0.234228	0.339213	0.269229	0.268154	0.27638	0.300217	0.322925	0.285879	0.224918	0.208657	0.300495	0.236395	0.271072	0.204692	0.172696	0.231782	0.223433	0.268633	0.25752	0.243769	0.232838	0.205152	0.299873	0.268858	0.243292	0.256147	0.338882	0.275745	0.25743	0.274077	0.247303	0.202043	0.175792	0.246882
0.281018	0.25114	0.270261	0.295061	0.301765	0.249967	0.235561	0.246709	0.190947	0.27363	0.218823	0.237359	0.289269	0.245518	0.24557	0.243493	0.234773	0.339763	0.269949	0.268817	0.276826	0.300709	0.323718	0.286564	0.224967	0.210278	0.301429	0.236692	0.271244	0.204712	0.17385	0.232	0.22551	0.269885	0.257968	0.244463	0.233177	0.205997	0.300432	0.269861	0.243631	0.256708	0.339245	0.276918	0.257931	0.274144	0.24756	0.202532	0.176083	0.247494
0.281402	0.251313	0.270339	0.295741	0.302713	0.250865	0.235645	0.246968	0.192453	0.27401	0.221477	0.237598	0.290265	0.247218	0.246179	0.244135	0.235322	0.340311	0.27067	0.269485	0.277279	0.301201	0.324509	0.287254	0.22502	0.21191	0.302363	0.236988	0.271417	0.204737	0.175002	0.232224	0.227605	0.271144	0.258413	0.24516	0.233521	0.206843	0.300992	0.270872	0.243978	0.257272	0.33961	0.278091	0.258435	0.274212	0.247813	0.203019	0.176377	0.248109
0.28179	0.251489	0.270418	0.296421	0.303656	0.251763	0.23573	0.247229	0.193963	0.274387	0.224139	0.237845	0.291269	0.248923	0.246786	0.244782	0.235876	0.340856	0.271392	0.270155	0.277736	0.301694	0.325296	0.28795	0.225075	0.213551	0.303296	0.237281	0.271591	0.204767	0.176153	0.232453	0.229717	0.272409	0.258856	0.245861	0.23387	0.207691	0.301551	0.271891	0.244333	0.25784	0.339978	0.279264	0.258941	0.274279	0.248061	0.203506	0.176673	0.248728
0.282181	0.251668	0.270498	0.2971	0.304594	0.252662	0.235817	0.247493	0.195475	0.274762	0.226808	0.238098	0.29228	0.250634	0.247392	0.245434	0.236434	0.341398	0.272114	0.270828	0.278199	0.302187	0.326081	0.288651	0.225135	0.215201	0.304227	0.237573	0.271767	0.204802	0.177302	0.232687	0.231844	0.273682	0.259296	0.246565	0.234223	0.20854	0.30211	0.272918	0.244696	0.258411	0.340347	0.280437	0.259449	0.274347	0.248304	0.203992	0.176972	0.249348
0.282575	0.251849	0.27058	0.297778	0.305527	0.253561	0.235906	0.247759	0.196989	0.275135	0.229482	0.238357	0.293297	0.252349	0.247996	0.24609	0.236997	0.341938	0.272837	0.271504	0.278668	0.30268	0.326863	0.289358	0.225197	0.216859	0.305157	0.237863	0.271945	0.204841	0.178448	0.232925	0.233987	0.274959	0.259733	0.247272	0.23458	0.20939	0.302668	0.27395	0.245066	0.258986	0.340719	0.281609	0.259958	0.274414	0.248542	0.204477	0.177273	0.249972
0.282971	0.252033	0.270664	0.298456	0.306454	0.254459	0.235997	0.248027	0.198505	0.275505	0.232159	0.238623	0.294321	0.254068	0.248599	0.24675	0.237565	0.342475	0.27356	0.272182	0.279141	0.303173	0.327642	0.290069	0.225264	0.218524	0.306083	0.23815	0.272124	0.204885	0.179592	0.233169	0.236145	0.276242	0.260168	0.247983	0.234941	0.21024	0.303225	0.274989	0.245444	0.259563	0.341093	0.282781	0.260468	0.274482	0.248776	0.204961	0.177577	0.250598
0.283371	0.25222	0.270749	0.299132	0.307374	0.255358	0.236089	0.248298	0.200022	0.275873	0.234837	0.238895	0.295351	0.25579	0.2492	0.247415	0.238136	0.343008	0.274283	0.272864	0.27962	0.303666	0.328417	0.290784	0.225333	0.220194	0.307008	0.238435	0.272304	0.204934	0.180732	0.233418	0.238315	0.277529	0.2606	0.248696	0.235306	0.211092	0.303781	0.276034	0.24583	0.260144	0.341469	0.283952	0.26098	0.274549	0.249005	0.205444	0.177883	0.251226
0.283772	0.25241	0.270836	0.299807	0.308288	0.256256	0.236184	0.248571	0.201539	0.276238	0.237516	0.239173	0.296387	0.257515	0.249799	0.248084	0.238712	0.343538	0.275006	0.273547	0.280104	0.304159	0.329189	0.291503	0.225406	0.221871	0.307929	0.238719	0.272486	0.204988	0.181868	0.233672	0.240499	0.27882	0.261029	0.249413	0.235676	0.211944	0.304335	0.277083	0.246224	0.260727	0.341846	0.285121	0.261492	0.274616	0.24923	0.205925	0.178191	0.251857
0.284176	0.252602	0.270924	0.30048	0.309195	0.257153	0.23628	0.248847	0.203057	0.276601	0.240193	0.239458	0.297427	0.259242	0.250397	0.248757	0.239292	0.344066	0.275729	0.274233	0.280593	0.304652	0.329957	0.292226	0.225482	0.223551	0.308847	0.239	0.272669	0.205046	0.183	0.233931	0.242694	0.280114	0.261454	0.250132	0.236049	0.212796	0.304888	0.278137	0.246625	0.261313	0.342225	0.286289	0.262006	0.274684	0.24945	0.206406	0.178502	0.25249
0.284583	0.252796	0.271013	0.301151	0.310095	0.258048	0.236378	0.249125	0.204575	0.276961	0.242867	0.239749	0.298473	0.26097	0.250992	0.249433	0.239876	0.34459	0.276451	0.274921	0.281088	0.305143	0.33072	0.292952	0.225562	0.225235	0.309761	0.239279	0.272854	0.205109	0.184128	0.234194	0.2449	0.281411	0.261877	0.250854	0.236427	0.213648	0.305439	0.279195	0.247034	0.261902	0.342605	0.287455	0.26252	0.274751	0.249666	0.206885	0.178815	0.253124
0.284992	0.252994	0.271104	0.301821	0.310988	0.258942	0.236477	0.249405	0.206092	0.277319	0.245536	0.240046	0.299522	0.262699	0.251586	0.250114	0.240465	0.34511	0.277173	0.27561	0.281587	0.305634	0.33148	0.293682	0.225645	0.226922	0.310671	0.239556	0.27304	0.205177	0.185251	0.234463	0.247117	0.282709	0.262297	0.251579	0.236809	0.2145	0.305989	0.280257	0.247451	0.262494	0.342987	0.288619	0.263035	0.274819	0.249877	0.207363	0.179131	0.253761
0.285402	0.253193	0.271197	0.302488	0.311873	0.259835	0.236579	0.249688	0.207607	0.277674	0.2482	0.240349	0.300576	0.264429	0.252177	0.250798	0.241057	0.345627	0.277895	0.276302	0.282092	0.306124	0.332235	0.294414	0.225732	0.22861	0.311577	0.239831	0.273228	0.20525	0.186369	0.234736	0.249343	0.284009	0.262714	0.252307	0.237195	0.215352	0.306536	0.281322	0.247875	0.263088	0.34337	0.28978	0.26355	0.274886	0.250083	0.207839	0.179448	0.254399
0.285815	0.253396	0.271291	0.303153	0.31275	0.260725	0.236682	0.249973	0.209122	0.278027	0.250856	0.240658	0.301634	0.266159	0.252767	0.251486	0.241653	0.346141	0.278615	0.276995	0.282601	0.306613	0.332986	0.295148	0.225821	0.2303	0.312478	0.240103	0.273417	0.205327	0.187481	0.235014	0.251577	0.285309	0.263128	0.253036	0.237584	0.216203	0.307081	0.282389	0.248307	0.263684	0.343753	0.290938	0.264065	0.274954	0.250285	0.208314	0.179768	0.255038
0.28623	0.2536	0.271386	0.303815	0.313618	0.261614	0.236788	0.25026	0.210634	0.278376	0.253504	0.240973	0.302695	0.267887	0.253354	0.252178	0.242253	0.346651	0.279334	0.27769	0.283116	0.307101	0.333732	0.295884	0.225914	0.23199	0.313374	0.240374	0.273607	0.205409	0.188587	0.235297	0.253818	0.28661	0.263538	0.253769	0.237978	0.217054	0.307624	0.283458	0.248747	0.264283	0.344138	0.292094	0.264581	0.275021	0.250482	0.208787	0.18009	0.255678
0.286647	0.253807	0.271483	0.304474	0.314478	0.2625	0.236895	0.25055	0.212144	0.278723	0.256142	0.241294	0.303758	0.269615	0.253939	0.252873	0.242857	0.347158	0.280052	0.278386	0.283635	0.307588	0.334473	0.296622	0.226011	0.23368	0.314264	0.240642	0.273798	0.205496	0.189686	0.235585	0.256067	0.28791	0.263946	0.254503	0.238376	0.217904	0.308163	0.284528	0.249194	0.264883	0.344524	0.293246	0.265096	0.275089	0.250675	0.209259	0.180414	0.25632
0.287065	0.254017	0.271581	0.30513	0.315329	0.263383	0.237004	0.250842	0.213652	0.279068	0.258769	0.24162	0.304824	0.271341	0.254522	0.253571	0.243465	0.34766	0.280769	0.279083	0.284159	0.308073	0.335209	0.29736	0.22611	0.235368	0.315149	0.240908	0.273991	0.205587	0.190779	0.235877	0.258321	0.289209	0.26435	0.25524	0.238777	0.218752	0.308701	0.2856	0.249648	0.265486	0.344911	0.294394	0.265611	0.275156	0.250864	0.209729	0.180741	0.256962
0.287485	0.254229	0.271681	0.305783	0.316171	0.264263	0.237114	0.251136	0.215156	0.279409	0.261383	0.241953	0.305892	0.273064	0.255102	0.254273	0.244076	0.34816	0.281485	0.279782	0.284688	0.308557	0.33594	0.2981	0.226213	0.237054	0.316029	0.241172	0.274185	0.205683	0.191865	0.236174	0.260581	0.290506	0.26475	0.255979	0.239182	0.2196	0.309235	0.286672	0.25011	0.266091	0.345298	0.295539	0.266126	0.275223	0.251048	0.210197	0.181069	0.257606
0.287906	0.254443	0.271782	0.306433	0.317004	0.265141	0.237227	0.251432	0.216656	0.279748	0.263983	0.242291	0.306962	0.274785	0.25568	0.254978	0.244691	0.348655	0.282198	0.280481	0.285222	0.309039	0.336665	0.298841	0.22632	0.238737	0.316901	0.241433	0.274381	0.205783	0.192944	0.236476	0.262844	0.291801	0.265148	0.25672	0.239591	0.220445	0.309766	0.287744	0.250579	0.266698	0.345686	0.296679	0.26664	0.275291	0.251227	0.210664	0.181399	0.25825
0.288329	0.25466	0.271885	0.307079	0.317827	0.266014	0.237341	0.25173	0.218153	0.280084	0.266569	0.242635	0.308033	0.276502	0.256255	0.255686	0.245309	0.349146	0.28291	0.281182	0.285761	0.30952	0.337385	0.299581	0.226429	0.240417	0.317768	0.241693	0.274577	0.205889	0.194014	0.236782	0.265111	0.293093	0.265542	0.257462	0.240004	0.22129	0.310294	0.288816	0.251056	0.267306	0.346074	0.297815	0.267154	0.275358	0.251403	0.211128	0.181731	0.258894
0.288753	0.254879	0.271989	0.307722	0.31864	0.266885	0.237457	0.252031	0.219645	0.280418	0.269138	0.242985	0.309105	0.278215	0.256828	0.256397	0.245931	0.349634	0.28362	0.281882	0.286304	0.309998	0.338099	0.300322	0.226542	0.242092	0.318627	0.24195	0.274775	0.205999	0.195077	0.237092	0.26738	0.294381	0.265932	0.258207	0.240421	0.222132	0.310818	0.289886	0.251539	0.267916	0.346462	0.298947	0.267666	0.275426	0.251574	0.211591	0.182065	0.259538
0.289178	0.2551	0.272094	0.308361	0.319443	0.267751	0.237575	0.252333	0.221132	0.280748	0.271689	0.24334	0.310177	0.279924	0.257399	0.257111	0.246557	0.350117	0.284328	0.282584	0.286852	0.310474	0.338807	0.301061	0.226658	0.243762	0.319479	0.242205	0.274974	0.206113	0.196131	0.237407	0.269651	0.295666	0.266319	0.258953	0.240841	0.222972	0.311338	0.290955	0.25203	0.268528	0.346851	0.300073	0.268177	0.275493	0.251741	0.212052	0.182401	0.260183
0.289604	0.255323	0.272201	0.308995	0.320235	0.268613	0.237695	0.252638	0.222614	0.281076	0.274223	0.2437	0.311249	0.281627	0.257966	0.257828	0.247186	0.350597	0.285033	0.283286	0.287404	0.310948	0.339508	0.3018	0.226777	0.245427	0.320324	0.242458	0.275174	0.206232	0.197176	0.237727	0.271923	0.296946	0.266703	0.259701	0.241265	0.22381	0.311855	0.292022	0.252529	0.269141	0.34724	0.301194	0.268687	0.275561	0.251903	0.212511	0.182739	0.260828
0.290032	0.255549	0.272309	0.309626	0.321018	0.269471	0.237817	0.252945	0.22409	0.2814	0.276736	0.244066	0.312321	0.283326	0.258531	0.258547	0.247818	0.351072	0.285737	0.283988	0.287961	0.31142	0.340204	0.302538	0.226899	0.247084	0.321161	0.242708	0.275376	0.206356	0.198213	0.238051	0.274195	0.29822	0.267083	0.260451	0.241693	0.224646	0.312368	0.293087	0.253034	0.269756	0.347628	0.30231	0.269196	0.275628	0.252062	0.212968	0.183078	0.261472
0.29046	0.255777	0.272418	0.310252	0.321789	0.270325	0.23794	0.253254	0.225561	0.281722	0.279229	0.244438	0.313392	0.285018	0.259093	0.25927	0.248454	0.351543	0.286437	0.28469	0.288523	0.311889	0.340892	0.303275	0.227025	0.248735	0.32199	0.242956	0.275578	0.206484	0.19924	0.238379	0.276466	0.299489	0.26746	0.261202	0.242124	0.225479	0.312876	0.294149	0.253546	0.270371	0.348017	0.303419	0.269703	0.275696	0.252216	0.213423	0.183419	0.262116
0.290888	0.256007	0.272529	0.310873	0.322549	0.271174	0.238066	0.253565	0.227025	0.282041	0.281701	0.244814	0.314462	0.286704	0.259652	0.259994	0.249093	0.35201	0.287135	0.285393	0.289088	0.312356	0.341574	0.304009	0.227153	0.250377	0.322811	0.243202	0.275782	0.206617	0.200257	0.238711	0.278735	0.300752	0.267832	0.261954	0.242559	0.22631	0.313381	0.295207	0.254065	0.270988	0.348405	0.304523	0.270208	0.275763	0.252367	0.213876	0.183762	0.262759
0.291318	0.256239	0.272641	0.31149	0.323299	0.272018	0.238193	0.253878	0.228483	0.282357	0.284149	0.245196	0.31553	0.288383	0.260209	0.260721	0.249735	0.352473	0.28783	0.286095	0.289658	0.31282	0.34225	0.304741	0.227285	0.252011	0.323623	0.243446	0.275987	0.206755	0.201264	0.239048	0.281001	0.302008	0.268202	0.262708	0.242998	0.227137	0.313881	0.296262	0.254592	0.271606	0.348793	0.30562	0.270712	0.27583	0.252513	0.214326	0.184106	0.263401
0.291748	0.256473	0.272755	0.312101	0.324037	0.272857	0.238322	0.254194	0.229933	0.28267	0.286574	0.245583	0.316597	0.290054	0.260762	0.261451	0.25038	0.352932	0.288523	0.286797	0.290233	0.313281	0.342918	0.305471	0.22742	0.253635	0.324426	0.243688	0.276192	0.206897	0.202261	0.239389	0.283265	0.303257	0.268567	0.263463	0.24344	0.227962	0.314376	0.297313	0.255125	0.272226	0.349181	0.306711	0.271213	0.275898	0.252655	0.214775	0.184452	0.264043
0.292178	0.256709	0.272869	0.312708	0.324763	0.273691	0.238453	0.254511	0.231376	0.28298	0.288974	0.245976	0.317661	0.291718	0.261313	0.262182	0.251028	0.353385	0.289212	0.287498	0.290811	0.31374	0.343579	0.306198	0.227558	0.255249	0.32522	0.243927	0.276399	0.207043	0.203248	0.239734	0.285524	0.304498	0.268929	0.264219	0.243886	0.228783	0.314866	0.298359	0.255665	0.272845	0.349568	0.307795	0.271713	0.275965	0.252793	0.215221	0.1848	0.264684
0.292609	0.256948	0.272985	0.31331	0.325477	0.274519	0.238585	0.25483	0.232811	0.283288	0.291348	0.246373	0.318722	0.293373	0.26186	0.262916	0.251679	0.353835	0.289898	0.2882	0.291394	0.314195	0.344232	0.306922	0.227699	0.256853	0.326005	0.244164	0.276607	0.207195	0.204224	0.240084	0.287778	0.305731	0.269288	0.264977	0.244335	0.229601	0.315352	0.2994	0.256212	0.273466	0.349954	0.308872	0.27221	0.276033	0.252928	0.215665	0.185149	0.265323
0.29304	0.257188	0.273103	0.313906	0.32618	0.275342	0.23872	0.255151	0.234239	0.283592	0.293697	0.246775	0.319781	0.29502	0.262404	0.263652	0.252334	0.35428	0.290581	0.2889	0.29198	0.314647	0.344879	0.307642	0.227843	0.258445	0.32678	0.244399	0.276816	0.207351	0.205188	0.240437	0.290026	0.306955	0.269642	0.265735	0.244788	0.230415	0.315832	0.300435	0.256765	0.274087	0.35034	0.309942	0.272704	0.2761	0.253058	0.216106	0.1855	0.26596
0.293471	0.25743	0.273222	0.314497	0.32687	0.276159	0.238856	0.255474	0.235657	0.283893	0.296019	0.247183	0.320836	0.296658	0.262945	0.26439	0.252991	0.35472	0.29126	0.2896	0.292571	0.315096	0.345517	0.308358	0.22799	0.260026	0.327546	0.244631	0.277026	0.207511	0.206142	0.240795	0.292269	0.308169	0.269993	0.266494	0.245245	0.231225	0.316307	0.301465	0.257325	0.27471	0.350725	0.311004	0.273196	0.276168	0.253185	0.216545	0.185852	0.266597
0.293902	0.257675	0.273342	0.315082	0.327548	0.27697	0.238994	0.255799	0.237067	0.284191	0.298313	0.247595	0.321887	0.298286	0.263483	0.26513	0.253651	0.355156	0.291936	0.290299	0.293166	0.315541	0.346148	0.309071	0.228141	0.261595	0.328301	0.244862	0.277237	0.207676	0.207084	0.241156	0.294504	0.309375	0.27034	0.267254	0.245705	0.232032	0.316777	0.302488	0.257891	0.275332	0.351109	0.312058	0.273685	0.276235	0.253308	0.216982	0.186205	0.267231
0.294332	0.257921	0.273463	0.315662	0.328214	0.277775	0.239134	0.256126	0.238469	0.284487	0.30058	0.248012	0.322934	0.299904	0.264018	0.265872	0.254314	0.355587	0.292608	0.290997	0.293764	0.315983	0.34677	0.309779	0.228294	0.263151	0.329046	0.24509	0.277448	0.207846	0.208014	0.241521	0.296731	0.31057	0.270683	0.268015	0.246169	0.232835	0.317242	0.303505	0.258464	0.275955	0.351492	0.313105	0.274172	0.276303	0.253427	0.217416	0.18656	0.267863
0.294763	0.258169	0.273585	0.316235	0.328868	0.278574	0.239276	0.256455	0.23986	0.284779	0.302818	0.248434	0.323977	0.301512	0.264549	0.266616	0.25498	0.356014	0.293277	0.291694	0.294366	0.316421	0.347385	0.310482	0.22845	0.264693	0.329781	0.245316	0.277661	0.20802	0.208933	0.241891	0.29895	0.311754	0.271022	0.268777	0.246636	0.233633	0.317701	0.304515	0.259044	0.276578	0.351874	0.314143	0.274655	0.27637	0.253543	0.217848	0.186916	0.268494
0.295193	0.258419	0.273709	0.316803	0.329509	0.279366	0.239419	0.256785	0.241243	0.285068	0.305027	0.248861	0.325014	0.303109	0.265077	0.267361	0.255648	0.356435	0.293941	0.292389	0.294972	0.316856	0.347991	0.31118	0.228609	0.266222	0.330505	0.24554	0.277874	0.208199	0.209839	0.242264	0.301159	0.312928	0.271358	0.269539	0.247107	0.234427	0.318154	0.305518	0.259629	0.277202	0.352255	0.315173	0.275135	0.276438	0.253655	0.218277	0.187273	0.269122
0.295623	0.258671	0.273834	0.317365	0.330137	0.280152	0.239565	0.257118	0.242615	0.285355	0.307207	0.249292	0.326047	0.304695	0.265601	0.268108	0.256319	0.356852	0.294602	0.293084	0.295582	0.317286	0.348589	0.311872	0.228771	0.267736	0.331219	0.245761	0.278089	0.208382	0.210733	0.242641	0.303358	0.314091	0.27169	0.270302	0.247581	0.235217	0.318601	0.306513	0.260221	0.277826	0.352634	0.316194	0.275612	0.276505	0.253764	0.218704	0.187632	0.269747
0.296052	0.258924	0.27396	0.317921	0.330753	0.280931	0.239712	0.257452	0.243977	0.285638	0.309356	0.249728	0.327074	0.30627	0.266122	0.268857	0.256993	0.357264	0.295259	0.293777	0.296195	0.317713	0.349179	0.312559	0.228936	0.269236	0.331921	0.24598	0.278304	0.20857	0.211615	0.243022	0.305547	0.315241	0.272017	0.271066	0.248059	0.236002	0.319043	0.3075	0.260819	0.27845	0.353012	0.317206	0.276085	0.276572	0.253869	0.219128	0.187992	0.27037
0.296481	0.25918	0.274088	0.31847	0.331355	0.281704	0.239861	0.257788	0.245329	0.285918	0.311475	0.250169	0.328095	0.307834	0.26664	0.269607	0.25767	0.357671	0.295911	0.294468	0.296811	0.318136	0.349759	0.313241	0.229104	0.27072	0.332612	0.246198	0.27852	0.208763	0.212484	0.243406	0.307724	0.31638	0.272341	0.27183	0.248541	0.236783	0.319478	0.308479	0.261423	0.279074	0.353389	0.318209	0.276555	0.27664	0.25397	0.219549	0.188352	0.27099
0.296909	0.259437	0.274217	0.319013	0.331944	0.28247	0.240012	0.258126	0.24667	0.286196	0.313563	0.250614	0.32911	0.309385	0.267154	0.270358	0.258349	0.358073	0.296559	0.295158	0.297431	0.318554	0.350331	0.313915	0.229275	0.272188	0.333292	0.246413	0.278737	0.20896	0.21334	0.243794	0.309889	0.317506	0.272661	0.272595	0.249025	0.237558	0.319907	0.309449	0.262032	0.279698	0.353764	0.319202	0.277021	0.276707	0.254069	0.219968	0.188714	0.271608
0.297336	0.259696	0.274346	0.31955	0.332521	0.283228	0.240164	0.258465	0.248001	0.28647	0.31562	0.251064	0.330118	0.310924	0.267665	0.271111	0.259031	0.35847	0.297203	0.295846	0.298055	0.318968	0.350894	0.314584	0.229449	0.273641	0.33396	0.246625	0.278954	0.209162	0.214184	0.244186	0.312041	0.31862	0.272977	0.27336	0.249514	0.238329	0.32033	0.310411	0.262648	0.280321	0.354138	0.320187	0.277484	0.276775	0.254164	0.220384	0.189077	0.272222
0.297762	0.259956	0.274478	0.32008	0.333084	0.28398	0.240319	0.258806	0.24932	0.286741	0.317645	0.251518	0.331119	0.31245	0.268172	0.271865	0.259715	0.358861	0.297843	0.296533	0.298681	0.319378	0.351448	0.315245	0.229625	0.275076	0.334616	0.246836	0.279172	0.209369	0.215014	0.244581	0.31418	0.31972	0.273289	0.274125	0.250006	0.239094	0.320747	0.311363	0.26327	0.280945	0.35451	0.321161	0.277942	0.276842	0.254256	0.220798	0.189441	0.272832
0.298187	0.260218	0.27461	0.320603	0.333634	0.284724	0.240475	0.259149	0.250627	0.28701	0.319638	0.251977	0.332113	0.313963	0.268675	0.272621	0.260402	0.359248	0.298477	0.297217	0.299311	0.319783	0.351992	0.3159	0.229805	0.276495	0.33526	0.247045	0.279391	0.20958	0.215831	0.244979	0.316305	0.320807	0.273598	0.27489	0.250502	0.239854	0.321157	0.312305	0.263897	0.281568	0.35488	0.322125	0.278397	0.27691	0.254345	0.221208	0.189806	0.273439
0.29861	0.260482	0.274743	0.321119	0.33417	0.285461	0.240633	0.259494	0.251923	0.287275	0.321599	0.25244	0.333099	0.315462	0.269174	0.273377	0.261091	0.359629	0.299108	0.297899	0.299944	0.320184	0.352527	0.316547	0.229987	0.277896	0.335893	0.247251	0.279611	0.209795	0.216634	0.245381	0.318415	0.32188	0.273902	0.275656	0.251001	0.240609	0.32156	0.313238	0.26453	0.282191	0.355248	0.32308	0.278847	0.276977	0.254431	0.221616	0.190172	0.274043
0.299033	0.260748	0.274878	0.321629	0.334693	0.286191	0.240793	0.25984	0.253207	0.287537	0.323527	0.252907	0.334077	0.316949	0.26967	0.274135	0.261782	0.360005	0.299733	0.29858	0.300579	0.32058	0.353053	0.317186	0.230172	0.279279	0.336512	0.247455	0.279831	0.210016	0.217424	0.245787	0.32051	0.322938	0.274202	0.276422	0.251503	0.241358	0.321956	0.31416	0.265168	0.282813	0.355615	0.324023	0.279293	0.277045	0.254513	0.222021	0.190538	0.274643
0.299454	0.261015	0.275014	0.322132	0.335202	0.286913	0.240954	0.260188	0.254479	0.287796	0.325423	0.253379	0.335047	0.318421	0.270162	0.274893	0.262476	0.360376	0.300354	0.299258	0.301218	0.320972	0.353569	0.317818	0.230359	0.280645	0.33712	0.247657	0.280052	0.210241	0.2182	0.246196	0.322588	0.323982	0.274498	0.277188	0.25201	0.242102	0.322346	0.315072	0.265812	0.283435	0.355979	0.324957	0.279735	0.277112	0.254593	0.222423	0.190906	0.275239
0.299874	0.261283	0.27515	0.322628	0.335698	0.287627	0.241118	0.260537	0.255738	0.288053	0.327286	0.253854	0.336009	0.319879	0.27065	0.275653	0.263172	0.360742	0.30097	0.299933	0.30186	0.321358	0.354075	0.318441	0.23055	0.281991	0.337715	0.247857	0.280274	0.21047	0.218963	0.246608	0.32465	0.325012	0.274791	0.277954	0.252519	0.24284	0.322729	0.315974	0.266461	0.284056	0.356342	0.325879	0.280172	0.277179	0.25467	0.222823	0.191274	0.27583
0.300292	0.261553	0.275288	0.323116	0.33618	0.288333	0.241283	0.260888	0.256985	0.288306	0.329116	0.254334	0.336961	0.321323	0.271135	0.276414	0.263871	0.361101	0.301581	0.300606	0.302504	0.32174	0.354572	0.319056	0.230743	0.283319	0.338297	0.248055	0.280496	0.210705	0.219712	0.247023	0.326695	0.326026	0.275079	0.27872	0.253033	0.243572	0.323104	0.316864	0.267115	0.284676	0.356702	0.326791	0.280605	0.277247	0.254744	0.223219	0.191643	0.276417
0.300708	0.261824	0.275428	0.323598	0.336649	0.289032	0.24145	0.261241	0.258219	0.288556	0.330913	0.254818	0.337905	0.322752	0.271615	0.277175	0.264571	0.361456	0.302187	0.301277	0.303151	0.322116	0.355058	0.319662	0.230939	0.284627	0.338866	0.248251	0.280719	0.210943	0.220446	0.247442	0.328722	0.327024	0.275363	0.279486	0.25355	0.244299	0.323473	0.317744	0.267775	0.285296	0.35706	0.327691	0.281033	0.277314	0.254815	0.223613	0.192013	0.277
0.301123	0.262097	0.275568	0.324072	0.337103	0.289723	0.241619	0.261595	0.259439	0.288803	0.332676	0.255306	0.338838	0.324166	0.272092	0.277937	0.265274	0.361805	0.302788	0.301945	0.303801	0.322487	0.355535	0.320259	0.231137	0.285915	0.339422	0.248445	0.280942	0.211187	0.221167	0.247863	0.33073	0.328007	0.275644	0.280252	0.25407	0.245019	0.323834	0.318611	0.268439	0.285915	0.357416	0.32858	0.281456	0.277382	0.254884	0.224003	0.192383	0.277578
0.301535	0.262372	0.275709	0.324538	0.337544	0.290405	0.241789	0.261951	0.260647	0.289048	0.334406	0.255798	0.339762	0.325564	0.272564	0.2787	0.265979	0.362148	0.303384	0.302611	0.304453	0.322853	0.356001	0.320847	0.231338	0.287184	0.339965	0.248637	0.281166	0.211435	0.221873	0.248288	0.33272	0.328974	0.27592	0.281018	0.254595	0.245732	0.324188	0.319467	0.269109	0.286533	0.357769	0.329458	0.281874	0.277449	0.25495	0.224391	0.192754	0.278152
0.301946	0.262647	0.275851	0.324998	0.337971	0.29108	0.241961	0.262308	0.261841	0.289289	0.336102	0.256294	0.340676	0.326947	0.273033	0.279464	0.266686	0.362486	0.303974	0.303273	0.305108	0.323214	0.356457	0.321425	0.231542	0.288432	0.340495	0.248826	0.28139	0.211688	0.222565	0.248716	0.334689	0.329925	0.276192	0.281784	0.255122	0.24644	0.324534	0.320311	0.269783	0.28715	0.358121	0.330323	0.282287	0.277517	0.255014	0.224775	0.193126	0.27872
0.302355	0.262924	0.275995	0.325449	0.338384	0.291746	0.242135	0.262666	0.263021	0.289527	0.337764	0.256794	0.341579	0.328315	0.273497	0.280228	0.267395	0.362818	0.304559	0.303933	0.305765	0.323569	0.356902	0.321994	0.231748	0.289659	0.341011	0.249014	0.281615	0.211945	0.223242	0.249146	0.336639	0.330858	0.27646	0.28255	0.255654	0.247141	0.324873	0.321143	0.270462	0.287766	0.358469	0.331177	0.282695	0.277584	0.255075	0.225157	0.193498	0.279283
0.302761	0.263203	0.276139	0.325894	0.338783	0.292404	0.242311	0.263026	0.264187	0.289763	0.339392	0.257298	0.342472	0.329666	0.273958	0.280993	0.268106	0.363144	0.305139	0.304589	0.306424	0.323919	0.357337	0.322552	0.231957	0.290865	0.341513	0.2492	0.28184	0.212208	0.223905	0.24958	0.338567	0.331775	0.276724	0.283315	0.256189	0.247836	0.325204	0.321962	0.271146	0.28838	0.358815	0.332019	0.283098	0.277652	0.255133	0.225535	0.19387	0.279841
0.303165	0.263482	0.276285	0.32633	0.339168	0.293053	0.242489	0.263388	0.265339	0.289995	0.340986	0.257805	0.343353	0.331	0.274414	0.281758	0.268819	0.363464	0.305713	0.305243	0.307085	0.324263	0.357761	0.3231	0.232168	0.29205	0.342002	0.249383	0.282065	0.212475	0.224553	0.250016	0.340474	0.332675	0.276984	0.28408	0.256727	0.248523	0.325527	0.322768	0.271834	0.288994	0.359159	0.332848	0.283495	0.277719	0.255189	0.225911	0.194243	0.280394
0.303567	0.263763	0.276432	0.326759	0.339538	0.293694	0.242668	0.263751	0.266476	0.290224	0.342545	0.258316	0.344222	0.332318	0.274866	0.282524	0.269534	0.363778	0.306281	0.305893	0.307749	0.324602	0.358174	0.323637	0.232382	0.293212	0.342477	0.249565	0.282291	0.212746	0.225186	0.250456	0.342358	0.333556	0.27724	0.284844	0.25727	0.249205	0.325843	0.323561	0.272527	0.289606	0.359499	0.333665	0.283887	0.277786	0.255243	0.226283	0.194617	0.28094
0.303966	0.264045	0.276579	0.327179	0.339895	0.294326	0.242849	0.264115	0.267599	0.290451	0.344069	0.258831	0.34508	0.333619	0.275314	0.28329	0.270251	0.364087	0.306844	0.30654	0.308414	0.324934	0.358576	0.324164	0.232598	0.294352	0.342937	0.249744	0.282517	0.213022	0.225804	0.250898	0.34422	0.33442	0.277492	0.285609	0.257815	0.249879	0.32615	0.32434	0.273224	0.290217	0.359837	0.334469	0.284273	0.277854	0.255295	0.226652	0.19499	0.281481
0.304362	0.264328	0.276728	0.327592	0.340237	0.29495	0.243032	0.26448	0.268707	0.290674	0.345559	0.25935	0.345926	0.334903	0.275757	0.284056	0.27097	0.364389	0.307401	0.307184	0.309082	0.325261	0.358967	0.324679	0.232817	0.29547	0.343383	0.249922	0.282744	0.213303	0.226407	0.251342	0.346058	0.335265	0.27774	0.286372	0.258365	0.250546	0.32645	0.325106	0.273926	0.290826	0.360172	0.33526	0.284653	0.277921	0.255345	0.227018	0.195364	0.282016
0.304756	0.264612	0.276878	0.327997	0.340565	0.295564	0.243217	0.264847	0.269799	0.290894	0.347013	0.259872	0.346759	0.336169	0.276196	0.284823	0.271691	0.364686	0.307952	0.307824	0.309751	0.325582	0.359347	0.325183	0.233038	0.296564	0.343815	0.250098	0.282971	0.213589	0.226995	0.25179	0.347873	0.336092	0.277983	0.287135	0.258918	0.251206	0.326741	0.325858	0.274632	0.291434	0.360505	0.336038	0.285027	0.277989	0.255392	0.22738	0.195739	0.282545
0.305147	0.264898	0.277028	0.328393	0.340878	0.29617	0.243403	0.265215	0.270877	0.291112	0.348432	0.260397	0.34758	0.337418	0.276631	0.285589	0.272413	0.364976	0.308498	0.30846	0.310423	0.325896	0.359715	0.325675	0.233262	0.297635	0.344232	0.250271	0.283198	0.213879	0.227567	0.252239	0.349662	0.3369	0.278223	0.287898	0.259475	0.251858	0.327024	0.326596	0.275342	0.29204	0.360834	0.336803	0.285396	0.278056	0.255438	0.22774	0.196113	0.283067
0.305535	0.265185	0.27718	0.328781	0.341177	0.296766	0.243592	0.265584	0.271938	0.291326	0.349815	0.260927	0.348387	0.338648	0.277062	0.286356	0.273137	0.365261	0.309037	0.309093	0.311096	0.326204	0.360072	0.326156	0.233488	0.298682	0.344635	0.250443	0.283425	0.214175	0.228124	0.252692	0.351426	0.337689	0.278458	0.28866	0.260035	0.252503	0.327299	0.327319	0.276056	0.292644	0.36116	0.337554	0.285759	0.278124	0.255481	0.228096	0.196488	0.283583
0.30592	0.265472	0.277333	0.329161	0.341461	0.297354	0.243781	0.265955	0.272984	0.291538	0.351162	0.261459	0.349181	0.33986	0.277488	0.287123	0.273863	0.365539	0.30957	0.309722	0.31177	0.326506	0.360418	0.326624	0.233717	0.299705	0.345022	0.250613	0.283653	0.214474	0.228666	0.253147	0.353165	0.338458	0.278689	0.289421	0.260599	0.253141	0.327565	0.328027	0.276774	0.293247	0.361483	0.338292	0.286115	0.278191	0.255523	0.228449	0.196863	0.284093
0.306302	0.265761	0.277486	0.329533	0.341731	0.297932	0.243973	0.266327	0.274014	0.291746	0.352474	0.261995	0.349961	0.341053	0.27791	0.28789	0.27459	0.36581	0.310097	0.310347	0.312446	0.326802	0.360752	0.327079	0.233948	0.300704	0.345394	0.250781	0.283881	0.214779	0.229191	0.253604	0.354876	0.339207	0.278916	0.290182	0.261167	0.253771	0.327822	0.328721	0.277496	0.293848	0.361802	0.339015	0.286465	0.278259	0.255562	0.228798	0.197238	0.284595
0.30668	0.266051	0.277641	0.329896	0.341986	0.2985	0.244166	0.2667	0.275027	0.291952	0.353749	0.262535	0.350727	0.342228	0.278327	0.288657	0.27532	0.366076	0.310618	0.310968	0.313124	0.327091	0.361074	0.327522	0.234181	0.301677	0.345752	0.250947	0.284109	0.215088	0.229701	0.254064	0.356561	0.339936	0.279139	0.290942	0.261739	0.254393	0.328071	0.329398	0.278221	0.294447	0.362119	0.339725	0.286808	0.278326	0.2556	0.229144	0.197613	0.285091
0.307055	0.266341	0.277796	0.330251	0.342227	0.29906	0.244362	0.267074	0.276024	0.292154	0.354989	0.263077	0.351479	0.343383	0.278739	0.289424	0.27605	0.366335	0.311132	0.311585	0.313803	0.327374	0.361384	0.327951	0.234417	0.302625	0.346094	0.251111	0.284337	0.215402	0.230195	0.254526	0.358218	0.340645	0.279357	0.291701	0.262314	0.255008	0.328311	0.330061	0.27895	0.295044	0.362432	0.34042	0.287146	0.278393	0.255637	0.229487	0.197988	0.285579
0.307427	0.266633	0.277953	0.330596	0.342452	0.299609	0.244558	0.26745	0.277004	0.292354	0.356191	0.263623	0.352216	0.344518	0.279147	0.290191	0.276783	0.366588	0.31164	0.312198	0.314483	0.327649	0.361681	0.328368	0.234655	0.303548	0.34642	0.251273	0.284565	0.215721	0.230673	0.254991	0.359846	0.341333	0.279572	0.292459	0.262893	0.255614	0.328542	0.330707	0.279683	0.295639	0.362741	0.3411	0.287476	0.278461	0.255671	0.229827	0.198363	0.28606
0.307795	0.266925	0.27811	0.330933	0.342663	0.300149	0.244757	0.267826	0.277967	0.29255	0.357357	0.264172	0.352938	0.345634	0.279551	0.290957	0.277516	0.366834	0.312141	0.312807	0.315164	0.327919	0.361967	0.32877	0.234895	0.304444	0.34673	0.251434	0.284794	0.216044	0.231134	0.255457	0.361445	0.342	0.279782	0.293217	0.263475	0.256213	0.328764	0.331337	0.28042	0.296231	0.363047	0.341766	0.2878	0.278528	0.255705	0.230162	0.198738	0.286534
0.30816	0.267219	0.278268	0.331262	0.342858	0.30068	0.244957	0.268204	0.278913	0.292744	0.358486	0.264724	0.353645	0.34673	0.27995	0.291723	0.278252	0.367073	0.312636	0.313411	0.315847	0.328181	0.36224	0.329159	0.235137	0.305314	0.347025	0.251592	0.285022	0.216373	0.231579	0.255926	0.363015	0.342645	0.279988	0.293973	0.264062	0.256803	0.328977	0.331951	0.281159	0.296822	0.363349	0.342417	0.288116	0.278596	0.255736	0.230495	0.199112	0.286999
0.308521	0.267513	0.278427	0.331581	0.343039	0.3012	0.245159	0.268583	0.279841	0.292935	0.359578	0.26528	0.354336	0.347805	0.280344	0.292489	0.278988	0.367306	0.313124	0.314011	0.316531	0.328436	0.362501	0.329534	0.235382	0.306157	0.347304	0.251749	0.285251	0.216706	0.232008	0.256397	0.364554	0.343268	0.28019	0.294728	0.264651	0.257384	0.329181	0.332548	0.281902	0.29741	0.363648	0.343053	0.288426	0.278663	0.255766	0.230824	0.199487	0.287457
0.308878	0.267808	0.278587	0.331891	0.343205	0.30171	0.245363	0.268962	0.280752	0.293123	0.360633	0.265838	0.355011	0.34886	0.280733	0.293254	0.279726	0.367533	0.313606	0.314606	0.317215	0.328684	0.36275	0.329894	0.235629	0.306973	0.347567	0.251904	0.285479	0.217044	0.23242	0.25687	0.366063	0.34387	0.280387	0.295483	0.265245	0.257958	0.329375	0.333128	0.282648	0.297996	0.363943	0.343674	0.288729	0.278731	0.255795	0.231149	0.199861	0.287907
0.309231	0.268103	0.278748	0.332193	0.343355	0.302211	0.245569	0.269343	0.281644	0.293307	0.36165	0.266399	0.355669	0.349893	0.281118	0.294019	0.280466	0.367753	0.31408	0.315196	0.317901	0.328925	0.362985	0.33024	0.235878	0.307762	0.347813	0.252057	0.285708	0.217386	0.232816	0.257345	0.36754	0.344449	0.280581	0.296236	0.265843	0.258522	0.329561	0.333691	0.283398	0.298579	0.364234	0.344279	0.289025	0.278798	0.255823	0.231471	0.200236	0.288349
0.309579	0.2684	0.27891	0.332485	0.343491	0.302701	0.245776	0.269725	0.282519	0.293489	0.362629	0.266963	0.356311	0.350906	0.281497	0.294783	0.281206	0.367965	0.314548	0.315782	0.318587	0.329159	0.363208	0.33057	0.236129	0.308522	0.348043	0.252208	0.285936	0.217734	0.233195	0.257822	0.368984	0.345005	0.28077	0.296988	0.266444	0.259078	0.329736	0.334236	0.28415	0.29916	0.364522	0.344869	0.289313	0.278866	0.255849	0.231789	0.200609	0.288783
0.309924	0.268697	0.279073	0.332767	0.343611	0.303181	0.245985	0.270108	0.283375	0.293668	0.363571	0.267531	0.356936	0.351897	0.281872	0.295547	0.281948	0.368172	0.315009	0.316363	0.319274	0.329385	0.363418	0.330886	0.236382	0.309254	0.348256	0.252357	0.286165	0.218086	0.233557	0.2583	0.370396	0.345538	0.280954	0.297739	0.267049	0.259625	0.329902	0.334764	0.284905	0.299738	0.364805	0.345442	0.289594	0.278933	0.255874	0.232104	0.200983	0.289208
0.310264	0.268995	0.279236	0.333041	0.343715	0.30365	0.246195	0.270492	0.284212	0.293844	0.364474	0.268101	0.357544	0.352866	0.282242	0.29631	0.282691	0.368371	0.315462	0.316939	0.319962	0.329604	0.363615	0.331185	0.236638	0.309957	0.348452	0.252505	0.286393	0.218443	0.233901	0.258781	0.371775	0.346048	0.281135	0.298488	0.267657	0.260163	0.330058	0.335273	0.285664	0.300314	0.365084	0.346	0.289867	0.279	0.255898	0.232415	0.201356	0.289624
0.3106	0.269294	0.279401	0.333305	0.343805	0.304109	0.246408	0.270877	0.285031	0.294017	0.365339	0.268673	0.358134	0.353813	0.282607	0.297072	0.283436	0.368563	0.315909	0.317509	0.32065	0.329815	0.363798	0.33147	0.236896	0.310632	0.348632	0.252651	0.286622	0.218804	0.234229	0.259264	0.373119	0.346535	0.281311	0.299237	0.26827	0.260692	0.330205	0.335764	0.286424	0.300887	0.365359	0.346541	0.290133	0.279068	0.255921	0.232722	0.201729	0.290032
0.310932	0.269593	0.279566	0.333559	0.343879	0.304558	0.246622	0.271262	0.285831	0.294187	0.366166	0.269249	0.358706	0.354738	0.282967	0.297833	0.284181	0.368749	0.316348	0.318075	0.321339	0.330019	0.363968	0.331738	0.237155	0.311277	0.348794	0.252795	0.28685	0.219171	0.234539	0.259748	0.374429	0.346997	0.281483	0.299984	0.268886	0.261212	0.330341	0.336236	0.287188	0.301457	0.36563	0.347066	0.29039	0.279135	0.255943	0.233026	0.202101	0.29043
0.311259	0.269893	0.279732	0.333804	0.343937	0.304996	0.246838	0.271649	0.286611	0.294354	0.366954	0.269827	0.35926	0.355641	0.283322	0.298594	0.284928	0.368927	0.31678	0.318636	0.322028	0.330215	0.364125	0.331989	0.237417	0.311892	0.34894	0.252937	0.287078	0.219542	0.234832	0.260234	0.375704	0.347435	0.28165	0.300729	0.269506	0.261723	0.330468	0.33669	0.287954	0.302024	0.365897	0.347574	0.29064	0.279203	0.255964	0.233326	0.202473	0.29082
0.311581	0.270193	0.279898	0.334039	0.34398	0.305423	0.247055	0.272036	0.287372	0.294519	0.367703	0.270408	0.359796	0.35652	0.283672	0.299354	0.285676	0.369098	0.317204	0.319191	0.322718	0.330403	0.364268	0.332225	0.237681	0.312477	0.349067	0.253077	0.287306	0.219918	0.235107	0.260721	0.376942	0.347849	0.281814	0.301473	0.270129	0.262224	0.330584	0.337124	0.288723	0.302588	0.366159	0.348065	0.290882	0.27927	0.255984	0.233622	0.202844	0.2912
0.311899	0.270494	0.280066	0.334265	0.344007	0.305839	0.247274	0.272425	0.288113	0.29468	0.368413	0.270991	0.360312	0.357376	0.284017	0.300112	0.286424	0.369262	0.317621	0.31974	0.323408	0.330583	0.364398	0.332443	0.237946	0.313031	0.349178	0.253216	0.287533	0.220299	0.235365	0.261211	0.378145	0.348237	0.281972	0.302216	0.270757	0.262715	0.33069	0.337539	0.289494	0.303148	0.366417	0.348539	0.291116	0.279338	0.256004	0.233914	0.203215	0.29157
0.312211	0.270795	0.280234	0.33448	0.344019	0.306244	0.247495	0.272814	0.288834	0.294838	0.369084	0.271577	0.360809	0.358209	0.284357	0.30087	0.287174	0.369419	0.318031	0.320284	0.324097	0.330755	0.364514	0.332644	0.238214	0.313555	0.34927	0.253353	0.287761	0.220685	0.235605	0.261701	0.37931	0.348601	0.282127	0.302957	0.271388	0.263197	0.330786	0.337934	0.290267	0.303706	0.366671	0.348996	0.291342	0.279405	0.256023	0.234203	0.203585	0.291931
0.312519	0.271097	0.280403	0.334686	0.344014	0.306638	0.247718	0.273204	0.289534	0.294994	0.369716	0.272166	0.361287	0.359018	0.284691	0.301627	0.287925	0.369569	0.318432	0.320823	0.324788	0.330919	0.364616	0.332828	0.238484	0.314047	0.349345	0.253489	0.287988	0.221076	0.235827	0.262193	0.380437	0.348939	0.282277	0.303696	0.272023	0.263669	0.330871	0.338309	0.291042	0.304261	0.366919	0.349436	0.291559	0.279473	0.256041	0.234487	0.203954	0.292282
0.312821	0.271399	0.280573	0.334881	0.343994	0.307021	0.247942	0.273595	0.290215	0.295146	0.370308	0.272757	0.361745	0.359803	0.285021	0.302382	0.288676	0.369712	0.318826	0.321356	0.325478	0.331075	0.364703	0.332994	0.238756	0.314508	0.349402	0.253622	0.288215	0.221471	0.236031	0.262687	0.381527	0.349251	0.282423	0.304434	0.272662	0.264132	0.330946	0.338664	0.29182	0.304812	0.367164	0.349858	0.291768	0.27954	0.256058	0.234768	0.204323	0.292623
0.313118	0.271702	0.280744	0.335067	0.343959	0.307393	0.248168	0.273986	0.290875	0.295296	0.370862	0.27335	0.362183	0.360565	0.285345	0.303136	0.289428	0.369847	0.319213	0.321883	0.326167	0.331223	0.364777	0.333143	0.239029	0.314937	0.349441	0.253754	0.288441	0.221871	0.236217	0.263182	0.382578	0.349537	0.282564	0.305171	0.273304	0.264584	0.331011	0.338999	0.292599	0.30536	0.367403	0.350262	0.291969	0.279607	0.256075	0.235045	0.204691	0.292954
0.31341	0.272005	0.280915	0.335242	0.343907	0.307754	0.248395	0.274379	0.291514	0.295442	0.371377	0.273946	0.362601	0.361302	0.285663	0.303889	0.290182	0.369974	0.319591	0.322404	0.326857	0.331362	0.364837	0.333274	0.239305	0.315335	0.349462	0.253885	0.288667	0.222277	0.236386	0.263678	0.38359	0.349798	0.282702	0.305905	0.273951	0.265026	0.331064	0.339314	0.293381	0.305905	0.367638	0.350649	0.292161	0.279675	0.256092	0.235318	0.205058	0.293275
0.313697	0.272308	0.281087	0.335408	0.343841	0.308104	0.248625	0.274771	0.292133	0.295586	0.371853	0.274544	0.362998	0.362016	0.285977	0.304641	0.290936	0.370095	0.319962	0.322919	0.327547	0.331493	0.364883	0.333387	0.239582	0.315701	0.349465	0.254013	0.288893	0.222687	0.236537	0.264176	0.384563	0.350033	0.282834	0.306638	0.274601	0.265459	0.331108	0.339608	0.294164	0.306446	0.367868	0.351017	0.292344	0.279742	0.256108	0.235587	0.205424	0.293585
0.313978	0.272612	0.28126	0.335563	0.343758	0.308442	0.248856	0.275165	0.292731	0.295727	0.372292	0.275144	0.363375	0.362705	0.286285	0.305392	0.29169	0.370207	0.320325	0.323428	0.328236	0.331616	0.364915	0.333482	0.239861	0.316035	0.34945	0.25414	0.289119	0.223101	0.23667	0.264675	0.385497	0.350241	0.282963	0.307369	0.275255	0.265881	0.33114	0.339882	0.294949	0.306984	0.368094	0.351368	0.29252	0.27981	0.256124	0.235853	0.205789	0.293885
0.314253	0.272916	0.281433	0.335709	0.343661	0.30877	0.249088	0.275559	0.293308	0.295865	0.372693	0.275746	0.363732	0.363371	0.286588	0.306142	0.292446	0.370312	0.32068	0.323932	0.328924	0.33173	0.364932	0.333558	0.240142	0.316337	0.349417	0.254266	0.289344	0.223521	0.236786	0.265174	0.386392	0.350424	0.283087	0.308099	0.275913	0.266294	0.331162	0.340136	0.295735	0.307518	0.368315	0.351701	0.292686	0.279877	0.25614	0.236114	0.206154	0.294174
0.314523	0.27322	0.281608	0.335845	0.343548	0.309086	0.249323	0.275954	0.293865	0.296001	0.373058	0.276351	0.364067	0.364012	0.286885	0.30689	0.293202	0.37041	0.321028	0.324429	0.329612	0.331836	0.364936	0.333617	0.240425	0.316607	0.349366	0.25439	0.289568	0.223946	0.236884	0.265675	0.387247	0.350581	0.283207	0.308827	0.276575	0.266696	0.331174	0.340369	0.296523	0.308048	0.36853	0.352015	0.292844	0.279945	0.256156	0.236371	0.206517	0.294453
0.314788	0.273524	0.281782	0.33597	0.34342	0.309392	0.249558	0.27635	0.294401	0.296133	0.373386	0.276958	0.364382	0.36463	0.287178	0.307638	0.293959	0.3705	0.321368	0.324921	0.3303	0.331934	0.364926	0.333657	0.240709	0.316846	0.349297	0.254512	0.289793	0.224375	0.236966	0.266177	0.388063	0.350712	0.283322	0.309553	0.277241	0.267088	0.331175	0.340583	0.297312	0.308575	0.368741	0.352312	0.292994	0.280012	0.256171	0.236625	0.20688	0.294721
0.315046	0.273829	0.281958	0.336086	0.343277	0.309686	0.249796	0.276746	0.294916	0.296263	0.37368	0.277566	0.364677	0.365224	0.287464	0.308384	0.294716	0.370582	0.3217	0.325406	0.330986	0.332023	0.364902	0.333679	0.240995	0.317053	0.349211	0.254633	0.290016	0.224809	0.23703	0.26668	0.388839	0.350817	0.283433	0.310278	0.277911	0.26747	0.331165	0.340776	0.298102	0.309099	0.368948	0.352591	0.293135	0.28008	0.256187	0.236874	0.207241	0.294978
0.315299	0.274133	0.282134	0.336192	0.34312	0.30997	0.250035	0.277143	0.29541	0.29639	0.373938	0.278177	0.36495	0.365795	0.287746	0.309129	0.295474	0.370656	0.322024	0.325886	0.331672	0.332104	0.364864	0.333683	0.241283	0.31723	0.349107	0.254752	0.290239	0.225249	0.237078	0.267184	0.389576	0.350896	0.28354	0.311001	0.278585	0.267842	0.331145	0.34095	0.298893	0.309618	0.369149	0.352851	0.293268	0.280147	0.256202	0.237119	0.207601	0.295223
0.315546	0.274438	0.282311	0.336289	0.342948	0.310243	0.250276	0.27754	0.295884	0.296514	0.374163	0.27879	0.365202	0.366343	0.288021	0.309873	0.296232	0.370723	0.322341	0.326359	0.332356	0.332177	0.364812	0.333669	0.241573	0.317375	0.348985	0.25487	0.290462	0.225693	0.23711	0.267688	0.390273	0.35095	0.283643	0.311723	0.279262	0.268204	0.331114	0.341105	0.299685	0.310135	0.369345	0.353094	0.293392	0.280214	0.256218	0.237361	0.207961	0.295458
0.315786	0.274742	0.282488	0.336375	0.342762	0.310505	0.250518	0.277938	0.296337	0.296635	0.374356	0.279405	0.365434	0.366869	0.288292	0.310616	0.296991	0.370782	0.32265	0.326827	0.33304	0.332241	0.364747	0.333637	0.241864	0.31749	0.348846	0.254986	0.290684	0.226142	0.237125	0.268194	0.390932	0.350979	0.283741	0.312443	0.279944	0.268557	0.331073	0.34124	0.300478	0.310647	0.369537	0.353319	0.293509	0.280282	0.256234	0.237598	0.208319	0.295682
0.316021	0.275047	0.282666	0.336453	0.342562	0.310757	0.250762	0.278336	0.29677	0.296754	0.374517	0.280022	0.365645	0.367371	0.288557	0.311357	0.29775	0.370833	0.322952	0.327288	0.333722	0.332297	0.364669	0.333587	0.242157	0.317574	0.34869	0.255101	0.290905	0.226596	0.237125	0.2687	0.391552	0.350983	0.283836	0.313161	0.28063	0.268899	0.331022	0.341356	0.301272	0.311156	0.369724	0.353526	0.293617	0.280349	0.25625	0.237832	0.208675	0.295895
0.31625	0.275351	0.282845	0.336521	0.342348	0.310999	0.251008	0.278735	0.297183	0.29687	0.374647	0.280641	0.365835	0.367852	0.288817	0.312098	0.298509	0.370876	0.323247	0.327744	0.334403	0.332345	0.364578	0.333519	0.242451	0.317628	0.348517	0.255215	0.291126	0.227054	0.23711	0.269206	0.392133	0.350963	0.283926	0.313878	0.28132	0.269232	0.330961	0.341454	0.302066	0.311661	0.369906	0.353716	0.293717	0.280417	0.256267	0.238062	0.209031	0.296096
0.316472	0.275656	0.283024	0.33658	0.342121	0.31123	0.251255	0.279134	0.297576	0.296984	0.374748	0.281261	0.366005	0.368311	0.289071	0.312839	0.299269	0.370912	0.323534	0.328193	0.335083	0.332385	0.364473	0.333433	0.242747	0.317653	0.348328	0.255327	0.291346	0.227518	0.23708	0.269713	0.392677	0.350918	0.284011	0.314594	0.282014	0.269555	0.330889	0.341534	0.30286	0.312162	0.370083	0.353888	0.29381	0.280484	0.256284	0.238288	0.209385	0.296286
0.316689	0.27596	0.283203	0.33663	0.341881	0.311452	0.251504	0.279533	0.297949	0.297095	0.374821	0.281884	0.366155	0.368748	0.289319	0.313578	0.300029	0.370939	0.323814	0.328637	0.335761	0.332417	0.364356	0.333331	0.243045	0.317649	0.348122	0.255438	0.291566	0.227987	0.237035	0.270221	0.393182	0.350849	0.284093	0.315308	0.282712	0.269868	0.330808	0.341595	0.303654	0.31266	0.370256	0.354042	0.293894	0.280552	0.256301	0.238509	0.209738	0.296465
0.316899	0.276264	0.283384	0.336671	0.341628	0.311664	0.251754	0.279933	0.298302	0.297204	0.374868	0.282508	0.366284	0.369165	0.289563	0.314317	0.300789	0.370958	0.324086	0.329075	0.336438	0.332441	0.364227	0.333211	0.243344	0.317616	0.347899	0.255548	0.291785	0.22846	0.236977	0.270729	0.393651	0.350757	0.284171	0.316021	0.283414	0.270172	0.330716	0.34164	0.304449	0.313154	0.370424	0.35418	0.293971	0.280619	0.256319	0.238727	0.21009	0.296633
0.317103	0.276567	0.283564	0.336703	0.341363	0.311866	0.252006	0.280333	0.298636	0.29731	0.374888	0.283134	0.366393	0.369562	0.289801	0.315054	0.30155	0.37097	0.324352	0.329507	0.337112	0.332457	0.364085	0.333074	0.243644	0.317556	0.347661	0.255657	0.292003	0.228938	0.236904	0.271237	0.394083	0.350641	0.284245	0.316733	0.28412	0.270467	0.330616	0.341668	0.305243	0.313644	0.370587	0.3543	0.294041	0.280687	0.256338	0.238941	0.21044	0.296789
0.3173	0.276871	0.283746	0.336727	0.341086	0.31206	0.252259	0.280733	0.29895	0.297414	0.374884	0.283761	0.366482	0.369938	0.290033	0.315792	0.30231	0.370973	0.324611	0.329934	0.337785	0.332466	0.363931	0.33292	0.243946	0.317468	0.347407	0.255764	0.29222	0.229421	0.236819	0.271746	0.394479	0.350503	0.284315	0.317443	0.28483	0.270752	0.330505	0.341679	0.306038	0.314131	0.370746	0.354403	0.294103	0.280754	0.256358	0.239152	0.210789	0.296934
0.317492	0.277174	0.283927	0.336742	0.340798	0.312244	0.252514	0.281134	0.299246	0.297515	0.374858	0.28439	0.366551	0.370296	0.29026	0.316529	0.303071	0.370969	0.324864	0.330354	0.338456	0.332467	0.363765	0.33275	0.244249	0.317353	0.347138	0.25587	0.292436	0.229909	0.236722	0.272254	0.394839	0.350343	0.28438	0.318153	0.285545	0.271029	0.330385	0.341674	0.306831	0.314614	0.3709	0.35449	0.294159	0.280821	0.256378	0.239358	0.211136	0.297068
0.317677	0.277476	0.28411	0.336749	0.340498	0.312419	0.25277	0.281535	0.299523	0.297614	0.374809	0.285021	0.366601	0.370635	0.290482	0.317265	0.303832	0.370956	0.32511	0.33077	0.339124	0.33246	0.363588	0.332564	0.244553	0.317213	0.346854	0.255976	0.292652	0.230402	0.236613	0.272763	0.395165	0.350161	0.284442	0.318861	0.286263	0.271296	0.330256	0.341655	0.307624	0.315093	0.37105	0.35456	0.294207	0.280889	0.256399	0.23956	0.211482	0.29719
0.317855	0.277778	0.284292	0.336749	0.340188	0.312586	0.253028	0.281936	0.299782	0.297711	0.374741	0.285653	0.366632	0.370956	0.290698	0.318001	0.304592	0.370935	0.325349	0.331179	0.339791	0.332447	0.3634	0.332362	0.244859	0.317047	0.346556	0.25608	0.292867	0.2309	0.236492	0.273272	0.395457	0.349957	0.2845	0.319568	0.286986	0.271555	0.330118	0.34162	0.308417	0.315569	0.371195	0.354614	0.294249	0.280956	0.256421	0.239759	0.211826	0.297301
0.318027	0.27808	0.284476	0.33674	0.339867	0.312744	0.253288	0.282337	0.300022	0.297805	0.374654	0.286287	0.366644	0.37126	0.290909	0.318737	0.305353	0.370907	0.325582	0.331584	0.340455	0.332426	0.363202	0.332145	0.245166	0.316857	0.346243	0.256183	0.293081	0.231402	0.23636	0.273781	0.395716	0.349733	0.284555	0.320275	0.287713	0.271805	0.329972	0.341571	0.309208	0.316041	0.371336	0.354652	0.294285	0.281024	0.256444	0.239954	0.212169	0.297401
0.318192	0.278381	0.284659	0.336725	0.339536	0.312895	0.253548	0.282739	0.300245	0.297897	0.37455	0.286923	0.366638	0.371547	0.291114	0.319473	0.306114	0.37087	0.325809	0.331983	0.341116	0.332398	0.362992	0.331912	0.245474	0.316643	0.345917	0.256285	0.293294	0.231909	0.236219	0.27429	0.395942	0.349489	0.284605	0.320981	0.288444	0.272047	0.329816	0.341509	0.309999	0.31651	0.371472	0.354675	0.294314	0.281091	0.256469	0.240145	0.21251	0.29749
0.318351	0.278681	0.284843	0.336702	0.339196	0.313038	0.253811	0.28314	0.300451	0.297988	0.374431	0.287559	0.366613	0.371818	0.291314	0.320209	0.306874	0.370826	0.32603	0.332376	0.341775	0.332363	0.362773	0.331665	0.245784	0.316405	0.345577	0.256386	0.293506	0.232421	0.236068	0.274798	0.396137	0.349225	0.284652	0.321686	0.289179	0.27228	0.329653	0.341435	0.310788	0.316975	0.371605	0.354682	0.294338	0.281159	0.256494	0.240333	0.212849	0.297567
0.318504	0.278981	0.285028	0.336672	0.338847	0.313173	0.254074	0.283542	0.30064	0.298076	0.374297	0.288198	0.36657	0.372073	0.291509	0.320945	0.307634	0.370773	0.326246	0.332765	0.342431	0.332322	0.362544	0.331404	0.246094	0.316146	0.345224	0.256486	0.293717	0.232938	0.235908	0.275306	0.396301	0.348943	0.284695	0.32239	0.289919	0.272506	0.329481	0.341348	0.311576	0.317437	0.371733	0.354674	0.294356	0.281226	0.256521	0.240517	0.213187	0.297634
0.31865	0.279279	0.285213	0.336636	0.33849	0.313302	0.254339	0.283943	0.300812	0.298162	0.374151	0.288837	0.36651	0.372315	0.291699	0.321681	0.308394	0.370713	0.326455	0.333149	0.343084	0.332274	0.362305	0.331128	0.246406	0.315866	0.344858	0.256586	0.293927	0.23346	0.235739	0.275814	0.396436	0.348641	0.284735	0.323094	0.290663	0.272723	0.329301	0.341249	0.312363	0.317895	0.371857	0.354652	0.294368	0.281294	0.256548	0.240697	0.213523	0.297689
0.318789	0.279577	0.285398	0.336593	0.338125	0.313423	0.254606	0.284345	0.300968	0.298246	0.373993	0.289478	0.366433	0.372542	0.291883	0.322417	0.309154	0.370645	0.32666	0.333527	0.343735	0.33222	0.362058	0.33084	0.246719	0.315565	0.344481	0.256684	0.294136	0.233986	0.235563	0.276321	0.396542	0.348323	0.284771	0.323797	0.291411	0.272934	0.329113	0.34114	0.313147	0.31835	0.371977	0.354615	0.294376	0.281361	0.256578	0.240874	0.213857	0.297734
0.318922	0.279875	0.285583	0.336544	0.337752	0.313539	0.254874	0.284747	0.301108	0.298328	0.373826	0.29012	0.366339	0.372757	0.292062	0.323154	0.309913	0.370569	0.326859	0.333901	0.344382	0.33216	0.361802	0.330538	0.247033	0.315245	0.344092	0.256782	0.294345	0.234517	0.235381	0.276828	0.39662	0.347987	0.284803	0.3245	0.292163	0.273136	0.328919	0.341021	0.31393	0.318801	0.372093	0.354563	0.294378	0.281429	0.256608	0.241047	0.214189	0.297768
0.319049	0.280171	0.285769	0.336489	0.337372	0.313648	0.255143	0.285148	0.301232	0.298408	0.373651	0.290763	0.366229	0.372959	0.292236	0.323891	0.310672	0.370485	0.327053	0.33427	0.345026	0.332094	0.361538	0.330224	0.247348	0.314906	0.343692	0.25688	0.294552	0.235052	0.235192	0.277334	0.396671	0.347634	0.284832	0.325203	0.292919	0.273332	0.328716	0.340893	0.314711	0.319249	0.372206	0.354499	0.294377	0.281496	0.256641	0.241216	0.21452	0.29779
0.319168	0.280466	0.285955	0.336428	0.336986	0.313752	0.255413	0.28555	0.301342	0.298487	0.373469	0.291408	0.366102	0.37315	0.292405	0.324629	0.311431	0.370393	0.327243	0.334635	0.345667	0.332022	0.361266	0.329899	0.247663	0.31455	0.343281	0.256976	0.294758	0.235592	0.234997	0.27784	0.396697	0.347266	0.284858	0.325906	0.293679	0.27352	0.328507	0.340757	0.315489	0.319694	0.372315	0.354421	0.29437	0.281563	0.256674	0.241382	0.214848	0.297803
0.319282	0.280761	0.286142	0.336362	0.336594	0.313851	0.255685	0.285951	0.301437	0.298564	0.373282	0.292053	0.36596	0.37333	0.292568	0.325368	0.312189	0.370294	0.327428	0.334995	0.346304	0.331944	0.360987	0.329561	0.24798	0.314177	0.342859	0.257072	0.294963	0.236137	0.234798	0.278345	0.396699	0.346883	0.284881	0.326608	0.294444	0.273702	0.328292	0.340612	0.316266	0.320135	0.37242	0.35433	0.29436	0.281631	0.25671	0.241545	0.215175	0.297805
0.319389	0.281054	0.286329	0.336292	0.336196	0.313944	0.255958	0.286352	0.301518	0.298639	0.373092	0.292699	0.365804	0.373501	0.292727	0.326107	0.312947	0.370187	0.327608	0.335351	0.346937	0.331862	0.360702	0.329213	0.248298	0.313789	0.342429	0.257168	0.295167	0.236686	0.234594	0.278849	0.396677	0.346485	0.2849	0.32731	0.295213	0.273878	0.32807	0.340461	0.317039	0.320573	0.372521	0.354226	0.294347	0.281698	0.256747	0.241704	0.2155	0.297796
0.319489	0.281346	0.286516	0.336216	0.335794	0.314033	0.256233	0.286753	0.301585	0.298713	0.3729	0.293347	0.365632	0.373663	0.29288	0.326848	0.313704	0.370072	0.327785	0.335703	0.347567	0.331774	0.36041	0.328855	0.248616	0.313386	0.341989	0.257263	0.295369	0.23724	0.234388	0.279352	0.396633	0.346074	0.284917	0.328013	0.295985	0.274047	0.327842	0.340304	0.31781	0.321008	0.37262	0.35411	0.29433	0.281766	0.256786	0.24186	0.215823	0.297777
0.319583	0.281637	0.286703	0.336136	0.335387	0.314118	0.256508	0.287154	0.301639	0.298785	0.372707	0.293995	0.365447	0.373816	0.293029	0.327589	0.31446	0.36995	0.327957	0.33605	0.348193	0.331681	0.360112	0.328487	0.248935	0.31297	0.34154	0.257357	0.295571	0.237798	0.234178	0.279854	0.396568	0.345649	0.28493	0.328715	0.296762	0.27421	0.327608	0.340142	0.318578	0.32144	0.372715	0.353983	0.29431	0.281833	0.256826	0.242012	0.216144	0.297748
0.31967	0.281926	0.286891	0.336052	0.334977	0.314199	0.256785	0.287555	0.301681	0.298856	0.372516	0.294644	0.365248	0.373963	0.293172	0.328331	0.315216	0.369821	0.328126	0.336394	0.348815	0.331584	0.359808	0.328109	0.249255	0.312542	0.341084	0.257452	0.295771	0.23836	0.233967	0.280355	0.396483	0.345212	0.28494	0.329418	0.297543	0.274368	0.327368	0.339975	0.319343	0.321869	0.372806	0.353844	0.294288	0.281901	0.256869	0.242162	0.216463	0.297709
0.319751	0.282214	0.287078	0.335965	0.334563	0.314277	0.257063	0.287955	0.30171	0.298925	0.372326	0.295294	0.365036	0.374103	0.29331	0.329075	0.315971	0.369684	0.328291	0.336734	0.349433	0.331482	0.3595	0.327723	0.249576	0.312102	0.340619	0.257545	0.29597	0.238927	0.233754	0.280855	0.39638	0.344763	0.284947	0.330121	0.298328	0.27452	0.327124	0.339804	0.320105	0.322295	0.372895	0.353694	0.294263	0.281968	0.256913	0.242308	0.21678	0.29766
0.319825	0.282501	0.287266	0.335874	0.334147	0.314352	0.257343	0.288355	0.301727	0.298993	0.37214	0.295945	0.364811	0.374238	0.293444	0.32982	0.316725	0.36954	0.328453	0.33707	0.350047	0.331377	0.359188	0.327329	0.249898	0.311653	0.340148	0.257639	0.296168	0.239498	0.233541	0.281353	0.39626	0.344303	0.284952	0.330825	0.299117	0.274667	0.326874	0.339631	0.320863	0.322718	0.372981	0.353534	0.294236	0.282036	0.25696	0.242451	0.217094	0.297601
0.319893	0.282786	0.287454	0.33578	0.333728	0.314425	0.257623	0.288755	0.301733	0.29906	0.371959	0.296596	0.364575	0.374368	0.293573	0.330566	0.317478	0.369389	0.328612	0.337402	0.350657	0.331267	0.358871	0.326928	0.25022	0.311194	0.33967	0.257733	0.296365	0.240073	0.233328	0.28185	0.396123	0.343833	0.284954	0.331529	0.29991	0.274809	0.32662	0.339455	0.321618	0.323138	0.373064	0.353364	0.294208	0.282103	0.257008	0.242591	0.217407	0.297533
0.319955	0.28307	0.287643	0.335683	0.333309	0.314495	0.257905	0.289154	0.301728	0.299126	0.371785	0.297248	0.364327	0.374494	0.293697	0.331314	0.318231	0.369231	0.328768	0.337732	0.351262	0.331154	0.358551	0.32652	0.250542	0.310728	0.339187	0.257826	0.29656	0.240652	0.233116	0.282346	0.395971	0.343354	0.284953	0.332233	0.300706	0.274946	0.326362	0.339279	0.322369	0.323555	0.373144	0.353185	0.294179	0.28217	0.257059	0.242728	0.217717	0.297456
0.32001	0.283352	0.287831	0.335583	0.332888	0.314563	0.258187	0.289553	0.301713	0.29919	0.371618	0.2979	0.364068	0.374618	0.293816	0.332063	0.318983	0.369067	0.328921	0.338058	0.351862	0.331037	0.358228	0.326106	0.250865	0.310254	0.338698	0.257919	0.296754	0.241235	0.232906	0.28284	0.395806	0.342865	0.284949	0.332938	0.301506	0.275079	0.326099	0.339102	0.323116	0.323969	0.373221	0.352996	0.294148	0.282238	0.257112	0.242861	0.218026	0.29737
0.320059	0.283633	0.288019	0.335482	0.332466	0.314631	0.258471	0.289951	0.301688	0.299254	0.37146	0.298553	0.363798	0.374739	0.29393	0.332814	0.319733	0.368895	0.329073	0.338381	0.352458	0.330917	0.357902	0.325686	0.251189	0.309776	0.338204	0.258012	0.296947	0.241823	0.232698	0.283332	0.395629	0.342368	0.284943	0.333644	0.30231	0.275207	0.325833	0.338926	0.323859	0.32438	0.373296	0.352799	0.294117	0.282305	0.257167	0.242992	0.218332	0.297274
0.320102	0.283912	0.288208	0.335379	0.332045	0.314697	0.258756	0.290349	0.301653	0.299316	0.371313	0.299206	0.363519	0.374859	0.29404	0.333567	0.320483	0.368717	0.329221	0.3387	0.353049	0.330795	0.357574	0.325261	0.251513	0.309293	0.337706	0.258105	0.297138	0.242414	0.232493	0.283823	0.39544	0.341864	0.284935	0.33435	0.303118	0.275332	0.325564	0.33875	0.324598	0.324789	0.373369	0.352594	0.294086	0.282373	0.257224	0.243121	0.218636	0.29717
0.320138	0.284189	0.288397	0.335274	0.331624	0.314763	0.259042	0.290746	0.30161	0.299378	0.371176	0.299859	0.36323	0.374979	0.294145	0.334322	0.321232	0.368533	0.329368	0.339018	0.353635	0.330669	0.357245	0.324832	0.251838	0.308806	0.337205	0.258199	0.297328	0.243009	0.232292	0.284312	0.395242	0.341352	0.284924	0.335058	0.303929	0.275453	0.325292	0.338577	0.325332	0.325195	0.373439	0.352381	0.294056	0.28244	0.257284	0.243246	0.218937	0.297058
0.320168	0.284464	0.288585	0.335168	0.331205	0.31483	0.259329	0.291143	0.301558	0.299439	0.371052	0.300513	0.362933	0.3751	0.294246	0.335078	0.321979	0.368342	0.329514	0.339332	0.354216	0.330542	0.356915	0.3244	0.252163	0.308318	0.3367	0.258292	0.297517	0.243608	0.232095	0.2848	0.395036	0.340834	0.284911	0.335766	0.304744	0.27557	0.325017	0.338407	0.326062	0.325598	0.373508	0.352161	0.294025	0.282508	0.257346	0.243369	0.219236	0.296937
0.320193	0.284737	0.288774	0.335061	0.330787	0.314896	0.259617	0.291539	0.301499	0.299499	0.370942	0.301166	0.362627	0.375222	0.294342	0.335836	0.322726	0.368146	0.329657	0.339644	0.354792	0.330412	0.356584	0.323965	0.252488	0.307829	0.336193	0.258385	0.297704	0.24421	0.231904	0.285285	0.394822	0.340311	0.284896	0.336475	0.305562	0.275685	0.32474	0.338241	0.326787	0.325998	0.373574	0.351934	0.293996	0.282575	0.25741	0.243489	0.219533	0.296808
0.320211	0.285008	0.288963	0.334954	0.330371	0.314963	0.259905	0.291934	0.301432	0.299559	0.370846	0.30182	0.362314	0.375346	0.294434	0.336596	0.323471	0.367943	0.3298	0.339953	0.355363	0.33028	0.356254	0.323527	0.252814	0.30734	0.335684	0.258479	0.29789	0.244816	0.231718	0.285768	0.394603	0.339783	0.284878	0.337185	0.306384	0.275797	0.324461	0.338079	0.327507	0.326396	0.373638	0.351701	0.293968	0.282643	0.257477	0.243606	0.219828	0.296672
0.320223	0.285278	0.289151	0.334847	0.329958	0.315032	0.260195	0.292329	0.301358	0.299618	0.370765	0.302473	0.361994	0.375473	0.294522	0.337358	0.324215	0.367735	0.329941	0.34026	0.355928	0.330147	0.355923	0.323088	0.253139	0.306852	0.335173	0.258573	0.298075	0.245425	0.231539	0.286249	0.394379	0.33925	0.284859	0.337896	0.307208	0.275906	0.32418	0.337922	0.328222	0.326792	0.3737	0.351462	0.293941	0.28271	0.257546	0.243721	0.22012	0.296528
0.320229	0.285545	0.28934	0.33474	0.329548	0.315103	0.260486	0.292723	0.301278	0.299676	0.370701	0.303126	0.361667	0.375603	0.294605	0.338121	0.324957	0.367521	0.330081	0.340565	0.356488	0.330012	0.355594	0.322648	0.253465	0.306367	0.334662	0.258668	0.298258	0.246038	0.231367	0.286728	0.394151	0.338713	0.284838	0.338608	0.308036	0.276012	0.323898	0.337771	0.328932	0.327185	0.373761	0.351219	0.293917	0.282777	0.257618	0.243833	0.22041	0.296376
0.320229	0.28581	0.289529	0.334633	0.329143	0.315175	0.260778	0.293116	0.301191	0.299734	0.370653	0.303779	0.361334	0.375739	0.294684	0.338887	0.325699	0.367302	0.330221	0.340868	0.357042	0.329876	0.355266	0.322207	0.253792	0.305886	0.33415	0.258763	0.298439	0.246653	0.231202	0.287204	0.393922	0.338174	0.284815	0.339321	0.308867	0.276117	0.323615	0.337627	0.329637	0.327575	0.37382	0.35097	0.293895	0.282845	0.257692	0.243943	0.220698	0.296218
0.320224	0.286072	0.289717	0.334527	0.328741	0.31525	0.26107	0.293509	0.3011	0.299792	0.370624	0.304432	0.360996	0.375879	0.294759	0.339655	0.326438	0.367077	0.330361	0.34117	0.357591	0.329739	0.354939	0.321768	0.254118	0.305409	0.333638	0.258858	0.298619	0.247272	0.231046	0.287679	0.393692	0.337632	0.28479	0.340035	0.3097	0.276219	0.323331	0.33749	0.330336	0.327963	0.373878	0.350717	0.293875	0.282912	0.257769	0.244051	0.220983	0.296053
0.320213	0.286333	0.289906	0.334422	0.328344	0.315328	0.261363	0.2939	0.301003	0.29985	0.370614	0.305084	0.360653	0.376026	0.294829	0.340425	0.327177	0.366848	0.3305	0.341469	0.358134	0.329602	0.354615	0.321329	0.254444	0.304939	0.333128	0.258954	0.298798	0.247894	0.230898	0.28815	0.393462	0.337087	0.284764	0.34075	0.310537	0.27632	0.323047	0.337362	0.331029	0.328349	0.373934	0.35046	0.293859	0.28298	0.257849	0.244156	0.221265	0.295881
0.320196	0.286591	0.290094	0.334319	0.327952	0.315409	0.261657	0.294291	0.300902	0.299907	0.370622	0.305735	0.360306	0.376179	0.294896	0.341196	0.327913	0.366614	0.330639	0.341767	0.358671	0.329464	0.354294	0.320892	0.254771	0.304475	0.332618	0.259051	0.298975	0.248519	0.23076	0.288619	0.393234	0.336542	0.284736	0.341467	0.311375	0.27642	0.322763	0.337242	0.331716	0.328732	0.373989	0.3502	0.293845	0.283047	0.257931	0.244259	0.221545	0.295703
0.320173	0.286846	0.290282	0.334217	0.327566	0.315494	0.261952	0.294681	0.300797	0.299965	0.370651	0.306385	0.359955	0.376339	0.294959	0.34197	0.328648	0.366375	0.330778	0.342063	0.359202	0.329326	0.353975	0.320457	0.255097	0.30402	0.332111	0.259148	0.29915	0.249146	0.230632	0.289086	0.393008	0.335995	0.284707	0.342184	0.312217	0.276518	0.322479	0.337131	0.332398	0.329113	0.374043	0.349937	0.293836	0.283115	0.258016	0.24436	0.221823	0.29552
0.320145	0.287099	0.290471	0.334117	0.327187	0.315584	0.262248	0.29507	0.300688	0.300022	0.370701	0.307035	0.359601	0.376508	0.295018	0.342745	0.329382	0.366132	0.330918	0.342358	0.359727	0.329189	0.353661	0.320025	0.255423	0.303574	0.331606	0.259246	0.299324	0.249776	0.230514	0.289549	0.392787	0.335448	0.284676	0.342903	0.31306	0.276616	0.322195	0.337031	0.333073	0.329492	0.374096	0.349672	0.29383	0.283182	0.258104	0.24446	0.222098	0.295331
0.320111	0.28735	0.290658	0.33402	0.326813	0.315677	0.262544	0.295457	0.300576	0.300079	0.370771	0.307684	0.359244	0.376685	0.295073	0.343523	0.330113	0.365885	0.331058	0.342651	0.360246	0.329051	0.35335	0.319597	0.255749	0.303138	0.331103	0.259345	0.299497	0.250409	0.230407	0.29001	0.39257	0.334901	0.284644	0.343622	0.313906	0.276713	0.321913	0.336941	0.333742	0.329868	0.374149	0.349405	0.293829	0.28325	0.258195	0.244557	0.22237	0.295136
0.320073	0.287598	0.290846	0.333925	0.326447	0.315776	0.262841	0.295844	0.300462	0.300137	0.370862	0.308331	0.358885	0.376871	0.295124	0.344302	0.330843	0.365635	0.331199	0.342944	0.360759	0.328914	0.353044	0.319173	0.256075	0.302713	0.330605	0.259444	0.299668	0.251043	0.230312	0.290468	0.39236	0.334355	0.284611	0.344343	0.314753	0.276809	0.321632	0.336862	0.334404	0.330242	0.3742	0.349136	0.293833	0.283317	0.258288	0.244652	0.22264	0.294936
0.320029	0.287843	0.291034	0.333833	0.326088	0.31588	0.263138	0.29623	0.300345	0.300195	0.370976	0.308978	0.358524	0.377067	0.295171	0.345083	0.331571	0.36538	0.33134	0.343235	0.361265	0.328778	0.352742	0.318754	0.256401	0.302301	0.33011	0.259545	0.299837	0.25168	0.230228	0.290923	0.392157	0.33381	0.284577	0.345065	0.315603	0.276905	0.321353	0.336795	0.33506	0.330614	0.37425	0.348867	0.293841	0.283384	0.258384	0.244745	0.222907	0.294732
0.319979	0.288085	0.291221	0.333744	0.325737	0.315989	0.263436	0.296615	0.300226	0.300253	0.371111	0.309622	0.358162	0.377274	0.295215	0.345865	0.332296	0.365122	0.331483	0.343525	0.361765	0.328643	0.352445	0.318341	0.256727	0.301902	0.329619	0.259646	0.300005	0.252319	0.230156	0.291375	0.391962	0.333266	0.284542	0.345788	0.316454	0.277001	0.321075	0.336741	0.33571	0.330983	0.3743	0.348597	0.293855	0.283452	0.258483	0.244837	0.223172	0.294523
0.319925	0.288325	0.291408	0.333659	0.325394	0.316105	0.263735	0.296998	0.300106	0.300312	0.371269	0.310266	0.357799	0.377491	0.295256	0.346649	0.33302	0.364862	0.331627	0.343815	0.362259	0.328509	0.352154	0.317933	0.257052	0.301517	0.329134	0.259749	0.300171	0.25296	0.230097	0.291824	0.391777	0.332724	0.284506	0.346512	0.317306	0.277097	0.3208	0.336699	0.336352	0.33135	0.37435	0.348327	0.293874	0.283519	0.258585	0.244927	0.223434	0.294311
0.319865	0.288561	0.291594	0.333577	0.32506	0.316227	0.264034	0.297381	0.299985	0.300371	0.371449	0.310907	0.357437	0.377719	0.295293	0.347435	0.333742	0.364598	0.331772	0.344103	0.362746	0.328377	0.351869	0.317533	0.257377	0.301148	0.328654	0.259852	0.300335	0.253602	0.230051	0.292269	0.391602	0.332185	0.28447	0.347236	0.31816	0.277193	0.320527	0.33667	0.336987	0.331715	0.374399	0.348057	0.293899	0.283587	0.258689	0.245015	0.223694	0.294094
0.319801	0.288795	0.291781	0.333499	0.324734	0.316355	0.264334	0.297762	0.299863	0.30043	0.371652	0.311547	0.357074	0.37796	0.295327	0.348221	0.334461	0.364331	0.331918	0.344391	0.363226	0.328246	0.351589	0.31714	0.257701	0.300795	0.328179	0.259957	0.300498	0.254246	0.230019	0.292711	0.391438	0.331648	0.284432	0.347962	0.319015	0.277289	0.320257	0.336655	0.337616	0.332078	0.374448	0.347788	0.293929	0.283654	0.258797	0.245102	0.22395	0.293875
0.319732	0.289025	0.291967	0.333425	0.324418	0.316491	0.264634	0.298142	0.299741	0.30049	0.371877	0.312185	0.356712	0.378212	0.295357	0.34901	0.335178	0.364063	0.332066	0.344679	0.3637	0.328117	0.351316	0.316754	0.258025	0.300459	0.327711	0.260062	0.30066	0.254891	0.229999	0.29315	0.391287	0.331114	0.284394	0.348688	0.31987	0.277387	0.31999	0.336654	0.338237	0.332438	0.374496	0.34752	0.293967	0.283722	0.258907	0.245188	0.224204	0.293652
0.319658	0.289253	0.292152	0.333356	0.324111	0.316634	0.264935	0.29852	0.299619	0.300551	0.372125	0.312821	0.356352	0.378477	0.295384	0.349799	0.335893	0.363792	0.332216	0.344965	0.364167	0.32799	0.35105	0.316377	0.258349	0.300141	0.327249	0.26017	0.300819	0.255538	0.229994	0.293585	0.391148	0.330583	0.284356	0.349415	0.320726	0.277485	0.319726	0.336667	0.338851	0.332797	0.374545	0.347254	0.294011	0.283789	0.259021	0.245272	0.224456	0.293426
0.31958	0.289477	0.292338	0.333291	0.323814	0.316784	0.265236	0.298897	0.299498	0.300613	0.372395	0.313454	0.355993	0.378755	0.295408	0.350589	0.336605	0.363519	0.332368	0.345252	0.364627	0.327865	0.350791	0.316009	0.258672	0.299841	0.326795	0.260278	0.300977	0.256185	0.230003	0.294016	0.391024	0.330056	0.284317	0.350143	0.321583	0.277584	0.319466	0.336695	0.339457	0.333153	0.374593	0.346989	0.294061	0.283857	0.259137	0.245354	0.224704	0.293198
0.319497	0.289699	0.292523	0.333231	0.323528	0.316942	0.265537	0.299273	0.299377	0.300676	0.372687	0.314085	0.355636	0.379046	0.295429	0.35138	0.337315	0.363245	0.332522	0.345538	0.36508	0.327743	0.350538	0.315651	0.258995	0.299561	0.326348	0.260388	0.301134	0.256833	0.230025	0.294444	0.390914	0.329533	0.284278	0.350872	0.322439	0.277683	0.31921	0.336738	0.340056	0.333506	0.374642	0.346727	0.294119	0.283924	0.259256	0.245436	0.22495	0.292968
0.31941	0.289917	0.292707	0.333176	0.323251	0.317108	0.265839	0.299647	0.299258	0.300739	0.373002	0.314714	0.355282	0.37935	0.295447	0.352171	0.338022	0.362969	0.332677	0.345823	0.365526	0.327623	0.350294	0.315302	0.259317	0.299301	0.325908	0.260499	0.301289	0.257482	0.230063	0.294868	0.39082	0.329015	0.284239	0.3516	0.323296	0.277785	0.318958	0.336796	0.340647	0.333858	0.37469	0.346468	0.294184	0.283991	0.259378	0.245516	0.225193	0.292737
0.319318	0.290131	0.292891	0.333127	0.322985	0.317283	0.266141	0.30002	0.29914	0.300804	0.373338	0.315339	0.35493	0.379668	0.295462	0.352963	0.338726	0.362692	0.332835	0.346109	0.365965	0.327506	0.350056	0.314964	0.259638	0.299062	0.325477	0.260611	0.301442	0.258131	0.230114	0.295288	0.390741	0.328501	0.284199	0.352329	0.324152	0.277887	0.318711	0.336869	0.34123	0.334207	0.374739	0.346212	0.294256	0.284059	0.259503	0.245596	0.225433	0.292504
0.319222	0.290343	0.293075	0.333083	0.32273	0.317466	0.266443	0.300392	0.299024	0.30087	0.373696	0.315962	0.354582	0.38	0.295474	0.353755	0.339427	0.362415	0.332995	0.346394	0.366398	0.327391	0.349827	0.314637	0.259958	0.298844	0.325055	0.260725	0.301594	0.258781	0.230181	0.295704	0.390679	0.327991	0.28416	0.353059	0.325008	0.277991	0.318468	0.336958	0.341806	0.334553	0.374788	0.345959	0.294336	0.284126	0.259631	0.245674	0.225671	0.29227
0.319123	0.29055	0.293258	0.333044	0.322486	0.317657	0.266745	0.300762	0.29891	0.300937	0.374075	0.316582	0.354237	0.380345	0.295484	0.354547	0.340125	0.362137	0.333158	0.346678	0.366823	0.32728	0.349605	0.314322	0.260278	0.298649	0.324641	0.260841	0.301744	0.25943	0.230261	0.296117	0.390635	0.327487	0.284121	0.353788	0.325863	0.278096	0.31823	0.337062	0.342373	0.334898	0.374837	0.34571	0.294424	0.284194	0.259762	0.245752	0.225905	0.292035
0.319019	0.290755	0.29344	0.333011	0.322253	0.317858	0.267048	0.30113	0.298798	0.301005	0.374475	0.317198	0.353897	0.380705	0.29549	0.355339	0.34082	0.361858	0.333322	0.346963	0.367241	0.327172	0.349391	0.314018	0.260597	0.298476	0.324236	0.260958	0.301892	0.26008	0.230357	0.296525	0.390609	0.326987	0.284082	0.354517	0.326716	0.278203	0.317998	0.337183	0.342932	0.33524	0.374887	0.345464	0.29452	0.284261	0.259896	0.245828	0.226137	0.2918
0.318911	0.290956	0.293622	0.332984	0.322031	0.318068	0.267351	0.301497	0.298689	0.301074	0.374895	0.317811	0.35356	0.381078	0.295495	0.356131	0.341511	0.36158	0.333489	0.347248	0.367651	0.327067	0.349186	0.313727	0.260915	0.298326	0.323841	0.261077	0.302039	0.260729	0.230467	0.296929	0.390601	0.326493	0.284043	0.355246	0.327569	0.278312	0.31777	0.337319	0.343484	0.335579	0.374937	0.345224	0.294624	0.284329	0.260033	0.245904	0.226366	0.291566
0.3188	0.291153	0.293804	0.332963	0.321821	0.318287	0.267654	0.301862	0.298583	0.301145	0.375334	0.318421	0.353228	0.381466	0.295497	0.356922	0.342199	0.361301	0.333659	0.347532	0.368055	0.326965	0.348989	0.313448	0.261233	0.2982	0.323456	0.261197	0.302184	0.261377	0.230592	0.297328	0.390611	0.326004	0.284005	0.355975	0.328419	0.278422	0.317548	0.337471	0.344027	0.335916	0.374988	0.344988	0.294737	0.284396	0.260172	0.24598	0.226592	0.291331
0.318685	0.291346	0.293984	0.332948	0.321622	0.318516	0.267957	0.302225	0.29848	0.301218	0.375793	0.319026	0.3529	0.381867	0.295496	0.357712	0.342884	0.361023	0.333831	0.347816	0.368451	0.326866	0.3488	0.313183	0.261549	0.298099	0.323081	0.26132	0.302327	0.262024	0.230731	0.297723	0.390641	0.325521	0.283967	0.356703	0.329268	0.278534	0.317332	0.337638	0.344561	0.336251	0.375039	0.344756	0.294857	0.284464	0.260314	0.246054	0.226816	0.291098
0.318567	0.291536	0.294165	0.33294	0.321436	0.318754	0.26826	0.302586	0.29838	0.301292	0.37627	0.319628	0.352578	0.382283	0.295493	0.3585	0.343565	0.360746	0.334006	0.3481	0.36884	0.326772	0.348619	0.312931	0.261865	0.298021	0.322716	0.261444	0.302469	0.262671	0.230885	0.298114	0.390691	0.325043	0.283929	0.357431	0.330115	0.278648	0.317122	0.337821	0.345087	0.336583	0.37509	0.34453	0.294987	0.284531	0.26046	0.246129	0.227036	0.290866
0.318445	0.291723	0.294344	0.332938	0.32126	0.319002	0.268563	0.302946	0.298283	0.301367	0.376765	0.320225	0.352261	0.382712	0.295488	0.359288	0.344242	0.360469	0.334183	0.348384	0.369222	0.32668	0.348447	0.312693	0.262179	0.297968	0.322361	0.26157	0.302609	0.263316	0.231052	0.298501	0.390761	0.324571	0.283893	0.358157	0.330959	0.278764	0.316918	0.33802	0.345605	0.336912	0.375143	0.34431	0.295124	0.284598	0.260608	0.246202	0.227254	0.290635
0.31832	0.291905	0.294523	0.332942	0.321097	0.319259	0.268865	0.303304	0.298191	0.301444	0.377277	0.320818	0.351949	0.383154	0.295481	0.360073	0.344915	0.360194	0.334362	0.348668	0.369596	0.326593	0.348283	0.312468	0.262493	0.297941	0.322018	0.261697	0.302748	0.26396	0.231234	0.298882	0.39085	0.324105	0.283857	0.358883	0.331801	0.278882	0.316721	0.338234	0.346114	0.337239	0.375196	0.344094	0.295271	0.284666	0.260759	0.246276	0.227469	0.290406
0.318192	0.292083	0.294701	0.332953	0.320945	0.319526	0.269168	0.30366	0.298102	0.301523	0.377806	0.321407	0.351643	0.38361	0.295471	0.360856	0.345584	0.35992	0.334545	0.348952	0.369963	0.326509	0.348127	0.312259	0.262805	0.297938	0.321685	0.261827	0.302884	0.264602	0.23143	0.29926	0.39096	0.323645	0.283822	0.359607	0.332639	0.279002	0.31653	0.338464	0.346615	0.337563	0.375249	0.343885	0.295426	0.284733	0.260913	0.246349	0.22768	0.290179
0.318061	0.292258	0.294879	0.332971	0.320805	0.319803	0.269471	0.304014	0.298017	0.301604	0.37835	0.321991	0.351343	0.384079	0.29546	0.361637	0.346249	0.359647	0.334729	0.349235	0.370323	0.326429	0.34798	0.312063	0.263116	0.297961	0.321363	0.261959	0.30302	0.265242	0.231639	0.299632	0.39109	0.32319	0.283788	0.36033	0.333474	0.279123	0.316345	0.338708	0.347107	0.337884	0.375304	0.343682	0.29559	0.284801	0.261069	0.246422	0.227889	0.289955
0.317927	0.292429	0.295056	0.332996	0.320677	0.32009	0.269773	0.304366	0.297937	0.301687	0.378909	0.32257	0.351049	0.384561	0.295446	0.362416	0.346909	0.359376	0.334917	0.349519	0.370675	0.326352	0.347841	0.311883	0.263426	0.298009	0.321052	0.262093	0.303153	0.26588	0.231861	0.299999	0.391241	0.322742	0.283754	0.361051	0.334305	0.279247	0.316168	0.338967	0.34759	0.338202	0.375359	0.343485	0.295763	0.284868	0.261228	0.246494	0.228095	0.289734
0.317791	0.292595	0.295232	0.333027	0.320561	0.320386	0.270076	0.304717	0.297861	0.301771	0.379482	0.323143	0.350762	0.385056	0.295431	0.363191	0.347564	0.359107	0.335106	0.349802	0.37102	0.32628	0.347709	0.311718	0.263735	0.298083	0.320753	0.262229	0.303285	0.266515	0.232097	0.300362	0.391413	0.322299	0.283722	0.36177	0.335133	0.279372	0.315997	0.33924	0.348065	0.338518	0.375415	0.343294	0.295945	0.284936	0.26139	0.246567	0.228298	0.289516
0.317652	0.292758	0.295407	0.333065	0.320456	0.320692	0.270378	0.305065	0.297789	0.301858	0.380068	0.323712	0.35048	0.385562	0.295415	0.363963	0.348215	0.35884	0.335299	0.350085	0.371358	0.326211	0.347586	0.311568	0.264042	0.298182	0.320465	0.262366	0.303416	0.267148	0.232344	0.30072	0.391605	0.321862	0.283691	0.362487	0.335956	0.2795	0.315833	0.339527	0.348531	0.33883	0.375471	0.34311	0.296136	0.285003	0.261555	0.246639	0.228499	0.289302
0.31751	0.292917	0.295582	0.33311	0.320363	0.321008	0.270679	0.305411	0.297722	0.301947	0.380666	0.324275	0.350205	0.386081	0.295396	0.364731	0.34886	0.358576	0.335493	0.350367	0.371688	0.326146	0.347471	0.311434	0.264349	0.298307	0.320188	0.262507	0.303545	0.267778	0.232604	0.301073	0.391817	0.321431	0.283662	0.363202	0.336774	0.279629	0.315677	0.339828	0.348988	0.339139	0.375529	0.342932	0.296336	0.285071	0.261722	0.246712	0.228696	0.289092
0.317366	0.293071	0.295755	0.333162	0.320281	0.321334	0.270981	0.305755	0.297659	0.302038	0.381275	0.324832	0.349937	0.38661	0.295376	0.365495	0.349501	0.358314	0.33569	0.35065	0.372011	0.326085	0.347363	0.311316	0.264654	0.298457	0.319923	0.262649	0.303672	0.268406	0.232876	0.30142	0.39205	0.321006	0.283634	0.363914	0.337588	0.279759	0.315528	0.340142	0.349436	0.339445	0.375587	0.342761	0.296544	0.285138	0.261892	0.246785	0.22889	0.288886
0.31722	0.293222	0.295928	0.33322	0.320211	0.321669	0.271282	0.306097	0.297601	0.302131	0.381895	0.325383	0.349675	0.387151	0.295354	0.366255	0.350135	0.358054	0.335889	0.350931	0.372327	0.326028	0.347262	0.311213	0.264957	0.298632	0.31967	0.262793	0.303798	0.269029	0.233159	0.301763	0.392303	0.320587	0.283607	0.364623	0.338396	0.279892	0.315386	0.340469	0.349875	0.339748	0.375646	0.342597	0.296761	0.285205	0.262065	0.246858	0.229082	0.288685
0.317071	0.293368	0.2961	0.333286	0.320152	0.322013	0.271582	0.306437	0.297548	0.302226	0.382524	0.325928	0.349419	0.387701	0.295332	0.36701	0.350765	0.357798	0.336091	0.351213	0.372635	0.325975	0.347169	0.311126	0.265259	0.298832	0.319429	0.26294	0.303922	0.269649	0.233453	0.3021	0.392575	0.320174	0.283582	0.365329	0.339199	0.280026	0.315252	0.340808	0.350306	0.340048	0.375706	0.342439	0.296987	0.285273	0.26224	0.246931	0.22927	0.288489
0.316921	0.29351	0.296271	0.333358	0.320104	0.322367	0.271882	0.306774	0.2975	0.302323	0.383162	0.326467	0.34917	0.388261	0.295307	0.36776	0.351388	0.357544	0.336294	0.351493	0.372936	0.325925	0.347083	0.311056	0.26556	0.299057	0.319199	0.263089	0.304044	0.270266	0.233757	0.302432	0.392868	0.319766	0.283558	0.366032	0.339996	0.280162	0.315125	0.341159	0.350727	0.340344	0.375767	0.342289	0.297222	0.28534	0.262417	0.247005	0.229456	0.288298
0.316769	0.293648	0.296441	0.333437	0.320067	0.32273	0.272182	0.307109	0.297456	0.302423	0.383807	0.326999	0.348928	0.388831	0.295282	0.368504	0.352005	0.357293	0.336499	0.351773	0.37323	0.325879	0.347003	0.311001	0.265859	0.299305	0.318981	0.26324	0.304165	0.270878	0.234071	0.302759	0.393179	0.319364	0.283536	0.366731	0.340786	0.280299	0.315006	0.34152	0.35114	0.340637	0.375828	0.342145	0.297465	0.285408	0.262597	0.247079	0.229638	0.288113
0.316615	0.293782	0.29661	0.333523	0.320041	0.323101	0.272481	0.307442	0.297417	0.302526	0.384458	0.327525	0.348692	0.389408	0.295255	0.369243	0.352616	0.357046	0.336707	0.352053	0.373516	0.325837	0.34693	0.310962	0.266157	0.299578	0.318774	0.263393	0.304285	0.271486	0.234394	0.30308	0.39351	0.318967	0.283515	0.367426	0.34157	0.280437	0.314895	0.341892	0.351543	0.340926	0.37589	0.342009	0.297717	0.285475	0.26278	0.247153	0.229818	0.287934
0.316459	0.293911	0.296778	0.333616	0.320025	0.323482	0.272779	0.307773	0.297384	0.30263	0.385115	0.328043	0.348463	0.389994	0.295227	0.369975	0.353221	0.356802	0.336916	0.352331	0.373796	0.325798	0.346863	0.31094	0.266453	0.299874	0.318579	0.263549	0.304403	0.27209	0.234725	0.303395	0.393859	0.318576	0.283497	0.368117	0.342348	0.280577	0.314791	0.342274	0.351938	0.341211	0.375953	0.341879	0.297978	0.285543	0.262965	0.247229	0.229994	0.287761
0.316302	0.294036	0.296946	0.333715	0.32002	0.323871	0.273077	0.308101	0.297355	0.302738	0.385776	0.328555	0.348241	0.390586	0.295199	0.370701	0.353819	0.356561	0.337127	0.352609	0.374068	0.325763	0.346802	0.310933	0.266748	0.300193	0.318396	0.263707	0.304519	0.272688	0.235064	0.303705	0.394226	0.318191	0.28348	0.368804	0.343118	0.280718	0.314696	0.342666	0.352324	0.341493	0.376017	0.341756	0.298246	0.28561	0.263152	0.247304	0.230168	0.287594
0.316144	0.294157	0.297112	0.333821	0.320024	0.324268	0.273374	0.308427	0.297331	0.302847	0.386441	0.329059	0.348025	0.391185	0.295169	0.371419	0.35441	0.356323	0.337339	0.352886	0.374333	0.325731	0.346746	0.310943	0.26704	0.300534	0.318224	0.263868	0.304634	0.273282	0.235411	0.30401	0.39461	0.31781	0.283466	0.369485	0.343881	0.280859	0.314607	0.343065	0.352701	0.341771	0.376081	0.34164	0.298523	0.285678	0.263341	0.24738	0.230339	0.287435
0.315984	0.294274	0.297277	0.333934	0.320039	0.324673	0.27367	0.30875	0.297311	0.30296	0.387108	0.329556	0.347815	0.39179	0.295139	0.37213	0.354993	0.35609	0.337553	0.353161	0.374591	0.325703	0.346696	0.310969	0.267332	0.300896	0.318064	0.264031	0.304747	0.273871	0.235764	0.304309	0.395011	0.317435	0.283453	0.370162	0.344636	0.281002	0.314527	0.343473	0.353069	0.342045	0.376146	0.341531	0.298808	0.285745	0.263532	0.247457	0.230507	0.287283
0.315824	0.294386	0.297441	0.334053	0.320062	0.325085	0.273966	0.309071	0.297297	0.303075	0.387777	0.330045	0.347611	0.392399	0.295107	0.372833	0.35557	0.355859	0.337768	0.353436	0.374841	0.325678	0.34665	0.31101	0.267621	0.30128	0.317915	0.264197	0.304859	0.274454	0.236124	0.304602	0.395429	0.317065	0.283442	0.370834	0.345382	0.281145	0.314454	0.343888	0.353428	0.342314	0.376212	0.341429	0.299101	0.285812	0.263726	0.247535	0.230672	0.287138
0.315662	0.294493	0.297604	0.334178	0.320096	0.325505	0.274261	0.309389	0.297287	0.303192	0.388446	0.330526	0.347414	0.393013	0.295076	0.373528	0.356138	0.355633	0.337984	0.353709	0.375085	0.325656	0.346609	0.311068	0.267909	0.301684	0.317777	0.264364	0.30497	0.275031	0.236488	0.304889	0.395862	0.3167	0.283434	0.371499	0.346121	0.281289	0.31439	0.344308	0.353778	0.34258	0.376278	0.341333	0.299402	0.28588	0.263922	0.247614	0.230834	0.287001
0.3155	0.294597	0.297766	0.334309	0.320138	0.325932	0.274555	0.309705	0.297282	0.303312	0.389114	0.330999	0.347223	0.393629	0.295043	0.374214	0.356699	0.35541	0.338202	0.35398	0.375322	0.325637	0.346572	0.311141	0.268195	0.302108	0.31765	0.264535	0.305079	0.275603	0.236857	0.305171	0.39631	0.31634	0.283428	0.372159	0.346851	0.281434	0.314333	0.344735	0.35412	0.342842	0.376345	0.341244	0.29971	0.285947	0.26412	0.247693	0.230992	0.286872
0.315336	0.294696	0.297927	0.334447	0.320188	0.326366	0.274848	0.310018	0.297282	0.303435	0.389781	0.331464	0.347037	0.394248	0.29501	0.374891	0.357251	0.35519	0.33842	0.35425	0.375553	0.325621	0.346538	0.311229	0.268479	0.30255	0.317534	0.264708	0.305187	0.276168	0.23723	0.305446	0.396773	0.315984	0.283424	0.372813	0.347571	0.281578	0.314283	0.345166	0.354452	0.343099	0.376413	0.341162	0.300025	0.286015	0.264319	0.247774	0.231149	0.286751
0.315173	0.29479	0.298086	0.334591	0.320247	0.326806	0.27514	0.310328	0.297286	0.303561	0.390445	0.331921	0.346857	0.394869	0.294976	0.375559	0.357796	0.354975	0.338639	0.354519	0.375776	0.325608	0.346508	0.311334	0.268761	0.30301	0.317429	0.264883	0.305293	0.276727	0.237606	0.305716	0.397249	0.315634	0.283422	0.373461	0.348282	0.281723	0.314242	0.345601	0.354777	0.343351	0.376481	0.341086	0.300348	0.286082	0.264521	0.247855	0.231302	0.286639
0.315008	0.29488	0.298245	0.33474	0.320314	0.327252	0.275431	0.310636	0.297294	0.30369	0.391106	0.332369	0.346683	0.39549	0.294943	0.376217	0.358331	0.354763	0.338858	0.354785	0.375993	0.325597	0.346481	0.311453	0.269042	0.303487	0.317335	0.265061	0.305398	0.27728	0.237985	0.30598	0.397738	0.315288	0.283423	0.374101	0.348984	0.281868	0.314208	0.346039	0.355092	0.343599	0.376549	0.341016	0.300677	0.28615	0.264724	0.247937	0.231452	0.286535
0.314844	0.294966	0.298402	0.334895	0.320388	0.327704	0.275721	0.310941	0.297307	0.303821	0.391763	0.332808	0.346514	0.396111	0.294908	0.376865	0.358858	0.354555	0.339078	0.35505	0.376203	0.325589	0.346455	0.311587	0.26932	0.303981	0.31725	0.265241	0.305501	0.277826	0.238365	0.306237	0.398239	0.314946	0.283426	0.374735	0.349676	0.282012	0.314181	0.346479	0.355399	0.343843	0.376618	0.340952	0.301014	0.286217	0.264929	0.248021	0.231599	0.286441
0.314679	0.295048	0.298558	0.335056	0.32047	0.328161	0.27601	0.311243	0.297324	0.303955	0.392415	0.333238	0.34635	0.396731	0.294874	0.377503	0.359375	0.354351	0.339298	0.355313	0.376406	0.325584	0.346432	0.311736	0.269597	0.304489	0.317176	0.265424	0.305603	0.278365	0.238745	0.306489	0.398751	0.314609	0.283432	0.375361	0.350357	0.282156	0.314163	0.346921	0.355697	0.344082	0.376688	0.340894	0.301356	0.286285	0.265136	0.248105	0.231743	0.286356
0.314514	0.295125	0.298713	0.335222	0.320559	0.328622	0.276297	0.311543	0.297345	0.304092	0.39306	0.333659	0.346191	0.397349	0.294839	0.378129	0.359883	0.35415	0.339518	0.355573	0.376603	0.32558	0.346411	0.3119	0.269872	0.305011	0.317113	0.26561	0.305704	0.278896	0.239126	0.306734	0.399273	0.314276	0.28344	0.37598	0.351029	0.282299	0.314151	0.347363	0.355986	0.344316	0.376757	0.340842	0.301706	0.286352	0.265345	0.248191	0.231885	0.28628
0.314348	0.295197	0.298866	0.335394	0.320654	0.329088	0.276584	0.311839	0.297371	0.304232	0.393699	0.334071	0.346036	0.397964	0.294805	0.378744	0.360382	0.353953	0.339738	0.355831	0.376794	0.325579	0.34639	0.312078	0.270144	0.305547	0.317058	0.265797	0.305803	0.279421	0.239506	0.306973	0.399805	0.313948	0.283451	0.376591	0.351689	0.282442	0.314147	0.347805	0.356268	0.344545	0.376827	0.340795	0.302061	0.28642	0.265555	0.248278	0.232023	0.286214
0.314183	0.295265	0.299019	0.33557	0.320755	0.329558	0.276869	0.312133	0.2974	0.304374	0.394329	0.334473	0.345886	0.398575	0.29477	0.379348	0.36087	0.353759	0.339957	0.356087	0.376978	0.32558	0.34637	0.312271	0.270415	0.306094	0.317014	0.265988	0.305901	0.279937	0.239884	0.307206	0.400345	0.313624	0.283464	0.377194	0.352338	0.282584	0.314151	0.348246	0.356541	0.344769	0.376897	0.340754	0.302422	0.286487	0.265766	0.248366	0.232159	0.286158
0.314018	0.295329	0.299169	0.335752	0.320862	0.330031	0.277154	0.312424	0.297433	0.30452	0.394951	0.334866	0.345741	0.399181	0.294735	0.37994	0.361348	0.353569	0.340176	0.35634	0.377156	0.325582	0.346351	0.312476	0.270684	0.306653	0.316978	0.266181	0.305998	0.280446	0.24026	0.307433	0.400893	0.313304	0.28348	0.377788	0.352976	0.282724	0.314161	0.348684	0.356805	0.344988	0.376967	0.340718	0.302788	0.286554	0.265979	0.248456	0.232292	0.286112
0.313854	0.295388	0.299319	0.335938	0.320974	0.330507	0.277436	0.312712	0.297469	0.304669	0.395564	0.335249	0.345599	0.399781	0.294701	0.380519	0.361816	0.353382	0.340394	0.356591	0.377328	0.325586	0.346331	0.312696	0.27095	0.307221	0.316952	0.266376	0.306093	0.280947	0.240633	0.307654	0.401447	0.312988	0.283498	0.378374	0.353603	0.282863	0.314179	0.34912	0.357062	0.345202	0.377038	0.340687	0.30316	0.286622	0.266193	0.248546	0.232422	0.286076
0.31369	0.295443	0.299467	0.336129	0.321092	0.330986	0.277718	0.312997	0.297509	0.30482	0.396167	0.335622	0.345461	0.400375	0.294666	0.381086	0.362274	0.353198	0.340612	0.356839	0.377494	0.325592	0.34631	0.312929	0.271215	0.307799	0.316935	0.266574	0.306187	0.28144	0.241002	0.307868	0.402008	0.312676	0.28352	0.37895	0.354217	0.283001	0.314204	0.349551	0.35731	0.34541	0.377108	0.340661	0.303537	0.286689	0.266409	0.248638	0.232549	0.28605
0.313526	0.295494	0.299614	0.336324	0.321214	0.331467	0.277998	0.313278	0.297553	0.304974	0.396759	0.335985	0.345326	0.400961	0.294632	0.381639	0.36272	0.353018	0.340828	0.357083	0.377654	0.325599	0.346288	0.313174	0.271477	0.308383	0.316926	0.266775	0.30628	0.281924	0.241366	0.308075	0.402573	0.312368	0.283544	0.379518	0.35482	0.283137	0.314236	0.349978	0.35755	0.345613	0.377179	0.340639	0.303918	0.286757	0.266625	0.248732	0.232673	0.286035
0.313363	0.29554	0.299759	0.336523	0.32134	0.33195	0.278277	0.313557	0.2976	0.305131	0.397339	0.336338	0.345195	0.401539	0.294598	0.38218	0.363156	0.352841	0.341044	0.357325	0.377808	0.325607	0.346265	0.313432	0.271737	0.308975	0.316925	0.266977	0.306372	0.2824	0.241725	0.308277	0.403142	0.312065	0.283571	0.380076	0.355411	0.283271	0.314274	0.3504	0.357782	0.345811	0.377249	0.340622	0.304305	0.286824	0.266843	0.248827	0.232794	0.28603
0.3132	0.295582	0.299903	0.336727	0.32147	0.332433	0.278554	0.313833	0.29765	0.305291	0.397907	0.336681	0.345066	0.402108	0.294565	0.382707	0.36358	0.352667	0.341257	0.357564	0.377956	0.325616	0.346239	0.313703	0.271995	0.309572	0.316932	0.267183	0.306462	0.282868	0.242078	0.308472	0.403714	0.311765	0.283601	0.380624	0.355989	0.283403	0.314319	0.350815	0.358006	0.346003	0.37732	0.340608	0.304695	0.286892	0.267061	0.248923	0.232913	0.286036
0.313038	0.29562	0.300046	0.336934	0.321603	0.332917	0.278829	0.314106	0.297703	0.305455	0.398462	0.337014	0.344941	0.402667	0.294531	0.38322	0.363993	0.352496	0.34147	0.357799	0.378099	0.325626	0.346212	0.313985	0.272251	0.310173	0.316948	0.267391	0.306551	0.283326	0.242424	0.30866	0.404288	0.311469	0.283633	0.381163	0.356554	0.283533	0.314371	0.351223	0.358223	0.34619	0.37739	0.340599	0.305089	0.286959	0.267281	0.249021	0.233028	0.286054
0.312878	0.295653	0.300187	0.337145	0.32174	0.333402	0.279103	0.314375	0.297758	0.30562	0.399004	0.337335	0.344818	0.403214	0.294499	0.383719	0.364394	0.352328	0.34168	0.358031	0.378236	0.325637	0.346181	0.314279	0.272505	0.310777	0.31697	0.267601	0.306639	0.283776	0.242763	0.308842	0.404863	0.311177	0.283668	0.381691	0.357107	0.28366	0.314429	0.351623	0.358432	0.346371	0.37746	0.340593	0.305488	0.287027	0.267501	0.24912	0.233141	0.286082
0.312718	0.295682	0.300327	0.33736	0.321879	0.333886	0.279376	0.314641	0.297817	0.305789	0.399532	0.337647	0.344697	0.40375	0.294466	0.384204	0.364783	0.352162	0.341889	0.358259	0.378368	0.325648	0.346148	0.314584	0.272756	0.311384	0.317	0.267813	0.306726	0.284217	0.243093	0.309018	0.405439	0.310889	0.283707	0.382209	0.357646	0.283785	0.314493	0.352014	0.358633	0.346547	0.37753	0.340591	0.305889	0.287094	0.267722	0.249221	0.233251	0.286121
0.312559	0.295707	0.300465	0.337577	0.322021	0.33437	0.279646	0.314904	0.297878	0.305961	0.400045	0.337948	0.344577	0.404273	0.294435	0.384674	0.36516	0.351999	0.342095	0.358483	0.378494	0.32566	0.34611	0.3149	0.273005	0.311991	0.317037	0.268028	0.306812	0.284648	0.243414	0.309187	0.406013	0.310605	0.283748	0.382717	0.358173	0.283907	0.314564	0.352396	0.358827	0.346717	0.377599	0.340591	0.306294	0.287161	0.267944	0.249323	0.233359	0.286171
0.312401	0.295728	0.300601	0.337798	0.322165	0.334852	0.279916	0.315164	0.297942	0.306135	0.400544	0.338237	0.34446	0.404783	0.294404	0.385129	0.365525	0.351839	0.3423	0.358704	0.378615	0.325672	0.346069	0.315226	0.273252	0.312599	0.317081	0.268246	0.306896	0.28507	0.243726	0.309349	0.406587	0.310326	0.283792	0.383214	0.358686	0.284027	0.314641	0.352767	0.359014	0.346881	0.377668	0.340595	0.306701	0.287229	0.268166	0.249427	0.233463	0.286232
0.312244	0.295744	0.300736	0.338022	0.32231	0.335333	0.280183	0.315421	0.298008	0.306313	0.401027	0.338517	0.344344	0.405278	0.294374	0.38557	0.365878	0.351681	0.342502	0.358921	0.378731	0.325684	0.346024	0.315562	0.273497	0.313205	0.317131	0.268466	0.306979	0.285483	0.244027	0.309505	0.407157	0.31005	0.283839	0.3837	0.359186	0.284143	0.314723	0.353127	0.359193	0.347039	0.377737	0.340601	0.307112	0.287296	0.268389	0.249532	0.233565	0.286305
0.312089	0.295757	0.30087	0.338249	0.322457	0.335812	0.280448	0.315674	0.298076	0.306493	0.401495	0.338785	0.344229	0.405759	0.294344	0.385995	0.366218	0.351525	0.342701	0.359134	0.378843	0.325696	0.345974	0.315908	0.273739	0.313808	0.317187	0.268688	0.307061	0.285886	0.244318	0.309654	0.407725	0.309779	0.283888	0.384174	0.359672	0.284256	0.314811	0.353476	0.359365	0.347191	0.377805	0.34061	0.307524	0.287364	0.268612	0.249639	0.233664	0.286389
0.311935	0.295765	0.301001	0.338478	0.322605	0.336289	0.280712	0.315924	0.298146	0.306676	0.401946	0.339042	0.344116	0.406224	0.294315	0.386405	0.366545	0.351371	0.342898	0.359343	0.378949	0.325708	0.345919	0.316264	0.273979	0.314409	0.317249	0.268912	0.307142	0.28628	0.244597	0.309797	0.408288	0.309512	0.283941	0.384638	0.360145	0.284366	0.314905	0.353812	0.35953	0.347338	0.377873	0.340621	0.307939	0.287431	0.268836	0.249748	0.233761	0.286484
0.311782	0.295769	0.301132	0.338709	0.322753	0.336762	0.280974	0.31617	0.298218	0.306862	0.402382	0.339288	0.344003	0.406673	0.294287	0.3868	0.36686	0.351219	0.343092	0.359547	0.37905	0.32572	0.345858	0.316629	0.274216	0.315005	0.317316	0.269138	0.307222	0.286664	0.244865	0.309933	0.408847	0.309249	0.283996	0.38509	0.360604	0.284472	0.315004	0.354135	0.359688	0.347478	0.377941	0.340633	0.308356	0.287499	0.26906	0.249858	0.233854	0.28659
0.311631	0.295769	0.30126	0.338943	0.322902	0.337232	0.281233	0.316414	0.298292	0.30705	0.4028	0.339524	0.34389	0.407105	0.29426	0.387179	0.367161	0.351068	0.343283	0.359748	0.379147	0.325731	0.345793	0.317002	0.274452	0.315596	0.31739	0.269367	0.307301	0.287038	0.24512	0.310062	0.4094	0.30899	0.284055	0.385531	0.361049	0.284575	0.315109	0.354445	0.35984	0.347613	0.378007	0.340648	0.308774	0.287566	0.269283	0.24997	0.233945	0.286708
0.311481	0.295766	0.301387	0.339179	0.323051	0.337699	0.281491	0.316653	0.298368	0.307242	0.403202	0.339748	0.343778	0.407519	0.294234	0.387542	0.36745	0.35092	0.343471	0.359944	0.37924	0.325742	0.345721	0.317383	0.274684	0.316181	0.317468	0.269598	0.307378	0.287402	0.245363	0.310185	0.409946	0.308736	0.284116	0.38596	0.36148	0.284674	0.315218	0.354741	0.359985	0.347742	0.378073	0.340664	0.309194	0.287634	0.269507	0.250083	0.234033	0.286837
0.311333	0.295758	0.301512	0.339416	0.323199	0.338162	0.281747	0.316889	0.298446	0.307435	0.403587	0.339961	0.343666	0.407916	0.294208	0.38789	0.367726	0.350773	0.343656	0.360135	0.379328	0.325752	0.345644	0.317772	0.274915	0.316759	0.317551	0.269831	0.307455	0.287757	0.245592	0.310301	0.410486	0.308487	0.28418	0.386378	0.361897	0.284769	0.315332	0.355022	0.360123	0.347864	0.378139	0.340681	0.309615	0.287701	0.269731	0.250198	0.234119	0.286977
0.311187	0.295746	0.301636	0.339656	0.323347	0.33862	0.282001	0.317122	0.298525	0.307632	0.403954	0.340163	0.343553	0.408294	0.294184	0.388222	0.367988	0.350627	0.343837	0.360322	0.379412	0.325761	0.34556	0.318169	0.275143	0.317329	0.317639	0.270066	0.30753	0.288101	0.245808	0.31041	0.411018	0.308242	0.284247	0.386784	0.3623	0.284861	0.315452	0.355289	0.360255	0.347981	0.378203	0.3407	0.310037	0.287768	0.269955	0.250314	0.234202	0.287127
0.311042	0.295731	0.301758	0.339896	0.323495	0.339074	0.282253	0.317351	0.298605	0.307831	0.404305	0.340354	0.343441	0.408654	0.29416	0.388538	0.368238	0.350482	0.344016	0.360505	0.379492	0.32577	0.345471	0.318573	0.275369	0.31789	0.317731	0.270303	0.307605	0.288436	0.24601	0.310513	0.411541	0.308003	0.284317	0.387177	0.36269	0.284949	0.315576	0.35554	0.360381	0.348092	0.378267	0.340719	0.310459	0.287836	0.270178	0.250432	0.234283	0.287289
0.310898	0.295712	0.301878	0.340138	0.323641	0.339522	0.282502	0.317577	0.298687	0.308033	0.404638	0.340534	0.343328	0.408994	0.294138	0.388839	0.368474	0.350339	0.34419	0.360683	0.379567	0.325778	0.345375	0.318984	0.275592	0.318442	0.317827	0.270542	0.307678	0.288761	0.246198	0.310609	0.412056	0.307768	0.28439	0.38756	0.363065	0.285032	0.315704	0.355775	0.3605	0.348197	0.378331	0.340739	0.310882	0.287903	0.270401	0.250551	0.234361	0.287462
0.310757	0.295689	0.301996	0.340382	0.323787	0.339966	0.282749	0.317799	0.29877	0.308237	0.404953	0.340702	0.343215	0.409315	0.294117	0.389123	0.368697	0.350197	0.344361	0.360856	0.379639	0.325785	0.345272	0.319402	0.275813	0.318984	0.317928	0.270783	0.30775	0.289075	0.246371	0.310699	0.412561	0.307539	0.284465	0.38793	0.363427	0.285112	0.315837	0.355995	0.360614	0.348297	0.378393	0.340759	0.311306	0.287971	0.270624	0.250672	0.234436	0.287645
0.310617	0.295662	0.302113	0.340626	0.323931	0.340404	0.282995	0.318017	0.298855	0.308443	0.405252	0.34086	0.3431	0.409617	0.294096	0.389393	0.368907	0.350055	0.344529	0.361025	0.379707	0.32579	0.345163	0.319825	0.276031	0.319516	0.318032	0.271026	0.307821	0.28938	0.24653	0.310782	0.413056	0.307314	0.284543	0.388288	0.363775	0.285188	0.315973	0.356198	0.360722	0.34839	0.378455	0.34078	0.31173	0.288038	0.270846	0.250794	0.234509	0.287839
0.310479	0.295632	0.302228	0.340872	0.324073	0.340836	0.283237	0.318232	0.298941	0.308652	0.405533	0.341007	0.342986	0.409898	0.294077	0.389646	0.369104	0.349915	0.344693	0.361189	0.379772	0.325795	0.345047	0.320255	0.276247	0.320037	0.31814	0.27127	0.307891	0.289675	0.246674	0.310858	0.413542	0.307096	0.284624	0.388635	0.364109	0.28526	0.316114	0.356385	0.360824	0.348478	0.378516	0.340801	0.312153	0.288106	0.271067	0.250918	0.234579	0.288044
0.310343	0.295598	0.302341	0.341118	0.324214	0.341263	0.283478	0.318444	0.299028	0.308863	0.405797	0.341143	0.34287	0.41016	0.294059	0.389884	0.369288	0.349775	0.344854	0.361349	0.379832	0.325799	0.344925	0.32069	0.276461	0.320546	0.318251	0.271516	0.30796	0.28996	0.246803	0.310927	0.414016	0.306882	0.284708	0.388969	0.364429	0.285327	0.316259	0.356555	0.36092	0.34856	0.378576	0.340822	0.312577	0.288173	0.271288	0.251044	0.234647	0.288258
0.310209	0.295561	0.302452	0.341365	0.324354	0.341683	0.283716	0.318651	0.299116	0.309077	0.406044	0.341268	0.342753	0.410401	0.294043	0.390107	0.36946	0.349636	0.34501	0.361503	0.37989	0.325802	0.344796	0.32113	0.276672	0.321044	0.318366	0.271764	0.308028	0.290236	0.246918	0.31099	0.41448	0.306675	0.284794	0.389292	0.364736	0.285391	0.316408	0.356709	0.361011	0.348636	0.378635	0.340843	0.313	0.288241	0.271508	0.25117	0.234712	0.288483
0.310076	0.29552	0.302562	0.341613	0.324491	0.342098	0.283952	0.318855	0.299205	0.309292	0.406275	0.341382	0.342636	0.410622	0.294027	0.390315	0.369618	0.349498	0.345163	0.361653	0.379944	0.325803	0.34466	0.321576	0.276881	0.32153	0.318484	0.272014	0.308095	0.290501	0.247018	0.311047	0.414933	0.306473	0.284882	0.389603	0.365029	0.285451	0.31656	0.356846	0.361097	0.348707	0.378694	0.340864	0.313422	0.288308	0.271727	0.251299	0.234775	0.288718
0.309946	0.295476	0.302669	0.341861	0.324627	0.342506	0.284185	0.319055	0.299295	0.30951	0.406489	0.341486	0.342517	0.410823	0.294012	0.390508	0.369765	0.34936	0.345312	0.361799	0.379995	0.325804	0.344518	0.322026	0.277087	0.322003	0.318605	0.272265	0.308161	0.290757	0.247103	0.311097	0.415374	0.306278	0.284974	0.389903	0.365309	0.285507	0.316715	0.356967	0.361177	0.348772	0.378752	0.340884	0.313845	0.288375	0.271945	0.251428	0.234836	0.288962
0.309817	0.295428	0.302775	0.34211	0.32476	0.342908	0.284416	0.319251	0.299386	0.309729	0.406686	0.341579	0.342397	0.411005	0.293999	0.390686	0.369898	0.349223	0.345458	0.36194	0.380043	0.325803	0.34437	0.322481	0.277291	0.322465	0.318729	0.272517	0.308225	0.291004	0.247174	0.31114	0.415805	0.306089	0.285067	0.390191	0.365576	0.285559	0.316874	0.357072	0.361252	0.348832	0.378809	0.340905	0.314266	0.288443	0.272162	0.251559	0.234894	0.289216
0.30969	0.295377	0.302879	0.342359	0.324892	0.343304	0.284645	0.319444	0.299479	0.309951	0.406868	0.341662	0.342277	0.411166	0.293987	0.390849	0.37002	0.349086	0.3456	0.362076	0.380088	0.325801	0.344216	0.32294	0.277492	0.322914	0.318856	0.272771	0.308289	0.29124	0.24723	0.311177	0.416224	0.305906	0.285164	0.390468	0.365831	0.285607	0.317036	0.35716	0.361323	0.348887	0.378865	0.340924	0.314687	0.28851	0.272378	0.251691	0.23495	0.289478
0.309565	0.295323	0.302981	0.342608	0.325022	0.343693	0.28487	0.319633	0.299573	0.310174	0.407033	0.341734	0.342155	0.411308	0.293976	0.390998	0.370129	0.34895	0.345738	0.362208	0.38013	0.325799	0.344056	0.323403	0.277691	0.323351	0.318986	0.273026	0.308351	0.291468	0.247273	0.311207	0.416632	0.30573	0.285262	0.390733	0.366072	0.285651	0.317201	0.357233	0.361388	0.348936	0.37892	0.340944	0.315107	0.288578	0.272593	0.251825	0.235003	0.28975
0.309441	0.295266	0.303081	0.342858	0.32515	0.344076	0.285094	0.319818	0.299667	0.3104	0.407183	0.341796	0.342032	0.411431	0.293966	0.391134	0.370227	0.348815	0.345873	0.362335	0.380169	0.325795	0.343889	0.323871	0.277888	0.323776	0.319118	0.273283	0.308413	0.291686	0.247301	0.311231	0.417028	0.30556	0.285363	0.390988	0.366301	0.285692	0.317369	0.35729	0.361449	0.34898	0.378975	0.340962	0.315525	0.288645	0.272806	0.251959	0.235054	0.29003
0.30932	0.295206	0.303179	0.343107	0.325275	0.344453	0.285314	0.319999	0.299763	0.310627	0.407318	0.341848	0.341909	0.411535	0.293958	0.391255	0.370313	0.348679	0.346004	0.362457	0.380205	0.32579	0.343718	0.324342	0.278082	0.324188	0.319253	0.27354	0.308473	0.291895	0.247316	0.311248	0.417413	0.305398	0.285466	0.391231	0.366517	0.28573	0.31754	0.357331	0.361506	0.349019	0.379028	0.34098	0.315943	0.288713	0.273018	0.252095	0.235103	0.290319
0.3092	0.295143	0.303275	0.343357	0.325399	0.344823	0.285532	0.320176	0.29986	0.310855	0.407438	0.34189	0.341784	0.411619	0.293951	0.391363	0.370388	0.348545	0.346132	0.362575	0.380239	0.325784	0.343541	0.324816	0.278274	0.324589	0.319391	0.273799	0.308532	0.292094	0.247318	0.311259	0.417786	0.305242	0.285571	0.391463	0.366722	0.285764	0.317713	0.357356	0.361558	0.349054	0.379082	0.340998	0.31636	0.28878	0.273228	0.252232	0.23515	0.290616
0.309082	0.295077	0.303369	0.343606	0.325521	0.345187	0.285747	0.32035	0.299958	0.311085	0.407543	0.341922	0.341658	0.411685	0.293945	0.391457	0.370451	0.34841	0.346256	0.362689	0.380271	0.325777	0.343358	0.325293	0.278463	0.324977	0.31953	0.274059	0.30859	0.292285	0.247306	0.311264	0.418148	0.305093	0.285679	0.391685	0.366914	0.285794	0.317889	0.357367	0.361605	0.349083	0.379134	0.341014	0.316775	0.288848	0.273437	0.25237	0.235194	0.290921
0.308966	0.295008	0.303461	0.343856	0.32564	0.345545	0.28596	0.320519	0.300057	0.311317	0.407634	0.341945	0.341532	0.411732	0.29394	0.391538	0.370503	0.348276	0.346376	0.362798	0.3803	0.32577	0.34317	0.325774	0.27865	0.325352	0.319673	0.274319	0.308646	0.292467	0.24728	0.311262	0.418499	0.304952	0.285788	0.391896	0.367094	0.285821	0.318067	0.357362	0.361649	0.349108	0.379185	0.34103	0.31719	0.288915	0.273644	0.252509	0.235237	0.291233
0.308852	0.294936	0.303552	0.344105	0.325758	0.345896	0.28617	0.320685	0.300158	0.31155	0.40771	0.341957	0.341404	0.41176	0.293937	0.391607	0.370545	0.348143	0.346493	0.362903	0.380328	0.325761	0.342977	0.326257	0.278834	0.325715	0.319817	0.274581	0.308702	0.292639	0.247242	0.311254	0.418837	0.304819	0.2859	0.392097	0.367263	0.285845	0.318248	0.357343	0.361688	0.349128	0.379236	0.341045	0.317602	0.288982	0.27385	0.252649	0.235277	0.291553
0.30874	0.294861	0.30364	0.344354	0.325873	0.34624	0.286377	0.320847	0.300259	0.311784	0.407773	0.34196	0.341276	0.411771	0.293935	0.391662	0.370576	0.34801	0.346606	0.363004	0.380353	0.325751	0.34278	0.326743	0.279016	0.326066	0.319963	0.274843	0.308757	0.292803	0.247191	0.311239	0.419164	0.304692	0.286013	0.392288	0.36742	0.285866	0.31843	0.357309	0.361724	0.349144	0.379287	0.341059	0.318014	0.28905	0.274053	0.252791	0.235315	0.29188
0.308629	0.294784	0.303726	0.344602	0.325986	0.346578	0.286581	0.321005	0.300362	0.31202	0.407822	0.341954	0.341147	0.411763	0.293935	0.391706	0.370596	0.347877	0.346716	0.3631	0.380376	0.325741	0.342577	0.327231	0.279196	0.326405	0.320112	0.275106	0.30881	0.292959	0.247128	0.311218	0.41948	0.304574	0.286129	0.392468	0.367566	0.285884	0.318615	0.35726	0.361755	0.349155	0.379336	0.341072	0.318423	0.289117	0.274254	0.252933	0.235351	0.292214
0.30852	0.294704	0.30381	0.34485	0.326097	0.34691	0.286782	0.321158	0.300466	0.312257	0.407858	0.341938	0.341016	0.411737	0.293935	0.391737	0.370607	0.347744	0.346823	0.363193	0.380397	0.325729	0.342371	0.327721	0.279373	0.326732	0.320262	0.27537	0.308862	0.293105	0.247052	0.311191	0.419784	0.304464	0.286246	0.392638	0.367701	0.285899	0.318801	0.357197	0.361783	0.349162	0.379385	0.341084	0.318831	0.289185	0.274454	0.253076	0.235384	0.292555
0.308414	0.294621	0.303893	0.345098	0.326206	0.347235	0.28698	0.321308	0.300571	0.312495	0.40788	0.341913	0.340885	0.411694	0.293937	0.391756	0.370607	0.347612	0.346926	0.36328	0.380416	0.325717	0.342159	0.328213	0.279547	0.327046	0.320415	0.275634	0.308913	0.293244	0.246965	0.311157	0.420077	0.304362	0.286365	0.392798	0.367826	0.285911	0.31899	0.35712	0.361808	0.349164	0.379433	0.341095	0.319238	0.289252	0.274651	0.25322	0.235416	0.292902
0.308308	0.294536	0.303973	0.345345	0.326313	0.347554	0.287175	0.321454	0.300677	0.312733	0.40789	0.341879	0.340753	0.411634	0.29394	0.391764	0.370597	0.34748	0.347026	0.363364	0.380434	0.325704	0.341944	0.328707	0.27972	0.327349	0.320569	0.275898	0.308963	0.293373	0.246865	0.311117	0.420357	0.304268	0.286486	0.392948	0.367939	0.28592	0.319179	0.35703	0.361829	0.349163	0.379481	0.341105	0.319642	0.28932	0.274846	0.253364	0.235446	0.293255
0.308205	0.294449	0.304051	0.345591	0.326418	0.347867	0.287368	0.321596	0.300785	0.312973	0.407887	0.341836	0.340621	0.411556	0.293945	0.39176	0.370578	0.347348	0.347122	0.363444	0.38045	0.32569	0.341725	0.329202	0.279889	0.327639	0.320725	0.276164	0.309011	0.293495	0.246754	0.311071	0.420627	0.304182	0.286609	0.393089	0.368042	0.285926	0.319371	0.356926	0.361847	0.349158	0.379528	0.341113	0.320045	0.289387	0.275039	0.25351	0.235473	0.293614
0.308104	0.294359	0.304127	0.345837	0.32652	0.348173	0.287557	0.321733	0.300894	0.313214	0.407873	0.341784	0.340487	0.411462	0.293951	0.391745	0.370549	0.347217	0.347216	0.36352	0.380465	0.325675	0.341502	0.329699	0.280057	0.327918	0.320882	0.276429	0.309058	0.293608	0.246632	0.311019	0.420885	0.304105	0.286733	0.393221	0.368134	0.28593	0.319564	0.356808	0.361862	0.349148	0.379574	0.341121	0.320446	0.289455	0.275229	0.253656	0.235499	0.293978
0.308004	0.294267	0.304201	0.346081	0.326621	0.348472	0.287743	0.321867	0.301003	0.313455	0.407846	0.341724	0.340353	0.41135	0.293959	0.391719	0.370512	0.347086	0.347306	0.363591	0.380478	0.32566	0.341275	0.330196	0.280222	0.328185	0.321041	0.276695	0.309105	0.293714	0.246499	0.310961	0.421131	0.304036	0.286859	0.393342	0.368217	0.285931	0.319757	0.356678	0.361873	0.349135	0.37962	0.341127	0.320844	0.289522	0.275417	0.253803	0.235523	0.294348
0.307906	0.294172	0.304272	0.346325	0.326719	0.348765	0.287926	0.321997	0.301115	0.313697	0.407807	0.341655	0.340218	0.411223	0.293967	0.391683	0.370465	0.346955	0.347392	0.363659	0.38049	0.325644	0.341045	0.330695	0.280384	0.32844	0.321202	0.276961	0.309149	0.293811	0.246354	0.310896	0.421366	0.303977	0.286986	0.393455	0.36829	0.28593	0.319952	0.356535	0.361882	0.349118	0.379665	0.341131	0.321241	0.289589	0.275603	0.253951	0.235544	0.294723
0.30781	0.294076	0.304342	0.346568	0.326815	0.349052	0.288106	0.322122	0.301227	0.31394	0.407758	0.341577	0.340082	0.411079	0.293978	0.391636	0.37041	0.346825	0.347476	0.363722	0.380501	0.325627	0.340812	0.331194	0.280544	0.328683	0.321364	0.277227	0.309193	0.293901	0.2462	0.310825	0.42159	0.303926	0.287115	0.393559	0.368352	0.285927	0.320149	0.356379	0.361888	0.349098	0.379709	0.341135	0.321635	0.289657	0.275785	0.254099	0.235564	0.295103
0.307715	0.293977	0.304409	0.34681	0.326909	0.349333	0.288282	0.322243	0.301341	0.314183	0.407697	0.341491	0.339946	0.41092	0.293989	0.391579	0.370346	0.346695	0.347557	0.363782	0.380511	0.325609	0.340576	0.331694	0.280702	0.328916	0.321527	0.277493	0.309235	0.293982	0.246035	0.310748	0.421803	0.303884	0.287246	0.393654	0.368406	0.285922	0.320345	0.356211	0.361892	0.349074	0.379753	0.341137	0.322027	0.289724	0.275965	0.254248	0.235582	0.295487
0.307622	0.293876	0.304475	0.347051	0.327001	0.349607	0.288456	0.32236	0.301456	0.314427	0.407626	0.341397	0.339809	0.410745	0.294002	0.391512	0.370274	0.346565	0.347634	0.363838	0.38052	0.325591	0.340337	0.332194	0.280857	0.329137	0.321692	0.277759	0.309276	0.294056	0.24586	0.310665	0.422004	0.303852	0.287377	0.39374	0.36845	0.285914	0.320543	0.356031	0.361892	0.349046	0.379797	0.341138	0.322417	0.289792	0.276142	0.254397	0.235599	0.295876
0.307531	0.293773	0.304538	0.347291	0.327091	0.349875	0.288626	0.322473	0.301573	0.314671	0.407544	0.341294	0.339672	0.410556	0.294017	0.391436	0.370194	0.346435	0.347709	0.36389	0.380528	0.325573	0.340096	0.332695	0.28101	0.329347	0.321858	0.278025	0.309316	0.294123	0.245676	0.310576	0.422194	0.303828	0.28751	0.393818	0.368485	0.285905	0.320741	0.35584	0.361891	0.349016	0.37984	0.341137	0.322804	0.289859	0.276316	0.254547	0.235613	0.296268
0.307442	0.293669	0.304599	0.347529	0.327179	0.350138	0.288792	0.322582	0.301691	0.314915	0.407452	0.341184	0.339534	0.410351	0.294032	0.39135	0.370106	0.346306	0.34778	0.363939	0.380535	0.325554	0.339852	0.333195	0.281161	0.329546	0.322025	0.27829	0.309355	0.294182	0.245482	0.310481	0.422374	0.303814	0.287644	0.393887	0.368511	0.285893	0.32094	0.355637	0.361887	0.348982	0.379882	0.341135	0.323189	0.289927	0.276487	0.254698	0.235626	0.296665
0.307355	0.293562	0.304657	0.347767	0.327264	0.350394	0.288956	0.322686	0.30181	0.31516	0.40735	0.341065	0.339396	0.410131	0.29405	0.391255	0.370011	0.346177	0.347849	0.363983	0.380542	0.325534	0.339606	0.333695	0.281309	0.329734	0.322193	0.278556	0.309392	0.294234	0.245279	0.31038	0.422542	0.30381	0.28778	0.393948	0.368529	0.28588	0.321139	0.355424	0.361881	0.348945	0.379924	0.341131	0.323571	0.289994	0.276655	0.254849	0.235636	0.297065
0.307269	0.293454	0.304714	0.348003	0.327348	0.350643	0.289116	0.322787	0.301931	0.315404	0.407239	0.340939	0.339258	0.409898	0.294068	0.391152	0.369908	0.346049	0.347914	0.364025	0.380548	0.325514	0.339359	0.334195	0.281455	0.329912	0.322362	0.278821	0.309428	0.294278	0.245068	0.310273	0.4227	0.303816	0.287916	0.394001	0.368538	0.285865	0.321339	0.355199	0.361873	0.348905	0.379966	0.341126	0.323951	0.290062	0.27682	0.255	0.235645	0.297468
0.307185	0.293343	0.304768	0.348237	0.32743	0.350887	0.289272	0.322882	0.302053	0.315649	0.407119	0.340806	0.339119	0.40965	0.294089	0.39104	0.369798	0.345921	0.347977	0.364062	0.380554	0.325494	0.339109	0.334694	0.281598	0.33008	0.322533	0.279086	0.309463	0.294316	0.244848	0.31016	0.422847	0.303831	0.288053	0.394046	0.368539	0.285849	0.321538	0.354964	0.361863	0.348863	0.380007	0.341119	0.324329	0.290129	0.276982	0.255152	0.235653	0.297873
0.307102	0.293232	0.30482	0.348471	0.32751	0.351126	0.289425	0.322974	0.302177	0.315893	0.406989	0.340665	0.33898	0.409389	0.29411	0.39092	0.369682	0.345793	0.348037	0.364096	0.380559	0.325473	0.338858	0.335193	0.281739	0.330238	0.322704	0.27935	0.309496	0.294346	0.24462	0.310041	0.422984	0.303856	0.288192	0.394083	0.368532	0.285831	0.321738	0.354719	0.361851	0.348817	0.380047	0.341111	0.324703	0.290196	0.27714	0.255304	0.235659	0.298282
0.307021	0.293118	0.30487	0.348702	0.327589	0.351358	0.289575	0.323061	0.302302	0.316138	0.406851	0.340516	0.338841	0.409115	0.294133	0.390792	0.369559	0.345666	0.348095	0.364127	0.380565	0.325452	0.338606	0.33569	0.281877	0.330385	0.322876	0.279613	0.309528	0.29437	0.244384	0.309916	0.42311	0.303891	0.288331	0.394113	0.368517	0.285812	0.321937	0.354465	0.361837	0.348769	0.380088	0.341101	0.325075	0.290264	0.277295	0.255456	0.235663	0.298693
0.306942	0.293003	0.304917	0.348933	0.327665	0.351585	0.289721	0.323145	0.302429	0.316382	0.406705	0.340361	0.338702	0.408827	0.294158	0.390656	0.369429	0.345539	0.34815	0.364154	0.38057	0.32543	0.338353	0.336187	0.282013	0.330524	0.323049	0.279876	0.309558	0.294387	0.244141	0.309785	0.423227	0.303935	0.288471	0.394135	0.368495	0.285792	0.322137	0.354201	0.361822	0.348719	0.380128	0.341089	0.325444	0.290331	0.277446	0.255608	0.235665	0.299106
0.306865	0.292886	0.304963	0.349161	0.32774	0.351805	0.289864	0.323223	0.302557	0.316626	0.406551	0.340198	0.338563	0.408528	0.294184	0.390513	0.369294	0.345412	0.348202	0.364178	0.380575	0.325409	0.338099	0.336682	0.282147	0.330653	0.323222	0.280138	0.309588	0.294397	0.243891	0.309649	0.423333	0.303991	0.288612	0.39415	0.368465	0.285771	0.322336	0.353928	0.361806	0.348666	0.380167	0.341077	0.325811	0.290399	0.277593	0.255761	0.235666	0.299521
0.306789	0.292768	0.305005	0.349388	0.327813	0.352021	0.290003	0.323298	0.302687	0.31687	0.406389	0.340028	0.338424	0.408216	0.294211	0.390363	0.369153	0.345286	0.348251	0.364199	0.38058	0.325387	0.337845	0.337176	0.282279	0.330773	0.323397	0.2804	0.309615	0.2944	0.243634	0.309506	0.423429	0.304056	0.288754	0.394158	0.368428	0.285748	0.322534	0.353647	0.361788	0.348611	0.380207	0.341062	0.326174	0.290466	0.277737	0.255913	0.235665	0.299937
0.306715	0.292649	0.305046	0.349614	0.327884	0.352231	0.290138	0.323368	0.302818	0.317113	0.40622	0.339852	0.338285	0.407892	0.29424	0.390205	0.369006	0.345161	0.348299	0.364216	0.380585	0.325365	0.33759	0.337668	0.282408	0.330884	0.323572	0.28066	0.309642	0.294398	0.243371	0.309358	0.423516	0.304132	0.288897	0.394159	0.368385	0.285725	0.322733	0.353357	0.361769	0.348554	0.380246	0.341046	0.326535	0.290534	0.277877	0.256066	0.235663	0.300355
0.306642	0.292528	0.305084	0.349837	0.327954	0.352436	0.290269	0.323433	0.302951	0.317355	0.406043	0.339668	0.338147	0.407557	0.294271	0.390042	0.368854	0.345036	0.348343	0.36423	0.38059	0.325342	0.337335	0.338159	0.282534	0.330987	0.323748	0.28092	0.309667	0.294389	0.243102	0.309204	0.423593	0.304218	0.28904	0.394154	0.368334	0.285702	0.32293	0.353059	0.361748	0.348495	0.380284	0.341029	0.326892	0.290601	0.278013	0.256219	0.235659	0.300773
0.306571	0.292406	0.30512	0.350059	0.328022	0.352635	0.290397	0.323494	0.303086	0.317597	0.40586	0.339479	0.338008	0.407211	0.294303	0.389872	0.368697	0.344912	0.348386	0.364242	0.380596	0.32532	0.33708	0.338648	0.282658	0.331082	0.323925	0.281178	0.30969	0.294373	0.242827	0.309044	0.423661	0.304314	0.289183	0.394142	0.368277	0.285678	0.323127	0.352754	0.361727	0.348434	0.380323	0.34101	0.327247	0.290669	0.278146	0.256372	0.235654	0.301192
0.306502	0.292283	0.305154	0.350279	0.328088	0.352829	0.290521	0.323551	0.303223	0.317838	0.405671	0.339282	0.33787	0.406855	0.294336	0.389696	0.368535	0.344789	0.348426	0.36425	0.380602	0.325298	0.336826	0.339135	0.28278	0.331169	0.324102	0.281436	0.309712	0.294352	0.242547	0.308878	0.42372	0.304421	0.289327	0.394123	0.368214	0.285653	0.323323	0.352441	0.361705	0.348371	0.380361	0.340989	0.327599	0.290736	0.278274	0.256524	0.235647	0.301612
0.306434	0.292158	0.305185	0.350497	0.328154	0.353019	0.290641	0.323603	0.303361	0.318079	0.405475	0.33908	0.337733	0.406488	0.294371	0.389515	0.368369	0.344666	0.348464	0.364255	0.380609	0.325276	0.336572	0.33962	0.2829	0.331249	0.32428	0.281692	0.309733	0.294325	0.242262	0.308707	0.42377	0.304539	0.289472	0.394099	0.368145	0.285628	0.323518	0.352122	0.361682	0.348306	0.380399	0.340967	0.327947	0.290803	0.278398	0.256677	0.235639	0.302032
0.306367	0.292033	0.305213	0.350714	0.328217	0.353203	0.290758	0.323651	0.303501	0.318318	0.405274	0.338871	0.337596	0.406112	0.294408	0.389328	0.368198	0.344544	0.3485	0.364257	0.380616	0.325254	0.336319	0.340103	0.283017	0.331322	0.324458	0.281947	0.309752	0.294291	0.241972	0.30853	0.423811	0.304667	0.289617	0.394069	0.36807	0.285603	0.323712	0.351797	0.361659	0.34824	0.380437	0.340944	0.328293	0.290871	0.278518	0.25683	0.23563	0.302451
0.306302	0.291906	0.30524	0.350928	0.32828	0.353383	0.29087	0.323694	0.303643	0.318557	0.405067	0.338656	0.33746	0.405726	0.294446	0.389136	0.368024	0.344423	0.348534	0.364257	0.380624	0.325232	0.336068	0.340583	0.283132	0.331388	0.324637	0.2822	0.30977	0.294253	0.241679	0.308348	0.423844	0.304806	0.289762	0.394032	0.36799	0.285578	0.323904	0.351466	0.361634	0.348172	0.380474	0.340919	0.328635	0.290938	0.278634	0.256982	0.235619	0.30287
0.306239	0.291779	0.305264	0.35114	0.328341	0.353558	0.290979	0.323733	0.303787	0.318794	0.404855	0.338436	0.337325	0.405331	0.294485	0.38894	0.367846	0.344303	0.348565	0.364254	0.380632	0.32521	0.335817	0.341061	0.283244	0.331448	0.324817	0.282452	0.309786	0.294208	0.241382	0.30816	0.423869	0.304956	0.289907	0.393991	0.367904	0.285554	0.324096	0.351129	0.36161	0.348103	0.380512	0.340892	0.328975	0.291006	0.278745	0.257134	0.235607	0.303289
0.306177	0.291651	0.305285	0.35135	0.328402	0.353729	0.291083	0.323767	0.303933	0.319031	0.404638	0.33821	0.337191	0.404928	0.294527	0.388739	0.367664	0.344183	0.348595	0.364248	0.380642	0.325189	0.335569	0.341536	0.283354	0.331502	0.324997	0.282703	0.309801	0.294158	0.241081	0.307966	0.423886	0.305116	0.290053	0.393944	0.367813	0.285529	0.324286	0.350787	0.361585	0.348033	0.380549	0.340864	0.329311	0.291073	0.278852	0.257286	0.235593	0.303706
0.306117	0.291521	0.305304	0.351559	0.328461	0.353895	0.291184	0.323797	0.30408	0.319266	0.404416	0.337978	0.337058	0.404517	0.294569	0.388533	0.36748	0.344065	0.348623	0.364239	0.380652	0.325167	0.335322	0.342009	0.283462	0.33155	0.325177	0.282952	0.309814	0.294103	0.240778	0.307767	0.423895	0.305287	0.290199	0.393891	0.367718	0.285505	0.324474	0.35044	0.36156	0.347961	0.380587	0.340835	0.329644	0.291141	0.278954	0.257438	0.235578	0.304122
0.306058	0.291391	0.305321	0.351765	0.328519	0.354057	0.291281	0.323822	0.30423	0.3195	0.40419	0.33774	0.336925	0.404098	0.294613	0.388324	0.367292	0.343947	0.34865	0.364228	0.380664	0.325146	0.335077	0.342478	0.283567	0.331593	0.325358	0.283199	0.309826	0.294043	0.240473	0.307562	0.423897	0.305469	0.290344	0.393834	0.367617	0.285481	0.324661	0.350089	0.361534	0.347889	0.380624	0.340804	0.329974	0.291208	0.279051	0.257589	0.235562	0.304536
0.306	0.291261	0.305335	0.351969	0.328577	0.354215	0.291373	0.323842	0.304382	0.319732	0.40396	0.337497	0.336794	0.403673	0.294659	0.388111	0.367102	0.343831	0.348674	0.364215	0.380676	0.325126	0.334835	0.342945	0.28367	0.331632	0.325539	0.283445	0.309836	0.293977	0.240165	0.307351	0.423892	0.305662	0.29049	0.393772	0.367513	0.285459	0.324847	0.349735	0.361509	0.347816	0.380662	0.340773	0.3303	0.291276	0.279144	0.257739	0.235545	0.304949
0.305944	0.291129	0.305346	0.352171	0.328633	0.354369	0.291462	0.323858	0.304535	0.319963	0.403727	0.33725	0.336665	0.40324	0.294706	0.387895	0.36691	0.343716	0.348697	0.364199	0.38069	0.325106	0.334595	0.343409	0.283771	0.331666	0.325721	0.283689	0.309844	0.293907	0.239856	0.307136	0.42388	0.305866	0.290636	0.393706	0.367404	0.285437	0.325031	0.349377	0.361483	0.347742	0.380699	0.340739	0.330624	0.291343	0.279232	0.25789	0.235526	0.305359
0.305889	0.290997	0.305355	0.35237	0.328689	0.35452	0.291546	0.323869	0.304691	0.320192	0.40349	0.336996	0.336537	0.402802	0.294755	0.387676	0.366715	0.343602	0.348719	0.364181	0.380705	0.325086	0.334358	0.343869	0.283869	0.331696	0.325903	0.28393	0.309851	0.293831	0.239545	0.306915	0.423861	0.306081	0.290781	0.393635	0.367292	0.285416	0.325212	0.349016	0.361458	0.347667	0.380736	0.340705	0.330944	0.291411	0.279316	0.25804	0.235506	0.305767
0.305835	0.290865	0.305362	0.352568	0.328745	0.354667	0.291626	0.323876	0.304849	0.32042	0.40325	0.336739	0.33641	0.402357	0.294805	0.387454	0.366519	0.343489	0.348739	0.36416	0.380722	0.325067	0.334124	0.344326	0.283966	0.331723	0.326086	0.28417	0.309856	0.293751	0.239234	0.306688	0.423836	0.306306	0.290927	0.393559	0.367175	0.285396	0.325392	0.348653	0.361433	0.347592	0.380774	0.340669	0.331261	0.291478	0.279394	0.258189	0.235486	0.306172
0.305783	0.290731	0.305366	0.352763	0.328799	0.35481	0.291702	0.323878	0.305009	0.320646	0.403007	0.336476	0.336285	0.401908	0.294857	0.387229	0.366322	0.343378	0.348758	0.364137	0.380739	0.325048	0.333894	0.34478	0.284059	0.331748	0.326269	0.284408	0.30986	0.293666	0.238923	0.306456	0.423805	0.306542	0.291071	0.39348	0.367056	0.285378	0.32557	0.348288	0.361409	0.347517	0.380811	0.340632	0.331574	0.291545	0.279467	0.258338	0.235464	0.306574
0.305732	0.290598	0.305368	0.352956	0.328854	0.35495	0.291774	0.323875	0.305171	0.32087	0.402762	0.336208	0.336162	0.401454	0.294911	0.387003	0.366123	0.343268	0.348775	0.364113	0.380759	0.32503	0.333667	0.345231	0.284151	0.331769	0.326452	0.284643	0.309862	0.293577	0.238612	0.306219	0.423769	0.306789	0.291216	0.393397	0.366933	0.285361	0.325746	0.347922	0.361385	0.347441	0.380849	0.340595	0.331885	0.291613	0.279536	0.258486	0.235441	0.306973
0.305682	0.290464	0.305367	0.353146	0.328908	0.355087	0.291842	0.323868	0.305336	0.321092	0.402515	0.335937	0.336041	0.400995	0.294966	0.386774	0.365923	0.34316	0.348791	0.364086	0.380779	0.325013	0.333444	0.345677	0.28424	0.331789	0.326636	0.284877	0.309862	0.293484	0.238301	0.305976	0.423727	0.307047	0.29136	0.393311	0.366807	0.285345	0.325919	0.347554	0.361361	0.347365	0.380887	0.340556	0.332192	0.29168	0.279599	0.258633	0.235416	0.307368
0.305634	0.29033	0.305363	0.353334	0.328962	0.355222	0.291905	0.323856	0.305503	0.321313	0.402266	0.33566	0.335922	0.400533	0.295022	0.386544	0.365723	0.343053	0.348807	0.364057	0.380802	0.324996	0.333225	0.34612	0.284327	0.331807	0.32682	0.285108	0.30986	0.293386	0.237992	0.305728	0.423681	0.307315	0.291504	0.393221	0.366678	0.285332	0.32609	0.347186	0.361338	0.347289	0.380925	0.340516	0.332495	0.291748	0.279657	0.25878	0.235391	0.307759
0.305587	0.290195	0.305357	0.35352	0.329015	0.355353	0.291964	0.323839	0.305672	0.321531	0.402016	0.33538	0.335805	0.400068	0.29508	0.386313	0.365522	0.342948	0.348821	0.364026	0.380826	0.324981	0.333011	0.34656	0.284411	0.331824	0.327005	0.285336	0.309857	0.293284	0.237684	0.305475	0.42363	0.307594	0.291647	0.393127	0.366547	0.28532	0.326259	0.346818	0.361316	0.347213	0.380963	0.340475	0.332796	0.291815	0.279709	0.258925	0.235365	0.308146
0.305541	0.29006	0.305348	0.353703	0.329069	0.355482	0.292018	0.323817	0.305843	0.321747	0.401764	0.335095	0.335691	0.3996	0.29514	0.386081	0.365321	0.342845	0.348834	0.363994	0.380852	0.324966	0.332801	0.346995	0.284494	0.331841	0.32719	0.285562	0.309852	0.293178	0.237378	0.305217	0.423574	0.307884	0.29179	0.393031	0.366414	0.285311	0.326425	0.34645	0.361295	0.347137	0.381001	0.340433	0.333093	0.291883	0.279756	0.25907	0.235338	0.308529
0.305496	0.289925	0.305337	0.353884	0.329123	0.355609	0.292068	0.323791	0.306017	0.32196	0.401512	0.334807	0.335579	0.39913	0.295201	0.385848	0.365121	0.342743	0.348846	0.36396	0.38088	0.324951	0.332596	0.347427	0.284574	0.331858	0.327375	0.285786	0.309845	0.293069	0.237074	0.304953	0.423515	0.308185	0.291931	0.392932	0.366279	0.285303	0.326589	0.346083	0.361274	0.347061	0.38104	0.34039	0.333386	0.29195	0.279798	0.259214	0.23531	0.308906
0.305452	0.28979	0.305323	0.354063	0.329177	0.355734	0.292114	0.32376	0.306193	0.322172	0.401258	0.334514	0.335469	0.398658	0.295264	0.385614	0.364921	0.342643	0.348858	0.363924	0.38091	0.324938	0.332396	0.347854	0.284651	0.331875	0.327561	0.286007	0.309837	0.292955	0.236774	0.304684	0.423452	0.308496	0.292073	0.392831	0.366142	0.285299	0.32675	0.345718	0.361255	0.346986	0.381079	0.340347	0.333677	0.292018	0.279834	0.259358	0.235281	0.309279
0.30541	0.289655	0.305306	0.354239	0.329231	0.355856	0.292155	0.323724	0.306372	0.322381	0.401005	0.334218	0.335362	0.398185	0.295328	0.385381	0.364722	0.342546	0.348869	0.363886	0.380941	0.324926	0.332201	0.348278	0.284727	0.331893	0.327747	0.286225	0.309826	0.292838	0.236477	0.304411	0.423385	0.308817	0.292213	0.392727	0.366003	0.285296	0.326908	0.345355	0.361236	0.346911	0.381118	0.340303	0.333964	0.292085	0.279864	0.2595	0.235251	0.309646
0.305368	0.28952	0.305287	0.354412	0.329286	0.355977	0.292192	0.323683	0.306553	0.322587	0.400752	0.333918	0.335258	0.397711	0.295394	0.385148	0.364524	0.34245	0.348879	0.363847	0.380975	0.324915	0.332012	0.348697	0.2848	0.331913	0.327934	0.286441	0.309814	0.292718	0.236183	0.304132	0.423316	0.309149	0.292352	0.392621	0.365863	0.285297	0.327063	0.344994	0.361219	0.346837	0.381158	0.340259	0.334248	0.292152	0.279889	0.259641	0.23522	0.310008
0.305328	0.289384	0.305265	0.354583	0.329341	0.356097	0.292224	0.323637	0.306737	0.322791	0.400499	0.333615	0.335158	0.397238	0.295462	0.384915	0.364327	0.342356	0.348889	0.363807	0.381011	0.324904	0.331828	0.349112	0.284871	0.331935	0.328121	0.286653	0.3098	0.292594	0.235895	0.303848	0.423244	0.309491	0.292491	0.392513	0.365723	0.2853	0.327216	0.344636	0.361203	0.346764	0.381198	0.340213	0.334528	0.29222	0.279907	0.259781	0.235188	0.310363
0.305289	0.289249	0.30524	0.354751	0.329397	0.356214	0.292251	0.323587	0.306924	0.322992	0.400246	0.333309	0.33506	0.396764	0.295531	0.384683	0.364132	0.342265	0.348899	0.363765	0.381049	0.324895	0.331651	0.349523	0.28494	0.331959	0.328308	0.286863	0.309784	0.292467	0.235611	0.303559	0.42317	0.309843	0.292628	0.392403	0.365581	0.285306	0.327365	0.344281	0.361188	0.346692	0.381238	0.340168	0.334805	0.292287	0.27992	0.25992	0.235156	0.310713
0.30525	0.289114	0.305213	0.354917	0.329454	0.356331	0.292274	0.323532	0.307113	0.32319	0.399995	0.332999	0.334965	0.396292	0.295601	0.384452	0.363939	0.342176	0.348908	0.363722	0.38109	0.324887	0.33148	0.349929	0.285006	0.331986	0.328496	0.287069	0.309767	0.292337	0.235332	0.303265	0.423095	0.310205	0.292764	0.392292	0.365439	0.285316	0.327512	0.343931	0.361175	0.34662	0.381279	0.340122	0.335079	0.292355	0.279928	0.260058	0.235122	0.311056
0.305213	0.288979	0.305183	0.35508	0.329511	0.356447	0.292292	0.323471	0.307304	0.323386	0.399745	0.332687	0.334874	0.395822	0.295673	0.384222	0.363748	0.342089	0.348917	0.363678	0.381132	0.32488	0.331316	0.350331	0.28507	0.332017	0.328685	0.287273	0.309747	0.292203	0.235059	0.302966	0.423018	0.310578	0.292899	0.39218	0.365296	0.285329	0.327655	0.343584	0.361163	0.34655	0.38132	0.340075	0.335349	0.292422	0.279929	0.260195	0.235088	0.311392
0.305177	0.288845	0.30515	0.355241	0.32957	0.356562	0.292306	0.323406	0.307499	0.323578	0.399496	0.332371	0.334787	0.395353	0.295747	0.383994	0.363559	0.342005	0.348926	0.363633	0.381177	0.324875	0.331158	0.350728	0.285132	0.332053	0.328874	0.287473	0.309725	0.292067	0.234792	0.302662	0.42294	0.31096	0.293033	0.392066	0.365153	0.285345	0.327795	0.343243	0.361153	0.34648	0.381362	0.340029	0.335617	0.29249	0.279923	0.26033	0.235054	0.311721
0.305141	0.28871	0.305115	0.355399	0.329629	0.356676	0.292315	0.323336	0.307696	0.323768	0.399249	0.332053	0.334703	0.394887	0.295822	0.383768	0.363373	0.341924	0.348935	0.363587	0.381225	0.32487	0.331007	0.351121	0.285192	0.332093	0.329063	0.28767	0.309702	0.291928	0.234533	0.302353	0.422861	0.311352	0.293166	0.391952	0.365011	0.285366	0.327931	0.342908	0.361145	0.346413	0.381404	0.339982	0.335881	0.292557	0.279912	0.260464	0.235018	0.312042
0.305106	0.288576	0.305077	0.355554	0.32969	0.356791	0.292319	0.323261	0.307895	0.323954	0.399005	0.331732	0.334623	0.394424	0.295899	0.383544	0.363191	0.341845	0.348944	0.363539	0.381275	0.324867	0.330864	0.351509	0.285249	0.332138	0.329253	0.287863	0.309676	0.291787	0.23428	0.302039	0.422783	0.311753	0.293297	0.391836	0.364869	0.28539	0.328065	0.342578	0.361138	0.346346	0.381447	0.339935	0.336141	0.292625	0.279895	0.260597	0.234982	0.312356
0.305073	0.288443	0.305036	0.355707	0.329752	0.356905	0.292318	0.323181	0.308098	0.324137	0.398762	0.331409	0.334547	0.393965	0.295978	0.383323	0.363011	0.341769	0.348954	0.363491	0.381327	0.324866	0.330728	0.351893	0.285305	0.332189	0.329443	0.288054	0.309648	0.291643	0.234036	0.301721	0.422704	0.312164	0.293427	0.391721	0.364727	0.285418	0.328194	0.342255	0.361133	0.346281	0.381491	0.339888	0.336399	0.292692	0.279871	0.260728	0.234945	0.312662
0.30504	0.288309	0.304992	0.355857	0.329816	0.357019	0.292313	0.323097	0.308303	0.324317	0.398523	0.331083	0.334475	0.393511	0.296058	0.383104	0.362835	0.341695	0.348963	0.363442	0.381382	0.324865	0.330599	0.352271	0.285358	0.332246	0.329634	0.28824	0.309619	0.291497	0.233799	0.301398	0.422626	0.312584	0.293555	0.391604	0.364587	0.28545	0.328321	0.341939	0.36113	0.346218	0.381535	0.339842	0.336653	0.292759	0.279841	0.260858	0.234908	0.312959
0.305008	0.288177	0.304946	0.356004	0.329881	0.357133	0.292302	0.323007	0.308512	0.324493	0.398287	0.330755	0.334408	0.393061	0.296139	0.382888	0.362663	0.341625	0.348973	0.363392	0.38144	0.324866	0.330478	0.352645	0.285409	0.332311	0.329825	0.288423	0.309587	0.291348	0.233571	0.30107	0.422549	0.313014	0.293682	0.391488	0.364447	0.285486	0.328443	0.341631	0.361129	0.346156	0.381579	0.339795	0.336904	0.292827	0.279804	0.260986	0.23487	0.313248
0.304976	0.288044	0.304897	0.356148	0.329948	0.357247	0.292287	0.322912	0.308723	0.324666	0.398054	0.330425	0.334345	0.392616	0.296222	0.382676	0.362495	0.341557	0.348983	0.363342	0.3815	0.324869	0.330366	0.353014	0.285457	0.332382	0.330017	0.288603	0.309553	0.291197	0.233353	0.300737	0.422474	0.313452	0.293807	0.391372	0.364309	0.285528	0.328562	0.341331	0.36113	0.346096	0.381625	0.339749	0.337151	0.292894	0.279761	0.261113	0.234831	0.313528
0.304946	0.287913	0.304845	0.35629	0.330017	0.357363	0.292267	0.322812	0.308937	0.324835	0.397824	0.330094	0.334286	0.392178	0.296307	0.382467	0.362332	0.341493	0.348994	0.363291	0.381563	0.324873	0.330262	0.353379	0.285504	0.332462	0.33021	0.288778	0.309517	0.291045	0.233144	0.300399	0.4224	0.3139	0.293931	0.391257	0.364172	0.285573	0.328677	0.341039	0.361132	0.346038	0.381671	0.339703	0.337396	0.292962	0.279711	0.261238	0.234792	0.313799
0.304916	0.287782	0.30479	0.356429	0.330088	0.357479	0.292242	0.322707	0.309154	0.325001	0.397599	0.32976	0.334232	0.391746	0.296393	0.382262	0.362173	0.341432	0.349006	0.36324	0.381629	0.324878	0.330166	0.353738	0.285548	0.33255	0.330403	0.28895	0.309479	0.29089	0.232946	0.300057	0.422328	0.314356	0.294052	0.391142	0.364037	0.285624	0.328788	0.340757	0.361137	0.345982	0.381717	0.339657	0.337637	0.293029	0.279655	0.261362	0.234753	0.314061
0.304886	0.287651	0.304733	0.356565	0.330161	0.357597	0.292212	0.322598	0.309374	0.325163	0.397378	0.329424	0.334183	0.391321	0.296481	0.382061	0.362019	0.341374	0.349018	0.363188	0.381698	0.324885	0.330079	0.354092	0.28559	0.332648	0.330596	0.289118	0.309439	0.290734	0.232758	0.299711	0.42226	0.31482	0.294172	0.391027	0.363904	0.28568	0.328896	0.340484	0.361145	0.345929	0.381765	0.339612	0.337875	0.293097	0.279592	0.261484	0.234712	0.314313
0.304858	0.287521	0.304672	0.356699	0.330236	0.357715	0.292177	0.322483	0.309597	0.325321	0.397161	0.329087	0.334139	0.390903	0.29657	0.381864	0.36187	0.341319	0.349032	0.363136	0.381769	0.324894	0.330001	0.354441	0.28563	0.332755	0.330791	0.289282	0.309396	0.290576	0.232582	0.299359	0.422194	0.315293	0.29429	0.390914	0.363773	0.285741	0.328999	0.340222	0.361154	0.345877	0.381813	0.339568	0.33811	0.293164	0.279522	0.261604	0.234672	0.314555
0.304829	0.287392	0.304609	0.356829	0.330313	0.357835	0.292137	0.322363	0.309822	0.325475	0.39695	0.328749	0.334101	0.390494	0.296661	0.381672	0.361727	0.341268	0.349046	0.363083	0.381843	0.324904	0.329932	0.354785	0.285668	0.332872	0.330986	0.289442	0.309351	0.290416	0.232417	0.299003	0.422132	0.315773	0.294406	0.390802	0.363645	0.285807	0.329098	0.33997	0.361166	0.345828	0.381862	0.339524	0.338342	0.293232	0.279445	0.261722	0.234631	0.314787
0.304802	0.287264	0.304543	0.356957	0.330393	0.357957	0.292092	0.322238	0.310051	0.325625	0.396743	0.328409	0.334067	0.390094	0.296754	0.381484	0.361589	0.34122	0.349061	0.363031	0.381921	0.324916	0.329871	0.355124	0.285704	0.332999	0.331181	0.289597	0.309304	0.290255	0.232265	0.298643	0.422073	0.316261	0.29452	0.390691	0.363519	0.285878	0.329193	0.339729	0.36118	0.345781	0.381911	0.339482	0.338571	0.293299	0.279361	0.261838	0.23459	0.315008
0.304775	0.287136	0.304474	0.357082	0.330476	0.358081	0.292041	0.322108	0.310283	0.325771	0.396542	0.328067	0.334039	0.389703	0.296848	0.381302	0.361456	0.341176	0.349077	0.362978	0.382001	0.324929	0.32982	0.355458	0.285737	0.333138	0.331378	0.289749	0.309255	0.290092	0.232125	0.298278	0.42202	0.316756	0.294632	0.390581	0.363396	0.285956	0.329284	0.3395	0.361196	0.345737	0.381962	0.33944	0.338796	0.293366	0.279271	0.261953	0.234548	0.315218
0.304748	0.287009	0.304403	0.357203	0.330561	0.358206	0.291986	0.321973	0.310518	0.325913	0.396346	0.327725	0.334017	0.389322	0.296943	0.381124	0.361329	0.341136	0.349095	0.362925	0.382083	0.324943	0.329778	0.355787	0.285769	0.333287	0.331575	0.289896	0.309203	0.289928	0.231998	0.297909	0.421971	0.317257	0.294741	0.390474	0.363276	0.286039	0.329371	0.339284	0.361214	0.345694	0.382013	0.339399	0.339019	0.293434	0.279173	0.262065	0.234506	0.315418
0.304722	0.286883	0.304328	0.357322	0.330648	0.358334	0.291926	0.321832	0.310755	0.326051	0.396157	0.327381	0.334	0.388951	0.29704	0.380952	0.361209	0.341099	0.349114	0.362871	0.382169	0.324959	0.329745	0.356111	0.285798	0.333449	0.331772	0.290039	0.309149	0.289763	0.231885	0.297535	0.421927	0.317764	0.294849	0.390368	0.363159	0.286128	0.329454	0.33908	0.361235	0.345655	0.382065	0.33936	0.339239	0.293501	0.279068	0.262176	0.234463	0.315606
0.304696	0.286758	0.304251	0.357439	0.330739	0.358464	0.29186	0.321687	0.310996	0.326184	0.395973	0.327036	0.333989	0.388591	0.297139	0.380785	0.361094	0.341066	0.349134	0.362818	0.382257	0.324977	0.329722	0.35643	0.285825	0.333622	0.331971	0.290177	0.309092	0.289596	0.231785	0.297157	0.421889	0.318276	0.294954	0.390264	0.363046	0.286223	0.329532	0.338889	0.361258	0.345618	0.382118	0.339322	0.339455	0.293569	0.278957	0.262285	0.234421	0.315783
0.30467	0.286633	0.30417	0.357552	0.330833	0.358597	0.291789	0.321537	0.311239	0.326313	0.395796	0.32669	0.333984	0.388243	0.297239	0.380623	0.360985	0.341036	0.349156	0.362765	0.382348	0.324995	0.329707	0.356744	0.28585	0.333807	0.33217	0.290311	0.309033	0.289429	0.2317	0.296774	0.421858	0.318793	0.295056	0.390162	0.362935	0.286324	0.329606	0.338712	0.361282	0.345583	0.382171	0.339286	0.339669	0.293636	0.278838	0.262391	0.234378	0.315948
0.304644	0.286509	0.304087	0.357662	0.330929	0.358732	0.291713	0.321381	0.311485	0.326438	0.395626	0.326343	0.333985	0.387906	0.29734	0.380467	0.360882	0.34101	0.349179	0.362712	0.382441	0.325015	0.3297	0.357052	0.285873	0.334005	0.33237	0.29044	0.308971	0.28926	0.23163	0.296388	0.421833	0.319313	0.295157	0.390062	0.362828	0.286431	0.329676	0.338548	0.361309	0.34555	0.382225	0.339251	0.33988	0.293704	0.278712	0.262495	0.234335	0.316101
0.304619	0.286386	0.304001	0.357769	0.331029	0.35887	0.291632	0.321221	0.311733	0.326558	0.395462	0.325994	0.333991	0.387582	0.297443	0.380316	0.360785	0.340988	0.349204	0.362658	0.382537	0.325035	0.329703	0.357356	0.285894	0.334215	0.332571	0.290565	0.308907	0.28909	0.231575	0.295997	0.421815	0.319837	0.295254	0.389964	0.362725	0.286545	0.329741	0.338399	0.361338	0.34552	0.38228	0.339218	0.340088	0.293771	0.278579	0.262597	0.234291	0.316242
0.304594	0.286263	0.303912	0.357873	0.331132	0.35901	0.291546	0.321055	0.311984	0.326673	0.395306	0.325645	0.334005	0.38727	0.297547	0.380171	0.360694	0.340969	0.34923	0.362605	0.382635	0.325057	0.329714	0.357655	0.285913	0.334437	0.332772	0.290685	0.30884	0.288919	0.231535	0.295602	0.421805	0.320362	0.295349	0.389869	0.362625	0.286665	0.329802	0.338265	0.361368	0.345493	0.382336	0.339187	0.340294	0.293839	0.278439	0.262697	0.234248	0.316371
0.304568	0.286141	0.30382	0.357973	0.331237	0.359154	0.291454	0.320884	0.312237	0.326783	0.395157	0.325295	0.334024	0.386972	0.297653	0.380031	0.360609	0.340954	0.349258	0.362551	0.382735	0.325079	0.329733	0.357949	0.28593	0.334672	0.332975	0.2908	0.30877	0.288747	0.231511	0.295203	0.421803	0.320889	0.295442	0.389777	0.362529	0.286791	0.329859	0.338145	0.3614	0.345467	0.382392	0.339157	0.340497	0.293906	0.278291	0.262795	0.234204	0.316488
0.304543	0.28602	0.303726	0.358071	0.331347	0.3593	0.291358	0.320708	0.312493	0.326889	0.395016	0.324943	0.33405	0.386687	0.29776	0.379897	0.36053	0.340942	0.349288	0.362498	0.382837	0.325102	0.32976	0.358238	0.285945	0.33492	0.333177	0.29091	0.308697	0.288573	0.231503	0.2948	0.421809	0.321417	0.295531	0.389687	0.362437	0.286924	0.329911	0.338041	0.361434	0.345444	0.382448	0.33913	0.340697	0.293973	0.278137	0.26289	0.23416	0.316592
0.304517	0.285899	0.303628	0.358165	0.331459	0.359448	0.291256	0.320527	0.31275	0.32699	0.394883	0.324591	0.334082	0.386416	0.297869	0.379768	0.360456	0.340934	0.349319	0.362444	0.382941	0.325125	0.329794	0.358522	0.285958	0.33518	0.333381	0.291016	0.308622	0.288399	0.231512	0.294392	0.421824	0.321944	0.295618	0.3896	0.362348	0.287064	0.329959	0.337952	0.361469	0.345423	0.382506	0.339106	0.340894	0.294041	0.277975	0.262983	0.234116	0.316683
0.304491	0.285778	0.303528	0.358257	0.331575	0.3596	0.291149	0.320342	0.31301	0.327086	0.394758	0.324237	0.33412	0.38616	0.297979	0.379645	0.360388	0.34093	0.349353	0.362391	0.383047	0.325149	0.329836	0.358801	0.285969	0.335451	0.333585	0.291116	0.308543	0.288223	0.231536	0.293981	0.421847	0.322469	0.295702	0.389515	0.362263	0.287211	0.330003	0.337878	0.361505	0.345404	0.382563	0.339083	0.341089	0.294108	0.277807	0.263073	0.234072	0.316761
0.304465	0.285658	0.303425	0.358344	0.331694	0.359754	0.291036	0.320151	0.313272	0.327177	0.394641	0.323882	0.334165	0.385918	0.29809	0.379526	0.360325	0.340929	0.349388	0.362337	0.383155	0.325172	0.329886	0.359075	0.285978	0.335735	0.33379	0.291211	0.308461	0.288047	0.231578	0.293566	0.42188	0.322993	0.295783	0.389433	0.362182	0.287364	0.330042	0.337821	0.361542	0.345387	0.382621	0.339063	0.341281	0.294176	0.277631	0.263161	0.234028	0.316827
0.304438	0.285539	0.303319	0.358429	0.331816	0.359911	0.290918	0.319955	0.313535	0.327263	0.394532	0.323526	0.334216	0.385691	0.298203	0.379413	0.360267	0.34093	0.349425	0.362283	0.383264	0.325196	0.329941	0.359344	0.285985	0.336031	0.333996	0.291302	0.308377	0.287869	0.231636	0.293147	0.421922	0.323513	0.295861	0.389354	0.362105	0.287524	0.330076	0.33778	0.36158	0.345372	0.38268	0.339045	0.341471	0.294243	0.277448	0.263246	0.233984	0.316879
0.304411	0.28542	0.30321	0.358509	0.331941	0.360071	0.290796	0.319753	0.3138	0.327344	0.394432	0.323168	0.334274	0.385479	0.298317	0.379306	0.360215	0.340935	0.349464	0.362229	0.383374	0.325219	0.330004	0.359609	0.285991	0.336338	0.334201	0.291387	0.308289	0.287689	0.231712	0.292724	0.421975	0.32403	0.295937	0.389278	0.362031	0.287691	0.330106	0.337755	0.361619	0.345358	0.382739	0.33903	0.341658	0.294311	0.277257	0.263329	0.233939	0.316918
0.304384	0.285301	0.303098	0.358586	0.33207	0.360233	0.290667	0.319547	0.314067	0.327419	0.394341	0.32281	0.334338	0.385282	0.298432	0.379203	0.360166	0.340943	0.349504	0.362174	0.383485	0.325242	0.330072	0.359868	0.285994	0.336656	0.334408	0.291467	0.308197	0.287509	0.231804	0.292298	0.422037	0.324541	0.296009	0.389204	0.361962	0.287865	0.330132	0.337747	0.361658	0.345346	0.382797	0.339018	0.341843	0.294378	0.27706	0.263409	0.233895	0.316944
0.304355	0.285182	0.302983	0.35866	0.332202	0.360397	0.290534	0.319336	0.314335	0.32749	0.394259	0.322449	0.334408	0.385101	0.298548	0.379105	0.360123	0.340954	0.349547	0.362119	0.383597	0.325264	0.330145	0.360122	0.285995	0.336984	0.334614	0.291542	0.308103	0.287327	0.231914	0.291868	0.422109	0.325046	0.296077	0.389134	0.361896	0.288046	0.330153	0.337754	0.361698	0.345335	0.382857	0.339008	0.342025	0.294446	0.276856	0.263487	0.233851	0.316956
0.304326	0.285064	0.302866	0.35873	0.332336	0.360564	0.290395	0.31912	0.314604	0.327555	0.394186	0.322087	0.334484	0.384936	0.298666	0.379011	0.360083	0.340968	0.349591	0.362064	0.383709	0.325285	0.330224	0.360371	0.285995	0.337322	0.334821	0.291612	0.308005	0.287144	0.232041	0.291434	0.422192	0.325544	0.296143	0.389066	0.361833	0.288233	0.33017	0.337778	0.361738	0.345326	0.382916	0.339001	0.342205	0.294513	0.276644	0.263562	0.233807	0.316954
0.304297	0.284945	0.302745	0.358795	0.332474	0.360733	0.290251	0.318899	0.314873	0.327615	0.394122	0.321724	0.334567	0.384786	0.298785	0.378923	0.360047	0.340984	0.349637	0.362008	0.383823	0.325305	0.330307	0.360615	0.285992	0.337669	0.335028	0.291676	0.307903	0.286959	0.232185	0.290996	0.422285	0.326035	0.296205	0.389	0.361774	0.288427	0.330182	0.337819	0.361778	0.345317	0.382975	0.338996	0.342382	0.29458	0.276426	0.263634	0.233763	0.316939
0.304266	0.284827	0.302622	0.358857	0.332615	0.360904	0.290102	0.318673	0.315144	0.327669	0.394068	0.321358	0.334656	0.384651	0.298905	0.378838	0.360015	0.341002	0.349685	0.361951	0.383936	0.325324	0.330394	0.360854	0.285988	0.338024	0.335235	0.291735	0.307798	0.286772	0.232347	0.290555	0.422388	0.326516	0.296264	0.388937	0.361718	0.288628	0.330189	0.337875	0.361817	0.345309	0.383033	0.338995	0.342557	0.294648	0.2762	0.263703	0.233719	0.316911
0.304234	0.284708	0.302496	0.358915	0.332758	0.361076	0.289948	0.318442	0.315415	0.327718	0.394023	0.320991	0.33475	0.384533	0.299027	0.378757	0.359986	0.341022	0.349734	0.361894	0.384049	0.325341	0.330484	0.361087	0.285982	0.338387	0.335442	0.291788	0.30769	0.286584	0.232525	0.290111	0.422502	0.326988	0.29632	0.388877	0.361666	0.288835	0.330192	0.337947	0.361856	0.345302	0.383092	0.338996	0.34273	0.294715	0.275968	0.26377	0.233675	0.316868
0.304202	0.284589	0.302368	0.358968	0.332904	0.361249	0.289789	0.318207	0.315686	0.327761	0.393987	0.320622	0.334851	0.38443	0.299149	0.378681	0.359959	0.341045	0.349785	0.361835	0.384162	0.325356	0.330578	0.361315	0.285975	0.338757	0.335649	0.291836	0.307577	0.286394	0.232721	0.289663	0.422626	0.327449	0.296372	0.38882	0.361617	0.289049	0.330191	0.338036	0.361893	0.345295	0.38315	0.338999	0.3429	0.294783	0.275728	0.263833	0.233631	0.316812
0.304168	0.28447	0.302236	0.359017	0.333052	0.361424	0.289624	0.317966	0.315958	0.327799	0.393961	0.32025	0.334957	0.384342	0.299273	0.378608	0.359934	0.341069	0.349838	0.361776	0.384275	0.325369	0.330674	0.361538	0.285965	0.339133	0.335855	0.291879	0.307461	0.286202	0.232933	0.289212	0.422761	0.327898	0.296421	0.388764	0.36157	0.28927	0.330185	0.33814	0.36193	0.345289	0.383208	0.339005	0.343068	0.29485	0.275482	0.263894	0.233587	0.316742
0.304133	0.284351	0.302102	0.359062	0.333203	0.361599	0.289454	0.31772	0.316229	0.327831	0.393945	0.319876	0.335068	0.38427	0.299397	0.378538	0.359912	0.341094	0.349892	0.361716	0.384386	0.32538	0.330772	0.361754	0.285954	0.339514	0.33606	0.291916	0.307341	0.286007	0.233161	0.288757	0.422906	0.328335	0.296466	0.388711	0.361527	0.289497	0.330174	0.338259	0.361966	0.345282	0.383265	0.339014	0.343233	0.294918	0.275229	0.263952	0.233544	0.316658
0.304097	0.284231	0.301965	0.359101	0.333355	0.361775	0.289279	0.31747	0.3165	0.327857	0.393938	0.319499	0.335185	0.384213	0.299523	0.378472	0.35989	0.34112	0.349948	0.361654	0.384497	0.325388	0.330871	0.361965	0.285941	0.339898	0.336265	0.291947	0.307217	0.285811	0.233407	0.288299	0.423061	0.328758	0.296508	0.38866	0.361486	0.28973	0.330159	0.338394	0.361999	0.345275	0.383321	0.339025	0.343396	0.294985	0.274969	0.264007	0.2335	0.316561
0.304059	0.28411	0.301825	0.359136	0.333509	0.361951	0.289099	0.317215	0.31677	0.327878	0.393941	0.31912	0.335306	0.384172	0.29965	0.378408	0.35987	0.341148	0.350005	0.361591	0.384607	0.325393	0.330971	0.36217	0.285927	0.340285	0.336469	0.291973	0.307088	0.285612	0.233668	0.287838	0.423226	0.329166	0.296546	0.388611	0.361448	0.28997	0.330139	0.338543	0.362031	0.345268	0.383376	0.339039	0.343556	0.295053	0.274702	0.264058	0.233457	0.316449
0.30402	0.283989	0.301682	0.359166	0.333665	0.362127	0.288913	0.316955	0.317039	0.327893	0.393954	0.318738	0.335433	0.384145	0.299777	0.378347	0.35985	0.341175	0.350063	0.361526	0.384715	0.325395	0.331072	0.362369	0.28591	0.340674	0.336672	0.291994	0.306956	0.28541	0.233945	0.287374	0.423401	0.329559	0.296581	0.388564	0.361412	0.290215	0.330115	0.338707	0.362061	0.345259	0.38343	0.339054	0.343714	0.29512	0.274429	0.264107	0.233414	0.316324
0.30398	0.283867	0.301537	0.359191	0.333823	0.362302	0.288723	0.31669	0.317308	0.327902	0.393977	0.318353	0.335564	0.384132	0.299906	0.378289	0.359829	0.341204	0.350122	0.361459	0.384821	0.325393	0.331171	0.362561	0.285893	0.341064	0.336873	0.292008	0.306819	0.285206	0.234237	0.286907	0.423585	0.329937	0.296611	0.388519	0.361378	0.290466	0.330085	0.338884	0.362088	0.34525	0.383483	0.339072	0.343869	0.295187	0.274149	0.264153	0.233372	0.316185
0.303937	0.283744	0.301389	0.359211	0.333981	0.362476	0.288527	0.31642	0.317575	0.327906	0.394009	0.317964	0.3357	0.384134	0.300036	0.378232	0.359809	0.341232	0.350183	0.36139	0.384925	0.325388	0.33127	0.362747	0.285873	0.341453	0.337073	0.292017	0.306679	0.284999	0.234545	0.286436	0.423778	0.330297	0.296638	0.388475	0.361345	0.290723	0.330051	0.339075	0.362113	0.345239	0.383535	0.339092	0.344021	0.295255	0.273863	0.264196	0.233329	0.316032
0.303893	0.28362	0.301238	0.359225	0.33414	0.362648	0.288327	0.316146	0.31784	0.327903	0.39405	0.317572	0.335839	0.38415	0.300167	0.378177	0.359787	0.34126	0.350244	0.36132	0.385027	0.325379	0.331367	0.362926	0.285852	0.34184	0.337271	0.292021	0.306533	0.284788	0.234867	0.285963	0.42398	0.330639	0.296661	0.388432	0.361315	0.290986	0.330013	0.339279	0.362135	0.345226	0.383585	0.339114	0.344171	0.295322	0.27357	0.264235	0.233287	0.315866
0.303847	0.283495	0.301085	0.359234	0.3343	0.362819	0.288121	0.315867	0.318104	0.327895	0.394101	0.317176	0.335983	0.384179	0.300298	0.378123	0.359763	0.341288	0.350306	0.361246	0.385127	0.325365	0.331462	0.363098	0.285829	0.342224	0.337467	0.292018	0.306383	0.284575	0.235203	0.285487	0.424191	0.330963	0.296681	0.38839	0.361286	0.291254	0.329969	0.339496	0.362153	0.345211	0.383634	0.339137	0.344318	0.29539	0.27327	0.264272	0.233246	0.315685
0.3038	0.283368	0.300929	0.359236	0.33446	0.362988	0.28791	0.315584	0.318366	0.327881	0.394162	0.316776	0.336129	0.384221	0.300431	0.378071	0.359738	0.341315	0.350368	0.361171	0.385223	0.325348	0.331554	0.363263	0.285805	0.342603	0.337661	0.29201	0.306229	0.284358	0.235554	0.285008	0.42441	0.331268	0.296696	0.38835	0.361257	0.291527	0.329921	0.339725	0.362168	0.345194	0.383681	0.339162	0.344463	0.295457	0.272965	0.264305	0.233204	0.315491
0.30375	0.283241	0.30077	0.359233	0.33462	0.363153	0.287695	0.315296	0.318626	0.327861	0.394231	0.316372	0.33628	0.384276	0.300564	0.378019	0.359709	0.34134	0.350431	0.361092	0.385317	0.325325	0.331643	0.36342	0.28578	0.342977	0.337852	0.291996	0.30607	0.284137	0.235917	0.284526	0.424636	0.331553	0.296708	0.38831	0.36123	0.291805	0.329868	0.339965	0.362179	0.345175	0.383726	0.339188	0.344604	0.295525	0.272652	0.264335	0.233163	0.315284
0.303698	0.283112	0.300609	0.359223	0.33478	0.363316	0.287474	0.315003	0.318883	0.327835	0.39431	0.315964	0.336432	0.384343	0.300698	0.377967	0.359678	0.341364	0.350495	0.361011	0.385407	0.325298	0.331728	0.36357	0.285752	0.343344	0.33804	0.291976	0.305907	0.283913	0.236294	0.284041	0.42487	0.331817	0.296715	0.38827	0.361203	0.292088	0.32981	0.340215	0.362186	0.345152	0.383768	0.339215	0.344743	0.295592	0.272334	0.264362	0.233122	0.315063
0.303645	0.282981	0.300445	0.359207	0.334939	0.363475	0.287248	0.314706	0.319137	0.327803	0.394397	0.315551	0.336588	0.384421	0.300833	0.377916	0.359642	0.341387	0.350558	0.360927	0.385493	0.325265	0.331809	0.363711	0.285724	0.343702	0.338226	0.291951	0.305738	0.283684	0.236682	0.283554	0.42511	0.33206	0.296719	0.388231	0.361177	0.292376	0.329748	0.340476	0.362188	0.345126	0.383809	0.339242	0.344879	0.29566	0.27201	0.264385	0.233082	0.314829
0.303589	0.282848	0.300278	0.359185	0.335097	0.363629	0.287018	0.314404	0.319388	0.327764	0.394493	0.315133	0.336745	0.38451	0.300969	0.377865	0.359603	0.341407	0.350622	0.360839	0.385575	0.325227	0.331884	0.363844	0.285694	0.344051	0.338408	0.29192	0.305565	0.283452	0.237082	0.283064	0.425356	0.332282	0.296719	0.388191	0.361151	0.292668	0.32968	0.340746	0.362186	0.345097	0.383847	0.33927	0.345012	0.295727	0.271679	0.264405	0.233042	0.314581
0.30353	0.282714	0.300109	0.359155	0.335254	0.363779	0.286782	0.314098	0.319637	0.32772	0.394598	0.314711	0.336904	0.38461	0.301105	0.377813	0.359558	0.341426	0.350685	0.360747	0.385654	0.325183	0.331954	0.363968	0.285662	0.344387	0.338586	0.291883	0.305387	0.283215	0.237494	0.282571	0.425608	0.332482	0.296714	0.388152	0.361124	0.292964	0.329607	0.341025	0.362178	0.345064	0.383882	0.339299	0.345141	0.295795	0.271343	0.264422	0.233002	0.31432
0.30347	0.282578	0.299937	0.359119	0.335408	0.363924	0.286542	0.313787	0.319881	0.32767	0.39471	0.314282	0.337065	0.384719	0.301242	0.37776	0.359508	0.341441	0.350748	0.360652	0.385727	0.325133	0.332018	0.364084	0.285629	0.344712	0.33876	0.29184	0.305203	0.282973	0.237915	0.282076	0.425864	0.332659	0.296706	0.388111	0.361096	0.293263	0.329529	0.341311	0.362166	0.345026	0.383915	0.339327	0.345268	0.295862	0.271	0.264436	0.232963	0.314046
0.303407	0.28244	0.299763	0.359075	0.335561	0.364063	0.286297	0.313472	0.320123	0.327614	0.39483	0.313849	0.337226	0.384836	0.30138	0.377706	0.359453	0.341454	0.35081	0.360553	0.385796	0.325078	0.332075	0.364189	0.285595	0.345022	0.33893	0.291791	0.305015	0.282726	0.238345	0.281578	0.426124	0.332813	0.296693	0.38807	0.361068	0.293567	0.329447	0.341603	0.362148	0.344984	0.383944	0.339354	0.345391	0.295929	0.270652	0.264447	0.232924	0.313759
0.303341	0.2823	0.299586	0.359024	0.335711	0.364196	0.286047	0.313153	0.32036	0.327552	0.394957	0.313409	0.337388	0.384962	0.301519	0.377651	0.35939	0.341463	0.350872	0.360449	0.38586	0.325016	0.332125	0.364285	0.285559	0.345316	0.339095	0.291737	0.304822	0.282475	0.238785	0.281079	0.426388	0.332944	0.296677	0.388028	0.361038	0.293873	0.329359	0.341902	0.362123	0.344937	0.383971	0.339381	0.34551	0.295997	0.270298	0.264454	0.232885	0.313459
0.303273	0.282157	0.299407	0.358965	0.335857	0.364322	0.285792	0.312829	0.320593	0.327484	0.39509	0.312963	0.33755	0.385095	0.301658	0.377594	0.359321	0.341469	0.350932	0.360341	0.385919	0.324947	0.332167	0.364371	0.285522	0.345593	0.339255	0.291677	0.304623	0.282217	0.239232	0.280576	0.426653	0.333052	0.296656	0.387984	0.361007	0.294182	0.329266	0.342206	0.362093	0.344885	0.383994	0.339406	0.345626	0.296064	0.269938	0.264457	0.232847	0.313146
0.303203	0.282012	0.299225	0.358898	0.336	0.364441	0.285533	0.312502	0.320822	0.32741	0.39523	0.312511	0.337711	0.385234	0.301798	0.377534	0.359244	0.341471	0.350992	0.360228	0.385972	0.324872	0.332201	0.364446	0.285484	0.345851	0.33941	0.291611	0.304419	0.281955	0.239686	0.280072	0.42692	0.333136	0.296632	0.387938	0.360973	0.294494	0.329167	0.342513	0.362056	0.344826	0.384013	0.33943	0.345739	0.296132	0.269573	0.264458	0.232809	0.312821
0.303129	0.281864	0.299041	0.358823	0.336139	0.364552	0.285269	0.312169	0.321046	0.327329	0.395376	0.312052	0.337871	0.385378	0.301938	0.377472	0.359159	0.341469	0.351049	0.36011	0.386019	0.32479	0.332227	0.364509	0.285445	0.34609	0.339559	0.291539	0.30421	0.281686	0.240147	0.279565	0.427188	0.333196	0.296603	0.38789	0.360937	0.294809	0.329064	0.342824	0.362013	0.344762	0.384029	0.339451	0.345848	0.296199	0.269203	0.264455	0.232772	0.312484
0.303053	0.281714	0.298855	0.358739	0.336274	0.364655	0.285001	0.311833	0.321265	0.327243	0.395527	0.311587	0.338029	0.385527	0.302079	0.377408	0.359065	0.341463	0.351105	0.359986	0.38606	0.324701	0.332243	0.364562	0.285404	0.346307	0.339702	0.291461	0.303996	0.281412	0.240612	0.279056	0.427455	0.333233	0.29657	0.38784	0.360899	0.295125	0.328955	0.343136	0.361962	0.344692	0.38404	0.33947	0.345953	0.296267	0.268827	0.264449	0.232736	0.312134
0.302974	0.281561	0.298666	0.358647	0.336404	0.364749	0.284727	0.311493	0.32148	0.327151	0.395682	0.311114	0.338186	0.38568	0.30222	0.37734	0.358963	0.341452	0.351159	0.359857	0.386095	0.324604	0.332251	0.364602	0.285362	0.346501	0.339839	0.291378	0.303776	0.281131	0.241083	0.278545	0.427721	0.333246	0.296533	0.387787	0.360857	0.295443	0.32884	0.343449	0.361904	0.344614	0.384048	0.339486	0.346054	0.296334	0.268445	0.264439	0.232699	0.311773
0.302892	0.281405	0.298475	0.358546	0.336528	0.364833	0.28445	0.311148	0.321689	0.327053	0.395842	0.310634	0.33834	0.385835	0.302362	0.377269	0.35885	0.341436	0.351211	0.359722	0.386123	0.324501	0.332248	0.36463	0.285319	0.346672	0.339968	0.291289	0.30355	0.280844	0.241556	0.278032	0.427984	0.333235	0.296491	0.38773	0.360812	0.295762	0.32872	0.343762	0.361839	0.34453	0.384051	0.339498	0.346151	0.296402	0.268059	0.264426	0.232664	0.311399
0.302808	0.281246	0.298281	0.358435	0.336647	0.364908	0.284167	0.3108	0.321893	0.326948	0.396005	0.310146	0.338491	0.385992	0.302505	0.377194	0.358728	0.341415	0.351261	0.359581	0.386145	0.32439	0.332236	0.364644	0.285275	0.346816	0.340091	0.291194	0.303319	0.28055	0.242033	0.277517	0.428245	0.3332	0.296446	0.387671	0.360763	0.296082	0.328595	0.344074	0.361766	0.344438	0.38405	0.339507	0.346243	0.296469	0.267668	0.26441	0.232628	0.311014
0.30272	0.281084	0.298085	0.358315	0.336759	0.364972	0.283881	0.310448	0.322092	0.326838	0.39617	0.30965	0.338639	0.386149	0.302648	0.377115	0.358595	0.341389	0.351308	0.359434	0.386159	0.324271	0.332213	0.364646	0.285229	0.346934	0.340205	0.291094	0.303082	0.280249	0.242511	0.276999	0.428501	0.333141	0.296397	0.387607	0.36071	0.296403	0.328464	0.344384	0.361684	0.344338	0.384044	0.339511	0.346331	0.296536	0.267271	0.26439	0.232594	0.310617
0.302629	0.280919	0.297887	0.358186	0.336864	0.365026	0.28359	0.310091	0.322285	0.326722	0.396338	0.309146	0.338783	0.386306	0.302791	0.377032	0.358451	0.341357	0.351352	0.35928	0.386166	0.324145	0.332179	0.364633	0.285182	0.347024	0.340312	0.290988	0.30284	0.27994	0.242989	0.27648	0.428752	0.333059	0.296343	0.387539	0.360652	0.296724	0.328327	0.34469	0.361595	0.344231	0.384033	0.33951	0.346415	0.296604	0.26687	0.264367	0.232559	0.310209
0.302535	0.280751	0.297686	0.358047	0.336962	0.365068	0.283294	0.309731	0.322472	0.3266	0.396506	0.308633	0.338922	0.386462	0.302935	0.376944	0.358296	0.34132	0.351393	0.359119	0.386165	0.324011	0.332134	0.364606	0.285135	0.347084	0.340411	0.290876	0.302592	0.279625	0.243468	0.275959	0.428997	0.332953	0.296285	0.387467	0.360589	0.297045	0.328185	0.344991	0.361496	0.344114	0.384017	0.339504	0.346495	0.296671	0.266464	0.264341	0.232526	0.30979
0.302439	0.280579	0.297484	0.357897	0.337052	0.365099	0.282995	0.309367	0.322653	0.326472	0.396676	0.308112	0.339056	0.386615	0.303079	0.376851	0.358129	0.341277	0.35143	0.358951	0.386156	0.323869	0.332078	0.364565	0.285086	0.347115	0.3405	0.290759	0.302339	0.279301	0.243945	0.275437	0.429235	0.332825	0.296223	0.387389	0.360521	0.297365	0.328037	0.345287	0.361389	0.343989	0.383996	0.339492	0.346569	0.296739	0.266053	0.264311	0.232492	0.30936
0.302338	0.280403	0.297279	0.357738	0.337133	0.365117	0.282691	0.308999	0.322827	0.326338	0.396845	0.307581	0.339184	0.386765	0.303224	0.376754	0.35795	0.341228	0.351464	0.358776	0.38614	0.323719	0.332011	0.364508	0.285036	0.347114	0.340581	0.290637	0.302079	0.27897	0.24442	0.274912	0.429464	0.332674	0.296157	0.387307	0.360447	0.297685	0.327883	0.345576	0.361273	0.343855	0.383969	0.339474	0.346639	0.296806	0.265638	0.264278	0.23246	0.308919
0.302235	0.280224	0.297072	0.357568	0.337206	0.365123	0.282383	0.308628	0.322996	0.326198	0.397012	0.307042	0.339306	0.38691	0.303369	0.376651	0.357759	0.341172	0.351494	0.358593	0.386115	0.323562	0.331932	0.364435	0.284985	0.347081	0.340652	0.290508	0.301814	0.278631	0.244892	0.274386	0.429684	0.3325	0.296087	0.387219	0.360367	0.298003	0.327723	0.345856	0.361148	0.343711	0.383937	0.339448	0.346703	0.296874	0.265218	0.264242	0.232428	0.308468
0.302129	0.280042	0.296863	0.357387	0.33727	0.365116	0.282071	0.308252	0.323158	0.326053	0.397177	0.306493	0.339422	0.38705	0.303514	0.376542	0.357555	0.341111	0.351519	0.358402	0.386082	0.323396	0.331841	0.364345	0.284934	0.347014	0.340713	0.290374	0.301543	0.278283	0.245359	0.273858	0.429893	0.332305	0.296013	0.387125	0.360281	0.29832	0.327558	0.346128	0.361013	0.343557	0.383899	0.339415	0.346763	0.296941	0.264794	0.264202	0.232396	0.308006
0.302019	0.279855	0.296652	0.357195	0.337323	0.365096	0.281754	0.307874	0.323314	0.325902	0.397339	0.305934	0.33953	0.387182	0.30366	0.376428	0.357338	0.341043	0.351541	0.358203	0.386041	0.323223	0.331739	0.364239	0.284881	0.346914	0.340764	0.290235	0.301266	0.277927	0.245821	0.273329	0.43009	0.332089	0.295935	0.387024	0.360188	0.298636	0.327386	0.34639	0.360868	0.343393	0.383855	0.339375	0.346817	0.297009	0.264365	0.264159	0.232365	0.307535
0.301906	0.279665	0.296438	0.356992	0.337367	0.365063	0.281434	0.307491	0.323463	0.325745	0.397497	0.305366	0.33963	0.387308	0.303806	0.376309	0.357108	0.34097	0.351557	0.357995	0.38599	0.323041	0.331625	0.364115	0.284827	0.346779	0.340805	0.290091	0.300984	0.277562	0.246277	0.272798	0.430275	0.331852	0.295853	0.386917	0.360088	0.298949	0.327208	0.34664	0.360714	0.343219	0.383805	0.339325	0.346866	0.297076	0.263933	0.264113	0.232334	0.307054
0.301789	0.279471	0.296223	0.356777	0.3374	0.365016	0.28111	0.307105	0.323605	0.325583	0.39765	0.304787	0.339723	0.387424	0.303952	0.376183	0.356865	0.34089	0.351569	0.357779	0.385931	0.322852	0.331499	0.363974	0.284772	0.346609	0.340834	0.289941	0.300695	0.277188	0.246726	0.272266	0.430446	0.331595	0.295767	0.386804	0.35998	0.299259	0.327024	0.346877	0.36055	0.343034	0.383749	0.339266	0.34691	0.297143	0.263496	0.264064	0.232304	0.306563
0.301669	0.279272	0.296006	0.356552	0.337421	0.364954	0.280782	0.306716	0.32374	0.325415	0.397796	0.304198	0.339806	0.38753	0.304099	0.376051	0.356608	0.340803	0.351576	0.357554	0.385863	0.322655	0.331361	0.363814	0.284717	0.346404	0.340853	0.289786	0.300401	0.276806	0.247167	0.271732	0.430601	0.331319	0.295676	0.386683	0.359865	0.299566	0.326834	0.347101	0.360375	0.342838	0.383686	0.339198	0.346948	0.297211	0.263056	0.264011	0.232275	0.306064
0.301546	0.27907	0.295786	0.356314	0.337431	0.364879	0.28045	0.306324	0.323869	0.325241	0.397935	0.303599	0.33988	0.387625	0.304245	0.375912	0.356338	0.340711	0.351577	0.357321	0.385785	0.32245	0.331212	0.363635	0.284661	0.346162	0.340859	0.289625	0.300101	0.276413	0.247598	0.271197	0.430741	0.331025	0.295582	0.386554	0.359742	0.299871	0.326638	0.34731	0.36019	0.342631	0.383617	0.339119	0.34698	0.297278	0.262612	0.263956	0.232246	0.305555
0.30142	0.278863	0.295565	0.356064	0.337429	0.364789	0.280114	0.305928	0.323991	0.325062	0.398066	0.302989	0.339945	0.387709	0.304392	0.375767	0.356054	0.340612	0.351573	0.357078	0.385699	0.322238	0.331051	0.363437	0.284603	0.345884	0.340854	0.28946	0.299795	0.276012	0.248019	0.27066	0.430864	0.330713	0.295484	0.386418	0.35961	0.300171	0.326435	0.347503	0.359995	0.342412	0.383541	0.33903	0.347007	0.297346	0.262164	0.263897	0.232217	0.305037
0.30129	0.278653	0.295342	0.355803	0.337414	0.364685	0.279775	0.305529	0.324107	0.324878	0.398187	0.302368	0.339999	0.387779	0.30454	0.375616	0.355756	0.340508	0.351563	0.356826	0.385603	0.322018	0.330879	0.36322	0.284545	0.345569	0.340836	0.289289	0.299484	0.275601	0.24843	0.270122	0.430969	0.330384	0.295382	0.386273	0.35947	0.300468	0.326226	0.347679	0.359789	0.342182	0.383459	0.33893	0.347027	0.297413	0.261712	0.263835	0.23219	0.304511
0.301157	0.278438	0.295117	0.355529	0.337387	0.364566	0.279431	0.305126	0.324215	0.324688	0.398297	0.301736	0.340043	0.387835	0.304687	0.375458	0.355445	0.340397	0.351547	0.356564	0.385497	0.32179	0.330696	0.362982	0.284486	0.345218	0.340806	0.289114	0.299166	0.27518	0.248828	0.269583	0.431055	0.330039	0.295277	0.38612	0.359321	0.30076	0.326011	0.347837	0.359573	0.34194	0.383369	0.338817	0.347042	0.297481	0.261257	0.26377	0.232162	0.303977
0.30102	0.278218	0.29489	0.355243	0.337346	0.364432	0.279085	0.304721	0.324316	0.324493	0.398396	0.301093	0.340076	0.387877	0.304835	0.375293	0.355119	0.340281	0.351525	0.356292	0.385382	0.321556	0.330502	0.362724	0.284427	0.34483	0.340763	0.288933	0.298843	0.27475	0.249214	0.269042	0.43112	0.329679	0.295167	0.385958	0.359162	0.301048	0.32579	0.347977	0.359346	0.341686	0.383272	0.338693	0.34705	0.297548	0.260799	0.263702	0.232136	0.303435
0.30088	0.277995	0.294662	0.354944	0.337292	0.364284	0.278735	0.304313	0.324411	0.324293	0.398482	0.300439	0.340097	0.387902	0.304982	0.375121	0.354781	0.340159	0.351497	0.356011	0.385257	0.321314	0.330297	0.362445	0.284366	0.344405	0.340707	0.288748	0.298514	0.274309	0.249586	0.268501	0.431165	0.329305	0.295054	0.385788	0.358994	0.301331	0.325562	0.348096	0.359108	0.341419	0.383169	0.338555	0.347052	0.297616	0.260337	0.263631	0.232109	0.302885
0.300737	0.277767	0.294431	0.354633	0.337223	0.36412	0.278381	0.303901	0.324499	0.324088	0.398554	0.299774	0.340106	0.387911	0.30513	0.374943	0.354428	0.340032	0.351462	0.35572	0.385123	0.321066	0.330081	0.362144	0.284305	0.343944	0.340638	0.288558	0.298179	0.273859	0.249943	0.267958	0.431188	0.328918	0.294937	0.385608	0.358816	0.301609	0.325328	0.348195	0.358859	0.341141	0.383058	0.338405	0.347048	0.297683	0.259873	0.263557	0.232084	0.302327
0.30059	0.277534	0.294199	0.354309	0.33714	0.363943	0.278024	0.303487	0.32458	0.323877	0.39861	0.299097	0.340103	0.387902	0.305278	0.374758	0.354062	0.339899	0.35142	0.355418	0.384979	0.32081	0.329856	0.361822	0.284243	0.343447	0.340555	0.288363	0.297839	0.273398	0.250285	0.267414	0.431188	0.328519	0.294817	0.385419	0.358629	0.301882	0.325087	0.348272	0.3586	0.340849	0.382939	0.33824	0.347038	0.29775	0.259405	0.26348	0.232059	0.301763
0.30044	0.277298	0.293966	0.353973	0.337043	0.36375	0.277664	0.30307	0.324655	0.323662	0.39865	0.298408	0.340088	0.387874	0.305426	0.374566	0.353683	0.339762	0.351372	0.355106	0.384825	0.320548	0.32962	0.361478	0.284181	0.342913	0.340458	0.288164	0.297493	0.272927	0.250611	0.266869	0.431164	0.328108	0.294693	0.38522	0.358431	0.302149	0.32484	0.348327	0.358329	0.340545	0.382814	0.338062	0.347021	0.297818	0.258934	0.263401	0.232034	0.301191
0.300287	0.277056	0.293731	0.353624	0.336931	0.363543	0.277301	0.30265	0.324723	0.323442	0.398673	0.297708	0.340059	0.387827	0.305575	0.374367	0.353291	0.339619	0.351316	0.354784	0.384661	0.32028	0.329375	0.361111	0.284117	0.342344	0.340347	0.28796	0.297142	0.272446	0.25092	0.266323	0.431116	0.327687	0.294565	0.385011	0.358223	0.302409	0.324586	0.348358	0.358048	0.340228	0.382681	0.337869	0.346998	0.297885	0.25846	0.263318	0.23201	0.300613
0.30013	0.276811	0.293494	0.353262	0.336803	0.363321	0.276934	0.302227	0.324784	0.323218	0.398678	0.296997	0.340017	0.38776	0.305723	0.374162	0.352885	0.339473	0.351253	0.354452	0.384488	0.320005	0.329121	0.360722	0.284054	0.34174	0.340222	0.287751	0.296785	0.271955	0.251212	0.265777	0.431043	0.327257	0.294434	0.384793	0.358005	0.302664	0.324326	0.348365	0.357756	0.339898	0.38254	0.337661	0.346968	0.297953	0.257984	0.263233	0.231986	0.300028
0.29997	0.27656	0.293255	0.352887	0.336661	0.363084	0.276565	0.301801	0.324839	0.322988	0.398662	0.296273	0.339962	0.387672	0.305871	0.373949	0.352467	0.339321	0.351183	0.354109	0.384304	0.319725	0.328858	0.36031	0.283989	0.341102	0.340083	0.287538	0.296423	0.271453	0.251486	0.265229	0.430943	0.326818	0.2943	0.384564	0.357775	0.302913	0.32406	0.348347	0.357452	0.339555	0.382392	0.337438	0.346932	0.29802	0.257505	0.263145	0.231963	0.299437
0.299807	0.276306	0.293015	0.352499	0.336502	0.362834	0.276192	0.301374	0.324888	0.322754	0.398627	0.295538	0.339892	0.387563	0.30602	0.37373	0.352037	0.339166	0.351106	0.353756	0.384111	0.319439	0.328587	0.359875	0.283924	0.340429	0.339929	0.287321	0.296055	0.27094	0.251741	0.26468	0.430818	0.326372	0.294162	0.384325	0.357535	0.303154	0.323787	0.348304	0.357138	0.339199	0.382237	0.337199	0.346889	0.298088	0.257023	0.263054	0.231941	0.298841
0.299641	0.276046	0.292774	0.352098	0.336328	0.362569	0.275817	0.300943	0.32493	0.322515	0.398569	0.294791	0.339809	0.387432	0.306169	0.373504	0.351594	0.339008	0.35102	0.353392	0.383909	0.319147	0.328308	0.359417	0.283858	0.339723	0.339761	0.2871	0.295682	0.270418	0.251976	0.26413	0.430665	0.32592	0.294021	0.384075	0.357284	0.303389	0.323507	0.348235	0.356813	0.33883	0.382073	0.336944	0.346839	0.298155	0.256539	0.262961	0.231919	0.298238
0.299471	0.275783	0.292531	0.351684	0.336137	0.362291	0.275438	0.30051	0.324966	0.322273	0.39849	0.294032	0.339711	0.387277	0.306317	0.373272	0.351139	0.338845	0.350928	0.353017	0.383696	0.31885	0.328021	0.358936	0.283792	0.338985	0.339578	0.286874	0.295303	0.269884	0.252192	0.26358	0.430484	0.325462	0.293877	0.383815	0.357022	0.303617	0.323221	0.348139	0.356477	0.338447	0.381902	0.336673	0.346783	0.298223	0.256053	0.262865	0.231897	0.29763
0.299298	0.275515	0.292287	0.351257	0.33593	0.361999	0.275057	0.300075	0.324996	0.322025	0.398386	0.293262	0.339599	0.3871	0.306466	0.373032	0.350672	0.33868	0.350827	0.352632	0.383474	0.318548	0.327727	0.35843	0.283725	0.338214	0.33938	0.286645	0.29492	0.269341	0.252387	0.263029	0.430275	0.325	0.293729	0.383544	0.356749	0.303838	0.322929	0.348016	0.35613	0.338052	0.381724	0.336385	0.34672	0.29829	0.255565	0.262767	0.231876	0.297017
0.299122	0.275242	0.292041	0.350817	0.335707	0.361693	0.274674	0.299637	0.32502	0.321774	0.398259	0.29248	0.339471	0.386898	0.306615	0.372787	0.350194	0.338512	0.350719	0.352236	0.383242	0.318241	0.327427	0.357901	0.283658	0.337413	0.339167	0.286411	0.294531	0.268786	0.252562	0.262477	0.430037	0.324534	0.293579	0.383262	0.356465	0.304051	0.322631	0.347866	0.355773	0.337643	0.381538	0.336081	0.346651	0.298357	0.255074	0.262666	0.231855	0.296399
0.298943	0.274965	0.291794	0.350365	0.335468	0.361375	0.274287	0.299197	0.325038	0.321518	0.398106	0.291686	0.33933	0.386673	0.306764	0.372535	0.349704	0.338341	0.350603	0.351829	0.383001	0.317929	0.32712	0.357349	0.28359	0.336582	0.33894	0.286174	0.294137	0.268222	0.252715	0.261924	0.42977	0.324066	0.293426	0.38297	0.35617	0.304257	0.322326	0.347687	0.355405	0.337222	0.381344	0.335759	0.346574	0.298425	0.254581	0.262563	0.231835	0.295776
0.298761	0.274684	0.291546	0.3499	0.335212	0.361043	0.273898	0.298755	0.325051	0.321259	0.397927	0.290881	0.339173	0.386423	0.306913	0.372276	0.349205	0.338169	0.350479	0.351412	0.38275	0.317614	0.326807	0.356772	0.283522	0.335722	0.338697	0.285933	0.293739	0.267647	0.252847	0.261371	0.429474	0.323596	0.293269	0.382666	0.355863	0.304456	0.322015	0.34748	0.355027	0.336787	0.381143	0.33542	0.346491	0.298492	0.254086	0.262457	0.231816	0.295148
0.298576	0.274399	0.291296	0.349422	0.33494	0.360699	0.273507	0.298311	0.325058	0.320996	0.397721	0.290064	0.339001	0.386148	0.307061	0.372012	0.348694	0.337994	0.350347	0.350984	0.38249	0.317294	0.326489	0.356172	0.283453	0.334834	0.33844	0.285689	0.293335	0.267062	0.252957	0.260817	0.429148	0.323125	0.29311	0.382352	0.355545	0.304647	0.321697	0.347244	0.354638	0.336339	0.380934	0.335064	0.346402	0.29856	0.25359	0.262349	0.231796	0.294517
0.298388	0.274109	0.291045	0.348931	0.334651	0.360343	0.273113	0.297865	0.32506	0.320728	0.397488	0.289236	0.338814	0.385848	0.30721	0.371741	0.348174	0.337818	0.350207	0.350545	0.382221	0.31697	0.326167	0.355548	0.283384	0.333919	0.338168	0.285441	0.292927	0.266467	0.253044	0.260262	0.428792	0.322654	0.292948	0.382027	0.355215	0.30483	0.321374	0.34698	0.354239	0.335878	0.380718	0.33469	0.346306	0.298627	0.253091	0.262239	0.231778	0.293881
0.298198	0.273815	0.290793	0.348428	0.334346	0.359975	0.272717	0.297417	0.325057	0.320457	0.397226	0.288396	0.338612	0.385522	0.307359	0.371465	0.347644	0.337641	0.350059	0.350097	0.381943	0.316643	0.325839	0.3549	0.283314	0.332978	0.337881	0.285189	0.292514	0.265861	0.25311	0.259707	0.428405	0.322184	0.292783	0.38169	0.354875	0.305005	0.321044	0.346686	0.353829	0.335405	0.380494	0.334298	0.346203	0.298695	0.252591	0.262127	0.231759	0.293242
0.298004	0.273516	0.29054	0.347913	0.334024	0.359596	0.272318	0.296966	0.325048	0.320183	0.396936	0.287545	0.338394	0.38517	0.307508	0.371183	0.347105	0.337463	0.349904	0.349637	0.381655	0.316313	0.325508	0.354229	0.283244	0.332012	0.337579	0.284934	0.292096	0.265246	0.253153	0.259151	0.427989	0.321715	0.292616	0.381343	0.354523	0.305172	0.320708	0.346363	0.35341	0.334918	0.380263	0.333889	0.346094	0.298762	0.25209	0.262013	0.231742	0.292598
0.297808	0.273214	0.290286	0.347385	0.333686	0.359206	0.271918	0.296514	0.325035	0.319905	0.396616	0.286683	0.338162	0.384793	0.307657	0.370895	0.346557	0.337284	0.34974	0.349168	0.381359	0.315979	0.325173	0.353534	0.283174	0.331022	0.337263	0.284676	0.291674	0.26462	0.253173	0.258595	0.427542	0.321249	0.292446	0.380986	0.35416	0.305332	0.320367	0.346012	0.352981	0.33442	0.380025	0.333462	0.345978	0.29883	0.251586	0.261896	0.231724	0.291952
0.297609	0.272907	0.290031	0.346845	0.333331	0.358805	0.271515	0.296061	0.325017	0.319624	0.396267	0.28581	0.337915	0.384391	0.307806	0.370601	0.346001	0.337105	0.349569	0.348688	0.381054	0.315643	0.324835	0.352816	0.283103	0.33001	0.336932	0.284415	0.291248	0.263985	0.253171	0.258038	0.427064	0.320786	0.292274	0.380617	0.353786	0.305483	0.32002	0.345631	0.352542	0.333908	0.379779	0.333017	0.345856	0.298897	0.251082	0.261778	0.231707	0.291302
0.297407	0.272597	0.289775	0.346294	0.332961	0.358393	0.27111	0.295605	0.324995	0.319339	0.395888	0.284926	0.337652	0.383962	0.307955	0.370303	0.345436	0.336926	0.349389	0.348199	0.380741	0.315303	0.324495	0.352075	0.283032	0.328976	0.336587	0.28415	0.290817	0.263341	0.253146	0.257481	0.426557	0.320326	0.292099	0.380238	0.353401	0.305627	0.319666	0.345221	0.352094	0.333385	0.379527	0.332555	0.345728	0.298964	0.250576	0.261658	0.23169	0.290649
0.297203	0.272283	0.289518	0.345731	0.332574	0.357972	0.270704	0.295148	0.324968	0.319052	0.395479	0.284032	0.337375	0.383508	0.308104	0.369999	0.344864	0.336748	0.349203	0.347699	0.380419	0.314962	0.324152	0.351311	0.282961	0.327922	0.336227	0.283883	0.290382	0.262686	0.253099	0.256923	0.42602	0.319871	0.291922	0.379848	0.353005	0.305763	0.319308	0.344782	0.351636	0.332849	0.379267	0.332075	0.345593	0.299032	0.250068	0.261536	0.231674	0.289993
0.296996	0.271964	0.28926	0.345156	0.332172	0.357541	0.270295	0.294689	0.324937	0.318761	0.395039	0.283127	0.337083	0.383029	0.308253	0.36969	0.344285	0.33657	0.349008	0.34719	0.38009	0.314619	0.323807	0.350525	0.282889	0.326848	0.335854	0.283613	0.289943	0.262023	0.25303	0.256365	0.425453	0.31942	0.291742	0.379448	0.352598	0.305891	0.318943	0.344314	0.35117	0.332302	0.379001	0.331577	0.345452	0.299099	0.24956	0.261412	0.231658	0.289335
0.296786	0.271643	0.289001	0.344571	0.331755	0.357102	0.269885	0.294229	0.324903	0.318467	0.394568	0.282213	0.336777	0.382525	0.308402	0.369376	0.343699	0.336394	0.348806	0.346672	0.379752	0.314273	0.323461	0.349717	0.282817	0.325757	0.335467	0.28334	0.289501	0.26135	0.252938	0.255806	0.424857	0.318975	0.291561	0.379038	0.352181	0.306012	0.318574	0.343819	0.350694	0.331743	0.378728	0.331063	0.345306	0.299167	0.24905	0.261286	0.231643	0.288674
0.296575	0.271317	0.288741	0.343974	0.331322	0.356653	0.269473	0.293767	0.324864	0.318171	0.394067	0.281288	0.336457	0.381995	0.308551	0.369058	0.343107	0.336218	0.348597	0.346144	0.379407	0.313926	0.323113	0.348886	0.282744	0.324649	0.335067	0.283065	0.289054	0.260669	0.252825	0.255248	0.424232	0.318536	0.291377	0.378617	0.351754	0.306124	0.318199	0.343295	0.35021	0.331173	0.378448	0.330531	0.345153	0.299234	0.24854	0.261159	0.231627	0.288011
0.296361	0.270988	0.28848	0.343367	0.330874	0.356197	0.269059	0.293304	0.324822	0.317872	0.393535	0.280353	0.336122	0.381441	0.3087	0.368735	0.342509	0.336044	0.34838	0.345607	0.379054	0.313577	0.322765	0.348035	0.282672	0.323525	0.334654	0.282787	0.288604	0.259979	0.25269	0.254688	0.423578	0.318104	0.291192	0.378187	0.351317	0.30623	0.317819	0.342743	0.349718	0.330592	0.378162	0.329982	0.344995	0.299302	0.248028	0.26103	0.231613	0.287346
0.296145	0.270655	0.288219	0.342749	0.330411	0.355733	0.268644	0.29284	0.324777	0.31757	0.392973	0.27941	0.335774	0.380862	0.308849	0.368408	0.341905	0.335871	0.348157	0.345061	0.378694	0.313227	0.322417	0.347162	0.282599	0.322387	0.334227	0.282507	0.28815	0.25928	0.252533	0.254129	0.422896	0.317678	0.291004	0.377747	0.350869	0.306328	0.317434	0.342165	0.349218	0.33	0.377869	0.329417	0.344831	0.299369	0.247515	0.2609	0.231598	0.286679
0.295927	0.270319	0.287957	0.342121	0.329934	0.355261	0.268227	0.292374	0.324728	0.317266	0.39238	0.278457	0.335413	0.38026	0.308997	0.368077	0.341296	0.335701	0.347926	0.344507	0.378326	0.312876	0.322068	0.346269	0.282526	0.321235	0.333788	0.282224	0.287693	0.258573	0.252356	0.253569	0.422186	0.317259	0.290815	0.377298	0.350412	0.306418	0.317044	0.34156	0.348709	0.329397	0.377571	0.328836	0.344662	0.299437	0.247002	0.260768	0.231584	0.28601
0.295706	0.26998	0.287694	0.341483	0.329443	0.354783	0.267809	0.291907	0.324677	0.316959	0.391757	0.277495	0.335038	0.379634	0.309146	0.367743	0.340682	0.335532	0.347689	0.343944	0.377952	0.312524	0.32172	0.345356	0.282452	0.320071	0.333337	0.28194	0.287233	0.257859	0.252158	0.253008	0.421449	0.316847	0.290624	0.376839	0.349946	0.306502	0.316649	0.340929	0.348194	0.328785	0.377267	0.328238	0.344487	0.299504	0.246487	0.260635	0.23157	0.285339
0.295484	0.269638	0.28743	0.340836	0.328938	0.354298	0.267389	0.291439	0.324622	0.316651	0.391105	0.276524	0.33465	0.378986	0.309295	0.367404	0.340064	0.335366	0.347445	0.343373	0.377572	0.312172	0.321372	0.344424	0.282378	0.318896	0.332874	0.281653	0.28677	0.257136	0.25194	0.252448	0.420687	0.316443	0.290431	0.376371	0.34947	0.306578	0.31625	0.340272	0.34767	0.328162	0.376956	0.327625	0.344307	0.299571	0.245972	0.2605	0.231556	0.284667
0.29526	0.269292	0.287166	0.340179	0.328421	0.353807	0.266969	0.29097	0.324566	0.31634	0.390423	0.275545	0.334251	0.378315	0.309444	0.367062	0.339442	0.335202	0.347194	0.342795	0.377185	0.311819	0.321025	0.343473	0.282305	0.31771	0.332399	0.281364	0.286303	0.256406	0.251702	0.251887	0.419898	0.316046	0.290236	0.375895	0.348985	0.306648	0.315846	0.339591	0.34714	0.32753	0.376641	0.326997	0.344123	0.299639	0.245456	0.260365	0.231543	0.283993
0.295034	0.268944	0.286901	0.339514	0.32789	0.353311	0.266547	0.2905	0.324506	0.316027	0.389713	0.274558	0.333839	0.377623	0.309593	0.366716	0.338816	0.335041	0.346938	0.342208	0.376792	0.311465	0.320679	0.342503	0.282231	0.316515	0.331914	0.281073	0.285834	0.255669	0.251445	0.251326	0.419085	0.315658	0.29004	0.37541	0.348492	0.306711	0.315438	0.338886	0.346603	0.326889	0.37632	0.326354	0.343933	0.299706	0.24494	0.260228	0.23153	0.283318
0.294806	0.268593	0.286636	0.33884	0.327347	0.352809	0.266123	0.290029	0.324445	0.315712	0.388974	0.273563	0.333415	0.376909	0.309741	0.366368	0.338187	0.334883	0.346675	0.341615	0.376393	0.311111	0.320334	0.341517	0.282156	0.315311	0.331417	0.280781	0.285362	0.254925	0.25117	0.250765	0.418247	0.315277	0.289843	0.374918	0.347991	0.306768	0.315027	0.338158	0.346059	0.326239	0.375994	0.325696	0.343739	0.299774	0.244423	0.260089	0.231517	0.282642
0.294576	0.268239	0.28637	0.338158	0.326792	0.352302	0.265699	0.289556	0.324381	0.315395	0.388209	0.272562	0.332981	0.376176	0.30989	0.366016	0.337554	0.334727	0.346407	0.341014	0.375988	0.310757	0.31999	0.340513	0.282082	0.3141	0.33091	0.280486	0.284887	0.254174	0.250878	0.250203	0.417387	0.314905	0.289644	0.374417	0.347481	0.306819	0.314611	0.337407	0.34551	0.325581	0.375663	0.325025	0.34354	0.299841	0.243906	0.25995	0.231505	0.281965
0.294345	0.267883	0.286103	0.337468	0.326226	0.351791	0.265274	0.289084	0.324315	0.315077	0.387416	0.271552	0.332536	0.375423	0.310039	0.365662	0.336919	0.334574	0.346134	0.340407	0.375579	0.310402	0.319648	0.339493	0.282007	0.312883	0.330394	0.280191	0.28441	0.253417	0.250568	0.249642	0.416504	0.31454	0.289444	0.373909	0.346964	0.306863	0.314191	0.336635	0.344954	0.324914	0.375327	0.32434	0.343337	0.299909	0.243388	0.25981	0.231492	0.281287
0.294113	0.267524	0.285836	0.336771	0.325649	0.351276	0.264847	0.28861	0.324248	0.314757	0.386598	0.270537	0.33208	0.374651	0.310187	0.365305	0.336282	0.334424	0.345855	0.339794	0.375164	0.310048	0.319307	0.338457	0.281933	0.311659	0.329868	0.279893	0.283931	0.252654	0.250242	0.24908	0.4156	0.314184	0.289243	0.373394	0.34644	0.306902	0.313768	0.335842	0.344393	0.32424	0.374987	0.323643	0.34313	0.299976	0.242869	0.259669	0.23148	0.280608
0.293879	0.267163	0.285569	0.336066	0.325062	0.350757	0.26442	0.288135	0.324179	0.314435	0.385755	0.269515	0.331615	0.373862	0.310336	0.364946	0.335642	0.334276	0.345571	0.339174	0.374744	0.309694	0.318969	0.337407	0.281858	0.310431	0.329333	0.279595	0.283449	0.251886	0.2499	0.248518	0.414675	0.313835	0.289041	0.372872	0.345909	0.306936	0.313342	0.33503	0.343827	0.323559	0.374642	0.322933	0.34292	0.300044	0.24235	0.259527	0.231468	0.279928
0.293644	0.2668	0.285301	0.335355	0.324465	0.350235	0.263992	0.28766	0.324109	0.314112	0.384888	0.268486	0.33114	0.373056	0.310485	0.364585	0.335001	0.334132	0.345282	0.338549	0.37432	0.309341	0.318632	0.336342	0.281783	0.309198	0.328789	0.279295	0.282965	0.251111	0.249543	0.247956	0.413732	0.313494	0.288837	0.372344	0.345371	0.306965	0.312912	0.334199	0.343255	0.32287	0.374294	0.322212	0.342705	0.300111	0.241831	0.259384	0.231456	0.279248
0.293407	0.266434	0.285033	0.334638	0.323859	0.349709	0.263563	0.287184	0.324037	0.313788	0.383997	0.267453	0.330657	0.372233	0.310633	0.364221	0.334358	0.333991	0.344989	0.337918	0.373892	0.308987	0.318297	0.335265	0.281708	0.307962	0.328238	0.278993	0.282479	0.250332	0.249172	0.247394	0.412769	0.31316	0.288633	0.37181	0.344827	0.306988	0.31248	0.33335	0.342679	0.322176	0.373941	0.321479	0.342487	0.300178	0.241311	0.25924	0.231445	0.278567
0.293169	0.266067	0.284764	0.333915	0.323243	0.349181	0.263134	0.286708	0.323964	0.313462	0.383085	0.266413	0.330166	0.371395	0.310782	0.363856	0.333713	0.333852	0.344691	0.337283	0.37346	0.308634	0.317964	0.334174	0.281633	0.306722	0.327679	0.278691	0.281992	0.249548	0.248788	0.246831	0.41179	0.312834	0.288428	0.371269	0.344277	0.307008	0.312044	0.332484	0.342098	0.321475	0.373586	0.320736	0.342266	0.300246	0.240792	0.259096	0.231433	0.277886
0.292931	0.265698	0.284496	0.333186	0.32262	0.34865	0.262703	0.286231	0.32389	0.313136	0.382152	0.265369	0.329666	0.370543	0.310931	0.363488	0.333067	0.333717	0.34439	0.336642	0.373024	0.308281	0.317634	0.333072	0.281557	0.30548	0.327112	0.278388	0.281503	0.248759	0.24839	0.246269	0.410794	0.312514	0.288222	0.370724	0.343722	0.307022	0.311606	0.331603	0.341514	0.320768	0.373226	0.319983	0.342042	0.300313	0.240272	0.258951	0.231422	0.277204
0.292691	0.265328	0.284226	0.332452	0.321989	0.348117	0.262273	0.285753	0.323815	0.312808	0.381199	0.26432	0.32916	0.369677	0.311079	0.36312	0.332421	0.333584	0.344084	0.335997	0.372585	0.307929	0.317305	0.331959	0.281482	0.304236	0.32654	0.278083	0.281012	0.247967	0.247982	0.245706	0.409782	0.312202	0.288015	0.370173	0.343161	0.307033	0.311166	0.330707	0.340925	0.320056	0.372864	0.31922	0.341815	0.300381	0.239751	0.258805	0.231411	0.276521
0.29245	0.264955	0.283957	0.331713	0.32135	0.347582	0.261841	0.285276	0.32374	0.312479	0.380228	0.263267	0.328646	0.368799	0.311228	0.362749	0.331773	0.333454	0.343776	0.335348	0.372142	0.307577	0.316979	0.330835	0.281407	0.302991	0.325961	0.277778	0.28052	0.24717	0.247562	0.245144	0.408757	0.311896	0.287807	0.369618	0.342596	0.30704	0.310723	0.329797	0.340333	0.319339	0.372499	0.318449	0.341585	0.300448	0.239231	0.258659	0.2314	0.275839
0.292209	0.264582	0.283687	0.33097	0.320705	0.347046	0.261409	0.284797	0.323664	0.31215	0.379239	0.26221	0.328127	0.367909	0.311376	0.362378	0.331125	0.333326	0.343464	0.334696	0.371697	0.307226	0.316654	0.329702	0.281331	0.301744	0.325376	0.277472	0.280026	0.24637	0.247131	0.244581	0.407718	0.311596	0.287599	0.369058	0.342026	0.307043	0.310278	0.328874	0.339738	0.318618	0.372131	0.31767	0.341353	0.300516	0.23871	0.258512	0.231389	0.275156
0.291966	0.264207	0.283417	0.330223	0.320054	0.346507	0.260977	0.284318	0.323587	0.31182	0.378234	0.261149	0.327602	0.367008	0.311525	0.362005	0.330476	0.333201	0.343149	0.334039	0.371249	0.306876	0.316331	0.32856	0.281256	0.300497	0.324786	0.277165	0.279532	0.245566	0.246692	0.244018	0.406667	0.311302	0.28739	0.368495	0.341452	0.307043	0.309832	0.327939	0.33914	0.317892	0.37176	0.316883	0.341118	0.300583	0.238189	0.258365	0.231379	0.274473
0.291723	0.263831	0.283147	0.329472	0.319397	0.345968	0.260544	0.283839	0.323509	0.311489	0.377214	0.260085	0.327071	0.366098	0.311673	0.361631	0.329827	0.333078	0.342831	0.33338	0.370799	0.306526	0.316011	0.32741	0.28118	0.299249	0.324191	0.276858	0.279036	0.24476	0.246244	0.243455	0.405606	0.311013	0.287181	0.367927	0.340875	0.307041	0.309383	0.326994	0.338539	0.317162	0.371388	0.31609	0.340882	0.300651	0.237668	0.258217	0.231368	0.27379
0.29148	0.263454	0.282877	0.328718	0.318736	0.345427	0.260111	0.28336	0.323432	0.311157	0.37618	0.259018	0.326536	0.365178	0.311822	0.361257	0.329178	0.332958	0.342511	0.332718	0.370346	0.306176	0.315692	0.326253	0.281104	0.298002	0.323592	0.27655	0.278539	0.243951	0.245788	0.242893	0.404534	0.31073	0.286971	0.367357	0.340294	0.307035	0.308933	0.326039	0.337936	0.316429	0.371013	0.31529	0.340643	0.300718	0.237147	0.258069	0.231358	0.273107
0.291236	0.263075	0.282606	0.32796	0.318069	0.344886	0.259678	0.28288	0.323354	0.310825	0.375134	0.257948	0.325996	0.364251	0.31197	0.360881	0.328528	0.332839	0.342189	0.332053	0.369891	0.305827	0.315374	0.325089	0.281029	0.296754	0.322989	0.276241	0.278042	0.243139	0.245324	0.24233	0.403452	0.310451	0.286761	0.366783	0.33971	0.307027	0.308482	0.325075	0.33733	0.315693	0.370637	0.314484	0.340403	0.300786	0.236626	0.257921	0.231347	0.272423
0.290991	0.262696	0.282336	0.327201	0.317399	0.344344	0.259244	0.2824	0.323276	0.310492	0.374076	0.256876	0.325453	0.363316	0.312119	0.360505	0.327879	0.332723	0.341865	0.331386	0.369435	0.305478	0.315059	0.323919	0.280953	0.295506	0.322382	0.275932	0.277544	0.242325	0.244855	0.241767	0.402363	0.310176	0.28655	0.366207	0.339123	0.307017	0.308029	0.324103	0.336723	0.314955	0.370259	0.313674	0.340162	0.300853	0.236105	0.257773	0.231337	0.27174
0.290746	0.262317	0.282065	0.326438	0.316725	0.343801	0.25881	0.28192	0.323197	0.310159	0.373008	0.255801	0.324906	0.362374	0.312267	0.360128	0.327229	0.332608	0.341539	0.330717	0.368977	0.30513	0.314745	0.322744	0.280877	0.294259	0.321773	0.275623	0.277044	0.241509	0.24438	0.241204	0.401267	0.309906	0.286339	0.365629	0.338534	0.307005	0.307576	0.323124	0.336114	0.314213	0.369879	0.312858	0.339919	0.30092	0.235584	0.257624	0.231326	0.271056
0.2905	0.261936	0.281794	0.325674	0.316047	0.343258	0.258376	0.28144	0.323119	0.309826	0.371931	0.254725	0.324356	0.361428	0.312416	0.359751	0.326579	0.332495	0.341212	0.330046	0.368518	0.304783	0.314432	0.321565	0.280801	0.293013	0.321161	0.275313	0.276545	0.240692	0.2439	0.240641	0.400164	0.309639	0.286128	0.365048	0.337943	0.306991	0.307121	0.322139	0.335503	0.31347	0.369499	0.312039	0.339675	0.300988	0.235062	0.257475	0.231316	0.270373
0.290254	0.261555	0.281523	0.324907	0.315367	0.342714	0.257942	0.28096	0.32304	0.309492	0.370846	0.253647	0.323804	0.360476	0.312564	0.359374	0.32593	0.332384	0.340883	0.329373	0.368058	0.304436	0.314121	0.320381	0.280725	0.291767	0.320546	0.275003	0.276045	0.239873	0.243415	0.240078	0.399056	0.309374	0.285917	0.364466	0.33735	0.306976	0.306665	0.321149	0.334891	0.312725	0.369117	0.311216	0.33943	0.301055	0.234541	0.257325	0.231306	0.269689
0.290008	0.261174	0.281252	0.32414	0.314685	0.34217	0.257507	0.280479	0.322961	0.309158	0.369754	0.252568	0.323249	0.35952	0.312713	0.358996	0.32528	0.332273	0.340553	0.3287	0.367597	0.304089	0.31381	0.319194	0.28065	0.290521	0.319929	0.274693	0.275544	0.239053	0.242927	0.239515	0.397943	0.309113	0.285705	0.363882	0.336755	0.30696	0.306209	0.320154	0.334278	0.311978	0.368734	0.31039	0.339184	0.301123	0.23402	0.257176	0.231296	0.269006
0.289762	0.260792	0.280981	0.323371	0.314001	0.341626	0.257072	0.279999	0.322883	0.308824	0.368656	0.251487	0.322692	0.35856	0.312861	0.358617	0.324631	0.332164	0.340222	0.328025	0.367134	0.303743	0.313501	0.318004	0.280574	0.289277	0.319311	0.274383	0.275043	0.238232	0.242435	0.238952	0.396826	0.308854	0.285493	0.363297	0.336159	0.306942	0.305752	0.319155	0.333664	0.31123	0.36835	0.309562	0.338937	0.30119	0.233498	0.257027	0.231286	0.268322
0.289515	0.260409	0.28071	0.3226	0.313315	0.341081	0.256638	0.279518	0.322804	0.30849	0.367553	0.250406	0.322134	0.357597	0.31301	0.358239	0.323982	0.332056	0.33989	0.327349	0.366672	0.303397	0.313193	0.316812	0.280498	0.288032	0.318691	0.274072	0.274542	0.237409	0.241941	0.238389	0.395705	0.308597	0.285281	0.36271	0.335562	0.306924	0.305295	0.318153	0.33305	0.310481	0.367966	0.308731	0.33869	0.301258	0.232977	0.256877	0.231276	0.267638
0.289268	0.260027	0.280439	0.321829	0.312627	0.340537	0.256203	0.279037	0.322726	0.308155	0.366446	0.249323	0.321575	0.356632	0.313158	0.35786	0.323333	0.331949	0.339558	0.326672	0.366208	0.303051	0.312885	0.315617	0.280422	0.286789	0.31807	0.273761	0.274041	0.236587	0.241445	0.237826	0.394582	0.308342	0.285069	0.362123	0.334964	0.306905	0.304837	0.317148	0.332434	0.309731	0.367581	0.307899	0.338442	0.301325	0.232456	0.256727	0.231265	0.266955
0.289021	0.259644	0.280168	0.321058	0.311938	0.339993	0.255768	0.278556	0.322647	0.307821	0.365334	0.24824	0.321015	0.355665	0.313307	0.357481	0.322684	0.331843	0.339225	0.325995	0.365744	0.302705	0.312578	0.314421	0.280346	0.285546	0.317448	0.273451	0.273539	0.235763	0.240947	0.237262	0.393456	0.308088	0.284857	0.361535	0.334366	0.306885	0.304379	0.316141	0.331818	0.30898	0.367196	0.307065	0.338194	0.301393	0.231934	0.256578	0.231255	0.266271
0.288774	0.259261	0.279897	0.320285	0.311249	0.339448	0.255333	0.278075	0.322569	0.307486	0.36422	0.247157	0.320453	0.354696	0.313455	0.357102	0.322035	0.331737	0.338892	0.325317	0.36528	0.30236	0.312272	0.313223	0.28027	0.284304	0.316825	0.27314	0.273037	0.234939	0.240448	0.236699	0.392329	0.307836	0.284645	0.360947	0.333766	0.306865	0.30392	0.315132	0.331202	0.308228	0.366811	0.30623	0.337946	0.30146	0.231413	0.256428	0.231245	0.265588
0.288527	0.258878	0.279626	0.319512	0.310558	0.338904	0.254898	0.277595	0.32249	0.307151	0.363103	0.246073	0.319891	0.353725	0.313604	0.356723	0.321386	0.331632	0.338558	0.324639	0.364816	0.302015	0.311966	0.312024	0.280194	0.283062	0.316202	0.272829	0.272535	0.234115	0.239947	0.236136	0.3912	0.307584	0.284433	0.360358	0.333166	0.306844	0.303462	0.314121	0.330586	0.307476	0.366425	0.305393	0.337697	0.301527	0.230892	0.256278	0.231235	0.264905
0.28828	0.258494	0.279354	0.318739	0.309867	0.338359	0.254463	0.277114	0.322412	0.306816	0.361985	0.244989	0.319329	0.352753	0.313752	0.356344	0.320737	0.331527	0.338224	0.323961	0.364351	0.30167	0.311661	0.310824	0.280118	0.28182	0.315578	0.272518	0.272033	0.23329	0.239445	0.235573	0.39007	0.307334	0.284221	0.359768	0.332566	0.306823	0.303003	0.313109	0.329969	0.306723	0.366039	0.304556	0.337448	0.301595	0.23037	0.256128	0.231225	0.264221
0.288033	0.258111	0.279083	0.317965	0.309176	0.337815	0.254028	0.276633	0.322334	0.306481	0.360864	0.243904	0.318766	0.351781	0.3139	0.355965	0.320089	0.331422	0.33789	0.323282	0.363886	0.301325	0.311356	0.309623	0.280042	0.280579	0.314953	0.272206	0.271531	0.232465	0.238942	0.23501	0.388938	0.307084	0.284008	0.359178	0.331965	0.306802	0.302544	0.312096	0.329351	0.305971	0.365652	0.303718	0.337198	0.301662	0.229849	0.255978	0.231215	0.263538
0.287786	0.257728	0.278812	0.317191	0.308483	0.33727	0.253593	0.276152	0.322255	0.306146	0.359741	0.242819	0.318202	0.350807	0.314049	0.355586	0.319441	0.331318	0.337555	0.322603	0.363421	0.300981	0.311051	0.308422	0.279966	0.279339	0.314328	0.271895	0.271029	0.23164	0.238438	0.234447	0.387806	0.306835	0.283796	0.358588	0.331364	0.30678	0.302085	0.311082	0.328734	0.305217	0.365266	0.302879	0.336949	0.30173	0.229328	0.255828	0.231205	0.262855
0.287538	0.257344	0.278541	0.316417	0.307791	0.336726	0.253158	0.275671	0.322177	0.305811	0.358618	0.241734	0.317638	0.349833	0.314197	0.355207	0.318792	0.331215	0.33722	0.321923	0.362955	0.300636	0.310747	0.30722	0.27989	0.278098	0.313703	0.271584	0.270527	0.230814	0.237934	0.233884	0.386673	0.306586	0.283583	0.357998	0.330762	0.306758	0.301626	0.310068	0.328117	0.304464	0.364879	0.30204	0.336699	0.301797	0.228806	0.255678	0.231195	0.262171
0.287291	0.25696	0.278269	0.315642	0.307098	0.336181	0.252723	0.27519	0.322099	0.305476	0.357493	0.240648	0.317074	0.348858	0.314346	0.354827	0.318144	0.331111	0.336885	0.321244	0.36249	0.300292	0.310443	0.306017	0.279815	0.276858	0.313078	0.271273	0.270024	0.229989	0.23743	0.233321	0.385539	0.306338	0.283371	0.357407	0.330161	0.306736	0.301166	0.309052	0.327499	0.30371	0.364492	0.3012	0.33645	0.301865	0.228285	0.255528	0.231185	0.261488
0.287043	0.256577	0.277998	0.314867	0.306405	0.335637	0.252288	0.274709	0.322021	0.305141	0.356367	0.239563	0.316509	0.347882	0.314494	0.354448	0.317496	0.331008	0.33655	0.320564	0.362024	0.299947	0.31014	0.304814	0.279739	0.275619	0.312452	0.270962	0.269522	0.229163	0.236924	0.232758	0.384405	0.306091	0.283159	0.356816	0.329559	0.306714	0.300707	0.308036	0.326881	0.302956	0.364105	0.30036	0.3362	0.301932	0.227764	0.255378	0.231175	0.260805
0.286796	0.256193	0.277727	0.314092	0.305711	0.335093	0.251852	0.274228	0.321943	0.304806	0.355239	0.238477	0.315944	0.346906	0.314643	0.354069	0.316848	0.330905	0.336215	0.319884	0.361558	0.299603	0.309836	0.303611	0.279663	0.274379	0.311826	0.27065	0.26902	0.228337	0.236419	0.232195	0.38327	0.305844	0.282946	0.356225	0.328957	0.306692	0.300247	0.307019	0.326263	0.302202	0.363718	0.299519	0.33595	0.302	0.227242	0.255228	0.231165	0.260121
0.286548	0.255809	0.277456	0.313317	0.305017	0.334548	0.251417	0.273747	0.321865	0.304471	0.354111	0.237391	0.315379	0.34593	0.314791	0.353689	0.3162	0.330803	0.33588	0.319204	0.361092	0.299259	0.309533	0.302407	0.279587	0.27314	0.311199	0.270339	0.268517	0.227511	0.235912	0.231632	0.382134	0.305597	0.282734	0.355634	0.328355	0.306669	0.299788	0.306002	0.325645	0.301448	0.363331	0.298678	0.3357	0.302067	0.226721	0.255078	0.231155	0.259438
0.286301	0.255425	0.277184	0.312542	0.304323	0.334004	0.250982	0.273265	0.321787	0.304136	0.352982	0.236305	0.314814	0.344952	0.31494	0.35331	0.315552	0.3307	0.335544	0.318524	0.360626	0.298915	0.30923	0.301202	0.279511	0.271901	0.310573	0.270028	0.268014	0.226684	0.235406	0.231069	0.380998	0.305351	0.282521	0.355042	0.327752	0.306647	0.299328	0.304984	0.325027	0.300694	0.362944	0.297837	0.335449	0.302134	0.2262	0.254928	0.231145	0.258755
0.286053	0.255041	0.276913	0.311767	0.303629	0.33346	0.250547	0.272784	0.321709	0.303801	0.351852	0.235219	0.314248	0.343975	0.315088	0.352931	0.314904	0.330598	0.335209	0.317844	0.36016	0.298571	0.308927	0.299997	0.279435	0.270662	0.309946	0.269717	0.267512	0.225858	0.234898	0.230505	0.379861	0.305105	0.282309	0.354451	0.32715	0.306624	0.298868	0.303966	0.324408	0.299939	0.362556	0.296995	0.335199	0.302202	0.225678	0.254778	0.231135	0.258072
0.285806	0.254657	0.276642	0.310991	0.302934	0.332916	0.250112	0.272303	0.321632	0.303466	0.350721	0.234132	0.313683	0.342997	0.315237	0.352551	0.314256	0.330496	0.334873	0.317164	0.359694	0.298227	0.308624	0.298792	0.279359	0.269424	0.309319	0.269405	0.267009	0.225031	0.234391	0.229942	0.378724	0.30486	0.282096	0.353859	0.326547	0.306601	0.298408	0.302947	0.32379	0.299184	0.362169	0.296153	0.334949	0.302269	0.225157	0.254628	0.231125	0.257388
0.285558	0.254273	0.27637	0.310215	0.30224	0.332371	0.249676	0.271822	0.321554	0.30313	0.349589	0.233046	0.313117	0.342019	0.315385	0.352172	0.313609	0.330394	0.334537	0.316483	0.359228	0.297884	0.308322	0.297587	0.279283	0.268185	0.308692	0.269094	0.266507	0.224205	0.233883	0.229379	0.377586	0.304615	0.281884	0.353267	0.325944	0.306578	0.297949	0.301928	0.323172	0.298429	0.361781	0.295311	0.334698	0.302337	0.224636	0.254478	0.231115	0.256705
0.285311	0.253889	0.276099	0.309439	0.301545	0.331827	0.249241	0.271341	0.321476	0.302795	0.348457	0.231959	0.312551	0.34104	0.315534	0.351793	0.312961	0.330292	0.334201	0.315803	0.358762	0.29754	0.308019	0.296381	0.279207	0.266947	0.308065	0.268783	0.266004	0.223378	0.233375	0.228816	0.376449	0.30437	0.281671	0.352675	0.325341	0.306555	0.297489	0.300908	0.322553	0.297674	0.361394	0.294468	0.334448	0.302404	0.224114	0.254328	0.231105	0.256022
0.285063	0.253505	0.275828	0.308664	0.30085	0.331283	0.248806	0.27086	0.321398	0.30246	0.347325	0.230873	0.311984	0.340061	0.315682	0.351413	0.312313	0.330191	0.333865	0.315122	0.358295	0.297196	0.307717	0.295175	0.279131	0.265709	0.307437	0.268471	0.265501	0.222551	0.232867	0.228253	0.37531	0.304125	0.281459	0.352083	0.324738	0.306532	0.297029	0.299889	0.321934	0.296919	0.361006	0.293625	0.334197	0.302472	0.223593	0.254178	0.231095	0.255339
0.284815	0.253121	0.275556	0.307888	0.300154	0.330739	0.248371	0.270379	0.321321	0.302125	0.346192	0.229786	0.311418	0.339082	0.315831	0.351034	0.311666	0.330089	0.333529	0.314441	0.357829	0.296852	0.307415	0.293969	0.279055	0.264471	0.30681	0.26816	0.264999	0.221724	0.232359	0.22769	0.374172	0.30388	0.281246	0.351491	0.324135	0.306509	0.296569	0.298869	0.321316	0.296164	0.360618	0.292782	0.333947	0.302539	0.223072	0.254027	0.231085	0.254656
0.284568	0.252736	0.275285	0.307112	0.299459	0.330195	0.247936	0.269898	0.321243	0.30179	0.345059	0.228699	0.310852	0.338103	0.315979	0.350654	0.311018	0.329988	0.333193	0.313761	0.357363	0.296509	0.307113	0.292763	0.278979	0.263233	0.306182	0.267848	0.264496	0.220898	0.23185	0.227127	0.373034	0.303636	0.281033	0.350899	0.323532	0.306486	0.296109	0.297849	0.320697	0.295409	0.36023	0.291939	0.333696	0.302607	0.222551	0.253877	0.231076	0.253973
0.28432	0.252352	0.275014	0.306335	0.298764	0.32965	0.2475	0.269417	0.321165	0.301454	0.343925	0.227612	0.310285	0.337123	0.316128	0.350275	0.31037	0.329886	0.332857	0.31308	0.356896	0.296165	0.306811	0.291557	0.278903	0.261995	0.305555	0.267537	0.263993	0.220071	0.231342	0.226564	0.371895	0.303391	0.280821	0.350307	0.322928	0.306463	0.295649	0.296829	0.320078	0.294654	0.359843	0.291096	0.333445	0.302674	0.222029	0.253727	0.231066	0.253289
[truncated: 350 more columns]

## Sheet: Sheet2
Distribution of clusters in 400 regions (Fig. 3b)
Distribution of clusters in each network (Fig. 3c)
Peak age of nodal ECS in each network (Fig. 3e)
Distribution of clusters in 400 regions						Distribution of clusters in each network								Peak age of nodal ECS
Cluster 1	Cluster 2	Cluster 3	Cluster 4	Cluster 5		VIS	SM	DAN	VAN	LIM	FPC	DMN		VIS	SM	DAN	VAN	LIM	FPC	DMN
111	53	65	67	104		70.4918	25.974	23.913	36.1702	0	15.3846	13.1868		12.0773	9.99666	6.66876	21.7689	6.0567	7.05003	4.89297
						1.6393	20.7792	50	17.0213	0	7.6923	1.0989		20.2442	58.6725	8.77431	35.7327	2.57761	6.61579	62.9554
						4.918	23.3766	8.6957	17.0213	7.6923	17.3077	23.0769		31.2001	10.3845	7.87037	67.0722	2.05039	5.31593	8.24706
						3.2787	19.4805	6.5217	6.383	42.3077	23.0769	23.0769		46.8018	17.1135	9.47584	40.041	1.26419	7.99419	70.9536
						19.6721	10.3896	10.8696	23.4043	50	36.5385	39.5604		8.18318	54.2918	8.50703	65.6713	3.92115	6.56319	57.851
														54.2918	22.409	7.93207	23.4031	3.22513	45.8181	8.50703
														34.7283	33.993	8.77431	25.8899	3.55987	6.35637	8.24706
														30.9777	22.5719	57.851	57.0407	10.8679	8.24706	3.98984
														65.2108	34.4815	7.93207	18.1463	8.11975	5.86374	2.45574
														11.1173	50.2327	38.643	33.7513	5.76924	16.1364	6.56319
														45.8181	27.8199	43.9109	3.52838	2.83438	10.0732	1.44358
														24.4394	27.4231	36.2455	7.68782	8.24706	10.6237	5.14322
														23.7438	31.8767	8.05675	20.2442	5.22897	7.74825	7.93207
														9.84527	42.0814	32.3357	9.77036	5.72248	72.9764	8.11975
														23.7438	25.3365	28.6302	8.91075	6.45906	7.68782	7.50903
														14.3375	5.76924	8.70679	23.7438	6.10579	66.135	7.56821
														24.4394	9.99666	8.05675	6.8299	7.74825	7.87037	4.81184
														24.2637	10.2277	7.8091	12.7275		6.51094	8.70679
														9.54871	8.50703	27.2268	11.1173		6.40754	7.93207
														56.6398	4.42264	8.91075	24.7945		7.33391	6.66876
														28.8362	9.0491	8.05675	62.9554		5.95955	3.85339
														52.7799	7.21918	61.6392	7.45025		6.0567	9.18938
														9.62208	38.643	62.5136	27.4231		5.18595	8.24706
														8.70679	8.91075	64.7534	37.8272		6.20498	7.50903
														11.2016	11.0336	8.05675	41.1948		7.39188	7.74825
														8.44136	10.6237	66.602	8.37614		9.77036	4.49833
														15.3248	4.93396	45.4947	22.2473		4.31104	5.31593
														9.62208	10.5434	49.8788	29.6751		7.50903	7.68782
														52.4084	6.99442	44.8546	20.2442		4.49833	7.21918
														42.0814	13.3104	9.40348	36.2455		7.68782	9.26025
														37.0281	10.3058	38.9187	35.227		7.56821	8.50703
														53.5306	8.70679	14.3375	64.7534		7.1624	12.9191
														8.50703	24.6164	23.2346	9.62208		8.57315	23.2346
														46.1437	7.87037	32.1054	22.7358		8.84229	9.18938
														31.4241	9.47584	8.50703	10.2277		9.84527	7.87037
														27.6208	8.57315	8.31137	7.50903		9.119	5.49349
														66.602	13.5102	26.077	14.4442		7.27635	7.39188
														23.2346	32.5675	66.602	12.0773			5.44864
														59.0875	7.93207		6.30556			9.119
														9.119	26.2653		46.8018			6.40754
														47.8063	39.7575					6.7221
														27.8199	32.801					5.05864
														26.6459	20.6905					5.31593
														79.952	43.9109					3.28411
														8.77431	24.7945					6.61579
														23.2346	30.9777					4.49833
														47.8063	46.4716					9.54871
														24.2637	11.8082					7.05003
														8.84229	9.69596					5.10078
														51.6731	9.62208					20.6905
														10.7859	7.05003					6.51094
															9.92071					6.56319
															8.77431					5.35986
															10.8679					7.8091
															11.0336					6.15521
															8.77431					7.99419
															6.30556					11.4579
															8.84229					7.39188
															7.62781					8.97968
															5.44864					7.99419
															6.7221					9.33162
															9.69596					8.05675
															9.77036
															11.1173
															5.01679
															4.27435
															10.3845

## Sheet: Sheet3
Nodal ECS correlation matrix (Fig. 3d)
1	0.999998	-0.486469	-0.421463	-0.61059	-0.885433	0.983618	-0.667478	-0.931608	-0.789786	-0.816897	-0.859387	0.775721	-0.861215	-0.832061	-0.496084	-0.57253	-0.830149	-0.878747	0.995054	-0.912736	-0.882114	-0.574275	-0.851184	-0.774747	-0.830599	-0.496697	-0.629644	1	0.25946	0.986282	0.739363	0.818955	-0.105064	-0.780487	-0.649913	-0.470927	0.998825	-0.813186	-0.677062	-0.940296	-0.615948	-0.465965	-0.754177	-0.415486	-0.840938	-0.55087	0.974716	-0.752903	-0.900597
0.999998	1	-0.487045	-0.421731	-0.610717	-0.886007	0.983292	-0.667857	-0.931834	-0.790009	-0.817279	-0.859545	0.774905	-0.86128	-0.832376	-0.496502	-0.57287	-0.830537	-0.87885	0.994871	-0.91299	-0.882395	-0.575276	-0.851292	-0.774903	-0.830515	-0.497142	-0.630669	0.999998	0.258491	0.986582	0.73871	0.819793	-0.105109	-0.780536	-0.649109	-0.470213	0.99874	-0.813507	-0.677405	-0.940489	-0.616452	-0.465713	-0.754329	-0.415984	-0.841155	-0.551021	0.974709	-0.752958	-0.900752
-0.486469	-0.487045	1	0.867657	0.753869	0.761871	-0.393271	0.848948	0.733331	0.673298	0.781375	0.802985	0.109378	0.755548	0.847259	0.78193	0.897131	0.849519	0.786057	-0.446458	0.746011	0.771237	0.804916	0.81622	0.857525	0.790524	0.949103	0.799795	-0.486469	0.684829	-0.517661	0.125856	-0.311863	0.781024	0.744444	0.509156	0.536199	-0.458864	0.830064	0.839896	0.670184	0.862663	0.572313	0.80699	0.825737	0.82758	0.858076	-0.314728	0.823804	0.752229
-0.421463	-0.421731	0.867657	1	0.939651	0.638739	-0.363173	0.646684	0.658636	0.817834	0.842114	0.669937	0.0786681	0.71172	0.737899	0.965983	0.724433	0.754879	0.652088	-0.402679	0.740507	0.791465	0.502182	0.753545	0.854046	0.828916	0.821032	0.518811	-0.421463	0.579063	-0.421077	-0.0560096	-0.103395	0.522131	0.680163	0.738884	0.812772	-0.399549	0.721137	0.605008	0.620627	0.93741	0.881138	0.678676	0.98196	0.732283	0.655732	-0.215367	0.726316	0.756387
-0.61059	-0.610717	0.753869	0.939651	1	0.744167	-0.572805	0.652602	0.780397	0.953286	0.936252	0.733247	-0.202625	0.822646	0.788542	0.970883	0.670287	0.803923	0.717637	-0.601414	0.847869	0.887777	0.454014	0.824275	0.902586	0.904018	0.752839	0.496636	-0.61059	0.322241	-0.597002	-0.343201	-0.262818	0.334141	0.789089	0.855604	0.885991	-0.594926	0.785921	0.611792	0.775093	0.961148	0.948369	0.709716	0.943494	0.794279	0.60986	-0.42997	0.772098	0.864885
-0.885433	-0.886007	0.761871	0.638739	0.744167	1	-0.807504	0.874323	0.97326	0.855874	0.916836	0.92971	-0.438513	0.932625	0.947107	0.687501	0.785986	0.949062	0.921625	-0.848538	0.943517	0.935153	0.815239	0.92786	0.896344	0.87014	0.781667	0.862409	-0.885433	0.17134	-0.918827	-0.401482	-0.77854	0.380044	0.906291	0.569694	0.477758	-0.865734	0.94942	0.873491	0.964956	0.833669	0.530786	0.865666	0.645871	0.937374	0.752149	-0.798895	0.875152	0.935555
0.983618	0.983292	-0.393271	-0.363173	-0.572805	-0.807504	1	-0.598477	-0.884001	-0.748684	-0.754835	-0.811849	0.858541	-0.82672	-0.769408	-0.430915	-0.501932	-0.760705	-0.836397	0.996485	-0.861607	-0.828484	-0.449063	-0.808416	-0.726599	-0.807239	-0.417158	-0.503826	0.983618	0.378136	0.941908	0.808754	0.734968	-0.0670357	-0.75271	-0.704	-0.516079	0.991015	-0.752015	-0.612147	-0.899445	-0.539319	-0.470257	-0.704824	-0.339324	-0.788001	-0.499401	0.965955	-0.713698	-0.858002
-0.667478	-0.667857	0.848948	0.646684	0.652602	0.874323	-0.598477	1	0.868123	0.660693	0.764362	0.929843	-0.182854	0.903698	0.933528	0.582717	0.951515	0.921724	0.911492	-0.636979	0.798259	0.78073	0.893081	0.911814	0.88767	0.80598	0.942065	0.899709	-0.667478	0.431306	-0.683701	-0.0478809	-0.503201	0.671108	0.868482	0.490629	0.460491	-0.649027	0.949138	0.993745	0.83763	0.782915	0.421741	0.95502	0.59892	0.925522	0.95612	-0.541916	0.957198	0.820532
-0.931608	-0.931834	0.733331	0.658636	0.780397	0.97326	-0.884001	0.868123	1	0.879932	0.931412	0.96981	-0.536259	0.975993	0.969564	0.689971	0.804417	0.969062	0.968825	-0.912582	0.979587	0.963317	0.753251	0.975147	0.93927	0.938263	0.770484	0.796027	-0.931608	0.0809829	-0.932895	-0.50183	-0.718591	0.353114	0.90712	0.699152	0.592789	-0.919702	0.964562	0.862556	0.992359	0.828891	0.598761	0.914483	0.645252	0.971985	0.775862	-0.837847	0.921356	0.981799
-0.789786	-0.790009	0.673298	0.817834	0.953286	0.855874	-0.748684	0.660693	0.879932	1	0.97925	0.789213	-0.424296	0.876326	0.831438	0.902215	0.623186	0.84687	0.780861	-0.776194	0.928779	0.953042	0.496691	0.861362	0.899471	0.919414	0.673862	0.558462	-0.789786	0.115423	-0.786917	-0.544987	-0.512222	0.189662	0.838928	0.826576	0.79202	-0.775684	0.829503	0.631223	0.890097	0.923698	0.870954	0.724138	0.841908	0.836803	0.562085	-0.656494	0.775295	0.931556
-0.816897	-0.817279	0.781375	0.842114	0.936252	0.916836	-0.754835	0.764362	0.931412	0.97925	1	0.873483	-0.364151	0.919146	0.912525	0.896751	0.74062	0.928015	0.866275	-0.792264	0.971129	0.987096	0.649324	0.924888	0.950373	0.950093	0.771929	0.699316	-0.816897	0.222681	-0.82838	-0.45274	-0.57794	0.303472	0.857445	0.771928	0.728426	-0.798123	0.901423	0.7377	0.924269	0.950064	0.804061	0.818386	0.857771	0.910716	0.674664	-0.680445	0.848793	0.969668
-0.859387	-0.859545	0.802985	0.669937	0.733247	0.92971	-0.811849	0.929843	0.96981	0.789213	0.873483	1	-0.425239	0.967824	0.988216	0.642882	0.909165	0.98224	0.993893	-0.841423	0.937896	0.91426	0.82342	0.987598	0.949819	0.929054	0.851515	0.841064	-0.859387	0.204657	-0.854829	-0.346012	-0.626173	0.507906	0.88021	0.661249	0.569265	-0.84747	0.980419	0.927782	0.943787	0.806539	0.533381	0.976185	0.629257	0.992906	0.890566	-0.751122	0.967378	0.949637
0.775721	0.774905	0.109378	0.0786681	-0.202625	-0.438513	0.858541	-0.182854	-0.536259	-0.424296	-0.364151	-0.425239	1	-0.472888	-0.351346	-0.0267001	-0.0447689	-0.331614	-0.460159	0.819535	-0.493858	-0.450946	-0.0025741	-0.41546	-0.306507	-0.438833	0.06038	-0.0629297	0.775721	0.788167	0.7001	0.925998	0.562456	0.270417	-0.446436	-0.51401	-0.300595	0.80217	-0.348166	-0.213783	-0.586113	-0.0969562	-0.208401	-0.299722	0.101807	-0.38518	-0.0851583	0.845108	-0.318916	-0.492716
-0.861215	-0.86128	0.755548	0.71172	0.822646	0.932625	-0.82672	0.903698	0.975993	0.876326	0.919146	0.967824	-0.472888	1	0.96256	0.713873	0.849089	0.959693	0.963211	-0.850463	0.94805	0.935525	0.72839	0.986289	0.96797	0.954438	0.832763	0.76075	-0.861215	0.155352	-0.846337	-0.423889	-0.577976	0.429812	0.93071	0.754494	0.685275	-0.851321	0.971565	0.890422	0.974409	0.862537	0.655926	0.941815	0.681267	0.97297	0.83912	-0.739413	0.971836	0.968116
-0.832061	-0.832376	0.847259	0.737899	0.788542	0.947107	-0.769408	0.933528	0.969564	0.831438	0.912525	0.988216	-0.351346	0.96256	1	0.723116	0.914981	0.99652	0.975691	-0.806396	0.951084	0.937963	0.835516	0.987323	0.967535	0.935644	0.88287	0.86047	-0.832061	0.282601	-0.84027	-0.308378	-0.616811	0.511294	0.89085	0.660894	0.590075	-0.815313	0.990532	0.924334	0.93861	0.864828	0.590185	0.968115	0.711641	0.995747	0.88068	-0.709564	0.957653	0.958801
-0.496084	-0.496502	0.78193	0.965983	0.970883	0.687501	-0.430915	0.582717	0.689971	0.902215	0.896751	0.642882	-0.0267001	0.713873	0.723116	1	0.626873	0.747072	0.622398	-0.472011	0.782202	0.835969	0.455413	0.73667	0.836517	0.82369	0.731702	0.495875	-0.496084	0.453102	-0.50929	-0.210948	-0.227553	0.335668	0.692732	0.742813	0.80009	-0.472683	0.711266	0.538001	0.670667	0.953768	0.91965	0.622381	0.986198	0.716366	0.539639	-0.311011	0.671349	0.786783
-0.57253	-0.57287	0.897131	0.724433	0.670287	0.785986	-0.501932	0.951515	0.804417	0.623186	0.74062	0.909165	-0.0447689	0.849089	0.914981	0.626873	1	0.90864	0.880613	-0.543192	0.76806	0.754489	0.878501	0.891468	0.891666	0.809571	0.960844	0.862301	-0.57253	0.546888	-0.584373	0.0523938	-0.373362	0.720501	0.77782	0.503753	0.498573	-0.552618	0.920358	0.942676	0.754027	0.795942	0.458345	0.954797	0.668659	0.914921	0.981192	-0.423884	0.933431	0.793487
-0.830149	-0.830537	0.849519	0.754879	0.803923	0.949062	-0.760705	0.921724	0.969062	0.84687	0.928015	0.98224	-0.331614	0.959693	0.99652	0.747072	0.90864	1	0.971241	-0.800855	0.960856	0.949302	0.841356	0.985796	0.971264	0.938033	0.878855	0.867075	-0.830149	0.298076	-0.844568	-0.309149	-0.628454	0.477987	0.871995	0.654963	0.587888	-0.81148	0.985168	0.907056	0.939759	0.882163	0.604061	0.962865	0.737056	0.992511	0.862551	-0.705879	0.950888	0.965666
-0.878747	-0.87885	0.786057	0.652088	0.717637	0.921625	-0.836397	0.911492	0.968825	0.780861	0.866275	0.993893	-0.460159	0.963211	0.975691	0.622398	0.880613	0.971241	1	-0.863566	0.940313	0.914929	0.804039	0.98316	0.938239	0.929077	0.823406	0.822861	-0.878747	0.164279	-0.869734	-0.379668	-0.638856	0.486208	0.86034	0.668955	0.564164	-0.868575	0.960161	0.908369	0.944365	0.782687	0.521622	0.962813	0.607094	0.979198	0.865004	-0.777174	0.959739	0.949256
0.995054	0.994871	-0.446458	-0.402679	-0.601414	-0.848538	0.996485	-0.636979	-0.912582	-0.776194	-0.792264	-0.841423	0.819535	-0.850463	-0.806396	-0.472011	-0.543192	-0.800855	-0.863566	1	-0.893135	-0.861748	-0.510307	-0.836944	-0.758907	-0.828435	-0.463312	-0.56519	0.995054	0.317041	0.96532	0.777444	0.770783	-0.092376	-0.772436	-0.690448	-0.507566	0.998445	-0.787733	-0.648271	-0.92414	-0.584686	-0.479915	-0.735668	-0.385981	-0.820657	-0.531311	0.971028	-0.740458	-0.886071
-0.912736	-0.91299	0.746011	0.740507	0.847869	0.943517	-0.861607	0.798259	0.979587	0.928779	0.971129	0.937896	-0.493858	0.94805	0.951084	0.782202	0.76806	0.960856	0.940313	-0.893135	1	0.994539	0.698572	0.962361	0.948486	0.961847	0.744575	0.744303	-0.912736	0.104603	-0.915026	-0.529713	-0.679285	0.290331	0.853205	0.751617	0.656159	-0.898955	0.930522	0.781637	0.967425	0.87109	0.694356	0.877272	0.738878	0.952133	0.711785	-0.805463	0.88185	0.99592
-0.882114	-0.882395	0.771237	0.791465	0.887777	0.935153	-0.828484	0.78073	0.963317	0.953042	0.987096	0.91426	-0.450946	0.935525	0.937963	0.835969	0.754489	0.949302	0.914929	-0.861748	0.994539	1	0.671937	0.950245	0.952163	0.966634	0.75446	0.720238	-0.882114	0.14692	-0.885802	-0.507597	-0.638252	0.308196	0.860205	0.772993	0.694357	-0.866845	0.918083	0.762314	0.950301	0.903983	0.748226	0.850514	0.791475	0.937275	0.694651	-0.762528	0.86641	0.99021
-0.574275	-0.575276	0.804916	0.502182	0.454014	0.815239	-0.449063	0.893081	0.753251	0.496691	0.649324	0.82342	-0.0025741	0.72839	0.835516	0.455413	0.878501	0.841356	0.804039	-0.510307	0.698572	0.671937	1	0.767872	0.730255	0.619944	0.834653	0.993048	-0.574275	0.521904	-0.651467	0.106659	-0.647738	0.571	0.645961	0.161488	0.118335	-0.54324	0.833863	0.890751	0.708283	0.660248	0.159013	0.839359	0.49936	0.811201	0.840218	-0.494286	0.789604	0.689643
-0.851184	-0.851292	0.81622	0.753545	0.824275	0.92786	-0.808416	0.911814	0.975147	0.861362	0.924888	0.987598	-0.41546	0.986289	0.987323	0.73667	0.891468	0.985796	0.98316	-0.836944	0.962361	0.950245	0.767872	1	0.98362	0.970032	0.862187	0.793293	-0.851184	0.219419	-0.840017	-0.377927	-0.570271	0.480256	0.900558	0.747074	0.675122	-0.839203	0.980002	0.898779	0.954714	0.871017	0.652345	0.965439	0.71731	0.992952	0.865719	-0.722779	0.974311	0.977206
-0.774747	-0.774903	0.857525	0.854046	0.902586	0.896344	-0.726599	0.88767	0.93927	0.899471	0.950373	0.949819	-0.306507	0.96797	0.967535	0.836517	0.891666	0.971264	0.938239	-0.758907	0.948486	0.952163	0.730255	0.98362	1	0.979349	0.893972	0.75498	-0.774747	0.322456	-0.765687	-0.313985	-0.468418	0.500269	0.892983	0.784844	0.753322	-0.759587	0.96344	0.864903	0.917661	0.938462	0.753405	0.93873	0.823894	0.973002	0.854227	-0.618062	0.960268	0.966952
-0.830599	-0.830515	0.790524	0.828916	0.904018	0.87014	-0.807239	0.80598	0.938263	0.919414	0.950093	0.929054	-0.438833	0.954438	0.935644	0.82369	0.809571	0.938033	0.929077	-0.828435	0.961847	0.966634	0.619944	0.970032	0.979349	1	0.80148	0.651643	-0.830599	0.171129	-0.800499	-0.460619	-0.470788	0.422442	0.878109	0.867566	0.806875	-0.82229	0.921414	0.788994	0.921468	0.89694	0.794417	0.890379	0.789862	0.947924	0.775416	-0.686847	0.919866	0.977722
-0.496697	-0.497142	0.949103	0.821032	0.752839	0.781667	-0.417158	0.942065	0.770484	0.673862	0.771929	0.851515	0.06038	0.832763	0.88287	0.731702	0.960844	0.878855	0.823406	-0.463312	0.744575	0.75446	0.834653	0.862187	0.893972	0.80148	1	0.829278	-0.496697	0.654671	-0.5158	0.123729	-0.289282	0.768933	0.810256	0.528471	0.567782	-0.472566	0.893083	0.92426	0.725082	0.868246	0.558842	0.894723	0.774457	0.872793	0.945631	-0.321089	0.912807	0.770688
-0.629644	-0.630669	0.799795	0.518811	0.496636	0.862409	-0.503826	0.899709	0.796027	0.558462	0.699316	0.841064	-0.0629297	0.76075	0.86047	0.495875	0.862301	0.867075	0.822861	-0.56519	0.744303	0.720238	0.993048	0.793293	0.75498	0.651643	0.829278	1	-0.629644	0.47513	-0.708299	0.0301937	-0.701729	0.522292	0.688132	0.200239	0.148514	-0.598453	0.858879	0.894853	0.756225	0.692985	0.205959	0.845855	0.525091	0.83348	0.819538	-0.551818	0.799349	0.731841
1	0.999998	-0.486469	-0.421463	-0.61059	-0.885433	0.983618	-0.667478	-0.931608	-0.789786	-0.816897	-0.859387	0.775721	-0.861215	-0.832061	-0.496084	-0.57253	-0.830149	-0.878747	0.995054	-0.912736	-0.882114	-0.574275	-0.851184	-0.774747	-0.830599	-0.496697	-0.629644	1	0.25946	0.986282	0.739363	0.818955	-0.105064	-0.780487	-0.649913	-0.470927	0.998825	-0.813186	-0.677062	-0.940296	-0.615948	-0.465965	-0.754177	-0.415486	-0.840938	-0.55087	0.974716	-0.752903	-0.900597
0.25946	0.258491	0.684829	0.579063	0.322241	0.17134	0.378136	0.431306	0.0809829	0.115423	0.222681	0.204657	0.788167	0.155352	0.282601	0.453102	0.546888	0.298076	0.164279	0.317041	0.104603	0.14692	0.521904	0.219419	0.322456	0.171129	0.654671	0.47513	0.25946	1	0.183683	0.760301	0.207305	0.670845	0.164657	-0.0674142	0.112122	0.296034	0.287653	0.399506	0.0150504	0.476869	0.194068	0.311403	0.572991	0.248794	0.500799	0.417345	0.311667	0.11542
0.986282	0.986582	-0.517661	-0.421077	-0.597002	-0.918827	0.941908	-0.683701	-0.932895	-0.786917	-0.82838	-0.854829	0.7001	-0.846337	-0.84027	-0.50929	-0.584373	-0.844568	-0.869734	0.96532	-0.915026	-0.885802	-0.651467	-0.840017	-0.765687	-0.800499	-0.5158	-0.708299	0.986282	0.183683	1	0.675542	0.889688	-0.0978314	-0.765074	-0.556912	-0.384534	0.978041	-0.821833	-0.691186	-0.93893	-0.636652	-0.419986	-0.749029	-0.435979	-0.840144	-0.547049	0.965523	-0.737445	-0.893327
0.739363	0.73871	0.125856	-0.0560096	-0.343201	-0.401482	0.808754	-0.0478809	-0.50183	-0.544987	-0.45274	-0.346012	0.925998	-0.423889	-0.308378	-0.210948	0.0523938	-0.309149	-0.379668	0.777444	-0.529713	-0.507597	0.106659	-0.377927	-0.313985	-0.460619	0.123729	0.0301937	0.739363	0.760301	0.675542	1	0.519176	0.456808	-0.361944	-0.591355	-0.408119	0.760275	-0.287394	-0.0527274	-0.554504	-0.191082	-0.396751	-0.212549	-0.0781517	-0.337459	0.0678932	0.787371	-0.230302	-0.516428
0.818955	0.819793	-0.311863	-0.103395	-0.262818	-0.77854	0.734968	-0.503201	-0.718591	-0.512222	-0.57794	-0.626173	0.562456	-0.577976	-0.616811	-0.227553	-0.373362	-0.628454	-0.638856	0.770783	-0.679285	-0.638252	-0.647738	-0.570271	-0.468418	-0.470788	-0.289282	-0.701729	0.818955	0.207305	0.889688	0.519176	1	0.0739658	-0.509096	-0.124564	0.0594354	0.803057	-0.601828	-0.521289	-0.728238	-0.374611	-0.0399644	-0.513699	-0.164059	-0.598854	-0.324687	0.873751	-0.464458	-0.631184
-0.105064	-0.105109	0.781024	0.522131	0.334141	0.380044	-0.0670357	0.671108	0.353114	0.189662	0.303472	0.507906	0.270417	0.429812	0.511294	0.335668	0.720501	0.477987	0.486208	-0.092376	0.290331	0.308196	0.571	0.480256	0.500269	0.422442	0.768933	0.522292	-0.105064	0.670845	-0.0978314	0.456808	0.0739658	1	0.533082	0.239871	0.298536	-0.0926014	0.520172	0.702704	0.281972	0.447888	0.198658	0.545275	0.410384	0.501954	0.778622	0.0318783	0.584533	0.323002
-0.780487	-0.780536	0.744444	0.680163	0.789089	0.906291	-0.75271	0.868482	0.90712	0.838928	0.857445	0.88021	-0.446436	0.93071	0.89085	0.692732	0.77782	0.871995	0.86034	-0.772436	0.853205	0.860205	0.645961	0.900558	0.892983	0.878109	0.810256	0.688132	-0.780487	0.164657	-0.765074	-0.361944	-0.509096	0.533082	1	0.717502	0.669387	-0.771638	0.922874	0.878443	0.906281	0.827974	0.646747	0.833491	0.640853	0.898631	0.796417	-0.659812	0.892182	0.876535
-0.649913	-0.649109	0.509156	0.738884	0.855604	0.569694	-0.704	0.490629	0.699152	0.826576	0.771928	0.661249	-0.51401	0.754494	0.660894	0.742813	0.503753	0.654963	0.668955	-0.690448	0.751617	0.772993	0.161488	0.747074	0.784844	0.867566	0.528471	0.200239	-0.649913	-0.0674142	-0.556912	-0.591355	-0.124564	0.239871	0.717502	1	0.965735	-0.659771	0.6485	0.469698	0.703941	0.717118	0.900464	0.618628	0.683617	0.692229	0.496333	-0.508158	0.691376	0.785516
-0.470927	-0.470213	0.536199	0.812772	0.885991	0.477758	-0.516079	0.460491	0.592789	0.79202	0.728426	0.569265	-0.300595	0.685275	0.590075	0.80009	0.498573	0.587888	0.564164	-0.507566	0.656159	0.694357	0.118335	0.675122	0.753322	0.806875	0.567782	0.148514	-0.470927	0.112122	-0.384534	-0.408119	0.0594354	0.298536	0.669387	0.965735	1	-0.4762	0.590183	0.426784	0.596392	0.751292	0.950488	0.56094	0.76236	0.619409	0.488121	-0.295521	0.649367	0.699639
0.998825	0.99874	-0.458864	-0.399549	-0.594926	-0.865734	0.991015	-0.649027	-0.919702	-0.775684	-0.798123	-0.84747	0.80217	-0.851321	-0.815313	-0.472683	-0.552618	-0.81148	-0.868575	0.998445	-0.898955	-0.866845	-0.54324	-0.839203	-0.759587	-0.82229	-0.472566	-0.598453	0.998825	0.296034	0.978041	0.760275	0.803057	-0.0926014	-0.771638	-0.659771	-0.4762	1	-0.79655	-0.660244	-0.930172	-0.591027	-0.460008	-0.741028	-0.388885	-0.826657	-0.536268	0.97744	-0.741421	-0.888619
-0.813186	-0.813507	0.830064	0.721137	0.785921	0.94942	-0.752015	0.949138	0.964562	0.829503	0.901423	0.980419	-0.348166	0.971565	0.990532	0.711266	0.920358	0.985168	0.960161	-0.787733	0.930522	0.918083	0.833863	0.980002	0.96344	0.921414	0.893083	0.858879	-0.813186	0.287653	-0.821833	-0.287394	-0.601828	0.520172	0.922874	0.6485	0.590183	-0.79655	1	0.942287	0.942548	0.870453	0.585296	0.966899	0.69536	0.991619	0.897519	-0.68912	0.966306	0.944722
-0.677062	-0.677405	0.839896	0.605008	0.611792	0.873491	-0.612147	0.993745	0.862556	0.631223	0.7377	0.927782	-0.213783	0.890422	0.924334	0.538001	0.942676	0.907056	0.908369	-0.648271	0.781637	0.762314	0.890751	0.898779	0.864903	0.788994	0.92426	0.894853	-0.677062	0.399506	-0.691186	-0.0527274	-0.521289	0.702704	0.878443	0.469698	0.426784	-0.660244	0.942287	1	0.830356	0.746555	0.377146	0.939937	0.550224	0.91836	0.957994	-0.562329	0.943144	0.802947
-0.940296	-0.940489	0.670184	0.620627	0.775093	0.964956	-0.899445	0.83763	0.992359	0.890097	0.924269	0.943787	-0.586113	0.974409	0.93861	0.670667	0.754027	0.939759	0.944365	-0.92414	0.967425	0.950301	0.708283	0.954714	0.917661	0.921468	0.725082	0.756225	-0.940296	0.0150504	-0.93893	-0.554504	-0.728238	0.281972	0.906281	0.703941	0.596392	-0.930172	0.942548	0.830356	1	0.813741	0.601861	0.882979	0.615102	0.945634	0.731905	-0.854682	0.903144	0.971692
-0.615948	-0.616452	0.862663	0.93741	0.961148	0.833669	-0.539319	0.782915	0.828891	0.923698	0.950064	0.806539	-0.0969562	0.862537	0.864828	0.953768	0.795942	0.882163	0.782687	-0.584686	0.87109	0.903983	0.660248	0.871017	0.938462	0.89694	0.868246	0.692985	-0.615948	0.476869	-0.636652	-0.191082	-0.374611	0.447888	0.827974	0.717118	0.751292	-0.591027	0.870453	0.746555	0.813741	1	0.834557	0.79699	0.945615	0.861148	0.732219	-0.436939	0.840605	0.882738
-0.465965	-0.465713	0.572313	0.881138	0.948369	0.530786	-0.470257	0.421741	0.598761	0.870954	0.804061	0.533381	-0.208401	0.655926	0.590185	0.91965	0.458345	0.604061	0.521622	-0.479915	0.694356	0.748226	0.159013	0.652345	0.753405	0.794417	0.558842	0.205959	-0.465965	0.194068	-0.419986	-0.396751	-0.0399644	0.198658	0.646747	0.900464	0.950488	-0.460008	0.585296	0.377146	0.601861	0.834557	1	0.509909	0.875513	0.605211	0.40341	-0.288689	0.588166	0.718152
-0.754177	-0.754329	0.80699	0.678676	0.709716	0.865666	-0.704824	0.95502	0.914483	0.724138	0.818386	0.976185	-0.299722	0.941815	0.968115	0.622381	0.954797	0.962865	0.962813	-0.735668	0.877272	0.850514	0.839359	0.965439	0.93873	0.890379	0.894723	0.845855	-0.754177	0.311403	-0.749029	-0.212549	-0.513699	0.545275	0.833491	0.618628	0.56094	-0.741028	0.966899	0.939937	0.882979	0.79699	0.509909	1	0.630158	0.972478	0.935475	-0.629022	0.978004	0.899803
-0.415486	-0.415984	0.825737	0.98196	0.943494	0.645871	-0.339324	0.59892	0.645252	0.841908	0.857771	0.629257	0.101807	0.681267	0.711641	0.986198	0.668659	0.737056	0.607094	-0.385981	0.738878	0.791475	0.49936	0.71731	0.823894	0.789862	0.774457	0.525091	-0.415486	0.572991	-0.435979	-0.0781517	-0.164059	0.410384	0.640853	0.683617	0.76236	-0.388885	0.69536	0.550224	0.615102	0.945615	0.875513	0.630158	1	0.700998	0.578835	-0.219361	0.67223	0.745186
-0.840938	-0.841155	0.82758	0.732283	0.794279	0.937374	-0.788001	0.925522	0.971985	0.836803	0.910716	0.992906	-0.38518	0.97297	0.995747	0.716366	0.914921	0.992511	0.979198	-0.820657	0.952133	0.937275	0.811201	0.992952	0.973002	0.947924	0.872793	0.83348	-0.840938	0.248794	-0.840144	-0.337459	-0.598854	0.501954	0.898631	0.692229	0.619409	-0.826657	0.991619	0.91836	0.945634	0.861148	0.605211	0.972478	0.700998	1	0.884558	-0.718086	0.965925	0.964498
-0.55087	-0.551021	0.858076	0.655732	0.60986	0.752149	-0.499401	0.95612	0.775862	0.562085	0.674664	0.890566	-0.0851583	0.83912	0.88068	0.539639	0.981192	0.862551	0.865004	-0.531311	0.711785	0.694651	0.840218	0.865719	0.854227	0.775416	0.945631	0.819538	-0.55087	0.500799	-0.547049	0.0678932	-0.324687	0.778622	0.796417	0.496333	0.488121	-0.536268	0.897519	0.957994	0.731905	0.732219	0.40341	0.935475	0.578835	0.884558	1	-0.409522	0.934313	0.746312
0.974716	0.974709	-0.314728	-0.215367	-0.42997	-0.798895	0.965955	-0.541916	-0.837847	-0.656494	-0.680445	-0.751122	0.845108	-0.739413	-0.709564	-0.311011	-0.423884	-0.705879	-0.777174	0.971028	-0.805463	-0.762528	-0.494286	-0.722779	-0.618062	-0.686847	-0.321089	-0.551818	0.974716	0.417345	0.965523	0.787371	0.873751	0.0318783	-0.659812	-0.508158	-0.295521	0.97744	-0.68912	-0.562329	-0.854682	-0.436939	-0.288689	-0.629022	-0.219361	-0.718086	-0.409522	1	-0.613407	-0.783764
-0.752903	-0.752958	0.823804	0.726316	0.772098	0.875152	-0.713698	0.957198	0.921356	0.775295	0.848793	0.967378	-0.318916	0.971836	0.957653	0.671349	0.933431	0.950888	0.959739	-0.740458	0.88185	0.86641	0.789604	0.974311	0.960268	0.919866	0.912807	0.799349	-0.752903	0.311667	-0.737445	-0.230302	-0.464458	0.584533	0.892182	0.691376	0.649367	-0.741421	0.966306	0.943144	0.903144	0.840605	0.588166	0.978004	0.67223	0.965925	0.934313	-0.613407	1	0.910865
-0.900597	-0.900752	0.752229	0.756387	0.864885	0.935555	-0.858002	0.820532	0.981799	0.931556	0.969668	0.949637	-0.492716	0.968116	0.958801	0.786783	0.793487	0.965666	0.949256	-0.886071	0.99592	0.99021	0.689643	0.977206	0.966952	0.977722	0.770688	0.731841	-0.900597	0.11542	-0.893327	-0.516428	-0.631184	0.323002	0.876535	0.785516	0.699639	-0.888619	0.944722	0.802947	0.971692	0.882738	0.718152	0.899803	0.745186	0.964498	0.746312	-0.783764	0.910865	1
-0.853545	-0.853472	0.700027	0.806048	0.92261	0.855008	-0.834724	0.708168	0.921434	0.964319	0.965668	0.867396	-0.509357	0.91818	0.885094	0.846767	0.691693	0.892817	0.870846	-0.853182	0.964581	0.974929	0.519157	0.924492	0.938537	0.979157	0.697977	0.569622	-0.853545	0.0593091	-0.824631	-0.585097	-0.503751	0.262095	0.845447	0.891775	0.822207	-0.846318	0.866129	0.685046	0.916299	0.882612	0.843251	0.808327	0.791436	0.895452	0.642337	-0.723106	0.841305	0.972257
-0.796494	-0.796335	0.78512	0.712384	0.762494	0.843169	-0.776489	0.90266	0.923661	0.771559	0.842407	0.974307	-0.406113	0.958434	0.954997	0.654006	0.908367	0.946746	0.972025	-0.795178	0.901526	0.880656	0.727761	0.979015	0.955938	0.94629	0.852898	0.736884	-0.796494	0.208473	-0.762391	-0.332138	-0.458426	0.532485	0.853819	0.755891	0.685316	-0.790558	0.946807	0.891825	0.897275	0.798912	0.60703	0.975396	0.647315	0.96896	0.900426	-0.665841	0.978127	0.928355
-0.592072	-0.592403	0.865104	0.708852	0.707688	0.833204	-0.527438	0.982149	0.82924	0.678592	0.765958	0.896952	-0.106476	0.893155	0.90706	0.638951	0.956957	0.895221	0.868087	-0.5649	0.766037	0.759131	0.8451	0.893542	0.8956	0.80643	0.968521	0.845509	-0.592072	0.502058	-0.602391	0.00992403	-0.387354	0.71195	0.877235	0.531461	0.539085	-0.573176	0.935428	0.973466	0.803171	0.825298	0.496678	0.932034	0.662225	0.906105	0.965818	-0.442821	0.954275	0.798196
-0.71667	-0.716949	0.880344	0.80681	0.818776	0.880695	-0.655042	0.932856	0.909701	0.806941	0.885647	0.954428	-0.2143	0.931537	0.976338	0.767858	0.954461	0.974144	0.927891	-0.692863	0.899664	0.895082	0.812672	0.964172	0.971718	0.922645	0.931923	0.827581	-0.71667	0.406678	-0.720297	-0.185108	-0.465214	0.5748	0.868711	0.671365	0.645202	-0.698595	0.975224	0.91567	0.870818	0.894388	0.642003	0.969371	0.771164	0.97649	0.91396	-0.565025	0.954493	0.918699
-0.784316	-0.784195	0.772013	0.869823	0.942941	0.824671	-0.765809	0.739404	0.895431	0.94038	0.951961	0.873269	-0.407359	0.916018	0.890804	0.874597	0.755755	0.896278	0.8715	-0.785449	0.939393	0.955603	0.537615	0.931674	0.960971	0.99084	0.767963	0.573326	-0.784316	0.176583	-0.750058	-0.470034	-0.399495	0.38567	0.850961	0.905042	0.862577	-0.776226	0.875325	0.717504	0.880566	0.911096	0.866141	0.831804	0.836716	0.904173	0.713316	-0.629986	0.871081	0.955568
-0.771758	-0.771934	0.860004	0.872235	0.917754	0.892794	-0.722012	0.867086	0.933748	0.913312	0.960414	0.937464	-0.299863	0.958215	0.9595	0.860353	0.875443	0.965651	0.926677	-0.755241	0.952339	0.960344	0.714004	0.976272	0.998325	0.98258	0.883237	0.741077	-0.771758	0.324569	-0.764226	-0.323389	-0.4657	0.484021	0.885014	0.793729	0.764171	-0.75597	0.952924	0.843063	0.911698	0.948939	0.776629	0.921715	0.844687	0.964209	0.831886	-0.613073	0.944521	0.968345
1	0.999998	-0.486469	-0.421463	-0.61059	-0.885433	0.983618	-0.667478	-0.931608	-0.789786	-0.816897	-0.859387	0.775721	-0.861215	-0.832061	-0.496084	-0.57253	-0.830149	-0.878747	0.995054	-0.912736	-0.882114	-0.574275	-0.851184	-0.774747	-0.830599	-0.496697	-0.629644	1	0.25946	0.986282	0.739363	0.818955	-0.105064	-0.780487	-0.649913	-0.470927	0.998825	-0.813186	-0.677062	-0.940296	-0.615948	-0.465965	-0.754177	-0.415486	-0.840938	-0.55087	0.974716	-0.752903	-0.900597
-0.465597	-0.466497	0.857097	0.566689	0.480196	0.761316	-0.347089	0.920458	0.701989	0.46647	0.617392	0.798276	0.117327	0.713038	0.81869	0.484885	0.920473	0.818135	0.771252	-0.406622	0.64207	0.625213	0.976875	0.753422	0.737569	0.610835	0.903913	0.960956	-0.465597	0.645267	-0.532327	0.23968	-0.486325	0.698054	0.661604	0.18475	0.184525	-0.434771	0.825772	0.914979	0.649826	0.683648	0.202792	0.843175	0.544383	0.79451	0.896244	-0.355206	0.807423	0.646815
-0.50138	-0.500995	0.813037	0.876754	0.857935	0.639402	-0.502526	0.773099	0.718806	0.741829	0.766662	0.778683	-0.139277	0.8193	0.792723	0.784695	0.819106	0.781173	0.763757	-0.514661	0.729631	0.752649	0.491501	0.836608	0.890794	0.878318	0.863664	0.493889	-0.50138	0.410698	-0.443836	-0.124583	-0.0420627	0.66301	0.803171	0.842791	0.880205	-0.496362	0.797184	0.751615	0.68855	0.838851	0.802987	0.808449	0.79238	0.808889	0.823891	-0.305599	0.867358	0.776795
0.81328	0.812688	0.0444384	0.118674	-0.120568	-0.481167	0.870764	-0.230638	-0.562993	-0.362307	-0.350384	-0.477074	0.963174	-0.463765	-0.398297	0.0320807	-0.106021	-0.380575	-0.518562	0.842766	-0.517156	-0.462215	-0.143374	-0.436456	-0.302576	-0.424656	0.0328902	-0.193855	0.81328	0.734967	0.759776	0.863014	0.685722	0.214332	-0.405474	-0.398602	-0.153818	0.834917	-0.375038	-0.269425	-0.59186	-0.0615	-0.0728713	-0.345711	0.142513	-0.420922	-0.132792	0.901705	-0.329894	-0.500926
0.999989	0.999996	-0.487284	-0.421129	-0.609945	-0.886556	0.982837	-0.668094	-0.93186	-0.789596	-0.817183	-0.859505	0.774045	-0.860935	-0.832458	-0.496112	-0.572961	-0.830702	-0.878772	0.994599	-0.91294	-0.882292	-0.576675	-0.851023	-0.774511	-0.82981	-0.49718	-0.63208	0.999989	0.2577	0.987031	0.737833	0.821389	-0.10486	-0.780123	-0.647207	-0.468229	0.998628	-0.81357	-0.677662	-0.940464	-0.61632	-0.464305	-0.754228	-0.415697	-0.841085	-0.550898	0.974934	-0.752602	-0.900516
-0.772972	-0.773616	0.88801	0.69858	0.712607	0.956501	-0.679975	0.947368	0.927755	0.762405	0.867464	0.945454	-0.234115	0.908815	0.964112	0.679598	0.900724	0.965253	0.938204	-0.729432	0.89598	0.887732	0.915999	0.932877	0.909927	0.853019	0.897626	0.937796	-0.772972	0.39241	-0.812378	-0.166988	-0.669086	0.576601	0.862498	0.501509	0.440325	-0.748847	0.957264	0.94334	0.893701	0.839677	0.472237	0.919221	0.681205	0.947012	0.868737	-0.660596	0.917476	0.892824
-0.85858	-0.858155	0.653456	0.666404	0.801517	0.837559	-0.872405	0.804773	0.925501	0.847525	0.859009	0.913168	-0.604276	0.958704	0.892853	0.659744	0.752149	0.878215	0.916548	-0.874789	0.90102	0.889595	0.540255	0.94216	0.918982	0.949908	0.729139	0.575908	-0.85858	-0.0151824	-0.800512	-0.548195	-0.459072	0.398506	0.913079	0.872818	0.786297	-0.861145	0.89653	0.80002	0.926394	0.774095	0.703432	0.874588	0.608432	0.91463	0.764829	-0.742777	0.918411	0.93043
0.36968	0.367994	0.0911551	-0.0678615	-0.227854	-0.0715737	0.524242	-0.110538	-0.263406	-0.235354	-0.154187	-0.268537	0.680556	-0.343338	-0.183194	-0.0261454	-0.0880027	-0.147218	-0.294679	0.458182	-0.235157	-0.211572	0.266833	-0.300323	-0.260017	-0.384398	-0.0190577	0.257057	0.36968	0.541241	0.213142	0.588269	-0.139425	-0.0207069	-0.321087	-0.682654	-0.594965	0.409823	-0.190003	-0.123364	-0.294193	-0.0435173	-0.359413	-0.249427	0.0430333	-0.240568	-0.178195	0.3461	-0.309379	-0.290082
-1	-0.999998	0.486469	0.421463	0.61059	0.885433	-0.983618	0.667478	0.931608	0.789786	0.816897	0.859387	-0.775721	0.861215	0.832061	0.496084	0.57253	0.830149	0.878747	-0.995054	0.912736	0.882114	0.574275	0.851184	0.774747	0.830599	0.496697	0.629644	-1	-0.25946	-0.986282	-0.739363	-0.818955	0.105064	0.780487	0.649913	0.470927	-0.998825	0.813186	0.677062	0.940296	0.615948	0.465965	0.754177	0.415486	0.840938	0.55087	-0.974716	0.752903	0.900597
0.573984	0.572759	0.106861	0.0745011	-0.173375	-0.30341	0.691314	-0.27527	-0.438787	-0.297606	-0.233621	-0.408795	0.84781	-0.48564	-0.308985	0.0552671	-0.167155	-0.273965	-0.424442	0.637769	-0.347729	-0.299536	0.0261786	-0.400638	-0.311852	-0.401913	-0.0629808	0.00206425	0.573984	0.633938	0.460686	0.6785	0.234748	0.0538665	-0.471838	-0.538163	-0.400515	0.607338	-0.349645	-0.302132	-0.497272	-0.0755961	-0.196019	-0.365662	0.15014	-0.365428	-0.267432	0.598669	-0.414589	-0.392636
-0.402198	-0.401623	0.557347	0.747541	0.816271	0.50996	-0.433721	0.62863	0.602541	0.711001	0.668518	0.615754	-0.200481	0.736579	0.632231	0.708004	0.635939	0.621757	0.589422	-0.429749	0.600953	0.624275	0.268906	0.700765	0.768935	0.756763	0.69603	0.288318	-0.402198	0.243071	-0.329092	-0.212882	0.0752152	0.417084	0.744688	0.837267	0.905604	-0.404058	0.674648	0.59266	0.611682	0.751588	0.823797	0.669586	0.68738	0.66319	0.653107	-0.220406	0.747485	0.663881
1	0.999998	-0.486469	-0.421463	-0.61059	-0.885433	0.983618	-0.667478	-0.931608	-0.789786	-0.816897	-0.859387	0.775721	-0.861215	-0.832061	-0.496084	-0.57253	-0.830149	-0.878747	0.995054	-0.912736	-0.882114	-0.574275	-0.851184	-0.774747	-0.830599	-0.496697	-0.629644	1	0.25946	0.986282	0.739363	0.818955	-0.105064	-0.780487	-0.649913	-0.470927	0.998825	-0.813186	-0.677062	-0.940296	-0.615948	-0.465965	-0.754177	-0.415486	-0.840938	-0.55087	0.974716	-0.752903	-0.900597
-0.205453	-0.205193	0.666982	0.912197	0.83758	0.344332	-0.199375	0.430624	0.428813	0.648225	0.640228	0.465261	0.141847	0.525257	0.522839	0.843067	0.550556	0.535936	0.455318	-0.216015	0.533286	0.583579	0.211422	0.570866	0.68862	0.686471	0.646174	0.214694	-0.205453	0.496277	-0.159838	-0.0255229	0.226007	0.420635	0.459294	0.765551	0.87152	-0.195836	0.495685	0.374051	0.392287	0.755116	0.875879	0.513131	0.875662	0.527659	0.494998	0.00443425	0.564476	0.566242
-0.373149	-0.373464	0.744526	0.800906	0.801898	0.640785	-0.314424	0.799657	0.660139	0.698464	0.732866	0.70481	0.08765	0.778396	0.742056	0.75395	0.81625	0.752787	0.67132	-0.350562	0.654719	0.668258	0.630211	0.760817	0.829814	0.73101	0.879451	0.632422	-0.373149	0.58444	-0.379472	0.0678799	-0.118827	0.498419	0.705676	0.575567	0.672126	-0.352177	0.778618	0.745911	0.656864	0.864102	0.670253	0.7886	0.789721	0.747452	0.793271	-0.184639	0.833397	0.698472
0.479921	0.480752	0.0249844	0.370855	0.251599	-0.42293	0.409531	-0.225779	-0.323247	-0.0132026	-0.0918966	-0.265995	0.414607	-0.175164	-0.227701	0.273914	-0.0781606	-0.225081	-0.277098	0.433051	-0.226259	-0.168456	-0.462694	-0.156294	-0.0173364	-0.0012686	0.034492	-0.48888	0.479921	0.301365	0.562508	0.259932	0.851085	0.133013	-0.168205	0.342249	0.525695	0.470257	-0.231476	-0.275349	-0.336879	0.0957436	0.467425	-0.166303	0.319109	-0.208463	-0.0794942	0.619705	-0.101006	-0.175429
0.171886	0.173277	-0.144325	0.248854	0.300414	-0.285882	0.0403133	-0.191283	-0.1343	0.141473	0.00438953	-0.1404	-0.0951594	0.00887442	-0.143864	0.211983	-0.134467	-0.157058	-0.140996	0.0935213	-0.0786787	-0.0421336	-0.569447	-0.0290769	0.0594499	0.137689	-0.0626784	-0.563951	0.171886	-0.152554	0.304609	-0.193825	0.666202	-0.0482282	0.0359069	0.578008	0.674646	0.14433	-0.126367	-0.224752	-0.105601	0.075811	0.546667	-0.0902925	0.184419	-0.0995739	-0.0921812	0.271158	0.00265935	-0.0160573
-0.745025	-0.74477	0.794522	0.778229	0.830254	0.814862	-0.734816	0.882913	0.89617	0.809441	0.85658	0.936041	-0.370941	0.957709	0.92488	0.719102	0.880514	0.916048	0.933613	-0.749993	0.880832	0.874239	0.652671	0.964179	0.964511	0.957287	0.867496	0.665129	-0.745025	0.242687	-0.700467	-0.31578	-0.352654	0.558794	0.880715	0.825094	0.785861	-0.740087	0.924771	0.866641	0.877964	0.841829	0.704933	0.939268	0.710087	0.94105	0.882836	-0.591993	0.975264	0.915815
-0.157618	-0.156467	0.361998	0.649902	0.641809	0.121544	-0.244375	0.243636	0.279682	0.466291	0.405574	0.323897	-0.120406	0.411555	0.323672	0.559846	0.347908	0.313129	0.32411	-0.21699	0.346738	0.381846	-0.116041	0.422892	0.508513	0.570189	0.396521	-0.120833	-0.157618	0.124633	-0.0371847	-0.198005	0.420907	0.326472	0.383448	0.8362	0.904651	-0.173328	0.315564	0.212011	0.268273	0.476568	0.779577	0.363375	0.556486	0.36127	0.363367	0.0103071	0.441159	0.405582
-0.796098	-0.795904	0.793614	0.839786	0.899837	0.82833	-0.781378	0.792027	0.909536	0.893763	0.925995	0.913264	-0.413252	0.934945	0.918573	0.816309	0.805383	0.91849	0.916978	-0.799389	0.937686	0.943004	0.588105	0.957528	0.969764	0.993426	0.801922	0.615005	-0.796098	0.186306	-0.756025	-0.4365	-0.402536	0.454093	0.852101	0.88839	0.83386	-0.78972	0.89684	0.77303	0.887113	0.878214	0.802679	0.881584	0.792153	0.930259	0.775261	-0.645333	0.913499	0.956784
-0.337746	-0.336873	0.568767	0.793995	0.791102	0.360192	-0.391926	0.463787	0.494477	0.63914	0.606618	0.535431	-0.15955	0.612146	0.543937	0.710066	0.546446	0.535059	0.532745	-0.38038	0.551038	0.584429	0.122454	0.627182	0.705076	0.746263	0.599926	0.125083	-0.337746	0.22786	-0.238509	-0.222621	0.222427	0.45068	0.580149	0.906097	0.959046	-0.345261	0.535124	0.432829	0.476245	0.668757	0.858009	0.562411	0.707596	0.573322	0.551308	-0.150647	0.638769	0.604061
-0.764931	-0.765358	0.864459	0.768751	0.827282	0.950049	-0.694984	0.93592	0.938773	0.856246	0.91678	0.940585	-0.279941	0.959002	0.959316	0.7653	0.892504	0.957217	0.920292	-0.734856	0.907844	0.91049	0.815715	0.953467	0.956496	0.907634	0.912311	0.841451	-0.764931	0.359558	-0.782067	-0.231924	-0.564274	0.564979	0.94501	0.643979	0.6134	-0.744943	0.977148	0.929971	0.925393	0.914035	0.627722	0.914336	0.751522	0.958996	0.876024	-0.627652	0.949712	0.922164
-0.804341	-0.804893	0.864606	0.825473	0.871472	0.944531	-0.721242	0.853885	0.946007	0.908027	0.973717	0.929093	-0.275517	0.92909	0.961618	0.843974	0.845397	0.976012	0.921229	-0.768087	0.968869	0.974153	0.79692	0.953846	0.964325	0.937228	0.852835	0.830161	-0.804341	0.338874	-0.832051	-0.317616	-0.622419	0.422772	0.846114	0.66828	0.620197	-0.78105	0.945544	0.832099	0.922	0.93769	0.686264	0.890721	0.830989	0.953303	0.779838	-0.670107	0.898157	0.9647
0.978545	0.978176	-0.37468	-0.350197	-0.564018	-0.793682	0.999624	-0.586316	-0.874254	-0.739986	-0.742597	-0.801674	0.869721	-0.819314	-0.756956	-0.417775	-0.488674	-0.74741	-0.826775	0.993883	-0.85076	-0.816959	-0.429288	-0.79887	-0.71615	-0.799652	-0.40249	-0.484024	0.978545	0.396981	0.933136	0.817918	0.72237	-0.0566508	-0.745784	-0.707724	-0.519021	0.987181	-0.740449	-0.600249	-0.891405	-0.525278	-0.467458	-0.695154	-0.324573	-0.777039	-0.48906	0.962713	-0.705399	-0.84852
0.766283	0.765123	-0.135144	-0.247268	-0.462632	-0.469832	0.867147	-0.322409	-0.623453	-0.572553	-0.516385	-0.565147	0.895236	-0.620494	-0.499504	-0.280129	-0.259367	-0.477314	-0.598004	0.826018	-0.615467	-0.590184	-0.0289967	-0.590728	-0.527669	-0.663361	-0.180034	-0.0730843	0.766283	0.572783	0.65226	0.852105	0.333319	0.0195804	-0.570521	-0.806633	-0.644392	0.794114	-0.483924	-0.337008	-0.649758	-0.315268	-0.505156	-0.476104	-0.179066	-0.541186	-0.297551	0.748193	-0.51643	-0.63765
0.36747	0.366646	0.514406	0.240854	-0.0614968	-0.00930316	0.470383	0.333114	-0.0943939	-0.240098	-0.0851163	0.0882346	0.787624	-0.0426638	0.121235	0.0598597	0.453491	0.123253	0.0606785	0.419967	-0.117292	-0.10638	0.503817	0.0407776	0.0832139	-0.0658747	0.482599	0.427969	0.36747	0.887814	0.295464	0.884033	0.212867	0.692795	-0.0473438	-0.353409	-0.225675	0.396218	0.117302	0.329294	-0.175635	0.136346	-0.213078	0.204061	0.198229	0.0873985	0.442605	0.456043	0.16136	-0.111068
-0.242088	-0.24209	0.871234	0.7616	0.612145	0.509108	-0.202009	0.805106	0.538322	0.444141	0.542559	0.682538	0.220652	0.647899	0.698065	0.592542	0.885092	0.684198	0.658345	-0.231464	0.516333	0.531131	0.647027	0.695831	0.744127	0.661066	0.920177	0.610542	-0.242088	0.712166	-0.223947	0.315977	0.0552825	0.876112	0.633645	0.490556	0.569614	-0.22714	0.704376	0.790413	0.477242	0.697134	0.487614	0.767312	0.663358	0.697069	0.898297	-0.0527008	0.790729	0.561333
1	0.999998	-0.486469	-0.421463	-0.61059	-0.885433	0.983618	-0.667478	-0.931608	-0.789786	-0.816897	-0.859387	0.775721	-0.861215	-0.832061	-0.496084	-0.57253	-0.830149	-0.878747	0.995054	-0.912736	-0.882114	-0.574275	-0.851184	-0.774747	-0.830599	-0.496697	-0.629644	1	0.25946	0.986282	0.739363	0.818955	-0.105064	-0.780487	-0.649913	-0.470927	0.998825	-0.813186	-0.677062	-0.940296	-0.615948	-0.465965	-0.754177	-0.415486	-0.840938	-0.55087	0.974716	-0.752903	-0.900597
0.744427	0.74335	0.00370898	-0.154071	-0.419455	-0.430108	0.846	-0.215959	-0.567635	-0.563576	-0.476684	-0.466067	0.939526	-0.553835	-0.406711	-0.237224	-0.121739	-0.389145	-0.496068	0.802481	-0.560277	-0.536903	0.0669939	-0.499584	-0.437969	-0.5782	-0.0539817	0.00811543	0.744427	0.681099	0.639527	0.925771	0.365444	0.193447	-0.519675	-0.749328	-0.587233	0.772591	-0.40301	-0.22768	-0.615048	-0.259844	-0.479611	-0.364274	-0.115654	-0.449361	-0.155584	0.750094	-0.411408	-0.57743
0.818199	0.817468	-0.393511	-0.575295	-0.77245	-0.658421	0.872276	-0.476176	-0.777079	-0.842526	-0.783506	-0.696333	0.74599	-0.784611	-0.679052	-0.633371	-0.431545	-0.671846	-0.711847	0.855629	-0.806742	-0.809112	-0.186048	-0.758954	-0.751028	-0.853376	-0.418264	-0.242798	0.818199	0.302688	0.734829	0.797112	0.372366	-0.0759338	-0.742878	-0.946379	-0.84247	0.830797	-0.667538	-0.468713	-0.798842	-0.641679	-0.78734	-0.61123	-0.541607	-0.710747	-0.426857	0.732451	-0.670507	-0.826126
0.075933	0.0742217	0.43022	0.138643	-0.0199774	0.2833	0.248173	0.341235	0.104973	-0.0191623	0.119093	0.152169	0.56279	0.0507747	0.215097	0.127837	0.348849	0.240741	0.121154	0.171557	0.0820973	0.0853123	0.669645	0.0950257	0.10605	-0.0523082	0.380768	0.649607	0.075933	0.688692	-0.0768111	0.581582	-0.351808	0.30575	0.0425711	-0.497098	-0.437985	0.119952	0.220185	0.334292	0.0620034	0.231523	-0.262424	0.189072	0.209019	0.162402	0.280724	0.0947988	0.126412	0.043337
0.663173	0.661818	0.0019769	-0.118303	-0.332422	-0.325678	0.786531	-0.201912	-0.492337	-0.436341	-0.368546	-0.441787	0.891758	-0.497323	-0.363689	-0.14121	-0.141766	-0.336708	-0.477674	0.734021	-0.477395	-0.44835	0.102963	-0.462834	-0.39369	-0.540437	-0.0522693	0.0655077	0.663173	0.655078	0.534878	0.830563	0.227962	0.0751686	-0.455665	-0.738639	-0.576975	0.697227	-0.350706	-0.221408	-0.522896	-0.166706	-0.409206	-0.359561	-0.0396383	-0.410565	-0.196565	0.665162	-0.399918	-0.503989
-0.172891	-0.172836	0.816253	0.833661	0.726317	0.464223	-0.144411	0.706789	0.482926	0.53679	0.576671	0.575821	0.238805	0.61837	0.614548	0.705978	0.759004	0.603349	0.547306	-0.169099	0.48027	0.520086	0.475452	0.632979	0.721535	0.64695	0.870479	0.456956	-0.172891	0.696862	-0.147127	0.264948	0.175942	0.798467	0.657346	0.587115	0.712721	-0.158487	0.635946	0.681826	0.445831	0.757141	0.657379	0.646393	0.760649	0.616007	0.776386	0.0386261	0.724202	0.531274
0.225112	0.22343	0.368694	0.118112	-0.0732362	0.141374	0.393534	0.224419	-0.0330826	-0.11084	0.0208554	0.0229577	0.689315	-0.0780698	0.0960726	0.0963064	0.257755	0.12485	-0.00771845	0.318366	-0.0358288	-0.0254997	0.562187	-0.0237188	0.00601158	-0.154845	0.306381	0.535775	0.225112	0.734956	0.0738047	0.671757	-0.205567	0.270333	-0.0924674	-0.552552	-0.463583	0.26903	0.0930026	0.208863	-0.0814159	0.159863	-0.282143	0.0767892	0.193604	0.0399131	0.181483	0.248425	0.0118409	-0.0744074
-0.55868	-0.559292	0.982757	0.813034	0.737742	0.834917	-0.464705	0.908093	0.792792	0.694891	0.799887	0.848795	0.0178916	0.812451	0.884182	0.744228	0.915872	0.881881	0.828941	-0.516791	0.775859	0.794102	0.854301	0.851402	0.87502	0.802696	0.961614	0.85587	-0.55868	0.622803	-0.593777	0.0767028	-0.410654	0.775569	0.824126	0.492391	0.502159	-0.53173	0.883703	0.907242	0.742229	0.865226	0.531823	0.843361	0.772434	0.867192	0.893359	-0.401819	0.866974	0.783773
0.131904	0.130177	0.472143	0.310187	0.153391	0.268962	0.306264	0.313626	0.0983702	0.105346	0.211451	0.125434	0.655579	0.0716884	0.216495	0.316655	0.344608	0.25218	0.086502	0.226437	0.114648	0.138621	0.597306	0.110727	0.169964	0.00780215	0.4251	0.585539	0.131904	0.784031	-0.0178858	0.583228	-0.228474	0.265773	0.0581235	-0.370852	-0.258145	0.179283	0.223981	0.283373	0.0617351	0.366969	-0.0485337	0.177131	0.400368	0.164942	0.253138	0.194889	0.135956	0.0822772
0.760897	0.759717	-0.158873	-0.261261	-0.472034	-0.479723	0.862558	-0.356834	-0.633435	-0.573451	-0.519905	-0.583587	0.882145	-0.64104	-0.516245	-0.284182	-0.292135	-0.491745	-0.614321	0.821278	-0.617461	-0.592037	-0.0495705	-0.608397	-0.54637	-0.675425	-0.215667	-0.0907812	0.760897	0.54403	0.644654	0.823624	0.315954	-0.0252337	-0.597207	-0.814834	-0.65933	0.788745	-0.505688	-0.371997	-0.659532	-0.33048	-0.509436	-0.50164	-0.186388	-0.559025	-0.337594	0.736011	-0.546358	-0.64415
0.0229937	0.0219093	0.591558	0.24201	-0.00312414	0.252932	0.154011	0.473568	0.172189	-0.0761477	0.1177	0.326761	0.534053	0.148358	0.348479	0.104379	0.566221	0.359893	0.317388	0.0914862	0.155136	0.138337	0.736251	0.25142	0.239646	0.108109	0.529508	0.678229	0.0229937	0.740164	-0.071909	0.621053	-0.201477	0.578858	0.050537	-0.309801	-0.282147	0.0557695	0.31149	0.47035	0.0853316	0.220511	-0.23747	0.397597	0.227301	0.304968	0.51772	0.0747809	0.308503	0.134055
0.501093	0.499902	-0.0739204	-0.392277	-0.602751	-0.296433	0.611297	-0.151669	-0.437576	-0.6217	-0.490905	-0.343151	0.668337	-0.495251	-0.322603	-0.452926	-0.109344	-0.308881	-0.354602	0.567561	-0.471166	-0.488898	0.229678	-0.435836	-0.459144	-0.583544	-0.134221	0.176016	0.501093	0.434958	0.380578	0.740052	-0.00291392	0.0876011	-0.513847	-0.882072	-0.83551	0.526461	-0.334774	-0.141133	-0.484731	-0.395595	-0.74431	-0.28131	-0.349593	-0.36944	-0.138792	0.42722	-0.377537	-0.510113
-0.0921756	-0.0939326	0.56366	0.383569	0.260047	0.445741	0.0883335	0.412983	0.284457	0.260398	0.377046	0.29142	0.479174	0.222187	0.377868	0.411423	0.43249	0.415411	0.261477	0.00495328	0.309119	0.326479	0.706096	0.271422	0.30987	0.171051	0.488551	0.707451	-0.0921756	0.700662	-0.242573	0.398903	-0.433099	0.254878	0.1828	-0.250624	-0.191004	-0.0443391	0.368858	0.387241	0.243716	0.470576	0.0304853	0.307579	0.476644	0.325	0.325607	-0.0341342	0.255808	0.265675
0.136351	0.13482	0.465686	0.164113	-0.0554601	0.194577	0.298458	0.319754	0.0523722	-0.100523	0.0641725	0.147682	0.640108	0.00451482	0.202038	0.0994062	0.383181	0.227085	0.126539	0.224569	0.0493402	0.0474084	0.657443	0.0852804	0.0960969	-0.0545596	0.390764	0.61777	0.136351	0.747626	-0.000614076	0.656193	-0.239215	0.378714	-0.05541	-0.483487	-0.42469	0.177753	0.180227	0.308733	-0.0146957	0.182986	-0.284663	0.205237	0.20973	0.148273	0.308611	0.166389	0.121457	0.0123944
0.969199	0.968811	-0.358751	-0.378547	-0.606057	-0.786265	0.993862	-0.556932	-0.866568	-0.777827	-0.762386	-0.777667	0.874475	-0.816471	-0.740246	-0.461109	-0.456423	-0.732427	-0.800349	0.986722	-0.851995	-0.825467	-0.379662	-0.788261	-0.717941	-0.806543	-0.38688	-0.440721	0.969199	0.40931	0.921167	0.847837	0.694947	-0.0206828	-0.755273	-0.746144	-0.568681	0.978054	-0.727828	-0.567219	-0.890143	-0.550466	-0.528743	-0.667306	-0.360033	-0.76209	-0.453803	0.946602	-0.688731	-0.851134
-0.252078	-0.253259	0.419934	-0.0288118	-0.1414	0.419012	-0.123652	0.487402	0.310213	-0.0516514	0.132581	0.395126	0.145851	0.217748	0.386569	-0.083132	0.466742	0.390757	0.395763	-0.179631	0.238049	0.193036	0.789549	0.280016	0.19227	0.0885448	0.378756	0.761687	-0.252078	0.366318	-0.360659	0.308708	-0.601843	0.369145	0.1468	-0.398223	-0.479926	-0.224394	0.363365	0.512649	0.254626	0.105448	-0.428	0.39615	-0.0200373	0.345024	0.439632	-0.289277	0.298081	0.198152
-0.794715	-0.79523	0.850987	0.701941	0.74247	0.955889	-0.714488	0.959622	0.947604	0.791634	0.883624	0.959432	-0.285584	0.945915	0.973149	0.68652	0.898183	0.975106	0.955569	-0.758307	0.914299	0.901874	0.88642	0.957266	0.933799	0.879891	0.896094	0.913011	-0.794715	0.343382	-0.821791	-0.222927	-0.648048	0.521584	0.875119	0.559738	0.500097	-0.773655	0.969044	0.944401	0.92383	0.851105	0.515562	0.946705	0.682527	0.95963	0.870711	-0.677804	0.950102	0.91849
0.523523	0.523831	0.232516	0.108971	-0.124893	-0.290553	0.514039	0.196533	-0.267865	-0.370207	-0.294306	-0.0623012	0.633352	-0.112496	-0.06847	-0.117579	0.301553	-0.0938627	-0.0880129	0.513997	-0.323839	-0.320865	0.103979	-0.0775652	-0.0307632	-0.141943	0.333328	0.0213723	0.523523	0.629402	0.552085	0.785265	0.646983	0.646023	-0.0894226	-0.14245	0.016239	0.524825	-0.0443466	0.187336	-0.319859	-0.0553679	-0.138323	0.105277	0.00656509	-0.0686441	0.369366	0.624378	0.110599	-0.266168
-0.541275	-0.542221	0.917578	0.675597	0.603315	0.835585	-0.4181	0.921435	0.768468	0.596939	0.732051	0.826811	0.0702891	0.766218	0.86294	0.619454	0.902102	0.867883	0.809619	-0.480898	0.733293	0.73139	0.959455	0.805346	0.802969	0.695467	0.923869	0.960542	-0.541275	0.635322	-0.609611	0.143525	-0.534637	0.678137	0.728044	0.290289	0.286735	-0.508487	0.859558	0.911156	0.718964	0.782023	0.339466	0.842458	0.664152	0.832985	0.864621	-0.41765	0.829676	0.729788
0.0941097	0.092294	0.236467	0.0260822	-0.0810092	0.200365	0.26542	0.117921	0.00739326	-0.0310397	0.0683633	-0.0132859	0.493288	-0.0911188	0.0650289	0.0891856	0.102391	0.101064	-0.0376628	0.19136	0.0164305	0.0264121	0.490202	-0.0558357	-0.0424544	-0.170522	0.147667	0.494236	0.0941097	0.506002	-0.0707385	0.428369	-0.407008	0.0206795	-0.0946545	-0.560017	-0.518926	0.137422	0.059727	0.106667	-0.0193213	0.130627	-0.280157	-0.0140155	0.142079	0.00721399	0.00727549	0.0737418	-0.0798424	-0.0421177
1	0.999998	-0.486469	-0.421463	-0.61059	-0.885433	0.983618	-0.667478	-0.931608	-0.789786	-0.816897	-0.859387	0.775721	-0.861215	-0.832061	-0.496084	-0.57253	-0.830149	-0.878747	0.995054	-0.912736	-0.882114	-0.574275	-0.851184	-0.774747	-0.830599	-0.496697	-0.629644	1	0.25946	0.986282	0.739363	0.818955	-0.105064	-0.780487	-0.649913	-0.470927	0.998825	-0.813186	-0.677062	-0.940296	-0.615948	-0.465965	-0.754177	-0.415486	-0.840938	-0.55087	0.974716	-0.752903	-0.900597
0.157498	0.155702	0.304012	0.145625	0.00350068	0.168399	0.330556	0.107748	-0.0164014	0.00470522	0.100411	-0.0262922	0.598784	-0.0978433	0.0662783	0.192884	0.128609	0.106454	-0.0536227	0.253651	0.0193373	0.0426548	0.463921	-0.049601	-0.00676646	-0.13695	0.197265	0.463143	0.157498	0.616105	-0.00322203	0.491015	-0.294298	0.0716334	-0.106646	-0.496133	-0.421228	0.202931	0.0544742	0.0865406	-0.0518239	0.198909	-0.172806	-0.0142332	0.259036	0.00777831	0.020758	0.169244	-0.0727956	-0.0354328
-0.330762	-0.331008	0.848686	0.847276	0.791958	0.635363	-0.274239	0.835331	0.640929	0.657496	0.708496	0.709413	0.15319	0.756226	0.753583	0.761487	0.855433	0.75146	0.676175	-0.310581	0.627474	0.652179	0.643897	0.759173	0.830494	0.733301	0.942839	0.640485	-0.330762	0.675923	-0.330736	0.170433	-0.049815	0.699466	0.749308	0.580569	0.682909	-0.310075	0.781688	0.797997	0.614169	0.858847	0.663837	0.785042	0.806455	0.750809	0.848743	-0.128662	0.837701	0.671405
-0.358513	-0.358431	0.712945	0.556703	0.510635	0.579053	-0.333559	0.88867	0.615058	0.420031	0.507473	0.739102	0.00431924	0.731111	0.72847	0.419849	0.88446	0.705687	0.712413	-0.352478	0.527063	0.509949	0.691148	0.730705	0.730216	0.631814	0.876531	0.668043	-0.358513	0.501685	-0.335648	0.183717	-0.0997486	0.743979	0.710311	0.435853	0.475336	-0.349722	0.767414	0.875564	0.584622	0.614972	0.34942	0.840119	0.465344	0.736068	0.928513	-0.212377	0.853374	0.582422
0.958591	0.958842	-0.380131	-0.213274	-0.400863	-0.843222	0.923397	-0.618084	-0.854279	-0.628301	-0.680131	-0.783857	0.754913	-0.752174	-0.747089	-0.298672	-0.496123	-0.745298	-0.804791	0.939919	-0.807218	-0.760427	-0.620771	-0.740296	-0.631008	-0.668627	-0.392209	-0.671944	0.958591	0.30422	0.972971	0.67274	0.930447	-0.0370402	-0.669809	-0.408174	-0.203489	0.954842	-0.730797	-0.638679	-0.864396	-0.457116	-0.212307	-0.674738	-0.222907	-0.747688	-0.478182	0.983608	-0.647047	-0.78195
0.960718	0.960272	-0.306497	-0.248178	-0.463644	-0.74475	0.99068	-0.550955	-0.830211	-0.653074	-0.661569	-0.766627	0.899331	-0.770146	-0.708373	-0.307575	-0.447014	-0.694699	-0.795951	0.979783	-0.792968	-0.74993	-0.404375	-0.749463	-0.648894	-0.736895	-0.340413	-0.454274	0.960718	0.460303	0.910941	0.815853	0.724223	-0.037178	-0.693531	-0.644964	-0.439357	0.972693	-0.69101	-0.57188	-0.84756	-0.428614	-0.366139	-0.660063	-0.2146	-0.729874	-0.459154	0.966244	-0.662083	-0.790383
-0.0154387	-0.0147924	0.519371	0.784271	0.703451	0.142014	-0.0509088	0.309619	0.241642	0.474608	0.43718	0.300648	0.182829	0.385752	0.339251	0.683639	0.432599	0.338133	0.283969	-0.0477282	0.318986	0.373441	0.0130748	0.407787	0.53349	0.537168	0.537883	0.000964774	-0.0154387	0.446306	0.0619522	0.0711326	0.47374	0.46118	0.381532	0.722383	0.860906	-0.0158781	0.338257	0.265862	0.217027	0.594925	0.800442	0.367452	0.715192	0.359853	0.425205	0.190343	0.448628	0.37375
-0.241773	-0.241899	0.785544	0.748555	0.672474	0.536538	-0.196277	0.815287	0.557532	0.520994	0.585102	0.664512	0.20252	0.697921	0.685583	0.626739	0.85407	0.680784	0.631686	-0.226816	0.524748	0.537409	0.631322	0.698097	0.759503	0.651648	0.912412	0.607076	-0.241773	0.684644	-0.233457	0.269107	0.034455	0.724412	0.66524	0.495014	0.604034	-0.22448	0.722309	0.780357	0.532647	0.75609	0.540764	0.767326	0.688228	0.691003	0.86784	-0.0488093	0.814333	0.578843
0.320082	0.320934	0.119872	0.483961	0.422878	-0.244463	0.247678	-0.0954974	-0.152768	0.183007	0.0816154	-0.126487	0.273812	0.00398968	-0.0863545	0.416004	0.0161511	-0.0888146	-0.146116	0.271459	-0.0712209	-0.00623525	-0.399257	-0.00499373	0.138006	0.159375	0.149918	-0.40984	0.320082	0.269806	0.408499	0.130337	0.748942	0.190899	0.0587491	0.505071	0.682703	0.310546	-0.0688834	-0.137518	-0.150585	0.260454	0.625917	-0.0538507	0.433933	-0.0591521	0.0284614	0.478536	0.0454747	-0.0135859
0.074415	0.0747962	0.596484	0.798508	0.654498	0.123668	0.0677691	0.345408	0.197708	0.398877	0.397086	0.289138	0.362437	0.340361	0.337403	0.669923	0.492524	0.340045	0.267934	0.0577392	0.274416	0.329177	0.116553	0.382678	0.514078	0.484415	0.600173	0.0898347	0.074415	0.622114	0.127391	0.259374	0.49096	0.55723	0.325212	0.595536	0.756466	0.0815077	0.331484	0.29942	0.156054	0.593236	0.714188	0.377578	0.73209	0.347394	0.474239	0.28775	0.440995	0.324413
-0.829043	-0.829071	0.774975	0.759046	0.859344	0.913337	-0.797026	0.896396	0.961308	0.891094	0.928067	0.956252	-0.433621	0.996552	0.956556	0.755114	0.854001	0.954439	0.949649	-0.820466	0.942404	0.936141	0.703743	0.984646	0.979848	0.965921	0.850212	0.734725	-0.829043	0.194367	-0.809814	-0.400377	-0.517477	0.450147	0.930691	0.788186	0.73575	-0.818977	0.965697	0.879045	0.958168	0.889007	0.706857	0.936712	0.726192	0.967886	0.842043	-0.6929	0.97332	0.965999
-0.678718	-0.678444	0.810745	0.840811	0.859212	0.749378	-0.667821	0.826311	0.844386	0.802181	0.850064	0.894583	-0.281694	0.909319	0.893555	0.769609	0.864819	0.890872	0.893921	-0.684762	0.860453	0.861035	0.606339	0.935475	0.95556	0.952561	0.857735	0.613376	-0.678718	0.304723	-0.631606	-0.275119	-0.260689	0.548715	0.805539	0.847904	0.827733	-0.672644	0.878462	0.799686	0.8157	0.852267	0.758068	0.908575	0.774656	0.907769	0.847627	-0.509424	0.937425	0.893932
-0.19497	-0.193471	0.126194	0.421641	0.494469	0.0429629	-0.324831	0.1122	0.218354	0.380308	0.282176	0.228071	-0.354258	0.3393	0.199743	0.362826	0.159186	0.177038	0.237995	-0.274893	0.256032	0.278866	-0.298313	0.317961	0.368279	0.469718	0.187386	-0.290491	-0.19497	-0.185189	-0.0477614	-0.386477	0.395102	0.16709	0.346218	0.819939	0.840882	-0.223679	0.202263	0.09804	0.231725	0.287458	0.672135	0.236553	0.321508	0.248522	0.211218	-0.0799491	0.32826	0.317147
-0.855603	-0.855883	0.781985	0.819524	0.916413	0.928422	-0.801857	0.787551	0.955793	0.967119	0.995251	0.907841	-0.417664	0.941815	0.935277	0.862546	0.762756	0.946924	0.905074	-0.835528	0.987469	0.996339	0.663907	0.950794	0.962647	0.969798	0.776026	0.710891	-0.855603	0.18259	-0.858401	-0.481669	-0.597865	0.324612	0.870796	0.789027	0.727407	-0.839636	0.920483	0.765585	0.945988	0.928954	0.779696	0.850715	0.822745	0.935837	0.704867	-0.725255	0.87646	0.987494
-0.0634282	-0.0621647	0.261737	0.540477	0.549	0.0398591	-0.165651	0.207981	0.190831	0.369144	0.292003	0.237193	-0.106711	0.349525	0.228523	0.445797	0.280876	0.209355	0.23223	-0.129646	0.22578	0.258977	-0.191356	0.333453	0.4159	0.465815	0.343503	-0.198886	-0.0634282	0.0913523	0.0649884	-0.138873	0.508849	0.329054	0.362206	0.767803	0.854518	-0.0830804	0.2435	0.181437	0.193943	0.384564	0.698684	0.290664	0.440145	0.270864	0.328928	0.0942334	0.387703	0.296344
1	0.999998	-0.486469	-0.421463	-0.61059	-0.885433	0.983618	-0.667478	-0.931608	-0.789786	-0.816897	-0.859387	0.775721	-0.861215	-0.832061	-0.496084	-0.57253	-0.830149	-0.878747	0.995054	-0.912736	-0.882114	-0.574275	-0.851184	-0.774747	-0.830599	-0.496697	-0.629644	1	0.25946	0.986282	0.739363	0.818955	-0.105064	-0.780487	-0.649913	-0.470927	0.998825	-0.813186	-0.677062	-0.940296	-0.615948	-0.465965	-0.754177	-0.415486	-0.840938	-0.55087	0.974716	-0.752903	-0.900597
-0.364154	-0.364528	0.935681	0.856101	0.738471	0.653339	-0.289071	0.857572	0.662853	0.606318	0.705921	0.771047	0.197434	0.742988	0.806298	0.739605	0.940189	0.808851	0.741007	-0.3345	0.665333	0.681198	0.761767	0.792089	0.848441	0.755723	0.970786	0.739982	-0.364154	0.738184	-0.376824	0.224224	-0.128156	0.766429	0.690941	0.516849	0.588247	-0.340037	0.809577	0.830147	0.607353	0.841314	0.577969	0.841661	0.802196	0.800899	0.90827	-0.171004	0.849192	0.696201
-0.687586	-0.688578	0.812406	0.539709	0.542937	0.913151	-0.567172	0.896652	0.834607	0.624183	0.747005	0.851993	-0.143751	0.795037	0.870242	0.535707	0.833394	0.874181	0.837447	-0.625931	0.779567	0.765041	0.963785	0.811837	0.775073	0.689663	0.821893	0.979444	-0.687586	0.420921	-0.762506	-0.0457171	-0.743195	0.535636	0.766361	0.257342	0.196596	-0.657678	0.876045	0.902657	0.805232	0.728027	0.260582	0.823558	0.54443	0.846318	0.802984	-0.611175	0.807795	0.765595
0.283896	0.28465	0.352709	0.436938	0.287914	-0.113556	0.236271	0.289504	-0.0236727	0.0255176	0.0356323	0.13224	0.387123	0.170912	0.12884	0.243523	0.403476	0.108977	0.110285	0.248863	-0.0337351	-0.0102439	0.0243978	0.181517	0.268096	0.211966	0.466116	-0.0336106	0.283896	0.526178	0.362202	0.450775	0.668771	0.606688	0.175489	0.346903	0.510252	0.278296	0.157039	0.261477	-0.0520391	0.257515	0.34486	0.274715	0.324393	0.151982	0.463855	0.449987	0.336307	0.0422797
0.498432	0.497015	0.00962129	-0.268809	-0.469562	-0.213833	0.629526	-0.0895935	-0.383953	-0.500052	-0.383988	-0.313101	0.73444	-0.428945	-0.26803	-0.304156	-0.0604535	-0.248661	-0.337385	0.575664	-0.41191	-0.414043	0.278882	-0.385312	-0.380016	-0.526177	-0.0405441	0.235783	0.498432	0.546197	0.361031	0.770818	-0.0147633	0.1109	-0.417299	-0.839649	-0.755864	0.530867	-0.263819	-0.0882937	-0.422419	-0.251371	-0.620869	-0.248996	-0.204864	-0.31799	-0.100472	0.452789	-0.324275	-0.449018
-0.0898343	-0.0906125	0.687053	0.301846	0.0899489	0.3768	0.0153851	0.656143	0.313855	0.0152178	0.200411	0.490657	0.395653	0.33142	0.487005	0.138358	0.736376	0.479742	0.466623	-0.0362302	0.247918	0.227425	0.808976	0.407295	0.386878	0.255628	0.684768	0.744323	-0.0898343	0.720453	-0.154536	0.579112	-0.199319	0.775901	0.293089	-0.151832	-0.128218	-0.0634737	0.485826	0.67401	0.236597	0.31921	-0.155743	0.56123	0.244163	0.464826	0.736779	-0.0159539	0.502592	0.252262
0.261291	0.259653	0.363296	0.107932	-0.0792564	0.128952	0.424769	0.247525	-0.0479349	-0.128081	-0.00226367	0.0167502	0.710054	-0.0696817	0.0845737	0.077514	0.276369	0.109538	-0.020765	0.352106	-0.0679606	-0.0572093	0.559754	-0.0302698	0.00373937	-0.168439	0.330479	0.527914	0.261291	0.759983	0.114116	0.719345	-0.157258	0.314355	-0.0642906	-0.558779	-0.452664	0.304341	0.0989841	0.23477	-0.0888082	0.161379	-0.289494	0.0815235	0.176424	0.0344965	0.217454	0.291	0.0305344	-0.0967506
-0.0820937	-0.08274	0.869147	0.77602	0.600004	0.473553	0.0137488	0.727887	0.42965	0.422465	0.520926	0.544776	0.481275	0.52847	0.60137	0.649841	0.805888	0.606835	0.507188	-0.0395794	0.428657	0.461062	0.682061	0.569596	0.654379	0.522867	0.89663	0.649899	-0.0820937	0.908401	-0.1221	0.499951	0.0441731	0.791329	0.525064	0.284618	0.422811	-0.0513796	0.617698	0.697277	0.375632	0.732258	0.445819	0.637104	0.739612	0.583403	0.782617	0.110731	0.66349	0.457794
-0.215057	-0.214796	0.803973	0.813161	0.707474	0.458195	-0.20444	0.715211	0.503666	0.522011	0.565164	0.61173	0.160472	0.641436	0.632119	0.668452	0.782768	0.616887	0.58708	-0.221298	0.496474	0.528985	0.463525	0.66119	0.737233	0.68059	0.861544	0.439045	-0.215057	0.629713	-0.171295	0.214302	0.180285	0.812121	0.667053	0.633625	0.737729	-0.20591	0.651745	0.696763	0.464036	0.7295	0.649312	0.682021	0.716654	0.642478	0.809563	-0.00840517	0.752602	0.552352
0.403401	0.402098	0.359103	0.0945091	-0.162048	-0.0306279	0.541331	0.219199	-0.163238	-0.280939	-0.135064	-0.0326345	0.823308	-0.149159	0.0189924	-0.0125362	0.300479	0.0370224	-0.0636648	0.478604	-0.18126	-0.176172	0.498605	-0.084231	-0.0474338	-0.219655	0.335228	0.439649	0.403401	0.831837	0.285228	0.864308	0.0666598	0.429682	-0.177426	-0.562173	-0.436437	0.440247	0.020015	0.20287	-0.224297	0.0635655	-0.34253	0.0756698	0.119632	-0.0269724	0.257679	0.449349	0.0133932	-0.195406
0.604158	0.603482	-0.258473	-0.577477	-0.788969	-0.499092	0.662589	-0.293194	-0.59398	-0.820547	-0.701988	-0.471253	0.599946	-0.632889	-0.484471	-0.676153	-0.242244	-0.484646	-0.471767	0.643301	-0.644651	-0.674345	0.0335016	-0.575249	-0.619841	-0.713154	-0.299891	-0.0346735	0.604158	0.266964	0.525449	0.727423	0.167739	0.0597707	-0.648671	-0.909892	-0.880847	0.615131	-0.498836	-0.270333	-0.639658	-0.623944	-0.87358	-0.400028	-0.57408	-0.518483	-0.233136	0.502819	-0.495482	-0.671075
0.0490552	0.0474642	0.578349	0.366423	0.210884	0.368916	0.216697	0.494198	0.217273	0.152436	0.277473	0.278039	0.607984	0.220708	0.351574	0.335564	0.517022	0.378665	0.237554	0.138898	0.202079	0.214674	0.725268	0.253481	0.299355	0.122129	0.580894	0.704235	0.0490552	0.831477	-0.086468	0.602366	-0.246325	0.41696	0.195411	-0.28836	-0.179974	0.0945471	0.369598	0.465758	0.178746	0.443744	-0.0247289	0.350936	0.427527	0.306289	0.449819	0.131481	0.314757	0.185096
0.78158	0.780698	-0.107826	-0.291947	-0.559007	-0.531361	0.86316	-0.291603	-0.646449	-0.694274	-0.601208	-0.526977	0.897058	-0.636387	-0.488923	-0.393063	-0.192122	-0.476227	-0.548198	0.829811	-0.649007	-0.639478	-0.00162023	-0.576842	-0.538028	-0.66463	-0.159247	-0.0696745	0.78158	0.578036	0.690718	0.915877	0.400714	0.147622	-0.624025	-0.813224	-0.674803	0.803251	-0.492571	-0.297079	-0.695675	-0.408744	-0.606245	-0.420595	-0.268264	-0.527638	-0.21272	0.759787	-0.482699	-0.665212
0.780941	0.779824	-0.174302	-0.293721	-0.508914	-0.503072	0.876722	-0.355069	-0.653253	-0.613915	-0.557322	-0.592868	0.883631	-0.654109	-0.532278	-0.328551	-0.292101	-0.511334	-0.623268	0.838363	-0.647469	-0.62526	-0.0560222	-0.62316	-0.566451	-0.697255	-0.221041	-0.101785	0.780941	0.538219	0.669561	0.847834	0.340663	-0.00113142	-0.606147	-0.8333	-0.678296	0.807048	-0.518798	-0.367009	-0.679692	-0.364395	-0.546373	-0.505257	-0.22797	-0.573364	-0.327027	0.752764	-0.549483	-0.670591
0.800598	0.799571	-0.130457	-0.260857	-0.501006	-0.516436	0.891311	-0.324137	-0.654413	-0.630509	-0.563825	-0.570472	0.917051	-0.642399	-0.514115	-0.323596	-0.243761	-0.496163	-0.600029	0.854279	-0.649453	-0.627678	-0.0406582	-0.602178	-0.54329	-0.676169	-0.176332	-0.0952928	0.800598	0.586821	0.697948	0.895896	0.396375	0.0766002	-0.600609	-0.808183	-0.646574	0.825662	-0.504104	-0.33583	-0.689327	-0.356593	-0.537093	-0.471083	-0.211872	-0.553921	-0.272844	0.78488	-0.515872	-0.66713
-0.10395	-0.105151	0.812136	0.538638	0.356156	0.521151	0.0376344	0.70052	0.394105	0.271697	0.411835	0.490515	0.484976	0.416454	0.546227	0.44693	0.724829	0.551446	0.454225	-0.03165	0.356324	0.37601	0.818573	0.461682	0.499047	0.347334	0.793395	0.790792	-0.10395	0.869966	-0.200452	0.564795	-0.232371	0.752323	0.455016	-0.0488961	0.037334	-0.0649039	0.561997	0.697951	0.335313	0.577399	0.118726	0.541043	0.530962	0.508577	0.699072	0.016617	0.535547	0.354174
-0.0871654	-0.0887824	0.609619	0.333693	0.18183	0.449945	0.0854818	0.533189	0.304562	0.166984	0.318403	0.367362	0.492155	0.267653	0.427892	0.303421	0.554542	0.454402	0.33879	0.00568531	0.289303	0.288624	0.810187	0.320588	0.334315	0.175495	0.577716	0.790556	-0.0871654	0.750894	-0.226134	0.505324	-0.407868	0.411941	0.211922	-0.289227	-0.237053	-0.0423431	0.424713	0.515047	0.254528	0.426003	-0.0840377	0.413865	0.390281	0.378718	0.478678	-0.0285569	0.352621	0.258956
0.477082	0.477281	0.40996	0.473737	0.238027	-0.191652	0.481202	0.18818	-0.170021	-0.0573105	-0.0264836	-0.0158299	0.694144	-0.00397253	0.0228809	0.288303	0.336183	0.0163723	-0.0476419	0.470545	-0.146723	-0.10022	0.0495352	0.0351581	0.156902	0.0680627	0.445124	-0.0131876	0.477082	0.764571	0.504445	0.6919	0.710417	0.63159	0.0307984	0.136771	0.349073	0.485964	0.0403379	0.156543	-0.218306	0.252332	0.279949	0.126426	0.396413	0.0241436	0.357303	0.649515	0.174906	-0.091842
0.84762	0.847082	-0.377747	-0.556839	-0.780758	-0.711017	0.887037	-0.489332	-0.804189	-0.879329	-0.813379	-0.697304	0.763083	-0.801964	-0.687684	-0.646833	-0.415563	-0.684433	-0.708424	0.875818	-0.826383	-0.829899	-0.219289	-0.760434	-0.751561	-0.843545	-0.412877	-0.286635	0.84762	0.314319	0.781611	0.820139	0.458688	-0.0175076	-0.773858	-0.905064	-0.800924	0.856606	-0.687453	-0.480436	-0.837304	-0.667828	-0.777898	-0.604506	-0.543398	-0.716415	-0.405926	0.770769	-0.667001	-0.840921
0.863339	0.862538	-0.336241	-0.461661	-0.673533	-0.660241	0.925383	-0.482243	-0.784165	-0.777202	-0.729587	-0.709518	0.835164	-0.779526	-0.67239	-0.515104	-0.41808	-0.660107	-0.731809	0.903663	-0.791157	-0.778757	-0.204327	-0.751049	-0.712882	-0.822051	-0.37256	-0.258933	0.863339	0.399918	0.776249	0.836719	0.442873	-0.0558858	-0.729349	-0.892309	-0.753674	0.879692	-0.660578	-0.484568	-0.807755	-0.555013	-0.672768	-0.618663	-0.417098	-0.70586	-0.427996	0.805886	-0.666149	-0.808857
-0.181916	-0.183071	0.604616	0.198459	0.00331182	0.405204	-0.0476248	0.498053	0.299799	0.0147884	0.206071	0.408123	0.30916	0.217976	0.424217	0.105779	0.539991	0.430009	0.406664	-0.110205	0.271223	0.253265	0.780757	0.316815	0.272336	0.175163	0.493262	0.744424	-0.181916	0.568698	-0.284002	0.419593	-0.447846	0.549907	0.169763	-0.280129	-0.320938	-0.150317	0.381377	0.52026	0.216129	0.230194	-0.252047	0.409905	0.188561	0.377225	0.495153	-0.165527	0.324125	0.231878
0.861579	0.861051	-0.10835	-0.217434	-0.46065	-0.573262	0.909826	-0.237121	-0.662776	-0.654841	-0.600072	-0.531229	0.917999	-0.575355	-0.496148	-0.342275	-0.151712	-0.494868	-0.564578	0.890202	-0.688283	-0.670059	-0.0933925	-0.553044	-0.486748	-0.62654	-0.0764905	-0.165003	0.861579	0.621166	0.805644	0.961394	0.620604	0.246183	-0.521204	-0.670018	-0.474716	0.877064	-0.467122	-0.250467	-0.693571	-0.34669	-0.468003	-0.389139	-0.215869	-0.520031	-0.131654	0.882325	-0.402147	-0.672116
0.664367	0.6634	0.137653	-0.0911242	-0.381606	-0.340259	0.763587	-0.0515142	-0.45961	-0.539548	-0.420026	-0.315278	0.914631	-0.431112	-0.272479	-0.222177	0.051686	-0.26299	-0.342588	0.719711	-0.473384	-0.460495	0.206682	-0.364673	-0.319139	-0.467804	0.095833	0.13466	0.664367	0.747646	0.570981	0.963	0.339817	0.372142	-0.414223	-0.68446	-0.536212	0.691444	-0.271942	-0.0574254	-0.521095	-0.199841	-0.477515	-0.200029	-0.0862167	-0.312982	0.0343036	0.686735	-0.252599	-0.481763
-0.182128	-0.182772	0.709532	0.367453	0.201907	0.466865	-0.0875024	0.784615	0.429156	0.126565	0.300931	0.593715	0.309012	0.472453	0.595398	0.208412	0.810632	0.585357	0.575485	-0.135206	0.350767	0.321967	0.847999	0.529524	0.503782	0.361142	0.77977	0.801206	-0.182128	0.692417	-0.231871	0.490934	-0.216204	0.749621	0.401206	-0.020782	0.00523931	-0.157999	0.594388	0.778183	0.361383	0.408707	-0.0474496	0.694062	0.310304	0.567794	0.817298	-0.0887262	0.64084	0.366448
-0.500579	-0.500951	0.814864	0.613779	0.548944	0.699532	-0.427476	0.912807	0.727898	0.499885	0.635154	0.857479	0.0133118	0.777032	0.85175	0.500893	0.974653	0.848589	0.831635	-0.468732	0.684369	0.65432	0.884992	0.824048	0.810699	0.711903	0.904711	0.855425	-0.500579	0.54695	-0.518001	0.12298	-0.350279	0.66241	0.6512	0.383868	0.377996	-0.480887	0.853335	0.897111	0.676928	0.690818	0.320333	0.929777	0.564502	0.851227	0.953753	-0.370104	0.884817	0.710094
0.998157	0.998267	-0.499909	-0.423703	-0.608131	-0.900054	0.971395	-0.674534	-0.934836	-0.791603	-0.824156	-0.860277	0.749961	-0.857999	-0.837644	-0.503511	-0.57844	-0.838146	-0.878171	0.987311	-0.916922	-0.886806	-0.603979	-0.849745	-0.774023	-0.822649	-0.50486	-0.660008	0.998157	0.232221	0.994462	0.718715	0.847273	-0.102172	-0.776215	-0.618469	-0.441252	0.994367	-0.818489	-0.683298	-0.942371	-0.625792	-0.451466	-0.754357	-0.425425	-0.843224	-0.550503	0.974347	-0.749072	-0.901087
0.239143	0.240859	-0.281415	-0.045609	-0.0185542	-0.427367	0.0755125	-0.23929	-0.261569	-0.156314	-0.259845	-0.211525	-0.16005	-0.123243	-0.263627	-0.143054	-0.197358	-0.299507	-0.200225	0.146013	-0.265051	-0.256303	-0.606221	-0.154795	-0.125574	-0.0380319	-0.185346	-0.626202	0.239143	-0.28797	0.393575	-0.114439	0.702086	0.0475832	-0.0770645	0.394802	0.441668	0.200083	-0.248116	-0.239198	-0.243395	-0.221493	0.214124	-0.160709	-0.15913	-0.214913	-0.0981668	0.282386	-0.0849687	-0.197648
0.202031	0.202264	0.58217	0.490791	0.283324	0.072454	0.211774	0.497487	0.103798	0.0393745	0.12071	0.289503	0.495379	0.252281	0.305396	0.278609	0.600245	0.281028	0.25963	0.198284	0.07126	0.0871941	0.337674	0.299154	0.362483	0.259008	0.659192	0.275932	0.202031	0.734647	0.233755	0.602368	0.457417	0.824294	0.272858	0.216249	0.360624	0.209879	0.316323	0.481815	0.0401724	0.339795	0.230674	0.425653	0.38957	0.301993	0.643026	0.367456	0.448541	0.128359
0.38606	0.387553	-0.173821	0.0897449	0.0469064	-0.474102	0.247642	-0.238074	-0.32826	-0.158095	-0.251733	-0.255778	0.0883126	-0.166746	-0.283144	-0.0303206	-0.146903	-0.309612	-0.255538	0.304915	-0.305864	-0.278432	-0.575441	-0.183057	-0.110636	-0.0531493	-0.098472	-0.608334	0.38606	-0.0436507	0.522692	0.0889575	0.835777	0.142944	-0.120121	0.361494	0.471601	0.355718	-0.266056	-0.250744	-0.321922	-0.135715	0.280284	-0.177291	-0.0172097	-0.239834	-0.0674169	0.469667	-0.0961624	-0.236284
0.567276	0.568217	0.0333015	0.0545778	-0.131669	-0.465717	0.491048	-0.0344735	-0.388476	-0.387338	-0.380002	-0.21803	0.466949	-0.220466	-0.235432	-0.156027	0.0717265	-0.269284	-0.231864	0.520769	-0.418812	-0.4029	-0.247306	-0.200164	-0.141554	-0.181239	0.118239	-0.317288	0.567276	0.367951	0.651719	0.580424	0.842385	0.499738	-0.160145	0.0251308	0.175078	0.552158	-0.215676	-0.0387342	-0.424847	-0.174367	-0.02095	-0.0780884	-0.0688684	-0.218873	0.161584	0.660117	-0.0382154	-0.351664
0.557766	0.558114	0.289316	0.324206	0.0936987	-0.295803	0.543719	0.119685	-0.272867	-0.196254	-0.170487	-0.109929	0.683358	-0.102259	-0.0824727	0.129229	0.247539	-0.099014	-0.141961	0.543007	-0.274941	-0.23602	-0.0346643	-0.0719672	0.0336118	-0.0550904	0.348696	-0.100851	0.557766	0.687235	0.594949	0.725758	0.774339	0.613183	-0.0403702	0.0454005	0.252903	0.561135	-0.0582572	0.0969244	-0.318095	0.104014	0.150465	0.0402384	0.236177	-0.0800843	0.292972	0.705663	0.0858589	-0.215365
0.167735	0.169143	0.0696469	0.182172	0.153647	-0.179234	0.0456751	0.133885	-0.0523664	-0.0248146	-0.0773967	0.0509722	-0.017686	0.129535	0.00433862	0.0289977	0.170928	-0.0374128	0.0433838	0.0951366	-0.100703	-0.0880791	-0.248817	0.0944848	0.134588	0.155158	0.207299	-0.285619	0.167735	0.0580184	0.300111	0.115944	0.637433	0.436244	0.207807	0.437763	0.525378	0.14062	0.0481431	0.137857	-0.0472431	0.0448993	0.285316	0.134154	0.0419787	0.0492881	0.290744	0.271272	0.228698	-0.0174576
0.0726775	0.0733167	0.482944	0.499455	0.40454	0.133888	0.037839	0.517072	0.201094	0.190996	0.20846	0.337664	0.234909	0.386484	0.336255	0.3272	0.562357	0.305741	0.308664	0.044868	0.149767	0.166439	0.212215	0.376385	0.439699	0.367743	0.634306	0.172619	0.0726775	0.512173	0.143376	0.352249	0.458833	0.710478	0.431812	0.434533	0.569935	0.0696621	0.379307	0.498213	0.17825	0.402176	0.400347	0.461501	0.389541	0.354549	0.639571	0.242984	0.532827	0.227097
0.402788	0.403869	0.130465	0.320604	0.199327	-0.32079	0.314353	0.00245081	-0.218281	-0.0628896	-0.110091	-0.106252	0.32635	-0.037548	-0.103371	0.160062	0.10775	-0.128549	-0.120948	0.346344	-0.201364	-0.161701	-0.309625	-0.0339672	0.0647912	0.0608575	0.201633	-0.352957	0.402788	0.32102	0.507376	0.335535	0.827625	0.434203	0.0249136	0.359858	0.522048	0.387112	-0.0849524	-0.0182428	-0.237011	0.0832447	0.359172	0.00167107	0.214025	-0.0774003	0.175244	0.543711	0.0849695	-0.129718
0.0270234	0.0279553	0.317347	0.541465	0.535427	0.0768427	-0.0440655	0.327547	0.183868	0.337844	0.275899	0.247436	0.0608636	0.376346	0.249134	0.438572	0.375878	0.231015	0.224013	-0.0210455	0.18157	0.213834	-0.0526393	0.33642	0.429361	0.415124	0.463977	-0.0679274	0.0270234	0.282626	0.126128	0.0694666	0.516904	0.422186	0.409382	0.635846	0.772679	0.0161648	0.297124	0.293754	0.195733	0.437717	0.629117	0.34201	0.453985	0.286701	0.435584	0.199873	0.446682	0.261856
0.979352	0.979684	-0.482392	-0.362388	-0.539721	-0.902361	0.933354	-0.662961	-0.911038	-0.74308	-0.789514	-0.833091	0.707608	-0.81549	-0.814425	-0.453	-0.557376	-0.818211	-0.84957	0.956638	-0.886772	-0.852966	-0.651754	-0.809268	-0.725149	-0.759319	-0.479338	-0.70766	0.979352	0.210886	0.997458	0.671072	0.915306	-0.0748694	-0.733063	-0.502191	-0.319997	0.971349	-0.795329	-0.674005	-0.917393	-0.587912	-0.355555	-0.724475	-0.379487	-0.81293	-0.521896	0.973026	-0.706063	-0.861763
0.0531853	0.0539403	0.519709	0.699356	0.592973	0.0972399	0.00763602	0.332275	0.18298	0.35338	0.328648	0.270777	0.214273	0.336951	0.298971	0.563413	0.437343	0.280977	0.250338	0.0161914	0.221883	0.273946	0.0136922	0.357017	0.467967	0.461493	0.547736	-0.00917926	0.0531853	0.469646	0.13802	0.182911	0.536164	0.613748	0.395368	0.645645	0.785576	0.0495636	0.307254	0.308972	0.150218	0.502169	0.680797	0.339766	0.603318	0.318165	0.467366	0.250262	0.429447	0.283613
1	0.999998	-0.486469	-0.421463	-0.61059	-0.885433	0.983618	-0.667478	-0.931608	-0.789786	-0.816897	-0.859387	0.775721	-0.861215	-0.832061	-0.496084	-0.57253	-0.830149	-0.878747	0.995054	-0.912736	-0.882114	-0.574275	-0.851184	-0.774747	-0.830599	-0.496697	-0.629644	1	0.25946	0.986282	0.739363	0.818955	-0.105064	-0.780487	-0.649913	-0.470927	0.998825	-0.813186	-0.677062	-0.940296	-0.615948	-0.465965	-0.754177	-0.415486	-0.840938	-0.55087	0.974716	-0.752903	-0.900597
-0.260277	-0.261526	0.74589	0.518723	0.439636	0.65421	-0.118457	0.79655	0.540083	0.410807	0.527904	0.600957	0.311841	0.564444	0.656526	0.484192	0.777993	0.664655	0.551492	-0.18651	0.482712	0.484041	0.881686	0.575782	0.598349	0.43286	0.819166	0.875599	-0.260277	0.739094	-0.359428	0.380455	-0.390065	0.575974	0.567502	0.0222646	0.0909756	-0.221638	0.693413	0.77825	0.507459	0.658393	0.17929	0.665934	0.543219	0.626142	0.741481	-0.148832	0.643522	0.486933
1	0.999998	-0.486469	-0.421462	-0.61059	-0.885433	0.983618	-0.667478	-0.931607	-0.789786	-0.816897	-0.859387	0.775722	-0.861215	-0.832061	-0.496084	-0.57253	-0.830149	-0.878747	0.995054	-0.912736	-0.882114	-0.574274	-0.851184	-0.774747	-0.830599	-0.496696	-0.629643	1	0.259461	0.986282	0.739363	0.818954	-0.105064	-0.780487	-0.649913	-0.470927	0.998825	-0.813186	-0.677062	-0.940296	-0.615948	-0.465966	-0.754177	-0.415486	-0.840938	-0.55087	0.974716	-0.752903	-0.900597
-0.410819	-0.411497	0.914071	0.843028	0.78589	0.752514	-0.314124	0.880196	0.711617	0.698607	0.773658	0.762688	0.161746	0.778912	0.81968	0.78966	0.892876	0.823649	0.723112	-0.367463	0.697959	0.721386	0.788855	0.792465	0.852571	0.741271	0.97007	0.792493	-0.410819	0.716287	-0.450124	0.171289	-0.254559	0.688333	0.780298	0.478803	0.558363	-0.380884	0.844437	0.851842	0.678239	0.903043	0.601058	0.810862	0.830981	0.805808	0.862104	-0.22726	0.841162	0.721716
-0.813622	-0.814554	0.758178	0.650777	0.727705	0.963342	-0.702338	0.80776	0.914707	0.833865	0.908092	0.865762	-0.292608	0.85634	0.90119	0.716802	0.750057	0.920612	0.856698	-0.758209	0.916258	0.911176	0.847213	0.866642	0.851271	0.806474	0.748034	0.891096	-0.813622	0.270692	-0.879693	-0.321024	-0.803336	0.285407	0.782013	0.45517	0.382156	-0.784998	0.892748	0.792174	0.902565	0.840683	0.49685	0.809559	0.693767	0.882361	0.677125	-0.729091	0.798848	0.894072
-0.996216	-0.996057	0.462965	0.418826	0.614438	0.858372	-0.9948	0.649243	0.920577	0.786262	0.803982	0.850465	-0.807961	0.859576	0.817407	0.48726	0.556999	0.812467	0.871723	-0.99978	0.902052	0.871585	0.523843	0.846882	0.77109	0.837713	0.479551	0.578521	-0.996216	-0.298069	-0.968281	-0.768037	-0.772244	0.10344	0.78102	0.694139	0.5144	-0.998737	0.798933	0.659505	0.931252	0.600554	0.489693	0.746221	0.402897	0.831014	0.543419	-0.968516	0.751242	0.895065
-0.613249	-0.613992	0.812926	0.527407	0.517747	0.851363	-0.512658	0.958438	0.804724	0.553462	0.683541	0.870503	-0.0916051	0.81189	0.875085	0.47486	0.913583	0.868561	0.848787	-0.563213	0.724333	0.698406	0.966029	0.825257	0.787404	0.680555	0.88644	0.963363	-0.613249	0.476067	-0.665566	0.0540836	-0.597203	0.642838	0.77113	0.278693	0.242206	-0.587937	0.892548	0.961403	0.771778	0.699267	0.235401	0.88738	0.508553	0.859951	0.907967	-0.519111	0.870739	0.731892
-0.513459	-0.513954	0.837606	0.639709	0.62552	0.800661	-0.436113	0.967354	0.763362	0.598815	0.692168	0.825404	-0.0260906	0.820888	0.848234	0.572729	0.906694	0.833062	0.79541	-0.47798	0.682819	0.677869	0.849722	0.816295	0.814875	0.7038	0.946126	0.854918	-0.513459	0.547018	-0.540355	0.107237	-0.381302	0.727511	0.841232	0.40746	0.4278	-0.491491	0.881258	0.95963	0.735055	0.764798	0.400055	0.867383	0.602937	0.834397	0.923074	-0.375495	0.889687	0.710334
-0.205382	-0.205799	0.706296	0.416661	0.288943	0.486436	-0.132366	0.82701	0.472068	0.198608	0.346789	0.635179	0.246961	0.541869	0.63866	0.261559	0.851161	0.619176	0.603303	-0.171163	0.383613	0.355372	0.803771	0.583552	0.566924	0.424771	0.824879	0.762529	-0.205382	0.65758	-0.232483	0.430028	-0.148082	0.77013	0.495843	0.107032	0.14717	-0.185788	0.652981	0.819188	0.411298	0.463168	0.0629585	0.746819	0.354874	0.620925	0.871083	-0.0927762	0.70432	0.415089
-0.682669	-0.682777	0.835755	0.72539	0.745491	0.839618	-0.637004	0.967313	0.881373	0.725841	0.809728	0.945203	-0.225925	0.932493	0.950173	0.657642	0.95424	0.938431	0.928009	-0.666923	0.838982	0.8225	0.805099	0.948094	0.938439	0.877656	0.936061	0.812587	-0.682669	0.386151	-0.672333	-0.139495	-0.409352	0.622024	0.860393	0.642933	0.618423	-0.669191	0.955423	0.948975	0.849538	0.821695	0.558119	0.979923	0.674099	0.949734	0.949549	-0.536765	0.980954	0.869221
-0.485387	-0.486135	0.835247	0.522428	0.432836	0.738129	-0.379528	0.918001	0.700993	0.422215	0.583225	0.813829	0.0701118	0.709366	0.819706	0.422061	0.926685	0.815092	0.793893	-0.433372	0.636084	0.609223	0.97047	0.758603	0.726529	0.610318	0.883609	0.948513	-0.485387	0.592754	-0.539692	0.215311	-0.482949	0.706987	0.636135	0.191172	0.170088	-0.458653	0.819005	0.916554	0.642838	0.629111	0.156353	0.860625	0.485722	0.79828	0.910522	-0.384739	0.814123	0.641995
0.592469	0.591987	0.249387	0.00269739	-0.290682	-0.279917	0.65465	0.133448	-0.346614	-0.490452	-0.364113	-0.153514	0.827709	-0.26938	-0.131115	-0.191693	0.23583	-0.141747	-0.181988	0.624998	-0.392353	-0.38849	0.254602	-0.203133	-0.167616	-0.314785	0.268807	0.173777	0.592469	0.762767	0.54561	0.953637	0.443178	0.590794	-0.244202	-0.484874	-0.337594	0.610485	-0.124943	0.130676	-0.418453	-0.131593	-0.379805	-0.00754217	-0.0490068	-0.161147	0.259157	0.650773	-0.0495985	-0.373538
0.122973	0.124535	-0.0842642	0.196032	0.238912	-0.232435	-0.0209787	-0.0587661	-0.0777218	0.0852694	-0.0264033	-0.04479	-0.156716	0.0797766	-0.0744565	0.114096	-0.0239942	-0.105705	-0.0452147	0.038182	-0.072827	-0.0495979	-0.473222	0.0375112	0.095326	0.165303	0.0267383	-0.480878	0.122973	-0.152596	0.269998	-0.144299	0.643901	0.144799	0.139586	0.571323	0.646283	0.0909822	-0.0463937	-0.0706081	-0.0555733	0.0423283	0.449267	0.00760363	0.092292	-0.0259984	0.0621158	0.21683	0.106622	0.000888822
1	0.999998	-0.486469	-0.421463	-0.61059	-0.885433	0.983618	-0.667478	-0.931608	-0.789786	-0.816897	-0.859387	0.775721	-0.861215	-0.832061	-0.496084	-0.57253	-0.830149	-0.878747	0.995054	-0.912736	-0.882114	-0.574275	-0.851184	-0.774747	-0.830599	-0.496697	-0.629644	1	0.25946	0.986282	0.739363	0.818955	-0.105064	-0.780487	-0.649913	-0.470927	0.998825	-0.813186	-0.677062	-0.940296	-0.615948	-0.465965	-0.754177	-0.415486	-0.840938	-0.55087	0.974716	-0.752903	-0.900597
0.349396	0.350878	-0.174573	0.0176107	0.00215125	-0.406724	0.210539	-0.125067	-0.277994	-0.178994	-0.266809	-0.201226	0.035824	-0.103639	-0.238068	-0.105919	-0.088926	-0.275973	-0.207235	0.269587	-0.306896	-0.290265	-0.49418	-0.14514	-0.0950657	-0.0613676	-0.0403697	-0.524303	0.349396	-0.0583111	0.484183	0.115131	0.775195	0.212712	-0.0193335	0.315933	0.419827	0.318113	-0.197824	-0.129293	-0.262541	-0.14865	0.198836	-0.112246	-0.0982638	-0.195037	0.021968	0.422924	-0.0244153	-0.228529
0.189219	0.190804	-0.128358	0.0690762	0.089996	-0.293299	0.0436008	-0.0355395	-0.137538	-0.0655882	-0.151063	-0.0638094	-0.110717	0.0361177	-0.117313	-0.0495747	0.000520531	-0.153451	-0.0638366	0.104985	-0.166734	-0.160288	-0.42414	-0.00920496	0.026721	0.0757278	0.0189348	-0.451955	0.189219	-0.13183	0.335151	-0.024181	0.667647	0.199125	0.0775825	0.438141	0.510314	0.155595	-0.0793585	-0.0407049	-0.115901	-0.0677896	0.270744	0.014206	-0.0529585	-0.0654091	0.110722	0.265509	0.101787	-0.0860077
0.459694	0.459717	0.385726	0.273771	0.0500034	-0.128864	0.478011	0.31782	-0.151269	-0.195064	-0.129063	0.0209085	0.668191	0.0049349	0.0442597	0.0765452	0.386254	0.0217771	-0.0159151	0.464448	-0.207654	-0.184458	0.205566	0.0249359	0.0961167	-0.0353797	0.480585	0.141654	0.459694	0.755211	0.4669	0.796593	0.571182	0.733508	0.0880772	-0.0719674	0.114039	0.469711	0.0830809	0.305719	-0.198806	0.137873	0.0122943	0.173531	0.189853	0.0357066	0.447265	0.59197	0.207806	-0.15251
0.145607	0.14682	0.155932	0.21092	0.161558	-0.106306	0.0474929	0.280141	0.0174479	-0.0246895	-0.0396965	0.151082	0.0576777	0.204791	0.109452	0.0361452	0.313062	0.0697161	0.140111	0.0858002	-0.0458028	-0.0482593	-0.0735901	0.181035	0.21004	0.189334	0.334607	-0.115731	0.145607	0.180236	0.261281	0.210961	0.57764	0.495251	0.231757	0.386958	0.479741	0.1243	0.148172	0.269277	0.0109423	0.0957558	0.236227	0.274491	0.0757784	0.143635	0.421091	0.259111	0.337764	0.0387614
0.230683	0.231613	0.324185	0.397903	0.283442	-0.0871423	0.163925	0.295746	0.00254143	0.0425122	0.0356568	0.142237	0.269069	0.193198	0.133477	0.214123	0.371244	0.101079	0.120749	0.185718	-0.0279233	-0.00388678	-0.0244017	0.189794	0.263233	0.223489	0.444427	-0.07213	0.230683	0.421399	0.324353	0.364888	0.650499	0.631178	0.251739	0.398697	0.543002	0.21972	0.16732	0.281649	-0.0204028	0.231831	0.353296	0.261962	0.275452	0.158533	0.455726	0.386544	0.3406	0.051126
0.0629839	0.0643718	0.104162	0.372913	0.388775	-0.103101	-0.0569024	0.104723	0.0474697	0.208597	0.119367	0.100574	-0.0837874	0.221868	0.0790593	0.272258	0.162211	0.0539158	0.0941485	-0.0107777	0.0587159	0.0857428	-0.303964	0.188058	0.261881	0.307313	0.22008	-0.318232	0.0629839	0.0230244	0.198696	-0.0785708	0.606583	0.274203	0.25453	0.64791	0.743678	0.0382686	0.108879	0.0832832	0.0617618	0.222601	0.558928	0.168852	0.267108	0.126175	0.235461	0.196065	0.269917	0.136428
0.221041	0.221481	0.209233	0.27283	0.245709	0.00085892	0.189645	0.355952	0.0339762	0.0700824	0.0450952	0.126397	0.268286	0.238777	0.122238	0.161311	0.3532	0.101914	0.0861892	0.199797	-0.0423357	-0.0296149	0.0812825	0.169291	0.237361	0.140038	0.435359	0.0484561	0.221041	0.410794	0.26957	0.381427	0.477425	0.443764	0.296409	0.221739	0.388595	0.218789	0.210051	0.328063	0.0578881	0.262138	0.251621	0.26754	0.206046	0.149353	0.440263	0.352024	0.354847	0.039114
0.654534	0.655243	0.0691778	0.138033	-0.0758597	-0.494207	0.599122	-0.0942839	-0.444049	-0.357324	-0.3597	-0.28703	0.606669	-0.273102	-0.283334	-0.0576271	0.0374301	-0.305357	-0.307939	0.618827	-0.445579	-0.409794	-0.270479	-0.251215	-0.157161	-0.205569	0.119438	-0.34138	0.654534	0.487032	0.719577	0.662173	0.894573	0.486537	-0.19951	-0.00262528	0.187102	0.64636	-0.259923	-0.105351	-0.478404	-0.111664	0.0463285	-0.150683	0.0341824	-0.269146	0.106012	0.766142	-0.0967016	-0.383483
0.0871297	0.0875261	0.481082	0.667541	0.602602	0.150208	0.0709682	0.419989	0.205455	0.377319	0.347534	0.280109	0.294546	0.39338	0.314242	0.562586	0.48744	0.308229	0.24377	0.0683324	0.215278	0.258746	0.124917	0.36936	0.48848	0.423285	0.607117	0.104765	0.0871297	0.555918	0.140359	0.269418	0.475985	0.518578	0.422277	0.534008	0.714819	0.0916163	0.362708	0.374493	0.203309	0.567357	0.639746	0.393761	0.607494	0.335314	0.515256	0.287545	0.48731	0.286181
0.654805	0.654841	0.250514	0.358527	0.0936796	-0.389416	0.667963	-0.0585286	-0.382393	-0.207617	-0.184855	-0.243391	0.829592	-0.245469	-0.188412	0.195673	0.120443	-0.18292	-0.271877	0.65461	-0.320751	-0.267434	-0.108026	-0.188477	-0.0529316	-0.134684	0.233944	-0.17177	0.654805	0.745829	0.66363	0.753136	0.79089	0.447336	-0.228006	-0.0361681	0.1896	0.665991	-0.188889	-0.0972511	-0.434759	0.0942851	0.173025	-0.103879	0.312935	-0.195865	0.110203	0.800013	-0.0771695	-0.28296
0.306343	0.307291	0.24514	0.505051	0.37855	-0.224441	0.23493	0.0316438	-0.111739	0.109853	0.0618601	-0.0171478	0.324137	0.0534949	0.00286834	0.364364	0.177592	-0.0071306	-0.0301938	0.256854	-0.0465085	0.00373418	-0.25748	0.0766267	0.19871	0.208065	0.272199	-0.293311	0.306343	0.376015	0.403087	0.24978	0.76338	0.393499	0.0704879	0.491866	0.654614	0.296117	0.00470664	-0.00330704	-0.13697	0.24915	0.541976	0.0789929	0.414617	0.0282703	0.20203	0.474555	0.154864	0.0162046
0.419225	0.419548	0.356262	0.508249	0.338843	-0.155347	0.40802	0.193157	-0.116269	0.0546974	0.0471082	0.00473078	0.590214	0.0706934	0.0445044	0.357228	0.316957	0.0402684	-0.030856	0.40426	-0.0918229	-0.0437496	-0.0125396	0.0791393	0.210943	0.129736	0.438338	-0.0604814	0.419225	0.674621	0.459916	0.559898	0.71184	0.523862	0.101486	0.255918	0.476185	0.425026	0.0782355	0.149809	-0.140573	0.319313	0.405215	0.14877	0.443784	0.0556197	0.340584	0.600958	0.217893	-0.0272325
-0.487981	-0.488843	0.819077	0.611777	0.586627	0.800212	-0.377511	0.933595	0.742463	0.577355	0.686962	0.805629	0.0623758	0.777236	0.835893	0.568886	0.914147	0.835508	0.763132	-0.43325	0.677426	0.667171	0.926656	0.783422	0.78681	0.654966	0.918058	0.925227	-0.487981	0.604942	-0.548928	0.159147	-0.468578	0.622696	0.753427	0.277087	0.301508	-0.457883	0.871789	0.92035	0.713614	0.768577	0.329534	0.855679	0.607319	0.821792	0.893963	-0.3629	0.841764	0.693583
-0.450019	-0.450233	0.81801	0.633277	0.586392	0.698597	-0.394591	0.94962	0.711201	0.517282	0.622199	0.824448	0.0111441	0.797225	0.826407	0.517178	0.953561	0.809518	0.794367	-0.427757	0.636672	0.621189	0.81558	0.809598	0.80933	0.703243	0.946002	0.797154	-0.450019	0.562418	-0.452174	0.16058	-0.244164	0.762354	0.763761	0.437173	0.464256	-0.433574	0.855646	0.938622	0.673493	0.713832	0.381949	0.900754	0.567209	0.825949	0.975389	-0.301361	0.905153	0.677752
-0.555454	-0.556466	0.900829	0.838116	0.814231	0.853392	-0.430523	0.826562	0.789387	0.79778	0.87522	0.786619	0.0608249	0.792867	0.852856	0.847837	0.826111	0.874035	0.759406	-0.495589	0.808997	0.832308	0.834199	0.815198	0.863676	0.774925	0.891787	0.857071	-0.555454	0.617867	-0.625116	0.0032084	-0.497398	0.502234	0.754715	0.451968	0.484632	-0.519571	0.855877	0.795895	0.760895	0.937832	0.60669	0.784757	0.867807	0.829949	0.752352	-0.401911	0.798445	0.804016
-0.342076	-0.341636	0.335876	0.242951	0.305668	0.408263	-0.363473	0.695709	0.492359	0.275387	0.321484	0.578312	-0.206474	0.61548	0.533252	0.145282	0.62915	0.512868	0.574241	-0.357464	0.383317	0.336209	0.462063	0.571388	0.53083	0.45789	0.582078	0.449221	-0.342076	0.142051	-0.292916	-0.0191069	-0.0908367	0.384434	0.527931	0.364011	0.364377	-0.347328	0.580125	0.669039	0.501413	0.35513	0.186097	0.691631	0.170067	0.553553	0.691408	-0.260343	0.702498	0.443999
0.82329	0.823892	-0.228715	0.00761243	-0.16032	-0.719372	0.762774	-0.4637	-0.682171	-0.423097	-0.491031	-0.6032	0.646367	-0.540157	-0.571148	-0.100115	-0.329416	-0.574963	-0.624058	0.78711	-0.627419	-0.574265	-0.592446	-0.532742	-0.407018	-0.427091	-0.215067	-0.640498	0.82329	0.321935	0.875341	0.560225	0.983447	0.08849	-0.464912	-0.106893	0.104983	0.814706	-0.552597	-0.491623	-0.691871	-0.259819	0.0505314	-0.488126	-0.0326955	-0.558954	-0.300691	0.900868	-0.432675	-0.582531
0.558559	0.559663	-0.135726	0.155384	0.0638404	-0.532374	0.455484	-0.28699	-0.434133	-0.183262	-0.277415	-0.367835	0.343054	-0.266813	-0.357254	0.0457401	-0.1807	-0.373118	-0.381601	0.49659	-0.391405	-0.343569	-0.572496	-0.278902	-0.165801	-0.146518	-0.0783553	-0.605479	0.558559	0.166357	0.661111	0.28552	0.924561	0.152463	-0.193854	0.243571	0.417805	0.539256	-0.333929	-0.313363	-0.432463	-0.0925051	0.294841	-0.268676	0.0791618	-0.327344	-0.126459	0.664083	-0.184631	-0.327409
0.121275	0.12284	-0.124093	0.201402	0.25212	-0.26046	-0.0243496	-0.124924	-0.0958751	0.102182	-0.0190696	-0.0764041	-0.170383	0.0521001	-0.102754	0.135169	-0.0753633	-0.127269	-0.0732934	0.0354049	-0.0685749	-0.0434868	-0.525313	0.0146628	0.0785594	0.161951	-0.0295747	-0.529238	0.121275	-0.193666	0.268705	-0.199629	0.644653	0.0525699	0.087465	0.589485	0.660744	0.0889819	-0.0831731	-0.143182	-0.0716306	0.0367432	0.481371	-0.0298704	0.108884	-0.0531817	-0.00589666	0.211796	0.0635287	0.000223087
0.78952	0.79046	-0.369212	-0.157298	-0.272376	-0.761137	0.691917	-0.494254	-0.703153	-0.50023	-0.585962	-0.6283	0.472535	-0.55435	-0.624939	-0.264801	-0.403037	-0.643872	-0.644216	0.734984	-0.687605	-0.649081	-0.684501	-0.571827	-0.478779	-0.478474	-0.312251	-0.729881	0.78952	0.119691	0.869008	0.456936	0.9841	0.0506011	-0.450781	-0.104813	0.0732226	0.76988	-0.593332	-0.506472	-0.697998	-0.393651	-0.0438727	-0.522462	-0.21842	-0.602051	-0.333266	0.834687	-0.457189	-0.633095
-0.786001	-0.78551	0.685701	0.721085	0.819003	0.785354	-0.802886	0.800262	0.885796	0.823678	0.839265	0.895612	-0.513738	0.928948	0.887022	0.691509	0.781959	0.870199	0.892042	-0.805235	0.873387	0.866678	0.519453	0.930977	0.923294	0.94793	0.759908	0.550004	-0.786001	0.0642184	-0.721226	-0.473407	-0.350195	0.448669	0.884705	0.892704	0.828997	-0.788429	0.88515	0.789389	0.871267	0.78295	0.741345	0.88229	0.652779	0.906681	0.785797	-0.650385	0.91091	0.907764
-0.952249	-0.952733	0.647808	0.532534	0.658878	0.955496	-0.884362	0.773527	0.960783	0.810979	0.878376	0.910663	-0.556864	0.886239	0.908824	0.594526	0.703063	0.918261	0.919914	-0.919963	0.951418	0.925892	0.76713	0.897056	0.838937	0.845028	0.643257	0.813981	-0.952249	0.00167054	-0.980302	-0.542618	-0.86457	0.205258	0.782498	0.547646	0.403879	-0.937015	0.886467	0.770815	0.952399	0.728634	0.453599	0.830786	0.546933	0.902081	0.650815	-0.902346	0.809548	0.930956
-0.889115	-0.889796	0.721357	0.662847	0.767459	0.961993	-0.801582	0.76886	0.948191	0.884105	0.942113	0.887273	-0.421825	0.883478	0.913316	0.73607	0.717676	0.931608	0.887361	-0.847452	0.965414	0.958283	0.769875	0.897033	0.875984	0.865998	0.700106	0.819999	-0.889115	0.143569	-0.932014	-0.469796	-0.804855	0.220969	0.790163	0.572719	0.473781	-0.866842	0.892884	0.753269	0.938152	0.836248	0.569837	0.814824	0.697601	0.901409	0.643042	-0.807855	0.805331	0.943712
-0.924937	-0.92496	0.216269	0.266123	0.534386	0.759017	-0.921506	0.420847	0.789131	0.758283	0.721281	0.640421	-0.84699	0.700187	0.627342	0.425461	0.285469	0.632475	0.65609	-0.924012	0.785126	0.763196	0.327604	0.654481	0.58861	0.666321	0.234435	0.409691	-0.924937	-0.470798	-0.916447	-0.881375	-0.805098	-0.216819	0.653543	0.579576	0.405206	-0.926948	0.62254	0.424502	0.830786	0.493501	0.452491	0.51226	0.306544	0.638898	0.253458	-0.937837	0.522837	0.764956
-0.383245	-0.384918	0.582744	0.439719	0.412775	0.65413	-0.212457	0.489137	0.508002	0.49119	0.583385	0.455872	0.168694	0.412463	0.535907	0.52678	0.461669	0.574068	0.434558	-0.291474	0.536371	0.54905	0.740831	0.444436	0.461106	0.363094	0.50311	0.772234	-0.383245	0.485158	-0.52344	0.0699823	-0.673341	0.142002	0.368032	-0.0525281	-0.0557385	-0.338944	0.523472	0.467478	0.484026	0.59127	0.179074	0.419917	0.54435	0.488836	0.347555	-0.337292	0.376901	0.485247
-0.997408	-0.997534	0.521114	0.447999	0.628272	0.909839	-0.968285	0.68954	0.943926	0.805735	0.83935	0.871221	-0.734758	0.870246	0.851099	0.525651	0.596361	0.852176	0.887934	-0.985584	0.927708	0.899137	0.616591	0.862913	0.791051	0.836501	0.526637	0.672228	-0.997408	-0.207576	-0.994607	-0.706991	-0.841364	0.117984	0.787941	0.629362	0.457413	-0.992763	0.832293	0.696609	0.950372	0.64749	0.469751	0.768114	0.449766	0.856249	0.566735	-0.967521	0.763973	0.912713
1	0.999998	-0.486469	-0.421463	-0.61059	-0.885433	0.983618	-0.667478	-0.931608	-0.789786	-0.816897	-0.859387	0.775721	-0.861215	-0.832061	-0.496084	-0.57253	-0.830149	-0.878747	0.995054	-0.912736	-0.882114	-0.574275	-0.851184	-0.774747	-0.830599	-0.496697	-0.629644	1	0.25946	0.986282	0.739363	0.818955	-0.105064	-0.780487	-0.649913	-0.470927	0.998825	-0.813186	-0.677062	-0.940296	-0.615948	-0.465965	-0.754177	-0.415486	-0.840938	-0.55087	0.974716	-0.752903	-0.900597
1	0.999998	-0.486469	-0.421463	-0.61059	-0.885433	0.983618	-0.667478	-0.931608	-0.789786	-0.816897	-0.859387	0.775721	-0.861215	-0.832061	-0.496084	-0.57253	-0.830149	-0.878747	0.995054	-0.912736	-0.882114	-0.574275	-0.851184	-0.774747	-0.830599	-0.496697	-0.629644	1	0.25946	0.986282	0.739363	0.818955	-0.105064	-0.780487	-0.649913	-0.470927	0.998825	-0.813186	-0.677062	-0.940296	-0.615948	-0.465965	-0.754177	-0.415486	-0.840938	-0.55087	0.974716	-0.752903	-0.900597
0.596389	0.596547	0.0989756	0.360177	0.231533	-0.34161	0.585302	-0.105275	-0.339832	-0.031306	-0.0975797	-0.289103	0.648067	-0.171966	-0.223544	0.286814	-0.00479917	-0.217465	-0.331235	0.584503	-0.290213	-0.223617	-0.275598	-0.190723	-0.0326061	-0.102799	0.161821	-0.3032	0.596389	0.557997	0.618668	0.530515	0.787008	0.233615	-0.0909574	0.108862	0.358501	0.602993	-0.177303	-0.154115	-0.337635	0.177936	0.362702	-0.165766	0.34842	-0.215231	0.00217875	0.744934	-0.0816114	-0.23787
0.562967	0.564217	-0.559063	-0.416226	-0.404097	-0.668469	0.43098	-0.386026	-0.564209	-0.527951	-0.613892	-0.493135	0.106478	-0.408212	-0.551873	-0.506904	-0.372469	-0.580335	-0.497429	0.493432	-0.621204	-0.633595	-0.618323	-0.47392	-0.458921	-0.450063	-0.375388	-0.659697	0.562967	-0.217772	0.666521	0.210139	0.76148	-0.113483	-0.375602	-0.106142	-0.0126121	0.530651	-0.496838	-0.392448	-0.52269	-0.514037	-0.221368	-0.380267	-0.489782	-0.509111	-0.258762	0.547756	-0.330607	-0.553576
-0.195002	-0.196681	0.539372	0.385269	0.348898	0.563002	-0.0260446	0.530102	0.400519	0.380204	0.464309	0.377803	0.334808	0.372021	0.456183	0.444949	0.484569	0.488059	0.337617	-0.103122	0.384614	0.397116	0.734987	0.367734	0.401341	0.249866	0.554661	0.751501	-0.195002	0.620189	-0.336328	0.29292	-0.496738	0.227244	0.362312	-0.157581	-0.0928784	-0.149803	0.486325	0.501749	0.393049	0.558993	0.107034	0.399256	0.483146	0.415132	0.406818	-0.131264	0.380238	0.358342
-0.77123	-0.772172	0.813419	0.695575	0.732283	0.941645	-0.654728	0.834561	0.901305	0.807679	0.900053	0.880943	-0.206522	0.851933	0.917818	0.73291	0.80819	0.938867	0.870945	-0.714044	0.910537	0.904959	0.886265	0.879714	0.871118	0.816034	0.798884	0.918983	-0.77123	0.363637	-0.837578	-0.235885	-0.749134	0.349531	0.754056	0.448129	0.388383	-0.740888	0.902003	0.813832	0.876287	0.855468	0.496261	0.845292	0.7285	0.897224	0.72823	-0.671939	0.822159	0.890763
0.540125	0.538608	0.133325	0.0284226	-0.177769	-0.179007	0.682784	-0.0963871	-0.35006	-0.273931	-0.19981	-0.313145	0.863606	-0.366113	-0.222093	0.0216089	-0.0320373	-0.188154	-0.350573	0.620013	-0.318198	-0.284591	0.216261	-0.324665	-0.247026	-0.396067	0.0637541	0.187904	0.540125	0.712746	0.401078	0.767196	0.118855	0.0984915	-0.343307	-0.636253	-0.47929	0.579676	-0.215499	-0.123287	-0.384208	-0.00540306	-0.278991	-0.241339	0.119437	-0.272442	-0.110079	0.563583	-0.283441	-0.35018
0.640624	0.639599	0.281794	0.174247	-0.114397	-0.248158	0.748274	0.0105518	-0.370886	-0.316649	-0.228281	-0.256491	0.971773	-0.321087	-0.175693	0.0647541	0.122212	-0.159524	-0.294609	0.697423	-0.347797	-0.30632	0.19924	-0.258589	-0.161392	-0.312152	0.23137	0.145316	0.640624	0.876715	0.548724	0.934573	0.406202	0.409124	-0.277202	-0.481865	-0.283782	0.673027	-0.171301	-0.0151787	-0.430993	0.0353471	-0.178099	-0.137639	0.191332	-0.219026	0.0816487	0.722415	-0.162124	-0.350639
-0.581454	-0.582914	0.648348	0.510509	0.544324	0.816409	-0.428133	0.644867	0.698507	0.649919	0.732843	0.638025	-0.0357968	0.617198	0.700802	0.602928	0.5874	0.732071	0.618313	-0.500083	0.705889	0.709122	0.816005	0.629251	0.629391	0.544046	0.613052	0.856474	-0.581454	0.391462	-0.699377	-0.0992914	-0.775841	0.181131	0.565538	0.134231	0.101821	-0.541966	0.698548	0.625481	0.686557	0.708377	0.296249	0.592667	0.599568	0.664961	0.491426	-0.524364	0.564924	0.666199
0.929209	0.928722	-0.174923	-0.135469	-0.383622	-0.678186	0.969741	-0.443489	-0.758025	-0.598699	-0.58539	-0.669795	0.950721	-0.68918	-0.607593	-0.221777	-0.31835	-0.593185	-0.700271	0.952273	-0.716011	-0.67215	-0.29924	-0.65247	-0.54563	-0.645741	-0.212518	-0.355908	0.929209	0.576272	0.878186	0.870482	0.723579	0.0772339	-0.631975	-0.589927	-0.375856	0.94443	-0.597084	-0.469326	-0.789081	-0.333491	-0.307349	-0.549078	-0.113534	-0.632046	-0.337465	0.960701	-0.557311	-0.710627
0.489424	0.488723	0.499798	0.435473	0.13489	-0.106141	0.578783	0.204868	-0.172036	-0.114012	-0.0194586	-0.023322	0.895415	-0.0841625	0.0459094	0.280781	0.364274	0.0597373	-0.0608468	0.531692	-0.13396	-0.0895364	0.296835	-0.00769779	0.104629	-0.0301779	0.459354	0.233996	0.489424	0.952974	0.433245	0.860933	0.447165	0.591967	-0.0771623	-0.177874	0.0223283	0.518598	0.0449938	0.172972	-0.243107	0.258463	0.0780915	0.107518	0.410505	0.0176355	0.325498	0.631053	0.0960297	-0.118004
-0.558581	-0.560025	0.697839	0.514205	0.527653	0.827545	-0.404056	0.718427	0.706438	0.616857	0.714717	0.672017	0.00765847	0.643391	0.728485	0.578294	0.659293	0.754073	0.648778	-0.476709	0.692573	0.692576	0.876755	0.653921	0.650485	0.547723	0.68415	0.907437	-0.558581	0.461862	-0.675011	-0.0108889	-0.746646	0.291283	0.602299	0.113381	0.0911493	-0.518764	0.734753	0.702888	0.690316	0.714197	0.260029	0.643199	0.586633	0.693242	0.580102	-0.492776	0.618588	0.660738
-0.828972	-0.829281	0.844357	0.762448	0.814318	0.938253	-0.766504	0.923714	0.968369	0.850005	0.927987	0.982139	-0.341546	0.970322	0.992324	0.747382	0.903974	0.99593	0.977797	-0.803802	0.96056	0.948659	0.822583	0.991822	0.977821	0.947937	0.88093	0.847603	-0.828972	0.289751	-0.835895	-0.317685	-0.600943	0.478474	0.870682	0.682899	0.618182	-0.811934	0.979702	0.904731	0.9425	0.882636	0.620843	0.966746	0.73937	0.989078	0.86447	-0.700391	0.965072	0.968667
-0.748771	-0.748686	0.695878	0.68287	0.785123	0.840008	-0.72879	0.899542	0.901006	0.801595	0.836224	0.911867	-0.399664	0.954125	0.915541	0.666226	0.846371	0.905895	0.897184	-0.746043	0.860327	0.844305	0.669394	0.937697	0.927358	0.893457	0.830807	0.699769	-0.748771	0.186489	-0.72087	-0.34159	-0.430507	0.426608	0.891587	0.738333	0.700857	-0.741823	0.934195	0.873297	0.895854	0.814108	0.644473	0.937559	0.642975	0.925221	0.840631	-0.615532	0.951582	0.895263
[truncated: 192 more rows]
[truncated: 350 more columns]
