# Supplementary material for: The effective connectome over a century of human life
Source: Commun Biol. 2025 Nov 24;8:1638. doi: 10.1038/s42003-025-08970-4 (PMC12644845; doi:10.1038/s42003-025-08970-4)
Supplement: Supplementary file 7 — Supplementary Data 4 [file 42003_2025_8970_MOESM7_ESM.xlsx]

## Sheet: Sheet1
Supplementary Data 4. Evolution of nodal and network effective connectivity strength (ECS) (source data for Figure 4)
Sheet 1: Average nodal ECS traces for each cluster in each network (Fig. 4a)
Sheet 2: Variance of nodal ECS (Fig. 4b) and nodal ECS at four selected time points (Fig. 4c)
Sheet 3: Network ECS traces (Fig. 4d) and network ECS traces stratified by sex (Fig. 4e)
VIS: column 1-5; SM: column 6-10; DAN: column 11-15; VAN: column 16-20; LIM: 21-23; FPC: column 24-28; DMN: column 29-33
0.299096	0.315521	0.353584	0.277334	0.356507	0.277047	0.326782	0.281398	0.291043	0.358483	0.317937	0.389674	0.357764	0.358184	0.388526	0.229043	0.310484	0.331104	0.354418	0.376274	0.135096	0.226101	0.266105	0.296149	0.348813	0.303973	0.348618	0.388812	0.291471	0.345014	0.319681	0.309975	0.353384
0.298004	0.315289	0.353034	0.276927	0.356222	0.276399	0.325912	0.281195	0.291187	0.358298	0.317105	0.388677	0.356379	0.357423	0.388288	0.228747	0.309954	0.330744	0.35417	0.375836	0.134649	0.226033	0.265905	0.295064	0.34821	0.30358	0.348115	0.388385	0.290278	0.344137	0.318551	0.309511	0.353087
0.296912	0.315058	0.352485	0.27652	0.355936	0.27575	0.325042	0.280992	0.29133	0.358113	0.316272	0.387681	0.354993	0.356662	0.38805	0.228452	0.309424	0.330384	0.353923	0.375398	0.134202	0.225965	0.265704	0.293979	0.347607	0.303187	0.347611	0.387958	0.289084	0.34326	0.31742	0.309046	0.352789
0.295821	0.314827	0.351935	0.276113	0.355651	0.275101	0.324171	0.280789	0.291473	0.357928	0.315439	0.386684	0.353608	0.355901	0.387812	0.228156	0.308894	0.330024	0.353675	0.37496	0.133755	0.225897	0.265503	0.292894	0.347004	0.302794	0.347108	0.38753	0.287891	0.342382	0.31629	0.308582	0.352492
0.294729	0.314596	0.351385	0.275706	0.355366	0.274453	0.323301	0.280586	0.291616	0.357743	0.314606	0.385688	0.352223	0.35514	0.387574	0.22786	0.308364	0.329664	0.353427	0.374522	0.133309	0.225829	0.265302	0.291809	0.346402	0.3024	0.346604	0.387103	0.286698	0.341505	0.31516	0.308118	0.352195
0.293638	0.314365	0.350835	0.275299	0.355081	0.273804	0.322431	0.280383	0.29176	0.357558	0.313774	0.384691	0.350838	0.354379	0.387336	0.227565	0.307834	0.329304	0.35318	0.374084	0.132862	0.225761	0.265101	0.290725	0.345799	0.302007	0.346101	0.386676	0.285505	0.340628	0.31403	0.307654	0.351897
0.292547	0.314134	0.350286	0.274891	0.354796	0.273156	0.321561	0.280181	0.291903	0.357373	0.312941	0.383694	0.349453	0.353618	0.387098	0.227269	0.307304	0.328944	0.352932	0.373645	0.132416	0.225693	0.264901	0.289641	0.345196	0.301614	0.345598	0.386249	0.284312	0.33975	0.3129	0.30719	0.3516
0.291457	0.313903	0.349737	0.274484	0.354511	0.272507	0.32069	0.279978	0.292046	0.357188	0.312108	0.382698	0.34807	0.352857	0.38686	0.226973	0.306774	0.328584	0.352685	0.373207	0.13197	0.225625	0.2647	0.288558	0.344593	0.301221	0.345094	0.385821	0.28312	0.338873	0.311772	0.306726	0.351303
0.290367	0.313671	0.349187	0.274077	0.354225	0.271859	0.31982	0.279775	0.292189	0.357003	0.311276	0.381702	0.346687	0.352097	0.386623	0.226678	0.306244	0.328224	0.352437	0.372769	0.131524	0.225557	0.264499	0.287477	0.34399	0.300828	0.344591	0.385394	0.281929	0.337996	0.310644	0.306263	0.351006
0.289278	0.31344	0.348638	0.27367	0.35394	0.27121	0.31895	0.279572	0.292332	0.356817	0.310443	0.380706	0.345305	0.351337	0.386385	0.226382	0.305714	0.327865	0.35219	0.372332	0.13108	0.225489	0.264299	0.286398	0.343388	0.300435	0.344088	0.384967	0.280738	0.33712	0.309517	0.3058	0.350708
0.28819	0.313209	0.348089	0.273263	0.353655	0.270562	0.31808	0.27937	0.292475	0.356632	0.309611	0.379711	0.343925	0.350577	0.386147	0.226087	0.305184	0.327505	0.351942	0.371894	0.130635	0.225421	0.264098	0.28532	0.342785	0.300041	0.343585	0.38454	0.279549	0.336243	0.308392	0.305337	0.350411
0.287104	0.312978	0.347541	0.272856	0.35337	0.269914	0.317211	0.279167	0.292618	0.356447	0.308779	0.378715	0.342546	0.349818	0.385909	0.225791	0.304654	0.327145	0.351695	0.371456	0.130192	0.225354	0.263897	0.284245	0.342183	0.299648	0.343083	0.384113	0.278361	0.335367	0.307269	0.304875	0.350114
0.286019	0.312747	0.346992	0.272449	0.353085	0.269266	0.316341	0.278965	0.292761	0.356262	0.307946	0.377721	0.341169	0.34906	0.385671	0.225495	0.304124	0.326786	0.351447	0.371018	0.129749	0.225286	0.263697	0.283172	0.34158	0.299254	0.34258	0.383686	0.277175	0.334491	0.306148	0.304414	0.349817
0.284935	0.312516	0.346444	0.272042	0.3528	0.268619	0.315471	0.278762	0.292903	0.356077	0.307115	0.376726	0.339793	0.348302	0.385433	0.2252	0.303594	0.326426	0.3512	0.370581	0.129308	0.225219	0.263496	0.282102	0.340978	0.298861	0.342078	0.383259	0.27599	0.333616	0.305029	0.303953	0.34952
0.283853	0.312285	0.345897	0.271635	0.352515	0.267971	0.314602	0.27856	0.293046	0.355892	0.306283	0.375732	0.33842	0.347545	0.385195	0.224905	0.303064	0.326067	0.350953	0.370143	0.128867	0.225152	0.263296	0.281036	0.340376	0.298467	0.341576	0.382832	0.274807	0.332741	0.303912	0.303494	0.349223
0.282773	0.312054	0.34535	0.271228	0.35223	0.267324	0.313732	0.278358	0.293188	0.355707	0.305451	0.374739	0.33705	0.346788	0.384957	0.224609	0.302534	0.325708	0.350706	0.369706	0.128428	0.225085	0.263095	0.279974	0.339774	0.298073	0.341075	0.382405	0.273627	0.331866	0.302799	0.303035	0.348926
0.281695	0.311823	0.344803	0.270821	0.351945	0.266677	0.312863	0.278156	0.293331	0.355522	0.30462	0.373746	0.335682	0.346033	0.384719	0.224314	0.302004	0.325349	0.350459	0.369268	0.12799	0.225018	0.262895	0.278915	0.339172	0.29768	0.340574	0.381978	0.272448	0.330992	0.301688	0.302577	0.348629
0.28062	0.311592	0.344257	0.270414	0.35166	0.26603	0.311994	0.277954	0.293473	0.355337	0.303789	0.372754	0.334317	0.345278	0.384482	0.224019	0.301474	0.32499	0.350212	0.368831	0.127554	0.224952	0.262695	0.277862	0.338571	0.297286	0.340073	0.381552	0.271273	0.330119	0.300581	0.30212	0.348332
0.279547	0.311361	0.343711	0.270008	0.351375	0.265384	0.311126	0.277753	0.293615	0.355152	0.302958	0.371763	0.332956	0.344525	0.384244	0.223723	0.300944	0.324631	0.349965	0.368394	0.12712	0.224886	0.262495	0.276813	0.337969	0.296891	0.339573	0.381125	0.2701	0.329246	0.299477	0.301664	0.348035
0.278477	0.31113	0.343166	0.269601	0.35109	0.264738	0.310257	0.277551	0.293757	0.354967	0.302128	0.370773	0.331598	0.343772	0.384006	0.223428	0.300414	0.324273	0.349718	0.367958	0.126687	0.22482	0.262295	0.275769	0.337368	0.296497	0.339073	0.380698	0.26893	0.328374	0.298378	0.30121	0.347739
0.27741	0.310899	0.342622	0.269194	0.350805	0.264093	0.309389	0.27735	0.293898	0.354782	0.301298	0.369783	0.330244	0.343021	0.383768	0.223133	0.299884	0.323915	0.349472	0.367521	0.126256	0.224754	0.262095	0.274732	0.336767	0.296103	0.338574	0.380272	0.267763	0.327503	0.297283	0.300757	0.347442
0.276347	0.310669	0.342078	0.268788	0.35052	0.263448	0.308521	0.277149	0.294039	0.354596	0.300468	0.368794	0.328894	0.342271	0.38353	0.222839	0.299354	0.323557	0.349226	0.367085	0.125828	0.224689	0.261895	0.273701	0.336166	0.295708	0.338076	0.379846	0.2666	0.326633	0.296192	0.300306	0.347146
0.275287	0.310438	0.341535	0.268382	0.350235	0.262803	0.307653	0.276949	0.294181	0.354411	0.299639	0.367807	0.327549	0.341523	0.383293	0.222544	0.298824	0.323199	0.348979	0.366649	0.125401	0.224624	0.261695	0.272676	0.335566	0.295314	0.337578	0.37942	0.265442	0.325763	0.295107	0.299856	0.346849
0.274231	0.310207	0.340993	0.267975	0.34995	0.262159	0.306786	0.276748	0.294321	0.354226	0.298811	0.36682	0.326209	0.340776	0.383055	0.22225	0.298294	0.322842	0.348734	0.366213	0.124978	0.22456	0.261495	0.27166	0.334966	0.294919	0.33708	0.378994	0.264287	0.324895	0.294028	0.299408	0.346553
0.273179	0.309976	0.340452	0.267569	0.349666	0.261515	0.305919	0.276549	0.294462	0.354041	0.297984	0.365835	0.324874	0.340031	0.382817	0.221956	0.297764	0.322485	0.348488	0.365777	0.124557	0.224496	0.261296	0.270651	0.334366	0.294524	0.336584	0.378568	0.263138	0.324028	0.292955	0.298962	0.346257
0.272131	0.309746	0.339912	0.267163	0.349381	0.260872	0.305053	0.276349	0.294602	0.353856	0.297157	0.364851	0.323545	0.339288	0.382579	0.221662	0.297234	0.322129	0.348242	0.365342	0.124139	0.224432	0.261097	0.26965	0.333766	0.294129	0.336088	0.378142	0.261993	0.323162	0.291888	0.298518	0.345961
0.271089	0.309515	0.339373	0.266758	0.349097	0.26023	0.304186	0.27615	0.294742	0.353671	0.296331	0.363868	0.322221	0.338546	0.382342	0.221369	0.296704	0.321773	0.347997	0.364907	0.123724	0.224369	0.260897	0.268659	0.333167	0.293734	0.335594	0.377716	0.260854	0.322297	0.290828	0.298077	0.345665
0.270052	0.309285	0.338835	0.266352	0.348812	0.259588	0.303321	0.275951	0.294882	0.353486	0.295506	0.362887	0.320905	0.337807	0.382104	0.221076	0.296174	0.321417	0.347752	0.364472	0.123312	0.224307	0.260698	0.267677	0.332568	0.293338	0.3351	0.377291	0.25972	0.321434	0.289775	0.297638	0.34537
0.26902	0.309055	0.338298	0.265946	0.348528	0.258948	0.302456	0.275752	0.295021	0.353301	0.294682	0.361908	0.319595	0.337069	0.381866	0.220784	0.295645	0.321062	0.347508	0.364038	0.122904	0.224245	0.2605	0.266706	0.331969	0.292943	0.334607	0.376866	0.258592	0.320572	0.28873	0.297201	0.345074
0.267993	0.308824	0.337762	0.265541	0.348243	0.258308	0.301591	0.275554	0.29516	0.353116	0.293859	0.36093	0.318292	0.336334	0.381629	0.220492	0.295115	0.320708	0.347264	0.363604	0.1225	0.224183	0.260301	0.265745	0.331371	0.292547	0.334115	0.376441	0.257471	0.319712	0.287694	0.296767	0.344779
0.266973	0.308594	0.337228	0.265136	0.347959	0.257668	0.300727	0.275357	0.295298	0.352931	0.293038	0.359954	0.316998	0.335601	0.381391	0.2202	0.294585	0.320354	0.34702	0.36317	0.122099	0.224123	0.260103	0.264796	0.330773	0.292152	0.333624	0.376017	0.256357	0.318854	0.286666	0.296335	0.344484
0.265959	0.308364	0.336694	0.264731	0.347675	0.25703	0.299864	0.27516	0.295436	0.352746	0.292218	0.358979	0.315711	0.334871	0.381154	0.219909	0.294056	0.320001	0.346776	0.362737	0.121703	0.224062	0.259904	0.263858	0.330176	0.291756	0.333135	0.375592	0.25525	0.317997	0.285647	0.295907	0.344189
0.264952	0.308134	0.336163	0.264326	0.347391	0.256393	0.299001	0.274964	0.295574	0.352561	0.291399	0.358007	0.314432	0.334143	0.380916	0.219619	0.293526	0.319649	0.346533	0.362305	0.121311	0.224003	0.259706	0.262933	0.329579	0.29136	0.332647	0.375168	0.25415	0.317142	0.284638	0.295482	0.343895
0.263952	0.307904	0.335632	0.263922	0.347107	0.255756	0.29814	0.274768	0.295711	0.352376	0.290582	0.357036	0.313163	0.333418	0.380679	0.21933	0.292997	0.319297	0.34629	0.361872	0.120923	0.223944	0.259509	0.26202	0.328982	0.290964	0.33216	0.374744	0.253059	0.316289	0.283639	0.295059	0.343601
0.262959	0.307674	0.335103	0.263518	0.346823	0.255121	0.297278	0.274572	0.295848	0.352191	0.289767	0.356068	0.311902	0.332695	0.380441	0.219041	0.292468	0.318947	0.346048	0.361441	0.12054	0.223886	0.259311	0.261122	0.328386	0.290568	0.331674	0.374321	0.251976	0.315439	0.282651	0.294641	0.343307
0.261974	0.307445	0.334576	0.263114	0.346539	0.254487	0.296418	0.274378	0.295984	0.352006	0.288953	0.355101	0.310651	0.331976	0.380204	0.218753	0.291939	0.318597	0.345807	0.361009	0.120162	0.223829	0.259114	0.260237	0.327791	0.290172	0.33119	0.373898	0.250901	0.314591	0.281673	0.294226	0.343013
0.260996	0.307215	0.334051	0.26271	0.346255	0.253854	0.295559	0.274184	0.29612	0.351821	0.288142	0.354137	0.309411	0.33126	0.379967	0.218467	0.29141	0.318249	0.345565	0.360579	0.119789	0.223772	0.258917	0.259367	0.327195	0.289776	0.330707	0.373475	0.249836	0.313745	0.280707	0.293814	0.342719
0.260027	0.306986	0.333527	0.262307	0.345971	0.253222	0.2947	0.27399	0.296255	0.351636	0.287333	0.353176	0.308181	0.330546	0.379729	0.218181	0.290881	0.317901	0.345325	0.360149	0.119421	0.223716	0.258721	0.258512	0.326601	0.28938	0.330226	0.373052	0.24878	0.312901	0.279754	0.293406	0.342426
0.259067	0.306756	0.333004	0.261904	0.345688	0.252592	0.293842	0.273798	0.296389	0.351451	0.286526	0.352217	0.306962	0.329836	0.379492	0.217896	0.290353	0.317555	0.345085	0.359719	0.119059	0.223662	0.258524	0.257674	0.326006	0.288984	0.329747	0.37263	0.247735	0.31206	0.278812	0.293003	0.342133
0.258116	0.306527	0.332484	0.261501	0.345405	0.251963	0.292986	0.273606	0.296523	0.351266	0.285721	0.35126	0.305754	0.32913	0.379255	0.217613	0.289825	0.317209	0.344846	0.35929	0.118703	0.223608	0.258328	0.256851	0.325413	0.288588	0.329269	0.372208	0.2467	0.311222	0.277884	0.292603	0.341841
0.257174	0.306298	0.331965	0.261099	0.345121	0.251335	0.29213	0.273415	0.296657	0.351081	0.28492	0.350306	0.304558	0.328426	0.379018	0.217331	0.289297	0.316866	0.344607	0.358862	0.118353	0.223555	0.258133	0.256046	0.324819	0.288193	0.328793	0.371787	0.245675	0.310387	0.27697	0.292208	0.341549
0.256242	0.306069	0.331449	0.260697	0.344838	0.250709	0.291275	0.273225	0.29679	0.350896	0.284121	0.349355	0.303375	0.327727	0.37878	0.21705	0.288769	0.316523	0.344369	0.358435	0.118008	0.223502	0.257937	0.255258	0.324227	0.287797	0.328319	0.371366	0.244662	0.309555	0.276069	0.291818	0.341257
0.25532	0.305841	0.330934	0.260295	0.344555	0.250084	0.290422	0.273036	0.296922	0.350711	0.283325	0.348407	0.302204	0.327031	0.378543	0.216771	0.288242	0.316182	0.344132	0.358008	0.117671	0.223451	0.257742	0.254489	0.323634	0.287402	0.327847	0.370946	0.243661	0.308726	0.275183	0.291432	0.340966
0.254408	0.305612	0.330422	0.259894	0.344272	0.249461	0.28957	0.272847	0.297053	0.350526	0.282533	0.347462	0.301046	0.326339	0.378306	0.216494	0.287715	0.315843	0.343895	0.357582	0.117339	0.223401	0.257548	0.253738	0.323042	0.287007	0.327377	0.370526	0.242672	0.3079	0.274312	0.291051	0.340675
0.253507	0.305384	0.329911	0.259493	0.34399	0.24884	0.288719	0.27266	0.297184	0.350341	0.281744	0.346519	0.299901	0.32565	0.378069	0.216219	0.287188	0.315505	0.34366	0.357156	0.117015	0.223352	0.257353	0.253006	0.322451	0.286612	0.326909	0.370106	0.241696	0.307078	0.273456	0.290675	0.340384
0.252617	0.305156	0.329403	0.259093	0.343707	0.248221	0.28787	0.272473	0.297314	0.350156	0.280959	0.34558	0.298771	0.324966	0.377832	0.215945	0.286662	0.315169	0.343425	0.356732	0.116698	0.223304	0.25716	0.252294	0.32186	0.286218	0.326443	0.369688	0.240733	0.30626	0.272617	0.290304	0.340094
0.251738	0.304928	0.328896	0.258693	0.343425	0.247603	0.287022	0.272288	0.297444	0.349972	0.280178	0.344645	0.297655	0.324286	0.377596	0.215674	0.286136	0.314835	0.343192	0.356308	0.116388	0.223257	0.256966	0.251602	0.32127	0.285824	0.32598	0.369269	0.239783	0.305445	0.271794	0.289938	0.339805
0.250871	0.3047	0.328393	0.258294	0.343143	0.246988	0.286175	0.272104	0.297573	0.349787	0.279402	0.343712	0.296554	0.32361	0.377359	0.215404	0.285611	0.314503	0.342959	0.355885	0.116085	0.223211	0.256773	0.250931	0.32068	0.285431	0.325519	0.368852	0.238847	0.304635	0.270988	0.289578	0.339516
0.250016	0.304473	0.327891	0.257896	0.342861	0.246374	0.28533	0.27192	0.297701	0.349602	0.27863	0.342783	0.295468	0.322938	0.377122	0.215138	0.285087	0.314173	0.342727	0.355463	0.11579	0.223166	0.256581	0.250281	0.320091	0.285038	0.325061	0.368435	0.237926	0.303828	0.270199	0.289223	0.339227
0.249173	0.304245	0.327392	0.257498	0.342579	0.245763	0.284487	0.271738	0.297828	0.349417	0.277863	0.341858	0.294398	0.322271	0.376885	0.214874	0.284562	0.313845	0.342497	0.355042	0.115502	0.223123	0.256389	0.249652	0.319501	0.284646	0.324605	0.368018	0.23702	0.303026	0.269429	0.288874	0.338939
0.248343	0.304018	0.326895	0.2571	0.342297	0.245154	0.283646	0.271558	0.297954	0.349232	0.277101	0.340936	0.293343	0.321608	0.376649	0.214613	0.284039	0.31352	0.342268	0.354621	0.115223	0.22308	0.256197	0.249046	0.318913	0.284255	0.324152	0.367602	0.236129	0.302229	0.268676	0.288531	0.338652
0.247526	0.303791	0.3264	0.256703	0.342016	0.244547	0.282806	0.271378	0.29808	0.349047	0.276345	0.340018	0.292305	0.32095	0.376412	0.214355	0.283516	0.313198	0.342039	0.354202	0.114952	0.223039	0.256006	0.248461	0.318324	0.283865	0.323701	0.367187	0.235254	0.301436	0.267943	0.288194	0.338365
0.246722	0.303565	0.325908	0.256307	0.341735	0.243943	0.281968	0.2712	0.298205	0.348863	0.275595	0.339104	0.291284	0.320296	0.376176	0.2141	0.282994	0.312878	0.341813	0.353784	0.114689	0.222999	0.255816	0.2479	0.317736	0.283476	0.323254	0.366773	0.234395	0.300648	0.267229	0.287864	0.338078
0.245932	0.303339	0.325418	0.255912	0.341454	0.243342	0.281133	0.271023	0.298329	0.348678	0.274852	0.338193	0.290279	0.319647	0.37594	0.213848	0.282473	0.312561	0.341587	0.353367	0.114434	0.22296	0.255626	0.247361	0.317149	0.283088	0.322809	0.36636	0.233552	0.299866	0.266534	0.287539	0.337793
0.245155	0.303113	0.324931	0.255517	0.341173	0.242743	0.280299	0.270848	0.298452	0.348493	0.274114	0.337287	0.289292	0.319002	0.375704	0.2136	0.281953	0.312247	0.341363	0.352951	0.114189	0.222922	0.255436	0.246846	0.316561	0.282701	0.322368	0.365947	0.232727	0.299089	0.26586	0.287221	0.337508
0.244392	0.302887	0.324446	0.255124	0.340892	0.242146	0.279468	0.270674	0.298575	0.348309	0.273384	0.336385	0.288323	0.318363	0.375467	0.213356	0.281434	0.311936	0.341141	0.352536	0.113952	0.222886	0.255247	0.246354	0.315974	0.282316	0.32193	0.365535	0.231919	0.298317	0.265206	0.28691	0.337224
0.243643	0.302662	0.323964	0.254731	0.340612	0.241553	0.278639	0.270501	0.298696	0.348124	0.272661	0.335487	0.287372	0.317728	0.375231	0.213116	0.280916	0.311629	0.34092	0.352122	0.113724	0.222851	0.255059	0.245886	0.315387	0.281932	0.321495	0.365124	0.231129	0.297551	0.264573	0.286606	0.33694
0.242909	0.302436	0.323484	0.254339	0.340332	0.240962	0.277812	0.27033	0.298817	0.347939	0.271946	0.334593	0.286439	0.317098	0.374995	0.21288	0.280398	0.311325	0.340701	0.351709	0.113505	0.222817	0.254871	0.245443	0.3148	0.28155	0.321063	0.364714	0.230357	0.296791	0.263961	0.286308	0.336657
0.24219	0.302212	0.323007	0.253948	0.340052	0.240375	0.276988	0.270161	0.298937	0.347755	0.271239	0.333704	0.285524	0.316473	0.37476	0.212649	0.279882	0.311025	0.340483	0.351298	0.113295	0.222784	0.254684	0.245023	0.314213	0.281169	0.320635	0.364305	0.229604	0.296037	0.26337	0.286017	0.336375
0.241485	0.301987	0.322533	0.253558	0.339772	0.23979	0.276167	0.269994	0.299056	0.34757	0.270541	0.332819	0.284629	0.315853	0.374524	0.212423	0.279367	0.310728	0.340267	0.350888	0.113095	0.222753	0.254498	0.244628	0.313626	0.280791	0.320211	0.363897	0.228869	0.29529	0.262801	0.285734	0.336094
0.240795	0.301763	0.322061	0.253169	0.339493	0.239209	0.275348	0.269828	0.299174	0.347386	0.269851	0.331938	0.283752	0.315239	0.374288	0.212201	0.278854	0.310436	0.340054	0.350479	0.112904	0.222723	0.254312	0.244258	0.313039	0.280414	0.31979	0.36349	0.228154	0.294549	0.262255	0.285458	0.335814
0.240121	0.30154	0.321592	0.252781	0.339214	0.238632	0.274532	0.269664	0.299292	0.347201	0.26917	0.331062	0.282895	0.314629	0.374053	0.211984	0.278342	0.310148	0.339842	0.350071	0.112723	0.222694	0.254127	0.243912	0.312452	0.28004	0.319373	0.363084	0.227459	0.293815	0.26173	0.285189	0.335534
0.239462	0.301316	0.321125	0.252394	0.338935	0.238058	0.273719	0.269502	0.299408	0.347017	0.268499	0.330191	0.282058	0.314024	0.373817	0.211773	0.277831	0.309864	0.339632	0.349665	0.112551	0.222666	0.253942	0.243591	0.311864	0.279668	0.31896	0.362679	0.226783	0.293088	0.261228	0.284927	0.335255
0.238818	0.301093	0.320661	0.252008	0.338656	0.237487	0.272909	0.269342	0.299524	0.346833	0.267838	0.329324	0.28124	0.313425	0.373582	0.211568	0.277322	0.309584	0.339424	0.34926	0.11239	0.22264	0.253758	0.243295	0.311277	0.279298	0.318551	0.362275	0.226127	0.292368	0.260749	0.284673	0.334977
0.23819	0.300871	0.320199	0.251623	0.338378	0.23692	0.272102	0.269183	0.299639	0.346648	0.267187	0.328462	0.280442	0.312831	0.373347	0.211368	0.276814	0.309309	0.339218	0.348857	0.112238	0.222615	0.253575	0.243024	0.310689	0.278931	0.318146	0.361872	0.225492	0.291656	0.260293	0.284427	0.334701
0.237578	0.300649	0.31974	0.25124	0.3381	0.236357	0.271298	0.269027	0.299753	0.346464	0.266546	0.327605	0.279664	0.312242	0.373112	0.211174	0.276309	0.309039	0.339015	0.348455	0.112096	0.222591	0.253392	0.242777	0.310101	0.278567	0.317745	0.36147	0.224877	0.290951	0.25986	0.284188	0.334425
0.236981	0.300427	0.319284	0.250858	0.337823	0.235798	0.270498	0.268873	0.299866	0.34628	0.265917	0.326753	0.278906	0.311658	0.372877	0.210987	0.275805	0.308774	0.338813	0.348054	0.111964	0.222568	0.253211	0.242555	0.309512	0.278205	0.317349	0.36107	0.224283	0.290254	0.25945	0.283957	0.33415
0.236401	0.300206	0.31883	0.250478	0.337545	0.235243	0.269701	0.268721	0.299978	0.346096	0.265299	0.325906	0.278168	0.31108	0.372642	0.210806	0.275302	0.308514	0.338615	0.347655	0.111842	0.222546	0.253029	0.242357	0.308923	0.277847	0.316957	0.360671	0.22371	0.289566	0.259064	0.283734	0.333876
0.235836	0.299985	0.318379	0.250099	0.337268	0.234692	0.268908	0.268571	0.30009	0.345912	0.264692	0.325064	0.27745	0.310506	0.372407	0.210632	0.274802	0.308259	0.338418	0.347257	0.11173	0.222526	0.252849	0.242184	0.308333	0.277492	0.31657	0.360273	0.223158	0.288885	0.258701	0.283519	0.333603
0.235287	0.299765	0.31793	0.249721	0.336992	0.234146	0.268118	0.268424	0.3002	0.345728	0.264098	0.324227	0.276753	0.309939	0.372173	0.210464	0.274304	0.30801	0.338224	0.346861	0.111628	0.222507	0.252669	0.242036	0.307742	0.27714	0.316187	0.359877	0.222628	0.288213	0.258362	0.283312	0.333331
0.234755	0.299545	0.317484	0.249345	0.336715	0.233604	0.267332	0.268279	0.30031	0.345544	0.263516	0.323395	0.276077	0.309376	0.371938	0.210304	0.273808	0.307767	0.338033	0.346467	0.111537	0.222489	0.25249	0.241912	0.307151	0.276792	0.31581	0.359482	0.222119	0.28755	0.258046	0.283113	0.33306
0.234238	0.299326	0.31704	0.248971	0.336439	0.233066	0.26655	0.268136	0.300419	0.34536	0.262947	0.322568	0.275421	0.308819	0.371704	0.210151	0.273314	0.307529	0.337845	0.346074	0.111456	0.222472	0.252312	0.241812	0.306559	0.276447	0.315437	0.359088	0.221632	0.286896	0.257755	0.282921	0.33279
0.233738	0.299107	0.316598	0.248598	0.336164	0.232533	0.265771	0.267995	0.300527	0.345176	0.262391	0.321747	0.274786	0.308267	0.37147	0.210006	0.272822	0.307297	0.337659	0.345683	0.111385	0.222456	0.252134	0.241735	0.305966	0.276106	0.315069	0.358696	0.221167	0.28625	0.257487	0.282738	0.332522
0.233253	0.298889	0.31616	0.248227	0.335889	0.232005	0.264997	0.267857	0.300634	0.344992	0.261848	0.320931	0.274171	0.307721	0.371236	0.209868	0.272333	0.307071	0.337476	0.345294	0.111324	0.222441	0.251957	0.241683	0.305372	0.275769	0.314706	0.358305	0.220724	0.285615	0.257243	0.282564	0.332255
0.232785	0.298672	0.315723	0.247858	0.335614	0.231481	0.264227	0.267722	0.30074	0.344809	0.261318	0.32012	0.273577	0.30718	0.371002	0.209738	0.271846	0.306852	0.337296	0.344906	0.111274	0.222428	0.251781	0.241654	0.304777	0.275436	0.314349	0.357916	0.220302	0.284988	0.257022	0.282397	0.331988
0.232333	0.298455	0.315289	0.24749	0.335339	0.230963	0.263461	0.267589	0.300846	0.344625	0.260803	0.319314	0.273004	0.306644	0.370768	0.209616	0.271362	0.306639	0.337118	0.34452	0.111234	0.222415	0.251606	0.241649	0.304181	0.275108	0.313996	0.357528	0.219903	0.284371	0.256826	0.282239	0.331723
0.231897	0.298238	0.314858	0.247125	0.335065	0.23045	0.2627	0.267459	0.300951	0.344442	0.260302	0.318515	0.272451	0.306114	0.370535	0.209502	0.270881	0.306432	0.336944	0.344136	0.111205	0.222403	0.251432	0.241666	0.303583	0.274783	0.31365	0.357142	0.219526	0.283765	0.256653	0.282089	0.33146
0.231477	0.298022	0.314429	0.246761	0.334791	0.229942	0.261943	0.267332	0.301055	0.344258	0.259815	0.31772	0.271919	0.305589	0.370301	0.209397	0.270402	0.306232	0.336773	0.343753	0.111186	0.222392	0.251258	0.241707	0.302984	0.274464	0.313308	0.356758	0.219171	0.283168	0.256504	0.281947	0.331197
0.231073	0.297807	0.314002	0.246399	0.334518	0.229439	0.261191	0.267207	0.301158	0.344075	0.259343	0.316931	0.271408	0.30507	0.370068	0.2093	0.269926	0.306039	0.336605	0.343373	0.111177	0.222383	0.251085	0.241769	0.302384	0.274148	0.312973	0.356375	0.218838	0.282581	0.256379	0.281814	0.330936
0.230685	0.297592	0.313577	0.24604	0.334245	0.228941	0.260443	0.267086	0.301261	0.343892	0.258886	0.316148	0.270916	0.304556	0.369835	0.209212	0.269452	0.305853	0.336441	0.342994	0.111179	0.222374	0.250912	0.241854	0.301782	0.273838	0.312643	0.355994	0.218527	0.282005	0.256276	0.281689	0.330676
0.230312	0.297379	0.313155	0.245682	0.333973	0.22845	0.2597	0.266967	0.301363	0.343708	0.258444	0.315371	0.270445	0.304048	0.369602	0.209133	0.268982	0.305674	0.336279	0.342617	0.11119	0.222366	0.250741	0.24196	0.301179	0.273533	0.312319	0.355614	0.218238	0.28144	0.256197	0.281572	0.330418
0.229954	0.297165	0.312735	0.245327	0.333701	0.227964	0.258962	0.266851	0.301464	0.343525	0.258018	0.314599	0.269994	0.303545	0.36937	0.209062	0.268515	0.305502	0.336121	0.342242	0.111212	0.222358	0.25057	0.242086	0.300574	0.273232	0.312001	0.355237	0.217971	0.280885	0.256141	0.281463	0.33016
0.229612	0.296953	0.312318	0.244974	0.333429	0.227483	0.258229	0.266739	0.301565	0.343342	0.257606	0.313833	0.269563	0.303047	0.369137	0.209001	0.268051	0.305337	0.335967	0.341869	0.111244	0.222352	0.2504	0.242234	0.299968	0.272937	0.311689	0.354861	0.217725	0.280341	0.256107	0.281363	0.329905
0.229285	0.296741	0.311902	0.244624	0.333158	0.227009	0.257501	0.266629	0.301664	0.34316	0.25721	0.313072	0.269151	0.302556	0.368905	0.208948	0.26759	0.305179	0.335816	0.341498	0.111287	0.222346	0.250231	0.242401	0.299359	0.272647	0.311383	0.354486	0.2175	0.279808	0.256096	0.281271	0.32965
0.228973	0.29653	0.311489	0.244276	0.332887	0.22654	0.256779	0.266522	0.301764	0.342977	0.25683	0.312318	0.268758	0.302069	0.368673	0.208905	0.267133	0.305029	0.335668	0.341129	0.111339	0.222341	0.250062	0.242588	0.298749	0.272362	0.311084	0.354114	0.217296	0.279286	0.256106	0.281187	0.329397
0.228676	0.296319	0.311078	0.24393	0.332617	0.226078	0.256061	0.266419	0.301862	0.342794	0.256465	0.311569	0.268385	0.301589	0.368441	0.20887	0.266678	0.304886	0.335524	0.340762	0.111401	0.222336	0.249894	0.242793	0.298137	0.272082	0.310791	0.353744	0.217113	0.278775	0.256138	0.281111	0.329145
0.228393	0.29611	0.310669	0.243587	0.332347	0.225622	0.255349	0.266319	0.30196	0.342612	0.256116	0.310826	0.26803	0.301113	0.368209	0.208845	0.266228	0.304751	0.335383	0.340397	0.111473	0.222332	0.249727	0.243017	0.297522	0.271808	0.310504	0.353375	0.21695	0.278276	0.256191	0.281044	0.328895
0.228123	0.295901	0.310262	0.243246	0.332077	0.225172	0.254642	0.266222	0.302058	0.342429	0.255783	0.310089	0.267694	0.300644	0.367978	0.208829	0.26578	0.304623	0.335246	0.340034	0.111554	0.222328	0.249561	0.243258	0.296906	0.27154	0.310224	0.353008	0.216807	0.277788	0.256264	0.280984	0.328646
0.227868	0.295693	0.309857	0.242909	0.331809	0.224729	0.25394	0.266129	0.302155	0.342247	0.255465	0.309358	0.267375	0.30018	0.367746	0.208822	0.265337	0.304503	0.335113	0.339673	0.111645	0.222325	0.249395	0.243516	0.296288	0.271277	0.309951	0.352644	0.216683	0.277312	0.256357	0.280932	0.328399
0.227626	0.295485	0.309454	0.242574	0.33154	0.224292	0.253244	0.266039	0.302251	0.342065	0.255162	0.308633	0.267074	0.299721	0.367515	0.208824	0.264897	0.304391	0.334984	0.339314	0.111746	0.222323	0.24923	0.24379	0.295667	0.271021	0.309684	0.352281	0.216578	0.276847	0.25647	0.280888	0.328153
0.227397	0.295279	0.309053	0.242241	0.331272	0.223862	0.252554	0.265952	0.302347	0.341883	0.254876	0.307914	0.266791	0.299268	0.367284	0.208835	0.26446	0.304286	0.334858	0.338957	0.111856	0.22232	0.249066	0.24408	0.295044	0.270769	0.309425	0.35192	0.216492	0.276394	0.256602	0.280852	0.327909
0.22718	0.295073	0.308655	0.241912	0.331005	0.223438	0.251869	0.26587	0.302442	0.341701	0.254604	0.307201	0.266524	0.298821	0.367054	0.208854	0.264028	0.304188	0.334736	0.338602	0.111975	0.222318	0.248902	0.244384	0.294419	0.270524	0.309172	0.351561	0.216425	0.275952	0.256752	0.280823	0.327666
0.226976	0.294869	0.308258	0.241586	0.330738	0.223021	0.251191	0.26579	0.302537	0.34152	0.254348	0.306493	0.266274	0.29838	0.366823	0.208883	0.263599	0.304098	0.334618	0.338249	0.112103	0.222316	0.248739	0.244702	0.293792	0.270285	0.308926	0.351205	0.216374	0.275522	0.25692	0.280802	0.327425
0.226784	0.294665	0.307863	0.241263	0.330472	0.222612	0.250517	0.265715	0.302632	0.341338	0.254107	0.305792	0.266039	0.297944	0.366593	0.208921	0.263174	0.304016	0.334504	0.337899	0.112239	0.222314	0.248576	0.245033	0.293162	0.270051	0.308687	0.35085	0.216341	0.275104	0.257106	0.280788	0.327185
0.226604	0.294462	0.30747	0.240943	0.330206	0.222209	0.24985	0.265643	0.302727	0.341157	0.253881	0.305098	0.265821	0.297515	0.366363	0.208967	0.262754	0.303942	0.334393	0.33755	0.112385	0.222313	0.248414	0.245377	0.29253	0.269824	0.308456	0.350498	0.216324	0.274698	0.257307	0.280781	0.326947
0.226435	0.29426	0.30708	0.240626	0.32994	0.221814	0.249189	0.265574	0.302821	0.340976	0.253669	0.304409	0.265617	0.297091	0.366133	0.209022	0.262337	0.303875	0.334287	0.337204	0.112539	0.222311	0.248253	0.245732	0.291896	0.269602	0.308231	0.350147	0.216322	0.274304	0.257525	0.280782	0.32671
0.226276	0.294059	0.306691	0.240312	0.329675	0.221426	0.248534	0.26551	0.302914	0.340795	0.253472	0.303726	0.265428	0.296673	0.365904	0.209086	0.261924	0.303815	0.334184	0.33686	0.112702	0.222309	0.248092	0.246098	0.291259	0.269387	0.308014	0.349799	0.216336	0.273921	0.257758	0.28079	0.326475
0.226128	0.293858	0.306304	0.240002	0.329411	0.221045	0.247885	0.26545	0.303008	0.340614	0.25329	0.30305	0.265253	0.29626	0.365675	0.209157	0.261515	0.303764	0.334086	0.336518	0.112872	0.222308	0.247932	0.246474	0.290619	0.269177	0.307805	0.349453	0.216365	0.27355	0.258005	0.280804	0.326241
0.22599	0.293659	0.305919	0.239695	0.329147	0.220671	0.247242	0.265393	0.303101	0.340433	0.253122	0.30238	0.265092	0.295854	0.365446	0.209237	0.261111	0.303719	0.333991	0.336178	0.113051	0.222306	0.247772	0.24686	0.289978	0.268974	0.307603	0.349109	0.216408	0.273191	0.258266	0.280826	0.326009
0.225861	0.293461	0.305536	0.239392	0.328884	0.220305	0.246605	0.26534	0.303194	0.340252	0.252967	0.301716	0.264944	0.295454	0.365217	0.209325	0.26071	0.303682	0.333901	0.335841	0.113238	0.222304	0.247612	0.247254	0.289334	0.268777	0.307409	0.348767	0.216463	0.272844	0.258541	0.280854	0.325779
0.225742	0.293264	0.305155	0.239093	0.328622	0.219947	0.245975	0.265292	0.303287	0.340072	0.252826	0.301059	0.264809	0.29506	0.364988	0.209421	0.260314	0.303652	0.333814	0.335506	0.113432	0.222302	0.247454	0.247655	0.288687	0.268585	0.307222	0.348427	0.216532	0.272508	0.258827	0.280888	0.32555
0.225631	0.293068	0.304777	0.238797	0.32836	0.219596	0.245351	0.265247	0.30338	0.339892	0.252698	0.300407	0.264686	0.294672	0.36476	0.209524	0.259922	0.303629	0.333731	0.335172	0.113634	0.222299	0.247295	0.248064	0.288038	0.2684	0.307043	0.34809	0.216612	0.272185	0.259125	0.280929	0.325322
0.225529	0.292872	0.3044	0.238504	0.328098	0.219254	0.244733	0.265207	0.303473	0.339712	0.252583	0.299763	0.264575	0.294291	0.364532	0.209635	0.259534	0.303614	0.333652	0.334842	0.113843	0.222296	0.247137	0.248478	0.287387	0.268221	0.306872	0.347755	0.216703	0.271872	0.259434	0.280976	0.325096
0.225434	0.292678	0.304025	0.238216	0.327837	0.218919	0.244121	0.26517	0.303566	0.339532	0.252481	0.299124	0.264475	0.293916	0.364304	0.209753	0.259151	0.303605	0.333578	0.334513	0.114059	0.222293	0.246979	0.248898	0.286734	0.268047	0.306708	0.347422	0.216805	0.271571	0.259753	0.281029	0.324872
0.225347	0.292485	0.303653	0.237932	0.327577	0.218591	0.243516	0.265138	0.303659	0.339353	0.252391	0.298493	0.264385	0.293547	0.364077	0.209878	0.258772	0.303604	0.333507	0.334186	0.114283	0.22229	0.246822	0.249322	0.286078	0.26788	0.306552	0.347092	0.216916	0.271282	0.260082	0.281088	0.324649
0.225266	0.292293	0.303282	0.237651	0.327317	0.218272	0.242917	0.26511	0.303752	0.339173	0.252312	0.297868	0.264306	0.293184	0.36385	0.21001	0.258397	0.303609	0.33344	0.333862	0.114513	0.222286	0.246665	0.24975	0.28542	0.267718	0.306405	0.346764	0.217036	0.271003	0.260419	0.281153	0.324428
0.225193	0.292103	0.302914	0.237374	0.327058	0.217962	0.242325	0.265087	0.303844	0.338994	0.252245	0.297249	0.264237	0.292829	0.363623	0.210148	0.258027	0.303621	0.333378	0.33354	0.114749	0.222281	0.246508	0.250181	0.28476	0.267562	0.306265	0.346438	0.217165	0.270736	0.260763	0.281223	0.324209
0.225125	0.291913	0.302549	0.237102	0.3268	0.217659	0.24174	0.265068	0.303938	0.338816	0.252189	0.296637	0.264178	0.29248	0.363396	0.210293	0.257661	0.303639	0.333319	0.33322	0.114992	0.222276	0.246352	0.250614	0.284099	0.267412	0.306133	0.346114	0.217301	0.27048	0.261115	0.281299	0.323991
0.225063	0.291724	0.302185	0.236834	0.326542	0.217364	0.241161	0.265053	0.304031	0.338637	0.252144	0.296032	0.264127	0.292137	0.36317	0.210443	0.257299	0.303664	0.333264	0.332903	0.115242	0.222271	0.246195	0.251048	0.283435	0.267268	0.30601	0.345793	0.217444	0.270235	0.261473	0.28138	0.323774
0.225007	0.291537	0.301825	0.23657	0.326285	0.217078	0.240588	0.265042	0.304124	0.338458	0.252108	0.295433	0.264085	0.291802	0.362944	0.2106	0.256942	0.303695	0.333214	0.332587	0.115497	0.222265	0.246039	0.251484	0.28277	0.267129	0.305894	0.345474	0.217593	0.27	0.261836	0.281466	0.323559
0.224956	0.291351	0.301466	0.23631	0.326028	0.216801	0.240023	0.265036	0.304218	0.33828	0.252083	0.294842	0.26405	0.291473	0.362718	0.210762	0.256589	0.303732	0.333167	0.332274	0.115758	0.222258	0.245883	0.251919	0.282103	0.266996	0.305786	0.345158	0.217747	0.269776	0.262204	0.281557	0.323346
0.224909	0.291166	0.30111	0.236055	0.325772	0.216531	0.239463	0.265035	0.304312	0.338102	0.252067	0.294257	0.264024	0.291152	0.362492	0.210929	0.25624	0.303775	0.333124	0.331964	0.116025	0.222251	0.245728	0.252354	0.281434	0.266869	0.305687	0.344844	0.217906	0.269563	0.262577	0.281652	0.323134
0.224866	0.290982	0.300757	0.235804	0.325517	0.216271	0.238911	0.265038	0.304406	0.337925	0.25206	0.293679	0.264004	0.290837	0.362267	0.211101	0.255896	0.303824	0.333086	0.331655	0.116297	0.222244	0.245572	0.252787	0.280764	0.266747	0.305596	0.344533	0.218069	0.26936	0.262952	0.281752	0.322923
0.224827	0.2908	0.300407	0.235558	0.325262	0.216018	0.238365	0.265045	0.304501	0.337747	0.252062	0.293108	0.263992	0.29053	0.362042	0.211278	0.255556	0.303879	0.333051	0.331349	0.116574	0.222235	0.245417	0.253218	0.280093	0.266631	0.305513	0.344224	0.218235	0.269166	0.26333	0.281857	0.322714
0.224792	0.290618	0.30006	0.235316	0.325008	0.215775	0.237826	0.265057	0.304596	0.33757	0.252072	0.292544	0.263985	0.29023	0.361818	0.21146	0.25522	0.30394	0.33302	0.331045	0.116857	0.222227	0.245261	0.253647	0.279421	0.26652	0.305438	0.343918	0.218404	0.268983	0.26371	0.281966	0.322507
0.22476	0.290438	0.299716	0.235079	0.324755	0.21554	0.237294	0.265074	0.304691	0.337393	0.25209	0.291987	0.263985	0.289938	0.361593	0.211645	0.254889	0.304005	0.332993	0.330743	0.117144	0.222217	0.245106	0.254072	0.278748	0.266414	0.305372	0.343614	0.218574	0.26881	0.264092	0.282079	0.322301
0.224731	0.29026	0.299374	0.234847	0.324502	0.215314	0.236769	0.265096	0.304787	0.337217	0.252115	0.291438	0.263991	0.289653	0.36137	0.211835	0.254562	0.304076	0.332971	0.330443	0.117437	0.222207	0.244951	0.254494	0.278074	0.266314	0.305313	0.343312	0.218747	0.268646	0.264474	0.282195	0.322096
0.224704	0.290082	0.299036	0.234619	0.32425	0.215097	0.236251	0.265122	0.304883	0.33704	0.252148	0.290895	0.264002	0.289376	0.361146	0.212029	0.25424	0.304153	0.332952	0.330146	0.117734	0.222196	0.244795	0.254911	0.2774	0.266219	0.305263	0.343013	0.21892	0.268491	0.264856	0.282316	0.321894
0.22468	0.289906	0.298702	0.234397	0.323999	0.214889	0.235739	0.265153	0.30498	0.336864	0.252187	0.29036	0.264018	0.289106	0.360923	0.212226	0.253922	0.304234	0.332937	0.329851	0.118035	0.222185	0.24464	0.255324	0.276725	0.266129	0.305222	0.342717	0.219093	0.268346	0.265237	0.28244	0.321692
0.224658	0.289731	0.298371	0.234179	0.323748	0.21469	0.235234	0.265188	0.305078	0.336688	0.252233	0.289833	0.264039	0.288845	0.3607	0.212427	0.253608	0.30432	0.332926	0.329558	0.118341	0.222173	0.244485	0.255731	0.27605	0.266044	0.305188	0.342424	0.219266	0.26821	0.265618	0.282568	0.321492
0.224637	0.289558	0.298043	0.233966	0.323498	0.2145	0.234737	0.265229	0.305176	0.336513	0.252285	0.289313	0.264065	0.288591	0.360477	0.212631	0.253298	0.304411	0.332919	0.329267	0.118651	0.222161	0.244329	0.256133	0.275375	0.265964	0.305163	0.342132	0.219438	0.268082	0.265997	0.282699	0.321293
0.224619	0.289386	0.29772	0.233758	0.323249	0.214318	0.234246	0.265274	0.305274	0.336338	0.252343	0.2888	0.264096	0.288346	0.360255	0.212838	0.252992	0.304506	0.332916	0.328979	0.118965	0.222148	0.244174	0.256528	0.274701	0.26589	0.305146	0.341844	0.21961	0.267963	0.266374	0.282834	0.321096
0.224602	0.289215	0.2974	0.233555	0.323	0.214146	0.233762	0.265324	0.305373	0.336163	0.252406	0.288295	0.264131	0.288109	0.360033	0.213048	0.252691	0.304606	0.332916	0.328692	0.119283	0.222135	0.244018	0.256917	0.274027	0.26582	0.305137	0.341558	0.21978	0.267852	0.266748	0.282971	0.3209
0.224587	0.289046	0.297085	0.233358	0.322752	0.213984	0.233285	0.265379	0.305473	0.335988	0.252475	0.287798	0.264171	0.28788	0.359811	0.21326	0.252393	0.30471	0.332921	0.328408	0.119605	0.222121	0.243862	0.2573	0.273354	0.265756	0.305136	0.341275	0.219948	0.267749	0.26712	0.283112	0.320706
0.224573	0.288878	0.296773	0.233165	0.322505	0.21383	0.232815	0.265439	0.305574	0.335814	0.252549	0.287308	0.264215	0.287659	0.35959	0.213475	0.2521	0.304818	0.33293	0.328127	0.11993	0.222107	0.243706	0.257675	0.272682	0.265696	0.305144	0.340995	0.220114	0.267654	0.267488	0.283256	0.320513
0.22456	0.288712	0.296467	0.232978	0.322258	0.213685	0.232352	0.265503	0.305675	0.33564	0.252627	0.286827	0.264263	0.287447	0.359369	0.213692	0.251811	0.30493	0.332943	0.327847	0.120259	0.222093	0.24355	0.258043	0.272012	0.265641	0.305159	0.340717	0.220277	0.267566	0.267853	0.283402	0.320322
0.224548	0.288547	0.296165	0.232796	0.322013	0.21355	0.231896	0.265573	0.305777	0.335466	0.25271	0.286353	0.264315	0.287244	0.359148	0.213912	0.251526	0.305047	0.332959	0.32757	0.120591	0.222078	0.243394	0.258403	0.271343	0.265591	0.305183	0.340442	0.220438	0.267486	0.268214	0.283551	0.320131
0.224538	0.288384	0.295868	0.232619	0.321767	0.213424	0.231448	0.265647	0.30588	0.335293	0.252798	0.285888	0.264372	0.287049	0.358928	0.214133	0.251245	0.305167	0.33298	0.327295	0.120926	0.222064	0.243238	0.258756	0.270676	0.265546	0.305215	0.34017	0.220596	0.267413	0.268571	0.283702	0.319942
0.224528	0.288222	0.295576	0.232448	0.321523	0.213307	0.231006	0.265727	0.305983	0.33512	0.25289	0.28543	0.264432	0.286863	0.358708	0.214356	0.250967	0.30529	0.333004	0.327022	0.121265	0.222049	0.243081	0.259101	0.270012	0.265506	0.305254	0.339901	0.22075	0.267347	0.268923	0.283856	0.319755
0.22452	0.288061	0.295289	0.232282	0.32128	0.2132	0.230571	0.265811	0.306087	0.334948	0.252985	0.284981	0.264497	0.286686	0.358488	0.214581	0.250694	0.305417	0.333033	0.326751	0.121607	0.222034	0.242924	0.259438	0.26935	0.265471	0.305302	0.339635	0.220901	0.267288	0.269271	0.284012	0.319569
0.224512	0.287902	0.295008	0.232121	0.321037	0.213102	0.230144	0.265901	0.306192	0.334775	0.253085	0.28454	0.264566	0.286518	0.358269	0.214808	0.250425	0.305548	0.333065	0.326483	0.121951	0.222019	0.242767	0.259766	0.268691	0.26544	0.305357	0.339371	0.221049	0.267235	0.269613	0.28417	0.319384
0.224506	0.287745	0.294733	0.231966	0.320794	0.213014	0.229724	0.265995	0.306298	0.334603	0.253188	0.284107	0.264639	0.286359	0.35805	0.215036	0.250159	0.305682	0.333101	0.326216	0.122299	0.222005	0.24261	0.260086	0.268035	0.265415	0.305421	0.33911	0.221192	0.267188	0.269951	0.284331	0.3192
0.2245	0.287589	0.294463	0.231816	0.320553	0.212935	0.229311	0.266094	0.306405	0.334432	0.253294	0.283683	0.264716	0.28621	0.357831	0.215265	0.249897	0.305819	0.333141	0.325952	0.122649	0.22199	0.242453	0.260398	0.267383	0.265394	0.305492	0.338852	0.221332	0.267147	0.270283	0.284493	0.319018
0.224496	0.287434	0.294199	0.231672	0.320312	0.212865	0.228905	0.266199	0.306513	0.334261	0.253404	0.283267	0.264798	0.286069	0.357613	0.215496	0.249639	0.305959	0.333186	0.32569	0.123002	0.221976	0.242295	0.260701	0.266734	0.265378	0.305571	0.338597	0.221468	0.267112	0.27061	0.284658	0.318837
0.224493	0.287281	0.293942	0.231534	0.320072	0.212805	0.228506	0.266308	0.306621	0.33409	0.253518	0.28286	0.264884	0.285938	0.357395	0.215728	0.249384	0.306102	0.333234	0.325431	0.123358	0.221962	0.242137	0.260995	0.266089	0.265367	0.305658	0.338345	0.2216	0.267083	0.270931	0.284824	0.318657
0.22449	0.28713	0.29369	0.231401	0.319833	0.212754	0.228115	0.266422	0.306731	0.333919	0.253634	0.282461	0.264974	0.285817	0.357178	0.215961	0.249133	0.306248	0.333286	0.325173	0.123716	0.221948	0.241979	0.26128	0.265449	0.26536	0.305752	0.338096	0.221728	0.267059	0.271247	0.284992	0.318479
0.224489	0.28698	0.293446	0.231274	0.319595	0.212713	0.22773	0.266542	0.306841	0.333749	0.253753	0.282072	0.265069	0.285705	0.356961	0.216196	0.248886	0.306397	0.333342	0.324918	0.124076	0.221935	0.24182	0.261557	0.264814	0.265359	0.305854	0.33785	0.221851	0.267039	0.271556	0.285162	0.318301
0.224489	0.286832	0.293208	0.231152	0.319357	0.212682	0.227353	0.266666	0.306952	0.333579	0.253876	0.281691	0.265169	0.285602	0.356744	0.216431	0.248642	0.306548	0.333402	0.324664	0.124439	0.221923	0.241662	0.261825	0.264183	0.265362	0.305963	0.337607	0.221971	0.267025	0.27186	0.285333	0.318125
0.224491	0.286686	0.292978	0.231036	0.31912	0.21266	0.226983	0.266796	0.307064	0.33341	0.254002	0.281319	0.265274	0.28551	0.356528	0.216667	0.248401	0.306703	0.333466	0.324413	0.124803	0.221911	0.241502	0.262085	0.263558	0.265371	0.30608	0.337367	0.222086	0.267016	0.272158	0.285506	0.31795
0.224494	0.286541	0.292755	0.230926	0.318884	0.212647	0.226621	0.26693	0.307178	0.333241	0.25413	0.280956	0.265385	0.285427	0.356312	0.216904	0.248164	0.30686	0.333534	0.324164	0.125171	0.2219	0.241343	0.262336	0.262938	0.265385	0.306204	0.33713	0.222198	0.267011	0.272451	0.285681	0.317777
0.224499	0.286398	0.292539	0.230821	0.318648	0.212644	0.226266	0.26707	0.307292	0.333072	0.254262	0.280602	0.265501	0.285353	0.356097	0.217143	0.247931	0.307019	0.333606	0.323918	0.12554	0.221889	0.241184	0.262579	0.262325	0.265403	0.306336	0.336896	0.222307	0.26701	0.272738	0.285857	0.317604
0.224506	0.286256	0.29233	0.230722	0.318414	0.212651	0.225918	0.267214	0.307407	0.332904	0.254397	0.280256	0.265622	0.28529	0.355881	0.217382	0.247701	0.307181	0.333683	0.323673	0.125911	0.22188	0.241024	0.262813	0.261718	0.265427	0.306474	0.336665	0.222411	0.267014	0.273019	0.286034	0.317433
0.224515	0.286116	0.29213	0.230629	0.31818	0.212667	0.225577	0.267364	0.307523	0.332736	0.254534	0.279921	0.265749	0.285236	0.355667	0.217622	0.247474	0.307345	0.333763	0.32343	0.126284	0.221872	0.240863	0.263039	0.261117	0.265456	0.30662	0.336437	0.222513	0.267022	0.273295	0.286213	0.317263
0.224527	0.285978	0.291938	0.230542	0.317947	0.212693	0.225244	0.267519	0.30764	0.332569	0.254676	0.279594	0.265883	0.285193	0.355452	0.217864	0.24725	0.307512	0.333847	0.32319	0.126659	0.221865	0.240703	0.263258	0.260523	0.26549	0.306773	0.336213	0.222611	0.267033	0.273566	0.286394	0.317093
0.22454	0.285841	0.291754	0.23046	0.317714	0.212729	0.224918	0.267678	0.307758	0.332402	0.25482	0.279276	0.266023	0.285159	0.355238	0.218106	0.24703	0.307681	0.333935	0.322952	0.127036	0.221859	0.240542	0.263468	0.259937	0.26553	0.306933	0.335991	0.222707	0.267048	0.273832	0.286575	0.316925
0.224557	0.285706	0.291578	0.230384	0.317482	0.212774	0.2246	0.267843	0.307877	0.332235	0.254967	0.278968	0.26617	0.285135	0.355025	0.218349	0.246812	0.307853	0.334028	0.322715	0.127415	0.221854	0.240381	0.263671	0.259358	0.265575	0.307099	0.335772	0.2228	0.267067	0.274093	0.286758	0.316759
0.224576	0.285573	0.291411	0.230314	0.317252	0.212828	0.224289	0.268013	0.307997	0.332069	0.255118	0.278669	0.266324	0.285122	0.354811	0.218594	0.246598	0.308027	0.334124	0.322481	0.127795	0.221851	0.24022	0.263867	0.258787	0.265625	0.307273	0.335557	0.22289	0.267089	0.274349	0.286942	0.316593
0.224599	0.285442	0.291252	0.230249	0.317021	0.212892	0.223985	0.268187	0.308118	0.331903	0.255273	0.27838	0.266485	0.285118	0.354599	0.21884	0.246387	0.308203	0.334225	0.322249	0.128178	0.221849	0.240058	0.264056	0.258224	0.265681	0.307453	0.335345	0.222979	0.267114	0.274601	0.287127	0.316428
0.224625	0.285312	0.291103	0.230191	0.316792	0.212966	0.223688	0.268367	0.30824	0.331738	0.255431	0.2781	0.266654	0.285124	0.354386	0.219086	0.246179	0.308381	0.33433	0.32202	0.128561	0.221849	0.239896	0.264237	0.257669	0.265743	0.30764	0.335136	0.223066	0.267142	0.274849	0.287314	0.316265
0.224655	0.285184	0.290963	0.230138	0.316563	0.213049	0.223399	0.268551	0.308363	0.331573	0.255592	0.277829	0.266831	0.285141	0.354174	0.219334	0.245974	0.308561	0.334438	0.321792	0.128947	0.22185	0.239734	0.264413	0.257124	0.265811	0.307833	0.33493	0.223152	0.267173	0.275093	0.287502	0.316102
0.224688	0.285057	0.290832	0.230091	0.316336	0.213142	0.223118	0.268741	0.308487	0.331408	0.255758	0.277568	0.267016	0.285167	0.353962	0.219584	0.245771	0.308744	0.334551	0.321566	0.129334	0.221853	0.239572	0.264581	0.256587	0.265884	0.308033	0.334728	0.223236	0.267206	0.275333	0.287691	0.31594
0.224726	0.284933	0.290711	0.230049	0.316108	0.213244	0.222843	0.268936	0.308611	0.331244	0.255927	0.277316	0.267209	0.285204	0.353751	0.219834	0.245572	0.308929	0.334668	0.321342	0.129722	0.221858	0.239409	0.264744	0.256059	0.265964	0.308239	0.334528	0.22332	0.267243	0.275569	0.287881	0.31578
0.224768	0.28481	0.290599	0.230014	0.315882	0.213355	0.222576	0.269135	0.308737	0.33108	0.256101	0.277074	0.267411	0.28525	0.35354	0.220086	0.245376	0.309115	0.334789	0.321121	0.130112	0.221865	0.239246	0.264901	0.255542	0.266049	0.308451	0.334332	0.223403	0.267282	0.275803	0.288072	0.31562
0.224814	0.284689	0.290498	0.229984	0.315656	0.213476	0.222317	0.269339	0.308864	0.330917	0.256278	0.276842	0.267623	0.285307	0.35333	0.22034	0.245182	0.309304	0.334915	0.320901	0.130503	0.221875	0.239083	0.265052	0.255034	0.266141	0.308669	0.334139	0.223486	0.267323	0.276033	0.288264	0.315462
0.224866	0.284569	0.290406	0.22996	0.315432	0.213607	0.222064	0.269548	0.308992	0.330754	0.25646	0.276619	0.267843	0.285374	0.35312	0.220595	0.244991	0.309496	0.335044	0.320684	0.130896	0.221886	0.238919	0.265197	0.254536	0.266239	0.308893	0.333949	0.223569	0.267367	0.276261	0.288458	0.315304
0.224922	0.284452	0.290324	0.229941	0.315208	0.213746	0.22182	0.269763	0.309121	0.330592	0.256646	0.276406	0.268073	0.285451	0.35291	0.220851	0.244803	0.309689	0.335178	0.320468	0.13129	0.221899	0.238756	0.265338	0.254048	0.266343	0.309123	0.333763	0.223653	0.267413	0.276486	0.288653	0.315148
0.224984	0.284336	0.290253	0.229928	0.314984	0.213896	0.221582	0.269982	0.30925	0.33043	0.256837	0.276202	0.268314	0.285538	0.352701	0.221109	0.244618	0.309884	0.335316	0.320255	0.131685	0.221915	0.238592	0.265474	0.253571	0.266454	0.309359	0.333579	0.223738	0.26746	0.27671	0.288848	0.314992
0.225051	0.284222	0.290192	0.229921	0.314762	0.214054	0.221352	0.270205	0.309381	0.330268	0.257032	0.276008	0.268564	0.285635	0.352492	0.221369	0.244435	0.310082	0.335458	0.320044	0.132081	0.221933	0.238428	0.265605	0.253105	0.266571	0.309601	0.333399	0.223824	0.26751	0.276931	0.289045	0.314837
0.225124	0.28411	0.290142	0.22992	0.31454	0.214222	0.221129	0.270434	0.309512	0.330107	0.257232	0.275824	0.268825	0.285741	0.352284	0.22163	0.244255	0.310281	0.335604	0.319834	0.132479	0.221953	0.238263	0.265733	0.25265	0.266695	0.309848	0.333222	0.223911	0.267562	0.277152	0.289243	0.314684
0.225203	0.283999	0.290103	0.229924	0.314319	0.214399	0.220914	0.270667	0.309645	0.329946	0.257437	0.275649	0.269097	0.285858	0.352075	0.221893	0.244078	0.310483	0.335754	0.319627	0.132877	0.221976	0.238099	0.265856	0.252206	0.266826	0.310101	0.333049	0.224001	0.267616	0.277371	0.289442	0.314531
0.225288	0.283891	0.290074	0.229934	0.314098	0.214585	0.220706	0.270905	0.309778	0.329786	0.257647	0.275484	0.269379	0.285985	0.351868	0.222158	0.243903	0.310686	0.335908	0.319421	0.133277	0.222002	0.237934	0.265976	0.251774	0.266963	0.310359	0.332878	0.224093	0.267671	0.277589	0.289642	0.314379
0.22538	0.283784	0.290056	0.229949	0.313879	0.21478	0.220505	0.271148	0.309912	0.329626	0.257862	0.275328	0.269673	0.286122	0.351661	0.222425	0.243731	0.310892	0.336066	0.319218	0.133678	0.22203	0.237769	0.266092	0.251353	0.267107	0.310623	0.332711	0.224187	0.267729	0.277806	0.289843	0.314227
0.225478	0.283679	0.290049	0.22997	0.31366	0.214984	0.220311	0.271395	0.310047	0.329466	0.258082	0.275182	0.269977	0.286268	0.351454	0.222694	0.243561	0.3111	0.336229	0.319016	0.134079	0.22206	0.237604	0.266206	0.250944	0.267258	0.310891	0.332546	0.224284	0.267788	0.278024	0.290045	0.314077
0.225583	0.283576	0.290053	0.229996	0.313442	0.215197	0.220125	0.271647	0.310183	0.329307	0.258308	0.275045	0.270293	0.286424	0.351247	0.222964	0.243394	0.31131	0.336395	0.318817	0.134482	0.222094	0.237438	0.266316	0.250546	0.267417	0.311165	0.332385	0.224385	0.267849	0.278241	0.290249	0.313928
0.225695	0.283475	0.290067	0.230028	0.313224	0.215419	0.219945	0.271904	0.31032	0.329149	0.258539	0.274918	0.270621	0.286589	0.351041	0.223237	0.243229	0.311522	0.336566	0.318619	0.134885	0.22213	0.237273	0.266425	0.25016	0.267582	0.311444	0.332227	0.224489	0.267912	0.278459	0.290453	0.313779
0.225814	0.283375	0.290093	0.230065	0.313008	0.21565	0.219773	0.272165	0.310457	0.32899	0.258775	0.2748	0.27096	0.286764	0.350836	0.223512	0.243067	0.311736	0.33674	0.318424	0.135289	0.222169	0.237107	0.266531	0.249786	0.267755	0.311727	0.332072	0.224597	0.267976	0.278678	0.290659	0.313631
0.225941	0.283277	0.29013	0.230107	0.312792	0.215889	0.219608	0.272431	0.310595	0.328833	0.259017	0.274691	0.271311	0.286948	0.35063	0.223789	0.242907	0.311952	0.336918	0.31823	0.135694	0.22221	0.236941	0.266635	0.249424	0.267935	0.312015	0.33192	0.224709	0.268043	0.278897	0.290866	0.313484
0.226075	0.283181	0.290178	0.230155	0.312576	0.216137	0.21945	0.2727	0.310734	0.328675	0.259264	0.274591	0.271674	0.287141	0.350425	0.224067	0.242749	0.31217	0.3371	0.318038	0.136099	0.222255	0.236775	0.266738	0.249074	0.268122	0.312308	0.331771	0.224825	0.268111	0.279118	0.291074	0.313338
0.226216	0.283087	0.290237	0.230208	0.312362	0.216394	0.219299	0.272975	0.310874	0.328518	0.259517	0.2745	0.272049	0.287344	0.350221	0.224348	0.242594	0.312391	0.337286	0.317848	0.136505	0.222302	0.236609	0.266839	0.248736	0.268316	0.312605	0.331625	0.224946	0.268181	0.27934	0.291283	0.313192
0.226365	0.282995	0.290307	0.230266	0.312148	0.216659	0.219155	0.273254	0.311014	0.328362	0.259776	0.274418	0.272436	0.287555	0.350017	0.224632	0.242442	0.312613	0.337476	0.31766	0.136912	0.222352	0.236442	0.266939	0.24841	0.268518	0.312906	0.331481	0.225072	0.268252	0.279564	0.291493	0.313047
0.226522	0.282905	0.290388	0.230329	0.311935	0.216932	0.219017	0.273536	0.311155	0.328206	0.26004	0.274345	0.272835	0.287776	0.349813	0.224917	0.242291	0.312838	0.337669	0.317473	0.137319	0.222405	0.236276	0.267039	0.248096	0.268727	0.313212	0.331341	0.225202	0.268326	0.27979	0.291704	0.312903
0.226686	0.282816	0.29048	0.230397	0.311722	0.217214	0.218887	0.273824	0.311297	0.32805	0.260311	0.274281	0.273246	0.288005	0.34961	0.225204	0.242144	0.313065	0.337866	0.317289	0.137726	0.22246	0.236109	0.267138	0.247794	0.268944	0.313522	0.331203	0.225339	0.268401	0.280018	0.291916	0.312759
0.226859	0.28273	0.290583	0.23047	0.31151	0.217504	0.218763	0.274115	0.311439	0.327895	0.260587	0.274226	0.273669	0.288243	0.349407	0.225494	0.241998	0.313294	0.338066	0.317106	0.138134	0.222519	0.235942	0.267236	0.247504	0.269168	0.313836	0.331069	0.22548	0.268479	0.280248	0.29213	0.312617
0.22704	0.282645	0.290697	0.230548	0.311299	0.217802	0.218646	0.27441	0.311582	0.32774	0.260869	0.274179	0.274105	0.288489	0.349205	0.225786	0.241855	0.313525	0.338271	0.316925	0.138542	0.22258	0.235774	0.267335	0.247227	0.2694	0.314153	0.330936	0.225628	0.268558	0.280481	0.292345	0.312474
0.227229	0.282562	0.290822	0.230631	0.311088	0.218107	0.218536	0.27471	0.311725	0.327585	0.261157	0.274141	0.274553	0.288744	0.349003	0.22608	0.241714	0.313758	0.338478	0.316746	0.13895	0.222645	0.235607	0.267434	0.246961	0.26964	0.314475	0.330807	0.225781	0.268639	0.280717	0.29256	0.312333
0.227427	0.28248	0.290958	0.230719	0.310879	0.218421	0.218433	0.275014	0.311869	0.327431	0.261451	0.274111	0.275013	0.289007	0.348801	0.226376	0.241575	0.313994	0.338689	0.316568	0.139358	0.222712	0.23544	0.267533	0.246708	0.269887	0.3148	0.33068	0.22594	0.268722	0.280956	0.292777	0.312192
0.227633	0.282401	0.291105	0.230811	0.310669	0.218742	0.218336	0.275321	0.312013	0.327278	0.261751	0.274089	0.275485	0.289278	0.3486	0.226675	0.241438	0.314231	0.338904	0.316393	0.139767	0.222782	0.235272	0.267633	0.246467	0.270142	0.315129	0.330556	0.226106	0.268807	0.281199	0.292995	0.312051
0.227847	0.282324	0.291263	0.230908	0.310461	0.219071	0.218246	0.275633	0.312158	0.327124	0.262058	0.274075	0.27597	0.289557	0.348399	0.226975	0.241304	0.314471	0.339121	0.316219	0.140175	0.222856	0.235104	0.267733	0.246238	0.270404	0.315461	0.330435	0.226279	0.268894	0.281445	0.293215	0.311911
0.228071	0.282248	0.291432	0.23101	0.310253	0.219408	0.218162	0.275948	0.312303	0.326972	0.26237	0.27407	0.276467	0.289844	0.348198	0.227279	0.241172	0.314713	0.339342	0.316046	0.140584	0.222932	0.234936	0.267835	0.246021	0.270675	0.315796	0.330315	0.226458	0.268983	0.281695	0.293435	0.311772
0.228303	0.282174	0.291612	0.231116	0.310046	0.219752	0.218084	0.276267	0.312449	0.326819	0.262688	0.274073	0.276976	0.290139	0.347998	0.227584	0.241042	0.314957	0.339567	0.315876	0.140992	0.223011	0.234768	0.267938	0.245816	0.270952	0.316135	0.330199	0.226644	0.269074	0.281949	0.293657	0.311633
0.228543	0.282102	0.291803	0.231227	0.309839	0.220103	0.218013	0.27659	0.312595	0.326667	0.263013	0.274083	0.277498	0.290441	0.347798	0.227891	0.240914	0.315203	0.339794	0.315707	0.1414	0.223093	0.2346	0.268043	0.245623	0.271238	0.316477	0.330085	0.226837	0.269167	0.282207	0.293879	0.311495
0.228793	0.282032	0.292004	0.231342	0.309633	0.220462	0.217949	0.276916	0.312741	0.326515	0.263343	0.274102	0.278032	0.290751	0.347599	0.228201	0.240789	0.315451	0.340024	0.315539	0.141808	0.223178	0.234431	0.268149	0.245443	0.271532	0.316821	0.329973	0.227037	0.269262	0.28247	0.294103	0.311357
0.229052	0.281964	0.292217	0.231462	0.309427	0.220828	0.21789	0.277246	0.312888	0.326364	0.26368	0.274128	0.278579	0.291068	0.3474	0.228513	0.240665	0.315701	0.340258	0.315374	0.142215	0.223265	0.234263	0.268258	0.245274	0.271833	0.317169	0.329863	0.227245	0.269359	0.282737	0.294328	0.31122
0.22932	0.281897	0.29244	0.231586	0.309223	0.221201	0.217838	0.27758	0.313034	0.326213	0.264023	0.274162	0.279138	0.291393	0.347201	0.228827	0.240544	0.315954	0.340494	0.31521	0.142622	0.223356	0.234094	0.268369	0.245118	0.272142	0.317519	0.329756	0.22746	0.269458	0.28301	0.294554	0.311083
0.229597	0.281833	0.292674	0.231714	0.309018	0.22158	0.217792	0.277917	0.313182	0.326063	0.264372	0.274203	0.279709	0.291725	0.347003	0.229144	0.240425	0.316208	0.340734	0.315047	0.143029	0.22345	0.233925	0.268482	0.244974	0.272459	0.317872	0.329651	0.227683	0.26956	0.283287	0.294781	0.310946
0.229883	0.28177	0.292919	0.231847	0.308815	0.221967	0.217752	0.278258	0.313329	0.325913	0.264728	0.274251	0.280293	0.292064	0.346805	0.229463	0.240308	0.316465	0.340976	0.314886	0.143435	0.223547	0.233756	0.268598	0.244841	0.272784	0.318227	0.329548	0.227915	0.269663	0.283569	0.295009	0.31081
0.230179	0.281709	0.293174	0.231983	0.308612	0.22236	0.217719	0.278602	0.313476	0.325763	0.265089	0.274307	0.280889	0.292409	0.346608	0.229784	0.240193	0.316723	0.341221	0.314727	0.14384	0.223647	0.233587	0.268717	0.244721	0.273117	0.318585	0.329448	0.228154	0.269769	0.283857	0.295238	0.310675
0.230483	0.28165	0.29344	0.232124	0.308409	0.22276	0.217691	0.27895	0.313624	0.325614	0.265457	0.27437	0.281498	0.292762	0.346411	0.230107	0.24008	0.316984	0.341468	0.314569	0.144245	0.223749	0.233417	0.268839	0.244613	0.273458	0.318945	0.329349	0.228401	0.269877	0.28415	0.295469	0.310539
0.230798	0.281593	0.293717	0.232268	0.308207	0.223167	0.217669	0.279301	0.313772	0.325465	0.265831	0.274441	0.282119	0.293121	0.346214	0.230432	0.239969	0.317247	0.341718	0.314413	0.144649	0.223855	0.233248	0.268964	0.244516	0.273806	0.319307	0.329253	0.228657	0.269987	0.284449	0.2957	0.310404
0.231122	0.281538	0.294004	0.232417	0.308006	0.22358	0.217653	0.279655	0.31392	0.325316	0.266212	0.274518	0.282752	0.293486	0.346018	0.23076	0.23986	0.317512	0.341971	0.314258	0.145053	0.223964	0.233078	0.269093	0.244432	0.274163	0.319671	0.329158	0.228922	0.2701	0.284755	0.295933	0.310269
0.231455	0.281484	0.294302	0.232569	0.307805	0.223999	0.217643	0.280012	0.314068	0.325168	0.266598	0.274602	0.283397	0.293858	0.345822	0.23109	0.239754	0.317779	0.342227	0.314105	0.145455	0.224075	0.232908	0.269225	0.244359	0.274527	0.320037	0.329066	0.229194	0.270214	0.285066	0.296167	0.310135
0.231798	0.281433	0.29461	0.232725	0.307605	0.224425	0.217639	0.280372	0.314216	0.32502	0.266991	0.274693	0.284055	0.294236	0.345626	0.231422	0.239649	0.318048	0.342484	0.313953	0.145856	0.22419	0.232738	0.269362	0.244299	0.274899	0.320405	0.328975	0.229476	0.270331	0.285383	0.296402	0.310001
0.232151	0.281383	0.294928	0.232885	0.307406	0.224856	0.21764	0.280736	0.314364	0.324873	0.26739	0.27479	0.284724	0.29462	0.345431	0.231756	0.239546	0.318319	0.342744	0.313803	0.146257	0.224307	0.232568	0.269502	0.24425	0.275279	0.320774	0.328886	0.229767	0.270451	0.285707	0.296637	0.309867
0.232513	0.281335	0.295257	0.233049	0.307206	0.225294	0.217647	0.281102	0.314512	0.324726	0.267795	0.274894	0.285406	0.29501	0.345236	0.232092	0.239445	0.318592	0.343007	0.313654	0.146656	0.224428	0.232398	0.269647	0.244212	0.275667	0.321145	0.328799	0.230066	0.270572	0.286037	0.296874	0.309733
0.232885	0.281289	0.295597	0.233216	0.307008	0.225737	0.21766	0.281472	0.31466	0.324579	0.268206	0.275004	0.286099	0.295406	0.345042	0.232431	0.239346	0.318867	0.343271	0.313506	0.147054	0.224551	0.232227	0.269795	0.244186	0.276063	0.321518	0.328714	0.230374	0.270696	0.286374	0.297112	0.3096
0.233266	0.281245	0.295946	0.233387	0.30681	0.226186	0.217678	0.281844	0.314808	0.324433	0.268623	0.275121	0.286805	0.295808	0.344848	0.232771	0.239249	0.319144	0.343538	0.31336	0.147451	0.224677	0.232057	0.269949	0.244172	0.276466	0.321892	0.32863	0.230692	0.270823	0.286717	0.297351	0.309467
0.233657	0.281202	0.296306	0.233561	0.306612	0.226641	0.217702	0.282219	0.314956	0.324287	0.269046	0.275243	0.287521	0.296214	0.344654	0.233114	0.239154	0.319423	0.343807	0.313215	0.147847	0.224806	0.231886	0.270107	0.244169	0.276877	0.322267	0.328548	0.231018	0.270952	0.287067	0.297591	0.309334
0.234058	0.281162	0.296675	0.233739	0.306415	0.227101	0.217731	0.282597	0.315103	0.324142	0.269476	0.275372	0.28825	0.296627	0.344461	0.233458	0.239061	0.319704	0.344078	0.313072	0.148241	0.224938	0.231715	0.270269	0.244178	0.277296	0.322643	0.328468	0.231353	0.271083	0.287424	0.297831	0.309201
0.234468	0.281123	0.297055	0.23392	0.306219	0.227567	0.217765	0.282978	0.315251	0.323996	0.269911	0.275506	0.28899	0.297044	0.344268	0.233804	0.23897	0.319986	0.34435	0.31293	0.148633	0.225072	0.231544	0.270437	0.244197	0.277723	0.32302	0.328389	0.231697	0.271216	0.287787	0.298073	0.309068
0.234887	0.281086	0.297444	0.234104	0.306023	0.228038	0.217805	0.283361	0.315398	0.323851	0.270351	0.275647	0.289741	0.297467	0.344075	0.234153	0.23888	0.320271	0.344624	0.312789	0.149024	0.22521	0.231372	0.270609	0.244228	0.278157	0.323398	0.328311	0.23205	0.271352	0.288158	0.298316	0.308935
0.235317	0.281051	0.297843	0.234292	0.305827	0.228514	0.21785	0.283747	0.315545	0.323707	0.270798	0.275793	0.290503	0.297894	0.343883	0.234503	0.238793	0.320557	0.3449	0.312649	0.149414	0.22535	0.231201	0.270787	0.24427	0.278598	0.323777	0.328235	0.232413	0.271491	0.288535	0.298559	0.308803
0.235755	0.281018	0.298252	0.234483	0.305632	0.228995	0.2179	0.284135	0.315692	0.323563	0.27125	0.275944	0.291276	0.298326	0.343691	0.234855	0.238707	0.320845	0.345178	0.312511	0.149802	0.225493	0.231029	0.27097	0.244323	0.279047	0.324156	0.328161	0.232784	0.271631	0.28892	0.298804	0.30867
0.236204	0.280987	0.29867	0.234676	0.305438	0.229481	0.217955	0.284526	0.315838	0.323419	0.271708	0.276101	0.29206	0.298763	0.3435	0.235208	0.238623	0.321135	0.345457	0.312374	0.150188	0.225638	0.230857	0.271158	0.244386	0.279503	0.324536	0.328087	0.233164	0.271775	0.289311	0.299049	0.308537
0.236661	0.280957	0.299098	0.234873	0.305243	0.229972	0.218015	0.284919	0.315984	0.323275	0.272172	0.276263	0.292855	0.299204	0.343308	0.235563	0.238541	0.321427	0.345738	0.312238	0.150572	0.225787	0.230685	0.271351	0.244461	0.279967	0.324916	0.328015	0.233554	0.271921	0.28971	0.299295	0.308405
0.237128	0.28093	0.299535	0.235073	0.30505	0.230468	0.218081	0.285315	0.31613	0.323132	0.27264	0.276431	0.29366	0.29965	0.343118	0.23592	0.238461	0.321721	0.34602	0.312104	0.150954	0.225938	0.230513	0.271551	0.244545	0.280438	0.325296	0.327944	0.233952	0.272069	0.290116	0.299541	0.308272
0.237605	0.280904	0.299982	0.235275	0.304857	0.230968	0.218151	0.285713	0.316275	0.322989	0.273115	0.276603	0.294475	0.300099	0.342927	0.236279	0.238382	0.322016	0.346303	0.31197	0.151334	0.226091	0.23034	0.271755	0.244641	0.280916	0.325677	0.327874	0.234359	0.27222	0.290528	0.299789	0.30814
0.23809	0.28088	0.300437	0.23548	0.304664	0.231472	0.218226	0.286113	0.31642	0.322847	0.273594	0.27678	0.2953	0.300553	0.342737	0.236639	0.238305	0.322312	0.346588	0.311838	0.151712	0.226247	0.230167	0.271965	0.244746	0.2814	0.326058	0.327805	0.234775	0.272373	0.290948	0.300037	0.308007
0.238585	0.280858	0.300902	0.235688	0.304472	0.231981	0.218305	0.286515	0.316565	0.322705	0.274079	0.276962	0.296135	0.30101	0.342547	0.237	0.23823	0.322611	0.346873	0.311707	0.152088	0.226406	0.229994	0.272181	0.244862	0.281892	0.326439	0.327737	0.2352	0.272529	0.291375	0.300286	0.307875
0.239089	0.280838	0.301376	0.235899	0.30428	0.232494	0.218389	0.286919	0.316709	0.322563	0.274568	0.277148	0.29698	0.301471	0.342358	0.237363	0.238157	0.32291	0.34716	0.311577	0.152462	0.226567	0.229821	0.272403	0.244988	0.282391	0.326819	0.32767	0.235633	0.272687	0.291809	0.300535	0.307742
0.239602	0.280819	0.301858	0.236112	0.304088	0.233011	0.218478	0.287325	0.316852	0.322421	0.275063	0.277339	0.297834	0.301936	0.342169	0.237727	0.238085	0.323212	0.347447	0.311448	0.152833	0.22673	0.229648	0.27263	0.245123	0.282896	0.327199	0.327603	0.236075	0.272848	0.292249	0.300785	0.307609
0.240123	0.280803	0.302349	0.236328	0.303897	0.233532	0.218572	0.287733	0.316995	0.32228	0.275562	0.277534	0.298697	0.302404	0.34198	0.238093	0.238015	0.323514	0.347735	0.311321	0.153202	0.226896	0.229474	0.272863	0.245268	0.283408	0.327579	0.327538	0.236524	0.273011	0.292697	0.301036	0.307476
0.240653	0.280788	0.302848	0.236546	0.303707	0.234056	0.21867	0.288143	0.317137	0.322139	0.276066	0.277734	0.299568	0.302875	0.341792	0.238459	0.237947	0.323818	0.348024	0.311194	0.153568	0.227064	0.2293	0.273101	0.245423	0.283926	0.327958	0.327473	0.236983	0.273176	0.293151	0.301287	0.307343
0.241192	0.280775	0.303356	0.236766	0.303517	0.234585	0.218772	0.288555	0.317279	0.321998	0.276574	0.277937	0.300449	0.303349	0.341604	0.238827	0.23788	0.324124	0.348314	0.311068	0.153932	0.227235	0.229125	0.273346	0.245587	0.284451	0.328337	0.327409	0.237449	0.273344	0.293611	0.301538	0.307209
0.241739	0.280764	0.303872	0.236989	0.303327	0.235116	0.218879	0.288968	0.31742	0.321858	0.277087	0.278144	0.301337	0.303826	0.341416	0.239195	0.237815	0.324431	0.348604	0.310944	0.154293	0.227407	0.228951	0.273596	0.24576	0.284981	0.328715	0.327345	0.237923	0.273515	0.294079	0.30179	0.307076
0.242295	0.280755	0.304396	0.237214	0.303137	0.235651	0.21899	0.289383	0.31756	0.321718	0.277604	0.278355	0.302233	0.304305	0.341229	0.239565	0.237751	0.324739	0.348894	0.31082	0.154652	0.227582	0.228776	0.273852	0.245941	0.285518	0.329092	0.327282	0.238404	0.273688	0.294552	0.302042	0.306942
0.242858	0.280747	0.304928	0.237441	0.302948	0.23619	0.219105	0.2898	0.317699	0.321578	0.278124	0.27857	0.303137	0.304787	0.341042	0.239935	0.237689	0.325048	0.349185	0.310697	0.155007	0.227759	0.2286	0.274113	0.246132	0.286061	0.329468	0.32722	0.238894	0.273863	0.295032	0.302295	0.306808
0.24343	0.280742	0.305468	0.23767	0.30276	0.236731	0.219224	0.290218	0.317838	0.321439	0.278649	0.278788	0.304049	0.305272	0.340855	0.240306	0.237629	0.325358	0.349475	0.310576	0.15536	0.227938	0.228425	0.274381	0.246331	0.286609	0.329843	0.327158	0.23939	0.274041	0.295519	0.302547	0.306673
0.24401	0.280738	0.306015	0.237901	0.302571	0.237276	0.219348	0.290637	0.317976	0.3213	0.279178	0.279009	0.304967	0.305759	0.340669	0.240678	0.23757	0.325669	0.349766	0.310455	0.15571	0.228119	0.228249	0.274654	0.246539	0.287163	0.330217	0.327096	0.239894	0.274221	0.296011	0.3028	0.306539
0.244597	0.280736	0.30657	0.238134	0.302383	0.237823	0.219475	0.291058	0.318113	0.321161	0.27971	0.279234	0.305892	0.306247	0.340483	0.24105	0.237513	0.325982	0.350057	0.310335	0.156057	0.228301	0.228072	0.274933	0.246755	0.287722	0.330589	0.327034	0.240405	0.274403	0.296509	0.303053	0.306404
0.245192	0.280736	0.307132	0.238368	0.302196	0.238373	0.219606	0.29148	0.318249	0.321022	0.280246	0.279462	0.306824	0.306738	0.340298	0.241423	0.237457	0.326295	0.350348	0.310216	0.1564	0.228486	0.227896	0.275217	0.246978	0.288286	0.33096	0.326973	0.240923	0.274587	0.297013	0.303306	0.306268
0.245795	0.280737	0.307701	0.238605	0.302009	0.238926	0.219741	0.291904	0.318384	0.320884	0.280785	0.279692	0.307761	0.30723	0.340112	0.241797	0.237403	0.326609	0.350638	0.310098	0.156741	0.228672	0.227719	0.275507	0.24721	0.288855	0.33133	0.326911	0.241447	0.274774	0.297523	0.303559	0.306133
0.246404	0.280741	0.308277	0.238843	0.301822	0.239481	0.21988	0.292328	0.318519	0.320746	0.281327	0.279925	0.308705	0.307724	0.339927	0.24217	0.23735	0.326924	0.350928	0.309981	0.157078	0.22886	0.227541	0.275802	0.247448	0.289429	0.331697	0.32685	0.241977	0.274963	0.298037	0.303812	0.305996
0.247021	0.280746	0.30886	0.239083	0.301635	0.240038	0.220022	0.292754	0.318652	0.320608	0.281871	0.280161	0.309653	0.308219	0.339743	0.242544	0.237299	0.327239	0.351218	0.309864	0.157412	0.22905	0.227363	0.276102	0.247694	0.290007	0.332063	0.326789	0.242513	0.275155	0.298557	0.304064	0.30586
0.247644	0.280753	0.309449	0.239324	0.301449	0.240597	0.220168	0.29318	0.318785	0.32047	0.282419	0.280399	0.310606	0.308715	0.339558	0.242918	0.237249	0.327555	0.351507	0.309748	0.157743	0.229241	0.227185	0.276408	0.247948	0.29059	0.332428	0.326728	0.243055	0.275348	0.299082	0.304316	0.305723
0.248274	0.280762	0.310045	0.239567	0.301263	0.241159	0.220318	0.293607	0.318916	0.320333	0.282969	0.28064	0.311564	0.309212	0.339374	0.243291	0.237201	0.327872	0.351795	0.309634	0.15807	0.229433	0.227006	0.276719	0.248207	0.291177	0.33279	0.326666	0.243602	0.275543	0.299611	0.304568	0.305585
0.24891	0.280772	0.310647	0.239811	0.301077	0.241722	0.220471	0.294036	0.319046	0.320196	0.283521	0.280883	0.312526	0.30971	0.339191	0.243665	0.237153	0.32819	0.352083	0.309519	0.158394	0.229627	0.226827	0.277034	0.248473	0.291767	0.33315	0.326604	0.244155	0.27574	0.300145	0.30482	0.305447
0.249552	0.280785	0.311254	0.240056	0.300892	0.242287	0.220627	0.294465	0.319175	0.320059	0.284075	0.281128	0.313491	0.310208	0.339008	0.244039	0.237108	0.328507	0.35237	0.309406	0.158714	0.229822	0.226647	0.277354	0.248746	0.292362	0.333508	0.326542	0.244712	0.27594	0.300683	0.305071	0.305309
0.250201	0.280799	0.311868	0.240302	0.300707	0.242854	0.220787	0.294894	0.319303	0.319923	0.284631	0.281374	0.31446	0.310707	0.338824	0.244412	0.237063	0.328825	0.352656	0.309294	0.15903	0.230018	0.226467	0.27768	0.249024	0.292959	0.333863	0.32648	0.245273	0.276141	0.301225	0.305322	0.30517
0.250855	0.280814	0.312487	0.24055	0.300522	0.243422	0.22095	0.295324	0.31943	0.319786	0.285189	0.281623	0.315432	0.311206	0.338642	0.244785	0.23702	0.329143	0.35294	0.309182	0.159343	0.230215	0.226286	0.278009	0.249309	0.29356	0.334217	0.326417	0.245839	0.276344	0.30177	0.305572	0.305031
0.251514	0.280832	0.313111	0.240799	0.300338	0.243991	0.221116	0.295755	0.319556	0.31965	0.285748	0.281872	0.316407	0.311705	0.338459	0.245157	0.236978	0.329462	0.353224	0.30907	0.159652	0.230413	0.226105	0.278343	0.249599	0.294164	0.334567	0.326354	0.246409	0.276549	0.302319	0.305821	0.30489
0.252179	0.280851	0.313741	0.241049	0.300154	0.244562	0.221285	0.296186	0.31968	0.319514	0.286309	0.282124	0.317383	0.312204	0.338277	0.245529	0.236938	0.32978	0.353506	0.30896	0.159957	0.230612	0.225923	0.278682	0.249894	0.294771	0.334915	0.32629	0.246983	0.276755	0.302871	0.30607	0.30475
0.252848	0.280873	0.314375	0.241299	0.29997	0.245133	0.221458	0.296618	0.319804	0.319378	0.286871	0.282376	0.318361	0.312703	0.338096	0.245901	0.236899	0.330099	0.353787	0.30885	0.160258	0.230812	0.22574	0.279025	0.250194	0.29538	0.33526	0.326225	0.24756	0.276963	0.303426	0.306317	0.304608
0.253523	0.280895	0.315014	0.241551	0.299786	0.245706	0.221633	0.297049	0.319925	0.319243	0.287433	0.28263	0.319341	0.313202	0.337914	0.246271	0.23686	0.330418	0.354066	0.30874	0.160556	0.231013	0.225557	0.279371	0.250499	0.295991	0.335603	0.32616	0.24814	0.277173	0.303984	0.306564	0.304466
0.254202	0.28092	0.315658	0.241803	0.299603	0.246279	0.221811	0.297481	0.320046	0.319107	0.287996	0.282885	0.320322	0.313699	0.337733	0.246641	0.236824	0.330736	0.354344	0.308632	0.160849	0.231214	0.225373	0.279722	0.250808	0.296604	0.335942	0.326094	0.248723	0.277384	0.304544	0.306809	0.304324
0.254885	0.280946	0.316306	0.242056	0.299419	0.246853	0.221992	0.297913	0.320165	0.318972	0.28856	0.283141	0.321303	0.314196	0.337552	0.247009	0.236788	0.331054	0.35462	0.308523	0.161138	0.231415	0.225189	0.280076	0.251121	0.297219	0.336279	0.326027	0.249308	0.277597	0.305106	0.307054	0.30418
0.255573	0.280974	0.316958	0.242309	0.299237	0.247427	0.222176	0.298345	0.320283	0.318837	0.289124	0.283397	0.322284	0.314692	0.337372	0.247377	0.236753	0.331372	0.354894	0.308416	0.161423	0.231617	0.225004	0.280434	0.251439	0.297836	0.336612	0.32596	0.249895	0.277811	0.30567	0.307297	0.304036
0.256264	0.281004	0.317614	0.242563	0.299054	0.248002	0.222362	0.298777	0.320399	0.318703	0.289688	0.283654	0.323265	0.315187	0.337192	0.247744	0.23672	0.33169	0.355166	0.308309	0.161704	0.231819	0.224818	0.280795	0.25176	0.298453	0.336942	0.325891	0.250485	0.278027	0.306235	0.307539	0.303892
0.256959	0.281036	0.318274	0.242818	0.298871	0.248577	0.222551	0.299209	0.320514	0.318568	0.290252	0.283912	0.324245	0.31568	0.337012	0.248109	0.236688	0.332007	0.355436	0.308202	0.161981	0.232021	0.224632	0.281159	0.252085	0.299072	0.337268	0.325821	0.251075	0.278243	0.306802	0.307779	0.303746
0.257657	0.281069	0.318937	0.243072	0.298689	0.249152	0.222742	0.299641	0.320627	0.318434	0.290816	0.28417	0.325224	0.316172	0.336832	0.248473	0.236657	0.332323	0.355705	0.308096	0.162253	0.232224	0.224445	0.281527	0.252413	0.299691	0.337591	0.325751	0.251667	0.278461	0.30737	0.308018	0.3036
0.258359	0.281104	0.319603	0.243328	0.298507	0.249727	0.222936	0.300072	0.320739	0.318299	0.291379	0.284427	0.326201	0.316663	0.336653	0.248836	0.236627	0.332639	0.355971	0.307991	0.162521	0.232426	0.224257	0.281897	0.252743	0.300311	0.337911	0.325679	0.25226	0.27868	0.307938	0.308256	0.303453
0.259063	0.28114	0.320273	0.243583	0.298325	0.250302	0.223132	0.300503	0.32085	0.318165	0.291941	0.284685	0.327177	0.317151	0.336474	0.249197	0.236597	0.332954	0.356234	0.307885	0.162785	0.232628	0.224068	0.28227	0.253077	0.300931	0.338227	0.325606	0.252854	0.278899	0.308507	0.308492	0.303305
0.25977	0.281179	0.320945	0.243838	0.298144	0.250876	0.223331	0.300934	0.320958	0.318031	0.292502	0.284943	0.32815	0.317637	0.336295	0.249557	0.236569	0.333268	0.356495	0.307781	0.163045	0.23283	0.223879	0.282645	0.253412	0.301551	0.338539	0.325531	0.253447	0.27912	0.309076	0.308726	0.303156
0.26048	0.281219	0.32162	0.244094	0.297962	0.25145	0.223531	0.301364	0.321065	0.317898	0.293062	0.285201	0.32912	0.318121	0.336117	0.249915	0.236542	0.333582	0.356754	0.307676	0.163299	0.233031	0.223689	0.283023	0.25375	0.302171	0.338847	0.325456	0.254041	0.279342	0.309644	0.308958	0.303007
0.261191	0.28126	0.322297	0.244349	0.297781	0.252024	0.223734	0.301793	0.321171	0.317764	0.293621	0.285458	0.330087	0.318603	0.335938	0.250271	0.236516	0.333894	0.35701	0.307573	0.16355	0.233232	0.223498	0.283402	0.25409	0.30279	0.339151	0.325379	0.254635	0.279564	0.310212	0.309188	0.302856
0.261905	0.281304	0.322976	0.244605	0.2976	0.252596	0.223939	0.302222	0.321274	0.31763	0.294178	0.285715	0.33105	0.319082	0.33576	0.250626	0.236491	0.334206	0.357264	0.307469	0.163796	0.233432	0.223306	0.283784	0.254431	0.303408	0.339451	0.3253	0.255227	0.279787	0.31078	0.309417	0.302705
0.26262	0.281349	0.323657	0.24486	0.297419	0.253168	0.224146	0.30265	0.321376	0.317497	0.294733	0.285972	0.33201	0.319558	0.335583	0.250979	0.236467	0.334516	0.357515	0.307366	0.164037	0.233632	0.223113	0.284168	0.254774	0.304025	0.339747	0.32522	0.255819	0.28001	0.311346	0.309643	0.302552
0.263337	0.281395	0.32434	0.245115	0.297238	0.253739	0.224355	0.303077	0.321477	0.317364	0.295287	0.286227	0.332965	0.320031	0.335406	0.251329	0.236444	0.334826	0.357762	0.307263	0.164274	0.233831	0.22292	0.284552	0.255118	0.304641	0.340039	0.325138	0.25641	0.280234	0.311911	0.309867	0.302399
0.264055	0.281444	0.325024	0.24537	0.297057	0.254309	0.224566	0.303503	0.321575	0.31723	0.295838	0.286482	0.333915	0.320502	0.335229	0.251678	0.236421	0.335133	0.358007	0.307161	0.164506	0.234029	0.222725	0.284939	0.255463	0.305255	0.340326	0.325055	0.257	0.280458	0.312475	0.310088	0.302245
0.264774	0.281494	0.32571	0.245625	0.296877	0.254878	0.224779	0.303928	0.321672	0.317097	0.296387	0.286735	0.334861	0.320969	0.335052	0.252025	0.2364	0.33544	0.358249	0.307059	0.164734	0.234225	0.22253	0.285326	0.255808	0.305867	0.340609	0.32497	0.257588	0.280682	0.313036	0.310307	0.30209
0.265494	0.281545	0.326396	0.245879	0.296697	0.255445	0.224994	0.304352	0.321767	0.316964	0.296933	0.286988	0.3358	0.321432	0.334875	0.25237	0.236379	0.335745	0.358488	0.306957	0.164957	0.234421	0.222333	0.285715	0.256153	0.306478	0.340887	0.324883	0.258173	0.280907	0.313595	0.310524	0.301934
0.266215	0.281598	0.327084	0.246132	0.296516	0.256011	0.22521	0.304775	0.32186	0.316832	0.297477	0.28724	0.336734	0.321892	0.334699	0.252712	0.236359	0.336049	0.358724	0.306856	0.165175	0.234615	0.222136	0.286104	0.256499	0.307085	0.341161	0.324795	0.258757	0.281132	0.314152	0.310738	0.301777
0.266936	0.281653	0.327772	0.246385	0.296336	0.256575	0.225428	0.305196	0.321951	0.316699	0.298018	0.28749	0.337662	0.322348	0.334523	0.253053	0.23634	0.336351	0.358957	0.306755	0.165389	0.234808	0.221938	0.286493	0.256845	0.307691	0.34143	0.324705	0.259339	0.281356	0.314707	0.31095	0.301619
0.267657	0.281709	0.32846	0.246637	0.296157	0.257138	0.225647	0.305616	0.32204	0.316566	0.298555	0.287739	0.338583	0.322801	0.334348	0.253391	0.236321	0.336651	0.359187	0.306654	0.165598	0.234999	0.221738	0.286883	0.25719	0.308293	0.341694	0.324613	0.259917	0.281581	0.315258	0.311158	0.30146
0.268378	0.281767	0.329148	0.246889	0.295977	0.257699	0.225868	0.306035	0.322127	0.316433	0.29909	0.287986	0.339497	0.323249	0.334172	0.253726	0.236303	0.33695	0.359413	0.306553	0.165802	0.235188	0.221538	0.287274	0.257535	0.308892	0.341953	0.324519	0.260493	0.281805	0.315806	0.311364	0.3013
0.269099	0.281827	0.329837	0.247139	0.295797	0.258258	0.226091	0.306453	0.322213	0.316301	0.299621	0.288232	0.340404	0.323693	0.333997	0.25406	0.236286	0.337247	0.359636	0.306453	0.166002	0.235376	0.221336	0.287664	0.257878	0.309488	0.342207	0.324423	0.261066	0.282029	0.316351	0.311567	0.301139
0.26982	0.281888	0.330525	0.247389	0.295618	0.258815	0.226314	0.306868	0.322296	0.316168	0.300149	0.288476	0.341303	0.324133	0.333822	0.254391	0.23627	0.337542	0.359855	0.306353	0.166197	0.235561	0.221134	0.288053	0.258221	0.31008	0.342457	0.324325	0.261635	0.282253	0.316892	0.311767	0.300976
0.270539	0.281951	0.331212	0.247638	0.295438	0.25937	0.22654	0.307282	0.322377	0.316036	0.300672	0.288718	0.342195	0.324568	0.333648	0.25472	0.236254	0.337835	0.360071	0.306253	0.166388	0.235745	0.22093	0.288443	0.258562	0.310668	0.342701	0.324225	0.262201	0.282476	0.317428	0.311963	0.300813
0.271258	0.282015	0.331899	0.247886	0.295259	0.259922	0.226766	0.307694	0.322456	0.315903	0.301192	0.288959	0.343078	0.324998	0.333473	0.255046	0.236239	0.338126	0.360283	0.306153	0.166574	0.235926	0.220725	0.288831	0.258902	0.311252	0.34294	0.324122	0.262763	0.282698	0.317961	0.312156	0.300649
0.271976	0.282081	0.332584	0.248133	0.29508	0.260473	0.226994	0.308105	0.322533	0.315771	0.301708	0.289197	0.343952	0.325423	0.333299	0.255369	0.236225	0.338415	0.360492	0.306054	0.166755	0.236105	0.220519	0.289219	0.25924	0.311832	0.343173	0.324018	0.263322	0.28292	0.318489	0.312346	0.300483
0.272693	0.282148	0.333269	0.248379	0.294901	0.261021	0.227223	0.308513	0.322608	0.315638	0.302219	0.289433	0.344817	0.325844	0.333125	0.25569	0.236211	0.338702	0.360697	0.305954	0.166932	0.236282	0.220312	0.289606	0.259576	0.312408	0.343402	0.323911	0.263875	0.28314	0.319012	0.312533	0.300316
0.273408	0.282217	0.333952	0.248623	0.294721	0.261566	0.227452	0.30892	0.322681	0.315506	0.302726	0.289667	0.345673	0.326259	0.332952	0.256009	0.236198	0.338986	0.360899	0.305855	0.167104	0.236456	0.220104	0.289991	0.25991	0.312978	0.343624	0.323803	0.264425	0.28336	0.31953	0.312716	0.300149
0.274121	0.282288	0.334633	0.248866	0.294543	0.262109	0.227683	0.309324	0.322752	0.315374	0.303229	0.289899	0.346519	0.326669	0.332779	0.256325	0.236185	0.339268	0.361096	0.305756	0.167271	0.236627	0.219894	0.290375	0.260241	0.313543	0.343842	0.323691	0.26497	0.283579	0.320043	0.312895	0.29998
0.274833	0.28236	0.335313	0.249108	0.294364	0.262649	0.227915	0.309726	0.32282	0.315241	0.303727	0.290128	0.347356	0.327073	0.332606	0.256638	0.236173	0.339548	0.36129	0.305658	0.167434	0.236796	0.219684	0.290758	0.26057	0.314103	0.344054	0.323578	0.26551	0.283797	0.320551	0.313071	0.29981
0.275542	0.282433	0.33599	0.249349	0.294185	0.263186	0.228148	0.310126	0.322886	0.315109	0.304219	0.290355	0.348182	0.327472	0.332433	0.256949	0.236161	0.339826	0.36148	0.305559	0.167592	0.236961	0.219471	0.291138	0.260896	0.314658	0.34426	0.323462	0.266046	0.284013	0.321053	0.313243	0.299638
0.276249	0.282508	0.336665	0.249588	0.294006	0.26372	0.228382	0.310524	0.32295	0.314977	0.304707	0.29058	0.348998	0.327864	0.33226	0.257256	0.23615	0.3401	0.361666	0.305461	0.167746	0.237124	0.219258	0.291517	0.261219	0.315207	0.34446	0.323344	0.266576	0.284228	0.321548	0.313411	0.299466
0.276954	0.282585	0.337338	0.249825	0.293827	0.264251	0.228617	0.310919	0.323012	0.314844	0.30519	0.290801	0.349802	0.328251	0.332088	0.257561	0.236139	0.340373	0.361848	0.305362	0.167895	0.237283	0.219043	0.291893	0.261538	0.31575	0.344654	0.323223	0.2671	0.284442	0.322038	0.313575	0.299292
0.277657	0.282663	0.338008	0.250061	0.293649	0.264779	0.228852	0.311312	0.323072	0.314712	0.305667	0.29102	0.350596	0.328632	0.331916	0.257864	0.236129	0.340642	0.362027	0.305264	0.168039	0.237439	0.218828	0.292267	0.261854	0.316286	0.344843	0.3231	0.26762	0.284654	0.322521	0.313735	0.299117
0.278356	0.282742	0.338675	0.250295	0.29347	0.265303	0.229088	0.311702	0.323129	0.314579	0.306139	0.291237	0.351378	0.329007	0.331744	0.258163	0.236119	0.340909	0.362201	0.305166	0.168179	0.237591	0.21861	0.292638	0.262166	0.316817	0.345026	0.322975	0.268133	0.284865	0.322998	0.313891	0.298941
0.279053	0.282823	0.339339	0.250527	0.293292	0.265825	0.229325	0.31209	0.323183	0.314447	0.306605	0.29145	0.352148	0.329375	0.331572	0.25846	0.23611	0.341174	0.362371	0.305068	0.168315	0.23774	0.218392	0.293006	0.262474	0.31734	0.345202	0.322847	0.268641	0.285074	0.323467	0.314042	0.298764
0.279746	0.282905	0.339999	0.250758	0.293113	0.266343	0.229562	0.312475	0.323236	0.314314	0.307065	0.29166	0.352907	0.329737	0.331401	0.258754	0.236101	0.341435	0.362537	0.30497	0.168446	0.237886	0.218171	0.293372	0.262778	0.317857	0.345373	0.322716	0.269144	0.285281	0.32393	0.31419	0.298585
0.280437	0.282989	0.340656	0.250986	0.292935	0.266857	0.2298	0.312857	0.323286	0.314182	0.307519	0.291868	0.353654	0.330092	0.33123	0.259045	0.236092	0.341694	0.362699	0.304872	0.168572	0.238027	0.21795	0.293735	0.263078	0.318367	0.345537	0.322582	0.26964	0.285486	0.324386	0.314332	0.298405
0.281124	0.283074	0.341309	0.251213	0.292756	0.267368	0.230038	0.313236	0.323333	0.314049	0.307968	0.292072	0.354388	0.33044	0.331059	0.259333	0.236084	0.341949	0.362856	0.304775	0.168694	0.238164	0.217727	0.294094	0.263374	0.31887	0.345695	0.322446	0.27013	0.28569	0.324834	0.314471	0.298224
0.281807	0.283161	0.341959	0.251438	0.292578	0.267875	0.230277	0.313613	0.323378	0.313916	0.30841	0.292273	0.355109	0.330782	0.330888	0.259619	0.236076	0.342202	0.36301	0.304677	0.168812	0.238298	0.217503	0.29445	0.263665	0.319365	0.345847	0.322308	0.270614	0.285891	0.325275	0.314605	0.298041
0.282487	0.283249	0.342604	0.25166	0.2924	0.268378	0.230516	0.313986	0.323421	0.313783	0.308846	0.292471	0.355818	0.331116	0.330718	0.259901	0.236068	0.342452	0.36316	0.304579	0.168926	0.238427	0.217277	0.294802	0.263951	0.319853	0.345993	0.322166	0.271092	0.28609	0.325708	0.314734	0.297858
0.283163	0.283338	0.343245	0.251881	0.292221	0.268878	0.230756	0.314356	0.323461	0.31365	0.309276	0.292665	0.356514	0.331443	0.330548	0.260181	0.23606	0.342698	0.363305	0.304482	0.169035	0.238552	0.21705	0.29515	0.264232	0.320333	0.346132	0.322022	0.271563	0.286287	0.326133	0.314858	0.297673
0.283835	0.283429	0.343881	0.252099	0.292043	0.269373	0.230995	0.314723	0.323499	0.313517	0.309699	0.292857	0.357196	0.331763	0.330378	0.260458	0.236053	0.342942	0.363446	0.304384	0.16914	0.238673	0.216821	0.295495	0.264508	0.320805	0.346265	0.321875	0.272028	0.286481	0.326551	0.314978	0.297487
0.284503	0.283521	0.344512	0.252315	0.291865	0.269865	0.231235	0.315087	0.323534	0.313384	0.310116	0.293044	0.357865	0.332076	0.330208	0.260732	0.236046	0.343182	0.363582	0.304287	0.169241	0.238788	0.21659	0.295836	0.264779	0.321269	0.346391	0.321726	0.272486	0.286673	0.32696	0.315092	0.297299
0.285167	0.283615	0.345139	0.252529	0.291686	0.270352	0.231476	0.315447	0.323567	0.313251	0.310525	0.293229	0.35852	0.332381	0.330038	0.261003	0.23604	0.343419	0.363715	0.30419	0.169337	0.2389	0.216358	0.296172	0.265044	0.321725	0.346511	0.321573	0.272938	0.286863	0.32736	0.315202	0.29711
0.285826	0.28371	0.34576	0.25274	0.291508	0.270836	0.231716	0.315804	0.323597	0.313118	0.310928	0.29341	0.359161	0.332678	0.329869	0.261271	0.236033	0.343652	0.363843	0.304092	0.16943	0.239006	0.216125	0.296504	0.265303	0.322173	0.346624	0.321418	0.273383	0.28705	0.327752	0.315307	0.29692
0.286481	0.283806	0.346376	0.252949	0.29133	0.271315	0.231957	0.316157	0.323624	0.312984	0.311324	0.293587	0.359788	0.332967	0.3297	0.261537	0.236027	0.343883	0.363967	0.303995	0.169518	0.239108	0.21589	0.296831	0.265557	0.322611	0.34673	0.32126	0.273821	0.287234	0.328136	0.315406	0.296728
0.287132	0.283903	0.346987	0.253156	0.291152	0.271789	0.232197	0.316507	0.323649	0.312851	0.311713	0.29376	0.360401	0.333249	0.329531	0.261799	0.236021	0.34411	0.364086	0.303898	0.169602	0.239205	0.215653	0.297154	0.265805	0.323041	0.34683	0.321099	0.274252	0.287416	0.32851	0.3155	0.296535
0.287778	0.284002	0.347592	0.253359	0.290973	0.27226	0.232438	0.316854	0.323671	0.312717	0.312095	0.29393	0.360999	0.333523	0.329362	0.262059	0.236015	0.344333	0.364202	0.303801	0.169683	0.239296	0.215415	0.297472	0.266047	0.323463	0.346923	0.320935	0.274677	0.287595	0.328876	0.315589	0.296341
0.288418	0.284103	0.348191	0.253561	0.290795	0.272725	0.232678	0.317196	0.32369	0.312583	0.31247	0.294096	0.361583	0.333788	0.329194	0.262316	0.236009	0.344553	0.364312	0.303704	0.169759	0.239382	0.215175	0.297785	0.266283	0.323875	0.347009	0.320768	0.275094	0.287771	0.329233	0.315673	0.296145
0.289054	0.284204	0.348784	0.253759	0.290617	0.273187	0.232919	0.317535	0.323707	0.312449	0.312837	0.294258	0.362151	0.334045	0.329025	0.26257	0.236004	0.34477	0.364419	0.303607	0.169832	0.239463	0.214933	0.298093	0.266512	0.324277	0.347089	0.320598	0.275505	0.287944	0.32958	0.315751	0.295948
0.289685	0.284307	0.34937	0.253955	0.290438	0.273643	0.233159	0.31787	0.323721	0.312315	0.313197	0.294417	0.362705	0.334294	0.328857	0.262821	0.235998	0.344983	0.364521	0.30351	0.1699	0.239539	0.21469	0.298396	0.266734	0.324671	0.347161	0.320425	0.275908	0.288114	0.329918	0.315824	0.29575
0.290311	0.284411	0.34995	0.254148	0.29026	0.274095	0.233399	0.318201	0.323732	0.31218	0.313549	0.294571	0.363244	0.334535	0.328689	0.26307	0.235993	0.345192	0.364619	0.303412	0.169965	0.239608	0.214445	0.298694	0.266951	0.325055	0.347226	0.320249	0.276305	0.288281	0.330247	0.315891	0.29555
0.290932	0.284516	0.350524	0.254338	0.290081	0.274543	0.233639	0.318528	0.323741	0.312046	0.313893	0.294722	0.363767	0.334766	0.328522	0.263315	0.235988	0.345398	0.364712	0.303315	0.170026	0.239672	0.214198	0.298986	0.26716	0.325429	0.347285	0.320071	0.276694	0.288445	0.330566	0.315952	0.295349
0.291547	0.284623	0.35109	0.254525	0.289903	0.274985	0.233879	0.31885	0.323746	0.311911	0.31423	0.294868	0.364275	0.334989	0.328354	0.263558	0.235983	0.3456	0.364801	0.303218	0.170083	0.239731	0.21395	0.299272	0.267362	0.325793	0.347336	0.319889	0.277076	0.288605	0.330875	0.316008	0.295147
0.292157	0.284731	0.35165	0.254709	0.289725	0.275422	0.234118	0.319169	0.323749	0.311776	0.314559	0.295011	0.364768	0.335204	0.328187	0.263798	0.235978	0.345799	0.364886	0.303121	0.170137	0.239783	0.213699	0.299553	0.267557	0.326147	0.34738	0.319704	0.277451	0.288762	0.331175	0.316058	0.294943
0.292761	0.28484	0.352202	0.25489	0.289546	0.275855	0.234357	0.319484	0.323749	0.311641	0.31488	0.295149	0.365244	0.335409	0.32802	0.264035	0.235973	0.345993	0.364966	0.303024	0.170187	0.239829	0.213447	0.299827	0.267745	0.326491	0.347417	0.319516	0.277818	0.288916	0.331465	0.316102	0.294738
0.293359	0.284951	0.352747	0.255068	0.289367	0.276282	0.234596	0.319794	0.323747	0.311506	0.315193	0.295283	0.365704	0.335605	0.327853	0.26427	0.235968	0.346184	0.365042	0.302927	0.170234	0.239869	0.213193	0.300096	0.267926	0.326825	0.347447	0.319325	0.278178	0.289066	0.331744	0.31614	0.294531
0.293951	0.285062	0.353285	0.255243	0.289189	0.276705	0.234834	0.320099	0.323741	0.31137	0.315498	0.295413	0.366148	0.335792	0.327686	0.264502	0.235963	0.346371	0.365113	0.30283	0.170277	0.239903	0.212938	0.300359	0.268099	0.327148	0.347469	0.31913	0.278531	0.289212	0.332013	0.316172	0.294323
0.294538	0.285175	0.353814	0.255414	0.28901	0.277122	0.235072	0.320401	0.323732	0.311234	0.315794	0.295539	0.366576	0.33597	0.32752	0.26473	0.235958	0.346554	0.36518	0.302733	0.170317	0.239931	0.21268	0.300615	0.268264	0.327461	0.347484	0.318933	0.278876	0.289355	0.332272	0.316198	0.294113
0.295118	0.285289	0.354336	0.255583	0.288831	0.277534	0.235309	0.320697	0.323721	0.311098	0.316082	0.29566	0.366987	0.336139	0.327354	0.264957	0.235953	0.346733	0.365242	0.302636	0.170353	0.239951	0.212421	0.300865	0.268422	0.327763	0.347492	0.318733	0.279214	0.289494	0.33252	0.316217	0.293903
0.295693	0.285404	0.354849	0.255748	0.288653	0.27794	0.235546	0.320989	0.323707	0.310962	0.316362	0.295777	0.367382	0.336298	0.327187	0.26518	0.235948	0.346908	0.3653	0.302539	0.170386	0.239966	0.21216	0.301108	0.268572	0.328053	0.347493	0.318529	0.279544	0.28963	0.332758	0.316231	0.29369
0.296261	0.285521	0.355355	0.255909	0.288474	0.278342	0.235782	0.321277	0.323689	0.310825	0.316633	0.29589	0.36776	0.336447	0.327022	0.265401	0.235943	0.347079	0.365353	0.302442	0.170415	0.239973	0.211897	0.301344	0.268713	0.328333	0.347486	0.318322	0.279867	0.289761	0.332984	0.316238	0.293476
0.296822	0.285638	0.355851	0.256067	0.288295	0.278737	0.236017	0.321559	0.323669	0.310688	0.316895	0.295998	0.36812	0.336587	0.326856	0.265619	0.235938	0.347246	0.365402	0.302345	0.170441	0.239974	0.211632	0.301574	0.268847	0.328602	0.347471	0.318112	0.280182	0.289889	0.3332	0.316239	0.293261
0.297377	0.285757	0.356339	0.256222	0.288116	0.279127	0.236251	0.321837	0.323646	0.310551	0.317149	0.296101	0.368464	0.336717	0.32669	0.265834	0.235933	0.347409	0.365446	0.302248	0.170464	0.239967	0.211365	0.301796	0.268971	0.328859	0.347449	0.317898	0.280489	0.290012	0.333405	0.316233	0.293045
0.297926	0.285877	0.356818	0.256372	0.287937	0.279512	0.236485	0.32211	0.323619	0.310414	0.317394	0.2962	0.36879	0.336836	0.326525	0.266046	0.235928	0.347568	0.365486	0.30215	0.170484	0.239954	0.211096	0.302012	0.269088	0.329104	0.347419	0.317682	0.280788	0.290131	0.333599	0.316221	0.292826
0.298468	0.285998	0.357288	0.25652	0.287758	0.279891	0.236718	0.322378	0.32359	0.310276	0.317629	0.296294	0.369098	0.336946	0.32636	0.266256	0.235923	0.347722	0.365521	0.302053	0.170501	0.239933	0.210825	0.30222	0.269195	0.329338	0.347382	0.317462	0.28108	0.290247	0.333781	0.316202	0.292607
0.299002	0.28612	0.357748	0.256663	0.287578	0.280264	0.23695	0.32264	0.323557	0.310138	0.317856	0.296384	0.369389	0.337046	0.326195	0.266463	0.235917	0.347872	0.365552	0.301956	0.170515	0.239905	0.210552	0.302421	0.269294	0.32956	0.347337	0.317238	0.281364	0.290357	0.333952	0.316176	0.292386
0.29953	0.286243	0.3582	0.256803	0.287399	0.280631	0.237182	0.322898	0.323522	0.31	0.318074	0.296469	0.369661	0.337135	0.32603	0.266667	0.235912	0.348018	0.365578	0.301859	0.170525	0.23987	0.210277	0.302614	0.269384	0.32977	0.347284	0.317012	0.28164	0.290464	0.334111	0.316144	0.292163
0.300051	0.286368	0.358641	0.256939	0.28722	0.280992	0.237412	0.32315	0.323483	0.309861	0.318282	0.296549	0.369916	0.337214	0.325865	0.266869	0.235907	0.348159	0.3656	0.301761	0.170533	0.239827	0.21	0.3028	0.269465	0.329968	0.347223	0.316782	0.281908	0.290566	0.334259	0.316104	0.291939
0.300564	0.286493	0.359073	0.257071	0.28704	0.281348	0.237641	0.323397	0.323441	0.309723	0.318481	0.296624	0.370152	0.337282	0.3257	0.267068	0.235901	0.348297	0.365617	0.301664	0.170538	0.239776	0.209721	0.302977	0.269536	0.330153	0.347154	0.316548	0.282168	0.290664	0.334395	0.316058	0.291714
0.301071	0.28662	0.359494	0.257199	0.286861	0.281697	0.237869	0.323639	0.323397	0.309583	0.31867	0.296694	0.37037	0.33734	0.325536	0.267264	0.235895	0.348429	0.365629	0.301567	0.17054	0.239717	0.20944	0.303147	0.269598	0.330326	0.347078	0.316312	0.28242	0.290757	0.334518	0.316005	0.291487
0.301569	0.286747	0.359906	0.257323	0.286681	0.28204	0.238096	0.323875	0.323348	0.309444	0.31885	0.296759	0.37057	0.337386	0.325372	0.267458	0.235889	0.348557	0.365637	0.301469	0.170539	0.239651	0.209157	0.303309	0.269651	0.330486	0.346993	0.316071	0.282664	0.290845	0.33463	0.315944	0.291258
0.302061	0.286876	0.360307	0.257443	0.286501	0.282377	0.238322	0.324106	0.323297	0.309304	0.31902	0.29682	0.37075	0.337422	0.325208	0.267649	0.235883	0.348681	0.36564	0.301372	0.170535	0.239577	0.208872	0.303462	0.269694	0.330633	0.346901	0.315828	0.282899	0.290928	0.33473	0.315877	0.291028
0.302544	0.287006	0.360697	0.257558	0.286321	0.282708	0.238547	0.324331	0.323243	0.309164	0.319181	0.296875	0.370912	0.337447	0.325044	0.267837	0.235876	0.3488	0.365639	0.301274	0.170529	0.239494	0.208584	0.303607	0.269727	0.330767	0.346801	0.315581	0.283127	0.291007	0.334817	0.315802	0.290797
0.30302	0.287137	0.361076	0.25767	0.286141	0.283032	0.238771	0.32455	0.323185	0.309023	0.319331	0.296925	0.371054	0.337461	0.32488	0.268022	0.23587	0.348915	0.365633	0.301176	0.17052	0.239403	0.208295	0.303743	0.26975	0.330889	0.346692	0.31533	0.283346	0.291081	0.334891	0.31572	0.290564
0.303488	0.287268	0.361445	0.257777	0.285961	0.28335	0.238993	0.324764	0.323124	0.308882	0.319472	0.29697	0.371177	0.337464	0.324717	0.268205	0.235863	0.349025	0.365622	0.301078	0.170508	0.239304	0.208003	0.303871	0.269763	0.330997	0.346575	0.315076	0.283557	0.29115	0.334953	0.315631	0.290329
0.303948	0.287401	0.361802	0.25788	0.28578	0.283661	0.239214	0.324972	0.323059	0.308741	0.319603	0.29701	0.371281	0.337455	0.324553	0.268386	0.235856	0.34913	0.365607	0.300981	0.170494	0.239196	0.20771	0.30399	0.269765	0.331091	0.34645	0.314818	0.28376	0.291214	0.335002	0.315534	0.290093
0.304399	0.287535	0.362148	0.257979	0.2856	0.283966	0.239434	0.325174	0.322992	0.308599	0.319723	0.297044	0.371365	0.337435	0.32439	0.268563	0.235849	0.34923	0.365587	0.300883	0.170477	0.23908	0.207413	0.3041	0.269757	0.331172	0.346317	0.314557	0.283954	0.291273	0.335039	0.31543	0.289855
0.304843	0.28767	0.362483	0.258073	0.285419	0.284264	0.239652	0.32537	0.322921	0.308457	0.319833	0.297074	0.371429	0.337403	0.324227	0.268738	0.235841	0.349326	0.365562	0.300785	0.170457	0.238955	0.207115	0.304201	0.269739	0.331239	0.346175	0.314292	0.28414	0.291326	0.335062	0.315318	0.289616
0.305278	0.287806	0.362806	0.258162	0.285239	0.284556	0.239869	0.32556	0.322846	0.308315	0.319933	0.297098	0.371473	0.33736	0.324064	0.268911	0.235833	0.349416	0.365533	0.300687	0.170435	0.238821	0.206815	0.304293	0.26971	0.331292	0.346025	0.314024	0.284317	0.291374	0.335072	0.315198	0.289376
0.305705	0.287943	0.363117	0.258247	0.285058	0.284841	0.240084	0.325743	0.322769	0.308172	0.320022	0.297116	0.371497	0.337305	0.323901	0.26908	0.235825	0.349502	0.365499	0.300588	0.170411	0.238678	0.206512	0.304375	0.26967	0.331332	0.345867	0.313752	0.284486	0.291417	0.335069	0.31507	0.289133
0.306123	0.288081	0.363415	0.258328	0.284877	0.285119	0.240298	0.325921	0.322688	0.308029	0.3201	0.297129	0.371501	0.337238	0.323739	0.269248	0.235816	0.349583	0.36546	0.30049	0.170385	0.238526	0.206207	0.304448	0.269619	0.331356	0.3457	0.313476	0.284646	0.291455	0.335052	0.314935	0.288889
0.306532	0.288219	0.363702	0.258403	0.284696	0.285389	0.24051	0.326092	0.322603	0.307885	0.320168	0.297136	0.371484	0.337159	0.323576	0.269412	0.235807	0.349659	0.365416	0.300392	0.170356	0.238365	0.2059	0.304511	0.269557	0.331367	0.345525	0.313197	0.284797	0.291487	0.335022	0.314792	0.288644
0.306933	0.288359	0.363976	0.258474	0.284514	0.285653	0.24072	0.326257	0.322515	0.307741	0.320226	0.297138	0.371447	0.337068	0.323414	0.269574	0.235798	0.34973	0.365368	0.300293	0.170325	0.238194	0.20559	0.304565	0.269483	0.331363	0.345341	0.312914	0.28494	0.291513	0.334978	0.314641	0.288397
0.307324	0.2885	0.364237	0.258541	0.284333	0.28591	0.240929	0.326415	0.322424	0.307597	0.320272	0.297135	0.371389	0.336964	0.323252	0.269734	0.235789	0.349796	0.365315	0.300195	0.170292	0.238015	0.205278	0.304609	0.269398	0.331345	0.345149	0.312627	0.285074	0.291534	0.334921	0.314482	0.288148
0.307707	0.288641	0.364486	0.258602	0.284151	0.28616	0.241136	0.326567	0.322329	0.307452	0.320308	0.297125	0.37131	0.336849	0.32309	0.26989	0.235779	0.349857	0.365257	0.300096	0.170256	0.237825	0.204964	0.304643	0.269302	0.331312	0.344947	0.312337	0.2852	0.291549	0.334849	0.314314	0.287898
0.308081	0.288784	0.364722	0.258658	0.283969	0.286403	0.241342	0.326713	0.32223	0.307306	0.320332	0.29711	0.37121	0.336721	0.322928	0.270045	0.235769	0.349913	0.365195	0.299997	0.170219	0.237627	0.204647	0.304667	0.269195	0.331264	0.344738	0.312043	0.285317	0.291558	0.334764	0.314139	0.287647
0.308446	0.288927	0.364944	0.25871	0.283787	0.286639	0.241545	0.326852	0.322128	0.30716	0.320346	0.29709	0.37109	0.33658	0.322766	0.270197	0.235758	0.349964	0.365128	0.299899	0.170179	0.237418	0.204328	0.30468	0.269076	0.331201	0.34452	0.311745	0.285425	0.291562	0.334665	0.313955	0.287393
0.308802	0.289071	0.365154	0.258756	0.283605	0.286867	0.241747	0.326984	0.322023	0.307014	0.320349	0.297064	0.370949	0.336428	0.322604	0.270346	0.235747	0.35001	0.365056	0.2998	0.170138	0.2372	0.204007	0.304684	0.268945	0.331124	0.344293	0.311444	0.285525	0.29156	0.334552	0.313764	0.287138
0.309149	0.289217	0.36535	0.258797	0.283423	0.287088	0.241947	0.327109	0.321914	0.306867	0.320341	0.297032	0.370787	0.336262	0.322443	0.270493	0.235736	0.35005	0.36498	0.299701	0.170095	0.236972	0.203683	0.304678	0.268803	0.331032	0.344057	0.311138	0.285617	0.291552	0.334426	0.313564	0.286882
0.309487	0.289363	0.365533	0.258834	0.283241	0.287303	0.242145	0.327228	0.321801	0.30672	0.320322	0.296995	0.370605	0.336085	0.322281	0.270638	0.235724	0.350086	0.364899	0.299601	0.17005	0.236735	0.203357	0.304662	0.268649	0.330925	0.343813	0.31083	0.2857	0.291539	0.334286	0.313356	0.286624
0.309816	0.28951	0.365702	0.258865	0.283058	0.287509	0.242342	0.32734	0.321685	0.306572	0.320292	0.296952	0.370402	0.335895	0.32212	0.27078	0.235712	0.350117	0.364813	0.299502	0.170004	0.236487	0.203029	0.304636	0.268483	0.330803	0.34356	0.310517	0.285775	0.29152	0.334132	0.313139	0.286364
0.310136	0.289657	0.365858	0.258891	0.282875	0.287709	0.242536	0.327445	0.321566	0.306424	0.320251	0.296903	0.370179	0.335693	0.321959	0.27092	0.2357	0.350142	0.364723	0.299403	0.169955	0.23623	0.202698	0.3046	0.268307	0.330667	0.343299	0.310201	0.285843	0.291495	0.333964	0.312914	0.286103
0.310447	0.289806	0.366001	0.258912	0.282692	0.287902	0.242729	0.327542	0.321442	0.306275	0.320199	0.29685	0.369936	0.335478	0.321798	0.271058	0.235688	0.350163	0.364629	0.299304	0.169906	0.235963	0.202364	0.304555	0.268118	0.330516	0.343029	0.309882	0.285902	0.291465	0.333783	0.312681	0.285841
0.31075	0.289955	0.366129	0.258927	0.282509	0.288087	0.242919	0.327633	0.321316	0.306126	0.320137	0.29679	0.369673	0.335251	0.321637	0.271193	0.235675	0.350178	0.36453	0.299204	0.169855	0.235686	0.202029	0.304499	0.267919	0.33035	0.342751	0.309559	0.285954	0.291429	0.333589	0.31244	0.285576
0.311044	0.290105	0.366244	0.258937	0.282325	0.288265	0.243108	0.327717	0.321185	0.305976	0.320064	0.296726	0.369391	0.335011	0.321476	0.271327	0.235662	0.350189	0.364426	0.299105	0.169802	0.235399	0.201691	0.304434	0.267708	0.33017	0.342464	0.309232	0.285998	0.291388	0.333381	0.31219	0.285311
0.311329	0.290256	0.366346	0.258942	0.282142	0.288436	0.243295	0.327794	0.321051	0.305826	0.31998	0.296656	0.369089	0.33476	0.321316	0.271458	0.235649	0.350195	0.364319	0.299005	0.169749	0.235102	0.20135	0.304359	0.267486	0.329976	0.342169	0.308902	0.286035	0.291341	0.33316	0.311933	0.285044
0.311605	0.290408	0.366433	0.258942	0.281958	0.2886	0.24348	0.327864	0.320913	0.305675	0.319886	0.296581	0.368768	0.334496	0.321155	0.271587	0.235636	0.350196	0.364207	0.298906	0.169694	0.234795	0.201007	0.304275	0.267253	0.329768	0.341866	0.308568	0.286065	0.291289	0.332927	0.311667	0.284775
0.311873	0.290561	0.366507	0.258936	0.281774	0.288757	0.243663	0.327927	0.320772	0.305524	0.319781	0.2965	0.368429	0.33422	0.320995	0.271715	0.235623	0.350192	0.364091	0.298806	0.169638	0.234479	0.200662	0.304182	0.26701	0.329546	0.341554	0.308231	0.286088	0.291232	0.33268	0.311392	0.284505
0.312133	0.290714	0.366567	0.258925	0.28159	0.288907	0.243844	0.327982	0.320627	0.305372	0.319667	0.296415	0.368071	0.333932	0.320834	0.27184	0.235609	0.350183	0.36397	0.298707	0.169581	0.234152	0.200314	0.304079	0.266755	0.32931	0.341234	0.307891	0.286105	0.291169	0.332421	0.31111	0.284233
0.312385	0.290868	0.366613	0.258909	0.281405	0.28905	0.244024	0.328031	0.320479	0.305219	0.319542	0.296325	0.367695	0.333633	0.320674	0.271964	0.235596	0.35017	0.363846	0.298607	0.169524	0.233816	0.199965	0.303968	0.26649	0.329061	0.340906	0.307547	0.286115	0.291102	0.33215	0.310819	0.28396
0.312629	0.291023	0.366646	0.258887	0.281221	0.289186	0.244201	0.328072	0.320326	0.305066	0.319407	0.29623	0.367302	0.333321	0.320514	0.272086	0.235583	0.350152	0.363717	0.298508	0.169465	0.23347	0.199612	0.303848	0.266215	0.328798	0.34057	0.307201	0.286119	0.29103	0.331867	0.310521	0.283686
0.312865	0.291178	0.366665	0.25886	0.281036	0.289316	0.244377	0.328106	0.320171	0.304913	0.319263	0.29613	0.366892	0.332998	0.320354	0.272207	0.235569	0.35013	0.363585	0.298408	0.169406	0.233115	0.199258	0.303719	0.26593	0.328523	0.340226	0.306851	0.286117	0.290952	0.331572	0.310214	0.28341
0.313093	0.291335	0.36667	0.258827	0.280851	0.289438	0.244551	0.328132	0.320011	0.304759	0.319109	0.296025	0.366465	0.332664	0.320194	0.272325	0.235556	0.350103	0.363449	0.298309	0.169347	0.23275	0.198901	0.303582	0.265635	0.328234	0.339874	0.306498	0.28611	0.290871	0.331265	0.309899	0.283133
0.313314	0.291491	0.366662	0.258789	0.280666	0.289554	0.244723	0.328152	0.319848	0.304604	0.318946	0.295916	0.366022	0.332318	0.320035	0.272443	0.235543	0.350072	0.363309	0.298209	0.169287	0.232375	0.198541	0.303437	0.26533	0.327933	0.339515	0.306142	0.286098	0.290784	0.330948	0.309576	0.282855
0.313527	0.291649	0.36664	0.258745	0.28048	0.289664	0.244893	0.328164	0.319681	0.304448	0.318774	0.295803	0.365563	0.331961	0.319875	0.272559	0.23553	0.350037	0.363165	0.29811	0.169226	0.231991	0.19818	0.303283	0.265015	0.327619	0.339147	0.305783	0.28608	0.290693	0.330619	0.309246	0.282575
0.313733	0.291807	0.366604	0.258696	0.280295	0.289767	0.245061	0.328169	0.319511	0.304293	0.318592	0.295686	0.36509	0.331593	0.319716	0.272673	0.235518	0.349997	0.363018	0.298011	0.169166	0.231598	0.197816	0.303123	0.264692	0.327294	0.338773	0.305421	0.286058	0.290599	0.330279	0.308908	0.282294
0.313933	0.291966	0.366556	0.258641	0.280109	0.289864	0.245228	0.328166	0.319337	0.304136	0.318402	0.295564	0.364601	0.331215	0.319556	0.272787	0.235506	0.349954	0.362867	0.297912	0.169105	0.231195	0.19745	0.302955	0.26436	0.326957	0.338391	0.305056	0.286032	0.2905	0.329929	0.308562	0.282012
0.314125	0.292125	0.366493	0.258581	0.279923	0.289954	0.245393	0.328156	0.31916	0.303979	0.318204	0.295439	0.364099	0.330825	0.319397	0.272899	0.235494	0.349906	0.362713	0.297813	0.169044	0.230784	0.197082	0.30278	0.264019	0.326608	0.338001	0.304689	0.286002	0.290397	0.329569	0.308208	0.281729
0.314312	0.292285	0.366418	0.258516	0.279737	0.290038	0.245556	0.328139	0.318978	0.303821	0.317997	0.295309	0.363583	0.330426	0.319238	0.27301	0.235483	0.349855	0.362555	0.297715	0.168983	0.230363	0.196712	0.302598	0.26367	0.326248	0.337605	0.304319	0.285968	0.29029	0.3292	0.307847	0.281444
0.314491	0.292446	0.36633	0.258445	0.27955	0.290117	0.245717	0.328115	0.318794	0.303663	0.317782	0.295176	0.363055	0.330016	0.319079	0.27312	0.235473	0.3498	0.362395	0.297616	0.168923	0.229933	0.196339	0.30241	0.263313	0.325878	0.337202	0.303947	0.28593	0.29018	0.328821	0.307478	0.281158
0.314665	0.292607	0.366228	0.258368	0.279363	0.290189	0.245877	0.328083	0.318605	0.303504	0.31756	0.29504	0.362514	0.329596	0.31892	0.27323	0.235463	0.349741	0.362231	0.297518	0.168862	0.229495	0.195964	0.302216	0.262948	0.325498	0.336791	0.303572	0.28589	0.290067	0.328432	0.307103	0.280872
0.314834	0.292769	0.366114	0.258286	0.279176	0.290256	0.246036	0.328044	0.318413	0.303344	0.31733	0.294901	0.361962	0.329167	0.318761	0.273338	0.235454	0.349679	0.362064	0.29742	0.168802	0.229048	0.195588	0.302016	0.262576	0.325107	0.336374	0.303195	0.285847	0.28995	0.328036	0.306719	0.280584
0.314996	0.292931	0.365987	0.258199	0.278989	0.290316	0.246193	0.327998	0.318218	0.303184	0.317094	0.294758	0.361399	0.328728	0.318602	0.273446	0.235445	0.349613	0.361894	0.297322	0.168743	0.228593	0.195209	0.30181	0.262197	0.324707	0.335951	0.302815	0.285801	0.289831	0.327631	0.306329	0.280295
0.315154	0.293094	0.365848	0.258106	0.278802	0.290372	0.246348	0.327945	0.318018	0.303023	0.31685	0.294613	0.360826	0.328279	0.318444	0.273554	0.235438	0.349544	0.361721	0.297224	0.168684	0.228129	0.194828	0.301599	0.261811	0.324298	0.335521	0.302434	0.285754	0.289709	0.327218	0.305932	0.280005
0.315306	0.293258	0.365696	0.258008	0.278615	0.290422	0.246502	0.327884	0.317816	0.302861	0.3166	0.294464	0.360244	0.327822	0.318285	0.273661	0.235431	0.349472	0.361545	0.297127	0.168625	0.227657	0.194445	0.301384	0.261419	0.32388	0.335085	0.30205	0.285705	0.289584	0.326798	0.305528	0.279714
0.315454	0.293422	0.365532	0.257904	0.278427	0.290466	0.246654	0.327816	0.317609	0.302699	0.316345	0.294314	0.359652	0.327356	0.318127	0.273768	0.235425	0.349397	0.361367	0.29703	0.168567	0.227178	0.19406	0.301164	0.261021	0.323454	0.334643	0.301665	0.285654	0.289458	0.32637	0.305117	0.279422
0.315597	0.293586	0.365355	0.257795	0.278239	0.290506	0.246806	0.327741	0.3174	0.302536	0.316083	0.29416	0.359053	0.326882	0.317968	0.273874	0.235421	0.34932	0.361186	0.296933	0.16851	0.22669	0.193673	0.30094	0.260618	0.323019	0.334195	0.301278	0.285603	0.289329	0.325936	0.304699	0.27913
0.315736	0.293751	0.365167	0.257681	0.278051	0.290541	0.246956	0.327658	0.317186	0.302372	0.315816	0.294005	0.358446	0.326399	0.31781	0.273981	0.235418	0.349239	0.361003	0.296837	0.168454	0.226196	0.193285	0.300712	0.26021	0.322577	0.333742	0.300889	0.285551	0.289198	0.325495	0.304275	0.278836
0.315871	0.293916	0.364967	0.257561	0.277862	0.290571	0.247104	0.327569	0.316969	0.302208	0.315544	0.293848	0.357832	0.325909	0.317652	0.274087	0.235416	0.349156	0.360817	0.296741	0.168399	0.225693	0.192894	0.300481	0.259797	0.322128	0.333283	0.300498	0.285499	0.289066	0.325049	0.303845	0.278542
0.316002	0.294082	0.364756	0.257436	0.277674	0.290596	0.247252	0.327472	0.316749	0.302043	0.315267	0.293689	0.357213	0.325411	0.317494	0.274194	0.235415	0.349071	0.360629	0.296646	0.168345	0.225184	0.192502	0.300247	0.259379	0.321673	0.332819	0.300107	0.285446	0.288932	0.324597	0.303408	0.278247
0.31613	0.294248	0.364533	0.257306	0.277485	0.290617	0.247398	0.327368	0.316525	0.301878	0.314986	0.293529	0.356588	0.324905	0.317336	0.2743	0.235416	0.348983	0.360439	0.29655	0.168292	0.224668	0.192108	0.300011	0.258958	0.321211	0.332349	0.299713	0.285394	0.288797	0.32414	0.302966	0.277951
0.316255	0.294415	0.3643	0.25717	0.277296	0.290633	0.247544	0.327257	0.316298	0.301711	0.314701	0.293367	0.355959	0.324393	0.317178	0.274407	0.235419	0.348893	0.360246	0.296456	0.16824	0.224145	0.191713	0.299772	0.258533	0.320743	0.331875	0.299319	0.285343	0.288661	0.323678	0.302517	0.277655
0.316377	0.294581	0.364055	0.257029	0.277106	0.290645	0.247688	0.32714	0.316067	0.301544	0.314413	0.293204	0.355326	0.323874	0.31702	0.274515	0.235423	0.348802	0.360052	0.296362	0.16819	0.223615	0.191316	0.299532	0.258104	0.32027	0.331395	0.298923	0.285293	0.288525	0.323212	0.302063	0.277358
0.316496	0.294749	0.3638	0.256883	0.276917	0.290654	0.247831	0.327015	0.315833	0.301377	0.314121	0.293041	0.35469	0.323348	0.316863	0.274623	0.235428	0.348708	0.359856	0.296268	0.168141	0.223079	0.190917	0.29929	0.257674	0.319793	0.330912	0.298527	0.285244	0.288388	0.322742	0.301603	0.27706
0.316613	0.294916	0.363534	0.256732	0.276727	0.290658	0.247974	0.326883	0.315595	0.301208	0.313827	0.292876	0.354052	0.322816	0.316705	0.274732	0.235436	0.348613	0.359658	0.296175	0.168093	0.222538	0.190516	0.299047	0.257241	0.31931	0.330424	0.29813	0.285197	0.288251	0.322269	0.301138	0.276762
0.316728	0.295084	0.363258	0.256576	0.276537	0.290659	0.248116	0.326745	0.315354	0.301039	0.31353	0.292712	0.353413	0.322279	0.316548	0.274841	0.235446	0.348516	0.359459	0.296082	0.168046	0.22199	0.190115	0.298804	0.256806	0.318824	0.329932	0.297732	0.285152	0.288114	0.321792	0.300667	0.276463
0.316842	0.295253	0.362973	0.256414	0.276347	0.290656	0.248257	0.326599	0.31511	0.300869	0.313232	0.292547	0.352773	0.321736	0.316391	0.274952	0.235457	0.348418	0.359257	0.29599	0.168001	0.221437	0.189711	0.298561	0.256369	0.318334	0.329435	0.297333	0.285109	0.287978	0.321313	0.300191	0.276164
0.316953	0.295421	0.362677	0.256248	0.276156	0.29065	0.248397	0.326447	0.314862	0.300698	0.312932	0.292381	0.352133	0.321188	0.316233	0.275063	0.235471	0.348319	0.359055	0.295898	0.167958	0.220879	0.189307	0.298317	0.255932	0.317842	0.328936	0.296934	0.285069	0.287842	0.320832	0.29971	0.275865
0.317064	0.29559	0.362373	0.256076	0.275966	0.290641	0.248537	0.326288	0.314611	0.300527	0.312631	0.292217	0.351493	0.320635	0.316076	0.275176	0.235487	0.348218	0.358851	0.295807	0.167916	0.220316	0.188901	0.298075	0.255494	0.317346	0.328432	0.296535	0.285032	0.287706	0.320349	0.299225	0.275565
0.317174	0.295759	0.362059	0.2559	0.275775	0.290629	0.248676	0.326122	0.314356	0.300355	0.31233	0.292052	0.350856	0.320077	0.315919	0.27529	0.235505	0.348117	0.358645	0.295717	0.167876	0.219748	0.188494	0.297833	0.255056	0.316849	0.327925	0.296136	0.284998	0.287572	0.319865	0.298735	0.275265
0.317283	0.295929	0.361736	0.255719	0.275584	0.290614	0.248815	0.32595	0.314098	0.300182	0.312028	0.291888	0.35022	0.319515	0.315762	0.275405	0.235526	0.348015	0.358439	0.295627	0.167837	0.219176	0.188086	0.297593	0.254618	0.31635	0.327415	0.295736	0.284967	0.287439	0.31938	0.29824	0.274965
0.317391	0.296098	0.361405	0.255533	0.275393	0.290596	0.248953	0.325772	0.313837	0.300009	0.311727	0.291726	0.349588	0.31895	0.315605	0.275522	0.235549	0.347913	0.358231	0.295538	0.1678	0.2186	0.187677	0.297354	0.254181	0.315849	0.326903	0.295337	0.28494	0.287307	0.318894	0.297742	0.274665
0.317499	0.296268	0.361065	0.255342	0.275201	0.290576	0.249091	0.325586	0.313573	0.299834	0.311426	0.291564	0.348959	0.31838	0.315449	0.27564	0.235574	0.34781	0.358022	0.29545	0.167765	0.218019	0.187266	0.297118	0.253745	0.315348	0.326387	0.294938	0.284917	0.287177	0.318408	0.297239	0.274364
0.317608	0.296438	0.360717	0.255146	0.275009	0.290554	0.249229	0.325395	0.313305	0.299659	0.311127	0.291403	0.348335	0.317808	0.315292	0.27576	0.235603	0.347707	0.357812	0.295362	0.167731	0.217436	0.186855	0.296884	0.25331	0.314846	0.325869	0.294539	0.284898	0.287049	0.317922	0.296732	0.274064
0.317717	0.296608	0.360362	0.254946	0.274817	0.29053	0.249366	0.325197	0.313035	0.299483	0.310829	0.291244	0.347715	0.317233	0.315135	0.275882	0.235634	0.347604	0.357601	0.295275	0.167699	0.216848	0.186443	0.296653	0.252877	0.314344	0.325349	0.294141	0.284884	0.286923	0.317436	0.296222	0.273763
0.317826	0.296779	0.359999	0.254741	0.274625	0.290504	0.249504	0.324993	0.312761	0.299307	0.310533	0.291087	0.347102	0.316655	0.314979	0.276006	0.235668	0.347501	0.35739	0.295189	0.167669	0.216258	0.18603	0.296425	0.252447	0.313843	0.324827	0.293743	0.284874	0.286799	0.316952	0.295708	0.273463
0.317936	0.296949	0.359629	0.254531	0.274433	0.290476	0.249641	0.324783	0.312484	0.299129	0.31024	0.290932	0.346495	0.316074	0.314823	0.276131	0.235704	0.347397	0.357177	0.295103	0.167641	0.215665	0.185616	0.296201	0.252019	0.313343	0.324302	0.293347	0.284869	0.286678	0.316469	0.295191	0.273162
0.318047	0.29712	0.359252	0.254317	0.27424	0.290446	0.249778	0.324566	0.312203	0.298951	0.30995	0.290778	0.345895	0.315492	0.314666	0.276259	0.235744	0.347295	0.356964	0.295018	0.167614	0.21507	0.185201	0.295981	0.251595	0.312844	0.323776	0.292951	0.28487	0.28656	0.315987	0.294671	0.272862
0.318159	0.297291	0.358868	0.254098	0.274047	0.290416	0.249916	0.324344	0.31192	0.298772	0.309663	0.290628	0.345303	0.314908	0.31451	0.276389	0.235787	0.347192	0.356751	0.294934	0.167588	0.214472	0.184786	0.295766	0.251174	0.312347	0.323249	0.292556	0.284875	0.286445	0.315508	0.294148	0.272562
0.318273	0.297461	0.358478	0.253875	0.273854	0.290384	0.250053	0.324116	0.311633	0.298593	0.309379	0.290479	0.344719	0.314323	0.314354	0.276521	0.235833	0.347091	0.356536	0.294851	0.167565	0.213873	0.184371	0.295554	0.250757	0.311852	0.32272	0.292162	0.284886	0.286332	0.315031	0.293622	0.272262
0.318388	0.297632	0.358082	0.253648	0.273661	0.290351	0.250191	0.323882	0.311344	0.298412	0.3091	0.290334	0.344144	0.313736	0.314198	0.276656	0.235882	0.34699	0.356322	0.294769	0.167543	0.213272	0.183955	0.295348	0.250344	0.31136	0.322191	0.29177	0.284903	0.286223	0.314556	0.293094	0.271962
0.318505	0.297803	0.357681	0.253417	0.273467	0.290317	0.250329	0.323642	0.311051	0.298231	0.308826	0.290191	0.343579	0.313149	0.314042	0.276793	0.235935	0.34689	0.356107	0.294687	0.167522	0.21267	0.183538	0.295148	0.249936	0.31087	0.32166	0.291379	0.284925	0.286118	0.314085	0.292563	0.271663
0.318624	0.297974	0.357274	0.253181	0.273273	0.290282	0.250468	0.323397	0.310756	0.298049	0.308556	0.290052	0.343023	0.312562	0.313886	0.276933	0.235991	0.346791	0.355891	0.294607	0.167503	0.212067	0.183122	0.294953	0.249533	0.310384	0.321129	0.290989	0.284953	0.286016	0.313616	0.29203	0.271364
0.318746	0.298145	0.356863	0.252941	0.273079	0.290247	0.250606	0.323146	0.310457	0.297866	0.308292	0.289915	0.342479	0.311974	0.313731	0.277075	0.23605	0.346693	0.355675	0.294527	0.167486	0.211463	0.182705	0.294763	0.249135	0.309901	0.320597	0.290601	0.284987	0.285918	0.313152	0.291495	0.271065
0.318869	0.298316	0.356446	0.252697	0.272885	0.290212	0.250746	0.322889	0.310155	0.297682	0.308034	0.289783	0.341945	0.311386	0.313575	0.27722	0.236113	0.346596	0.355459	0.294448	0.16747	0.210858	0.182288	0.29458	0.248743	0.309422	0.320065	0.290216	0.285027	0.285824	0.312691	0.290959	0.270767
0.318995	0.298487	0.356025	0.252449	0.27269	0.290176	0.250886	0.322627	0.309851	0.297498	0.307782	0.289654	0.341423	0.310799	0.313419	0.277368	0.23618	0.346501	0.355243	0.29437	0.167455	0.210254	0.181871	0.294404	0.248357	0.308947	0.319534	0.289832	0.285074	0.285734	0.312235	0.290421	0.27047
0.319124	0.298657	0.3556	0.252198	0.272496	0.29014	0.251026	0.32236	0.309543	0.297313	0.307537	0.289529	0.340913	0.310212	0.313264	0.277519	0.23625	0.346407	0.355026	0.294293	0.167442	0.20965	0.181454	0.294234	0.247977	0.308477	0.319002	0.28945	0.285126	0.285648	0.311783	0.289881	0.270173
0.319256	0.298828	0.355171	0.251942	0.272301	0.290105	0.251167	0.322088	0.309233	0.297127	0.307299	0.289408	0.340415	0.309626	0.313108	0.277673	0.236324	0.346314	0.35481	0.294217	0.16743	0.209046	0.181037	0.294071	0.247604	0.308012	0.31847	0.28907	0.285185	0.285567	0.311335	0.289341	0.269877
0.31939	0.298999	0.354739	0.251683	0.272105	0.290069	0.251309	0.321811	0.30892	0.29694	0.307068	0.289291	0.339931	0.309042	0.312953	0.277829	0.236402	0.346224	0.354593	0.294141	0.167418	0.208443	0.18062	0.293916	0.247238	0.307553	0.317939	0.288692	0.28525	0.28549	0.310893	0.288799	0.269581
0.319528	0.299169	0.354304	0.25142	0.27191	0.290034	0.251451	0.321529	0.308604	0.296752	0.306844	0.289178	0.339459	0.308459	0.312798	0.277989	0.236483	0.346135	0.354377	0.294067	0.167408	0.207841	0.180203	0.293768	0.24688	0.307098	0.317409	0.288317	0.285322	0.285418	0.310455	0.288257	0.269286
0.319668	0.29934	0.353866	0.251154	0.271714	0.29	0.251594	0.321242	0.308285	0.296564	0.306629	0.28907	0.339002	0.307877	0.312643	0.278152	0.236569	0.346048	0.35416	0.293994	0.167399	0.207241	0.179787	0.293627	0.246528	0.30665	0.316879	0.287945	0.2854	0.28535	0.310023	0.287714	0.268992
0.319812	0.29951	0.353425	0.250884	0.271518	0.289966	0.251738	0.32095	0.307963	0.296374	0.306422	0.288967	0.338558	0.307298	0.312488	0.278317	0.236658	0.345963	0.353943	0.293921	0.16739	0.206642	0.179372	0.293494	0.246185	0.306207	0.31635	0.287575	0.285484	0.285288	0.309597	0.28717	0.268699
0.319959	0.29968	0.352982	0.25061	0.271322	0.289933	0.251883	0.320653	0.307639	0.296184	0.306224	0.288868	0.338128	0.30672	0.312333	0.278486	0.236751	0.345879	0.353726	0.29385	0.167383	0.206045	0.178956	0.29337	0.24585	0.305771	0.315823	0.287208	0.285575	0.28523	0.309176	0.286627	0.268407
0.320109	0.29985	0.352538	0.250334	0.271126	0.289901	0.252029	0.320353	0.307312	0.295993	0.306034	0.288775	0.337713	0.306145	0.312178	0.278659	0.236849	0.345798	0.35351	0.293779	0.167375	0.20545	0.178542	0.293253	0.245523	0.305341	0.315297	0.286844	0.285672	0.285177	0.308761	0.286083	0.268115
0.320262	0.30002	0.352091	0.250054	0.270929	0.28987	0.252176	0.320047	0.306982	0.295802	0.305854	0.288686	0.337312	0.305572	0.312023	0.278834	0.23695	0.345719	0.353293	0.293709	0.167368	0.204857	0.178128	0.293145	0.245204	0.304917	0.314772	0.286482	0.285775	0.285129	0.308353	0.285539	0.267825
0.32042	0.300189	0.351644	0.249771	0.270732	0.289841	0.252323	0.319738	0.306649	0.295609	0.305684	0.288603	0.336927	0.305003	0.311869	0.279013	0.237055	0.345642	0.353077	0.293641	0.167362	0.204267	0.177715	0.293045	0.244894	0.304501	0.314249	0.286124	0.285885	0.285086	0.30795	0.284996	0.267535
0.32058	0.300358	0.351195	0.249484	0.270535	0.289812	0.252472	0.319424	0.306314	0.295416	0.305523	0.288524	0.336556	0.304436	0.311714	0.279194	0.237165	0.345568	0.35286	0.293573	0.167356	0.20368	0.177303	0.292954	0.244593	0.304091	0.313728	0.285769	0.286001	0.285048	0.307554	0.284453	0.267247
0.320744	0.300527	0.350746	0.249195	0.270337	0.289785	0.252622	0.319107	0.305976	0.295222	0.305372	0.288451	0.336201	0.303872	0.311559	0.279379	0.237278	0.345495	0.352644	0.293506	0.167349	0.203096	0.176891	0.292872	0.244302	0.303689	0.313208	0.285417	0.286123	0.285016	0.307165	0.283911	0.266959
0.320911	0.300696	0.350296	0.248903	0.27014	0.28976	0.252772	0.318785	0.305636	0.295027	0.305231	0.288384	0.33586	0.303311	0.311405	0.279568	0.237396	0.345425	0.352428	0.293441	0.167343	0.202516	0.176481	0.292798	0.244019	0.303294	0.312691	0.285068	0.286251	0.284988	0.306781	0.28337	0.266673
0.321082	0.300864	0.349846	0.248608	0.269942	0.289736	0.252924	0.31846	0.305293	0.294831	0.305101	0.288322	0.335535	0.302754	0.311251	0.279759	0.237517	0.345357	0.352212	0.293376	0.167336	0.201939	0.176072	0.292733	0.243746	0.302906	0.312176	0.284723	0.286384	0.284966	0.306405	0.28283	0.266388
0.321257	0.301032	0.349397	0.248311	0.269743	0.289714	0.253077	0.31813	0.304948	0.294635	0.304982	0.288266	0.335226	0.302201	0.311096	0.279954	0.237643	0.345292	0.351996	0.293312	0.167329	0.201365	0.175664	0.292677	0.243482	0.302526	0.311663	0.284382	0.286524	0.284948	0.306036	0.282291	0.266104
0.321434	0.3012	0.348948	0.248011	0.269545	0.289693	0.253231	0.317798	0.3046	0.294437	0.304873	0.288215	0.334932	0.301651	0.310942	0.280152	0.237773	0.345229	0.35178	0.293249	0.167321	0.200796	0.175257	0.292629	0.243228	0.302153	0.311153	0.284043	0.286669	0.284936	0.305673	0.281753	0.265821
0.321615	0.301367	0.3485	0.247708	0.269346	0.289675	0.253386	0.317462	0.304249	0.294239	0.304774	0.28817	0.334653	0.301105	0.310788	0.280353	0.237906	0.345168	0.351565	0.293187	0.167312	0.200231	0.174852	0.292591	0.242984	0.301789	0.310645	0.283709	0.286819	0.284929	0.305317	0.281217	0.265539
0.3218	0.301534	0.348052	0.247403	0.269147	0.289658	0.253542	0.317122	0.303896	0.29404	0.304687	0.288131	0.334389	0.300563	0.310634	0.280557	0.238044	0.34511	0.351349	0.293126	0.167302	0.199671	0.174448	0.292562	0.24275	0.301431	0.31014	0.283378	0.286975	0.284927	0.304968	0.280682	0.265259
0.321987	0.3017	0.347607	0.247095	0.268948	0.289644	0.253699	0.31678	0.303541	0.29384	0.304611	0.288098	0.334141	0.300025	0.31048	0.280764	0.238186	0.345054	0.351134	0.293066	0.167291	0.199115	0.174046	0.292541	0.242525	0.301082	0.309638	0.283051	0.287136	0.28493	0.304626	0.28015	0.26498
0.322178	0.301866	0.347162	0.246785	0.268749	0.289632	0.253857	0.316434	0.303183	0.293639	0.304546	0.288071	0.333907	0.299491	0.310326	0.280974	0.238332	0.345	0.350918	0.293007	0.167279	0.198564	0.173645	0.292529	0.242311	0.300741	0.309138	0.282728	0.287302	0.284937	0.304291	0.279619	0.264703
0.322372	0.302032	0.34672	0.246473	0.268549	0.289622	0.254016	0.316086	0.302823	0.293438	0.304492	0.28805	0.333689	0.298961	0.310172	0.281187	0.238482	0.344948	0.350703	0.292949	0.167265	0.198018	0.173246	0.292527	0.242106	0.300407	0.308642	0.282409	0.287472	0.28495	0.303962	0.27909	0.264427
0.322569	0.302197	0.34628	0.246159	0.268349	0.289614	0.254177	0.315734	0.302461	0.293236	0.30445	0.288034	0.333485	0.298436	0.310018	0.281402	0.238636	0.344899	0.350488	0.292892	0.167249	0.197477	0.172849	0.292532	0.241912	0.300081	0.308148	0.282094	0.287647	0.284967	0.303641	0.278564	0.264152
0.322769	0.302362	0.345842	0.245843	0.268148	0.289608	0.254338	0.31538	0.302096	0.293032	0.304418	0.288025	0.333295	0.297915	0.309865	0.281621	0.238794	0.344852	0.350273	0.292836	0.167231	0.196941	0.172453	0.292547	0.241727	0.299762	0.307658	0.281783	0.287826	0.284989	0.303327	0.27804	0.263878
0.322971	0.302526	0.345406	0.245525	0.267948	0.289605	0.254501	0.315024	0.301729	0.292828	0.304398	0.288021	0.33312	0.297399	0.309711	0.281842	0.238956	0.344807	0.350058	0.29278	0.167212	0.196411	0.17206	0.29257	0.241553	0.299452	0.30717	0.281476	0.28801	0.285015	0.303019	0.277519	0.263607
0.323176	0.30269	0.344974	0.245205	0.267747	0.289604	0.254664	0.314665	0.30136	0.292624	0.304389	0.288024	0.332958	0.296887	0.309557	0.282065	0.239121	0.344764	0.349843	0.292726	0.167189	0.195886	0.171668	0.292601	0.241389	0.299149	0.306686	0.281173	0.288197	0.285046	0.302719	0.277	0.263336
0.323384	0.302853	0.344545	0.244884	0.267546	0.289606	0.254828	0.314304	0.300989	0.292418	0.30439	0.288032	0.33281	0.29638	0.309404	0.282291	0.239291	0.344723	0.349627	0.292672	0.167164	0.195367	0.171279	0.292641	0.241234	0.298854	0.306206	0.280874	0.288387	0.285081	0.302425	0.276484	0.263067
0.323594	0.303015	0.344119	0.24456	0.267344	0.28961	0.254993	0.31394	0.300615	0.292212	0.304403	0.288046	0.332675	0.295877	0.309251	0.282519	0.239464	0.344684	0.349412	0.292619	0.167137	0.194854	0.170891	0.292689	0.24109	0.298566	0.305729	0.280579	0.288581	0.28512	0.302138	0.275971	0.2628
0.323806	0.303177	0.343696	0.244236	0.267142	0.289616	0.255159	0.313575	0.300239	0.292005	0.304427	0.288066	0.332553	0.295379	0.309097	0.28275	0.23964	0.344647	0.349197	0.292567	0.167106	0.194346	0.170506	0.292745	0.240955	0.298286	0.305255	0.280289	0.288778	0.285163	0.301857	0.275461	0.262534
0.32402	0.303338	0.343278	0.243909	0.26694	0.289625	0.255326	0.313207	0.299861	0.291797	0.304462	0.288092	0.332444	0.294885	0.308944	0.282982	0.23982	0.344611	0.348981	0.292516	0.167072	0.193845	0.170123	0.292809	0.240831	0.298013	0.304785	0.280003	0.288978	0.28521	0.301583	0.274954	0.26227
0.324236	0.303499	0.342863	0.243582	0.266738	0.289636	0.255494	0.312838	0.299481	0.291588	0.304507	0.288124	0.332346	0.294396	0.308791	0.283216	0.240004	0.344578	0.348766	0.292466	0.167035	0.193349	0.169743	0.29288	0.240716	0.297747	0.304318	0.279721	0.28918	0.285261	0.301315	0.274451	0.262007
0.324453	0.303659	0.342453	0.243253	0.266536	0.28965	0.255662	0.312467	0.299099	0.291378	0.304562	0.288162	0.33226	0.293911	0.308637	0.283452	0.240191	0.344545	0.34855	0.292417	0.166993	0.19286	0.169365	0.292959	0.24061	0.297488	0.303855	0.279443	0.289384	0.285315	0.301053	0.273951	0.261746
0.324672	0.303818	0.342047	0.242923	0.266333	0.289667	0.255831	0.312095	0.298715	0.291168	0.304628	0.288205	0.332185	0.293431	0.308484	0.28369	0.240381	0.344515	0.348334	0.292368	0.166948	0.192377	0.168989	0.293045	0.240514	0.297236	0.303395	0.27917	0.28959	0.285373	0.300798	0.273454	0.261487
0.324892	0.303977	0.341646	0.242592	0.266129	0.289686	0.256001	0.311721	0.298329	0.290957	0.304703	0.288254	0.33212	0.292955	0.308331	0.283929	0.240575	0.344485	0.348118	0.29232	0.166899	0.191901	0.168616	0.293138	0.240428	0.296991	0.302939	0.2789	0.289797	0.285433	0.300549	0.272961	0.261229
0.325114	0.304135	0.341249	0.24226	0.265926	0.289707	0.256171	0.311346	0.297941	0.290745	0.304788	0.288309	0.332066	0.292484	0.308178	0.284169	0.240772	0.344457	0.347901	0.292273	0.166845	0.19143	0.168245	0.293237	0.24035	0.296752	0.302487	0.278636	0.290006	0.285497	0.300305	0.272472	0.260973
0.325336	0.304292	0.340857	0.241927	0.265722	0.289731	0.256342	0.310969	0.297551	0.290532	0.304883	0.288369	0.332021	0.292017	0.308025	0.28441	0.240972	0.34443	0.347685	0.292227	0.166787	0.190967	0.167877	0.293344	0.240282	0.29652	0.302039	0.278375	0.290216	0.285564	0.300067	0.271986	0.260718
0.325558	0.304449	0.340471	0.241593	0.265518	0.289757	0.256513	0.310592	0.297159	0.290318	0.304987	0.288435	0.331985	0.291554	0.307873	0.284652	0.241174	0.344403	0.347467	0.292181	0.166724	0.190509	0.167512	0.293456	0.240223	0.296294	0.301594	0.278119	0.290427	0.285633	0.299835	0.271504	0.260465
0.325782	0.304605	0.340089	0.241258	0.265314	0.289786	0.256684	0.310213	0.296765	0.290104	0.3051	0.288505	0.331957	0.291096	0.30772	0.284894	0.24138	0.344378	0.34725	0.292136	0.166656	0.190058	0.167149	0.293575	0.240172	0.296074	0.301153	0.277867	0.290638	0.285704	0.299608	0.271026	0.260214
0.326005	0.30476	0.339713	0.240923	0.265109	0.289817	0.256855	0.309834	0.296369	0.289889	0.305221	0.288581	0.331937	0.290642	0.307567	0.285137	0.241588	0.344353	0.347032	0.292092	0.166583	0.189613	0.166789	0.293699	0.24013	0.295859	0.300715	0.277619	0.290848	0.285778	0.299387	0.270553	0.259964
0.326228	0.304914	0.339343	0.240587	0.264904	0.28985	0.257027	0.309454	0.295971	0.289673	0.305351	0.288663	0.331924	0.290192	0.307414	0.285381	0.241799	0.344329	0.346814	0.292048	0.166504	0.189175	0.166433	0.293829	0.240096	0.295651	0.300281	0.277376	0.291059	0.285853	0.29917	0.270083	0.259716
0.326451	0.305067	0.338979	0.240251	0.264699	0.289886	0.257199	0.309074	0.295572	0.289457	0.305489	0.288749	0.331918	0.289746	0.307262	0.285624	0.242012	0.344305	0.346595	0.292005	0.16642	0.188743	0.166079	0.293964	0.240071	0.295447	0.299851	0.277137	0.291269	0.285931	0.298958	0.269617	0.25947
0.326674	0.30522	0.33862	0.239914	0.264493	0.289924	0.257371	0.308693	0.295171	0.289239	0.305634	0.28884	0.331918	0.289304	0.307109	0.285867	0.242228	0.344281	0.346375	0.291963	0.16633	0.188317	0.165728	0.294104	0.240053	0.295249	0.299425	0.276902	0.291478	0.286009	0.298751	0.269155	0.259225
0.326896	0.305372	0.338267	0.239576	0.264287	0.289964	0.257542	0.308311	0.294768	0.289021	0.305786	0.288936	0.331923	0.288866	0.306956	0.28611	0.242446	0.344257	0.346155	0.291921	0.166234	0.187898	0.165379	0.294248	0.240043	0.295055	0.299002	0.276671	0.291686	0.286089	0.298549	0.268698	0.258982
0.327116	0.305522	0.337921	0.239239	0.264081	0.290007	0.257714	0.30793	0.294363	0.288802	0.305945	0.289037	0.331932	0.288431	0.306804	0.286352	0.242666	0.344234	0.345935	0.29188	0.166131	0.187485	0.165034	0.294396	0.240041	0.294867	0.298583	0.276445	0.291893	0.286171	0.29835	0.268245	0.258741
0.327336	0.305672	0.33758	0.238901	0.263874	0.290051	0.257885	0.307548	0.293957	0.288582	0.30611	0.289142	0.331946	0.288	0.306651	0.286593	0.242888	0.344209	0.345713	0.291839	0.166022	0.187079	0.164692	0.294549	0.240046	0.294682	0.298168	0.276222	0.292097	0.286253	0.298156	0.267796	0.258502
0.327554	0.305821	0.337246	0.238563	0.263667	0.290098	0.258056	0.307166	0.293549	0.288362	0.306281	0.289251	0.331963	0.287573	0.306499	0.286833	0.243111	0.344185	0.345491	0.291798	0.165907	0.186679	0.164353	0.294705	0.240058	0.294502	0.297756	0.276004	0.2923	0.286335	0.297966	0.267352	0.258264
0.327771	0.30597	0.336918	0.238226	0.26346	0.290147	0.258226	0.306784	0.293139	0.288141	0.306458	0.289365	0.331984	0.287149	0.306346	0.287072	0.243337	0.34416	0.345269	0.291759	0.165784	0.186285	0.164018	0.294864	0.240077	0.294326	0.297348	0.27579	0.2925	0.286418	0.297779	0.266912	0.258027
0.327986	0.306117	0.336597	0.237888	0.263253	0.290197	0.258396	0.306402	0.292728	0.287919	0.30664	0.289483	0.332006	0.286729	0.306194	0.287309	0.243564	0.344134	0.345045	0.291719	0.165655	0.185897	0.163685	0.295027	0.240102	0.294154	0.296944	0.27558	0.292698	0.286501	0.297596	0.266476	0.257793
0.328198	0.306263	0.336282	0.23755	0.263045	0.29025	0.258565	0.306021	0.292315	0.287696	0.306826	0.289606	0.33203	0.286312	0.306042	0.287544	0.243793	0.344107	0.344821	0.29168	0.165519	0.185515	0.163356	0.295192	0.240134	0.293985	0.296543	0.275374	0.292892	0.286584	0.297417	0.266045	0.25756
0.328409	0.306408	0.335974	0.237212	0.262837	0.290304	0.258734	0.30564	0.291901	0.287473	0.307017	0.289732	0.332055	0.285898	0.30589	0.287778	0.244022	0.344079	0.344596	0.291642	0.165375	0.185139	0.163029	0.29536	0.240172	0.293819	0.296146	0.275172	0.293084	0.286667	0.29724	0.265619	0.257329
0.328617	0.306552	0.335673	0.236875	0.262628	0.29036	0.258901	0.305259	0.291485	0.287249	0.307211	0.289861	0.33208	0.285486	0.305737	0.288009	0.244254	0.34405	0.344371	0.291604	0.165224	0.184769	0.162706	0.295529	0.240216	0.293656	0.295752	0.274973	0.293272	0.28675	0.297066	0.265196	0.257099
0.328822	0.306696	0.335378	0.236538	0.262419	0.290418	0.259068	0.304879	0.291068	0.287024	0.307409	0.289995	0.332105	0.285078	0.305585	0.288238	0.244486	0.34402	0.344144	0.291566	0.165065	0.184406	0.162387	0.2957	0.240265	0.293497	0.295362	0.274779	0.293456	0.286831	0.296895	0.264779	0.256871
0.329024	0.306838	0.33509	0.236201	0.26221	0.290477	0.259233	0.304499	0.290649	0.286798	0.30761	0.290132	0.332129	0.284673	0.305433	0.288464	0.244719	0.343988	0.343917	0.291528	0.164898	0.184047	0.16207	0.295873	0.24032	0.293339	0.294975	0.274589	0.293636	0.286912	0.296727	0.264366	0.256645
0.329223	0.306979	0.334809	0.235865	0.262	0.290538	0.259398	0.30412	0.290229	0.286572	0.307813	0.290272	0.332152	0.28427	0.305281	0.288687	0.244953	0.343954	0.343689	0.291491	0.164724	0.183695	0.161757	0.296047	0.24038	0.293184	0.294592	0.274402	0.293812	0.286992	0.296561	0.263957	0.25642
0.329419	0.307119	0.334535	0.235529	0.261791	0.290601	0.259561	0.303742	0.289808	0.286345	0.308019	0.290415	0.332173	0.28387	0.305129	0.288907	0.245187	0.343918	0.343459	0.291454	0.164542	0.183348	0.161447	0.296222	0.240445	0.293031	0.294212	0.274219	0.293983	0.287071	0.296397	0.263553	0.256197
0.329611	0.307258	0.334268	0.235193	0.26158	0.290665	0.259723	0.303365	0.289385	0.286118	0.308226	0.290562	0.332192	0.283472	0.304977	0.289124	0.245422	0.343881	0.343229	0.291418	0.164351	0.183007	0.16114	0.296397	0.240515	0.29288	0.293835	0.27404	0.29415	0.287148	0.296235	0.263154	0.255975
0.3298	0.307396	0.334008	0.234859	0.26137	0.29073	0.259884	0.302989	0.288961	0.285889	0.308434	0.290711	0.332207	0.283076	0.304825	0.289337	0.245657	0.343841	0.342998	0.291381	0.164153	0.182671	0.160837	0.296573	0.240589	0.292731	0.293462	0.273864	0.294312	0.287223	0.296074	0.262759	0.255755
0.329985	0.307533	0.333754	0.234524	0.261159	0.290796	0.260043	0.302613	0.288536	0.28566	0.308643	0.290864	0.33222	0.282683	0.304673	0.289547	0.245893	0.343799	0.342766	0.291345	0.163946	0.182341	0.160537	0.296749	0.240667	0.292583	0.293092	0.273692	0.294469	0.287297	0.295916	0.262368	0.255537
0.330166	0.307669	0.333508	0.234191	0.260948	0.290864	0.2602	0.302239	0.288109	0.285431	0.308852	0.291018	0.332228	0.282292	0.304521	0.289753	0.246129	0.343755	0.342533	0.291309	0.163731	0.182016	0.16024	0.296924	0.24075	0.292437	0.292725	0.273523	0.294621	0.287368	0.295759	0.261982	0.25532
0.330343	0.307803	0.333268	0.233858	0.260736	0.290932	0.260356	0.301866	0.287682	0.2852	0.309061	0.291176	0.332232	0.281903	0.304369	0.289955	0.246365	0.343709	0.342299	0.291273	0.163508	0.181696	0.159947	0.297099	0.240836	0.292291	0.292362	0.273358	0.294767	0.287438	0.295603	0.261601	0.255105
0.330516	0.307937	0.333035	0.233526	0.260524	0.291002	0.26051	0.301494	0.287253	0.28497	0.30927	0.291336	0.332232	0.281515	0.304217	0.290152	0.2466	0.343659	0.342065	0.291237	0.163276	0.181381	0.159657	0.297274	0.240926	0.292147	0.292002	0.273197	0.294908	0.287505	0.295448	0.261224	0.254891
0.330684	0.308069	0.332809	0.233195	0.260312	0.291073	0.260662	0.301124	0.286823	0.284738	0.309478	0.291498	0.332226	0.28113	0.304065	0.290345	0.246836	0.343607	0.341829	0.291201	0.163036	0.181071	0.15937	0.297447	0.241019	0.292003	0.291645	0.273039	0.295044	0.28757	0.295294	0.260851	0.254679
0.330848	0.3082	0.33259	0.232864	0.2601	0.291144	0.260813	0.300754	0.286392	0.284506	0.309685	0.291662	0.332216	0.280747	0.303913	0.290534	0.247071	0.343553	0.341592	0.291166	0.162788	0.180766	0.159086	0.297619	0.241116	0.29186	0.291291	0.272884	0.295173	0.287632	0.295141	0.260483	0.254468
0.331008	0.30833	0.332378	0.232535	0.259887	0.291216	0.260961	0.300386	0.285961	0.284273	0.30989	0.291828	0.332199	0.280365	0.303761	0.290718	0.247305	0.343495	0.341354	0.29113	0.162532	0.180465	0.158806	0.29779	0.241216	0.291718	0.290941	0.272732	0.295297	0.287692	0.294988	0.260119	0.254259
0.331163	0.308458	0.332172	0.232206	0.259674	0.291289	0.261108	0.30002	0.285528	0.284039	0.310094	0.291996	0.332177	0.279984	0.303609	0.290897	0.247539	0.343435	0.341115	0.291094	0.162267	0.18017	0.158529	0.297959	0.241318	0.291576	0.290593	0.272584	0.295415	0.287749	0.294836	0.259759	0.254051
0.331313	0.308586	0.331974	0.231878	0.25946	0.291363	0.261252	0.299655	0.285094	0.283805	0.310296	0.292166	0.332149	0.279606	0.303458	0.291071	0.247773	0.343371	0.340876	0.291059	0.161993	0.179879	0.158255	0.298126	0.241423	0.291435	0.290249	0.272439	0.295527	0.287804	0.294685	0.259404	0.253845
0.331459	0.308712	0.331781	0.231551	0.259246	0.291437	0.261395	0.299291	0.28466	0.28357	0.310495	0.292337	0.332114	0.279228	0.303306	0.291241	0.248006	0.343305	0.340635	0.291023	0.161712	0.179592	0.157984	0.298292	0.241531	0.291293	0.289908	0.272297	0.295632	0.287855	0.294534	0.259052	0.25364
0.3316	0.308837	0.331595	0.231225	0.259032	0.291512	0.261535	0.298929	0.284224	0.283335	0.310692	0.29251	0.332073	0.278853	0.303154	0.291405	0.248237	0.343235	0.340393	0.290987	0.161422	0.17931	0.157717	0.298455	0.241642	0.291152	0.28957	0.272158	0.295732	0.287904	0.294383	0.258706	0.253437
0.331737	0.308961	0.331416	0.2309	0.258817	0.291587	0.261673	0.298569	0.283788	0.283099	0.310887	0.292685	0.332026	0.278478	0.303002	0.291564	0.248468	0.343163	0.340151	0.290952	0.161125	0.179032	0.157453	0.298617	0.241755	0.291011	0.289235	0.272022	0.295826	0.287949	0.294232	0.258363	0.253235
0.331869	0.309083	0.331243	0.230576	0.258603	0.291663	0.261809	0.29821	0.283351	0.282863	0.311078	0.292861	0.331973	0.278106	0.302851	0.291718	0.248698	0.343087	0.339907	0.290916	0.160819	0.178759	0.157192	0.298776	0.24187	0.29087	0.288903	0.271889	0.295914	0.287992	0.294082	0.258024	0.253035
0.331996	0.309204	0.331077	0.230253	0.258387	0.291739	0.261943	0.297853	0.282913	0.282625	0.311267	0.293038	0.331913	0.277734	0.302699	0.291867	0.248927	0.343008	0.339663	0.29088	0.160506	0.17849	0.156933	0.298933	0.241987	0.290729	0.288574	0.271759	0.295996	0.288032	0.293932	0.257689	0.252836
0.332118	0.309324	0.330916	0.229931	0.258172	0.291816	0.262074	0.297497	0.282475	0.282388	0.311452	0.293217	0.331846	0.277364	0.302548	0.292011	0.249155	0.342926	0.339417	0.290844	0.160185	0.178225	0.156678	0.299087	0.242106	0.290588	0.288248	0.271632	0.296072	0.288069	0.293781	0.257358	0.252638
0.332237	0.309442	0.330762	0.22961	0.257956	0.291892	0.262203	0.297143	0.282036	0.282149	0.311635	0.293397	0.331774	0.276995	0.302396	0.292149	0.249382	0.342841	0.339171	0.290808	0.159856	0.177964	0.156426	0.29924	0.242228	0.290448	0.287925	0.271508	0.296142	0.288103	0.293631	0.257032	0.252442
0.33235	0.30956	0.330614	0.229291	0.25774	0.291969	0.26233	0.296791	0.281597	0.281911	0.311814	0.293577	0.331695	0.276627	0.302244	0.292282	0.249607	0.342753	0.338924	0.290772	0.15952	0.177707	0.156177	0.299389	0.242351	0.290307	0.287606	0.271386	0.296207	0.288134	0.29348	0.256709	0.252247
0.332459	0.309675	0.330471	0.228972	0.257523	0.292047	0.262455	0.29644	0.281157	0.281671	0.311989	0.293759	0.33161	0.276261	0.302093	0.29241	0.249831	0.342662	0.338677	0.290735	0.159177	0.177454	0.155931	0.299536	0.242477	0.290166	0.287289	0.271268	0.296265	0.288162	0.29333	0.256389	0.252054
0.332564	0.30979	0.330335	0.228654	0.257307	0.292124	0.262577	0.296091	0.280717	0.281432	0.312161	0.293942	0.331518	0.275896	0.301941	0.292533	0.250054	0.342568	0.338428	0.290699	0.158826	0.177204	0.155688	0.299681	0.242604	0.290025	0.286975	0.271152	0.296318	0.288187	0.293179	0.256074	0.251861
0.332664	0.309903	0.330204	0.228337	0.257089	0.292201	0.262697	0.295744	0.280276	0.281191	0.312329	0.294125	0.331421	0.275532	0.30179	0.29265	0.250275	0.342471	0.338179	0.290662	0.158469	0.176959	0.155448	0.299822	0.242733	0.289884	0.286665	0.271039	0.296366	0.288209	0.293028	0.255762	0.251671
0.33276	0.310015	0.330078	0.228022	0.256872	0.292278	0.262814	0.295399	0.279835	0.28095	0.312494	0.294309	0.331317	0.27517	0.301638	0.292763	0.250495	0.342371	0.337928	0.290625	0.158104	0.176717	0.155211	0.299961	0.242864	0.289743	0.286357	0.270929	0.296407	0.288229	0.292877	0.255454	0.251481
0.332852	0.310125	0.329959	0.227707	0.256654	0.292356	0.262929	0.295055	0.279393	0.280709	0.312654	0.294494	0.331208	0.274808	0.301487	0.29287	0.250713	0.342268	0.337678	0.290587	0.157733	0.176479	0.154976	0.300097	0.242996	0.289602	0.286052	0.270821	0.296444	0.288245	0.292725	0.25515	0.251293
0.332939	0.310234	0.329845	0.227394	0.256436	0.292433	0.263042	0.294713	0.278951	0.280467	0.312811	0.29468	0.331092	0.274448	0.301335	0.292971	0.25093	0.342162	0.337426	0.29055	0.157355	0.176245	0.154744	0.30023	0.24313	0.289461	0.285751	0.270716	0.296474	0.288259	0.292573	0.254849	0.251107
0.333023	0.310341	0.329736	0.227081	0.256218	0.29251	0.263152	0.294373	0.278509	0.280224	0.312964	0.294866	0.330971	0.274089	0.301184	0.293068	0.251144	0.342053	0.337174	0.290512	0.156971	0.176014	0.154515	0.300361	0.243265	0.289319	0.285452	0.270614	0.2965	0.288269	0.292421	0.254551	0.250921
0.333102	0.310448	0.329632	0.22677	0.255999	0.292587	0.26326	0.294035	0.278067	0.279982	0.313112	0.295052	0.330844	0.273732	0.301033	0.293159	0.251358	0.341941	0.336921	0.290474	0.15658	0.175787	0.154289	0.300488	0.243402	0.289178	0.285157	0.270514	0.29652	0.288277	0.292268	0.254257	0.250737
0.333177	0.310552	0.329533	0.22646	0.25578	0.292664	0.263365	0.293698	0.277625	0.279738	0.313256	0.295239	0.330711	0.273375	0.300881	0.293245	0.251569	0.341826	0.336667	0.290435	0.156184	0.175563	0.154065	0.300612	0.24354	0.289037	0.284864	0.270417	0.296535	0.288282	0.292115	0.253966	0.250554
0.333247	0.310655	0.32944	0.226151	0.255561	0.29274	0.263468	0.293363	0.277182	0.279494	0.313396	0.295426	0.330572	0.27302	0.30073	0.293325	0.251778	0.341708	0.336413	0.290397	0.155781	0.175343	0.153844	0.300733	0.24368	0.288895	0.284575	0.270322	0.296544	0.288284	0.291961	0.253679	0.250373
0.333314	0.310757	0.329351	0.225843	0.255341	0.292817	0.263568	0.29303	0.27674	0.27925	0.313532	0.295613	0.330428	0.272665	0.300579	0.2934	0.251986	0.341587	0.336158	0.290357	0.155372	0.175126	0.153626	0.300852	0.243821	0.288753	0.284288	0.270229	0.296549	0.288284	0.291807	0.253395	0.250193
0.333377	0.310857	0.329268	0.225536	0.255121	0.292892	0.263666	0.2927	0.276297	0.279005	0.313662	0.295801	0.330278	0.272312	0.300427	0.29347	0.252192	0.341464	0.335903	0.290318	0.154958	0.174912	0.15341	0.300966	0.243963	0.288612	0.284005	0.270139	0.296549	0.28828	0.291652	0.253114	0.250014
0.333436	0.310956	0.329189	0.22523	0.254901	0.292968	0.263762	0.29237	0.275855	0.27876	0.313789	0.295989	0.330124	0.27196	0.300276	0.293535	0.252395	0.341338	0.335647	0.290278	0.154538	0.174702	0.153197	0.301078	0.244106	0.28847	0.283725	0.270052	0.296543	0.288274	0.291496	0.252836	0.249836
0.333492	0.311054	0.329115	0.224926	0.25468	0.293043	0.263855	0.292043	0.275412	0.278515	0.313911	0.296176	0.329963	0.271609	0.300125	0.293594	0.252597	0.341208	0.33539	0.290238	0.154113	0.174494	0.152986	0.301187	0.24425	0.288328	0.283447	0.269966	0.296533	0.288265	0.29134	0.252561	0.249659
0.333543	0.311149	0.329045	0.224622	0.254459	0.293117	0.263945	0.291718	0.27497	0.278269	0.314028	0.296364	0.329798	0.27126	0.299974	0.293649	0.252796	0.341077	0.335133	0.290197	0.153682	0.17429	0.152778	0.301292	0.244396	0.288186	0.283173	0.269883	0.296518	0.288253	0.291183	0.25229	0.249484
0.333591	0.311244	0.32898	0.22432	0.254238	0.293191	0.264033	0.291395	0.274528	0.278022	0.31414	0.296551	0.329628	0.270911	0.299822	0.293698	0.252993	0.340942	0.334875	0.290156	0.153246	0.174089	0.152573	0.301394	0.244542	0.288044	0.282902	0.269802	0.296498	0.288239	0.291026	0.252021	0.24931
0.333636	0.311336	0.328919	0.224019	0.254017	0.293265	0.264118	0.291073	0.274086	0.277775	0.314248	0.296739	0.329453	0.270564	0.299671	0.293742	0.253189	0.340805	0.334617	0.290114	0.152806	0.173891	0.152369	0.301492	0.24469	0.287902	0.282633	0.269724	0.296473	0.288222	0.290868	0.251755	0.249137
0.333676	0.311428	0.328862	0.223719	0.253795	0.293338	0.264201	0.290754	0.273645	0.277528	0.314351	0.296926	0.329273	0.270217	0.29952	0.29378	0.253381	0.340665	0.334359	0.290072	0.15236	0.173695	0.152168	0.301588	0.244838	0.28776	0.282368	0.269648	0.296444	0.288203	0.290709	0.251492	0.248966
0.333713	0.311517	0.32881	0.223421	0.253573	0.29341	0.264281	0.290436	0.273203	0.277281	0.314449	0.297112	0.329088	0.269872	0.299369	0.293814	0.253572	0.340522	0.3341	0.29003	0.15191	0.173503	0.15197	0.301679	0.244987	0.287618	0.282106	0.269573	0.296411	0.288181	0.290549	0.251232	0.248795
0.333747	0.311605	0.328761	0.223123	0.25335	0.293482	0.264359	0.290121	0.272763	0.277033	0.314542	0.297299	0.328899	0.269528	0.299218	0.293842	0.25376	0.340377	0.33384	0.289987	0.151456	0.173313	0.151773	0.301768	0.245137	0.287475	0.281847	0.269501	0.296373	0.288156	0.290389	0.250975	0.248626
0.333778	0.311692	0.328717	0.222827	0.253128	0.293552	0.264434	0.289807	0.272322	0.276784	0.314631	0.297485	0.328706	0.269185	0.299067	0.293866	0.253946	0.340229	0.333581	0.289943	0.150997	0.173127	0.151579	0.301853	0.245289	0.287333	0.28159	0.269432	0.296331	0.288129	0.290228	0.250721	0.248458
0.333805	0.311777	0.328676	0.222532	0.252905	0.293623	0.264507	0.289496	0.271882	0.276536	0.314714	0.29767	0.328509	0.268843	0.298916	0.293884	0.254129	0.340079	0.333321	0.289899	0.150534	0.172943	0.151387	0.301934	0.24544	0.287191	0.281337	0.269364	0.296285	0.288099	0.290066	0.250469	0.248291
0.333829	0.31186	0.328639	0.222238	0.252681	0.293692	0.264577	0.289186	0.271443	0.276287	0.314793	0.297855	0.328307	0.268502	0.298765	0.293898	0.254309	0.339927	0.33306	0.289854	0.150068	0.172762	0.151198	0.302013	0.245593	0.287049	0.281087	0.269298	0.296234	0.288067	0.289903	0.250219	0.248125
0.33385	0.311942	0.328606	0.221945	0.252458	0.29376	0.264644	0.288878	0.271004	0.276037	0.314866	0.298039	0.328102	0.268163	0.298614	0.293906	0.254488	0.339772	0.332799	0.289809	0.149597	0.172583	0.15101	0.302087	0.245747	0.286907	0.28084	0.269234	0.29618	0.288033	0.289739	0.249973	0.247961
0.333868	0.312022	0.328576	0.221653	0.252234	0.293828	0.264709	0.288573	0.270566	0.275787	0.314935	0.298223	0.327893	0.267824	0.298463	0.29391	0.254663	0.339614	0.332538	0.289764	0.149123	0.172407	0.150825	0.302159	0.245901	0.286765	0.280596	0.269173	0.296122	0.287996	0.289575	0.249728	0.247797
0.333883	0.3121	0.32855	0.221363	0.25201	0.293895	0.264772	0.288269	0.270128	0.275537	0.314999	0.298406	0.327681	0.267487	0.298312	0.293908	0.254836	0.339455	0.332277	0.289717	0.148645	0.172234	0.150642	0.302226	0.246056	0.286624	0.280356	0.269113	0.29606	0.287957	0.289409	0.249486	0.247635
0.333896	0.312177	0.328527	0.221074	0.251786	0.293961	0.264831	0.287968	0.269691	0.275287	0.315058	0.298588	0.327465	0.26715	0.298161	0.293902	0.255007	0.339293	0.332015	0.28967	0.148164	0.172063	0.15046	0.302291	0.246211	0.286482	0.280118	0.269055	0.295994	0.287916	0.289243	0.249247	0.247474
0.333905	0.312252	0.328507	0.220786	0.251561	0.294025	0.264889	0.287668	0.269255	0.275036	0.315111	0.298769	0.327246	0.266815	0.29801	0.293891	0.255175	0.339129	0.331753	0.289623	0.147681	0.171895	0.150281	0.302352	0.246368	0.286341	0.279883	0.268999	0.295925	0.287872	0.289076	0.24901	0.247314
0.333912	0.312326	0.328491	0.220499	0.251336	0.294089	0.264943	0.287371	0.26882	0.274785	0.31516	0.29895	0.327024	0.266482	0.297859	0.293876	0.25534	0.338963	0.331491	0.289574	0.147194	0.171729	0.150104	0.302409	0.246525	0.286199	0.279651	0.268945	0.295852	0.287827	0.288908	0.248775	0.247155
0.333916	0.312398	0.328477	0.220213	0.251111	0.294152	0.264996	0.287076	0.268385	0.274534	0.315205	0.299129	0.326799	0.266149	0.297708	0.293856	0.255502	0.338795	0.331229	0.289526	0.146704	0.171565	0.149929	0.302463	0.246682	0.286058	0.279423	0.268893	0.295776	0.287779	0.288739	0.248542	0.246997
0.333918	0.312468	0.328466	0.219929	0.250885	0.294214	0.265046	0.286782	0.267952	0.274283	0.315244	0.299308	0.326572	0.265817	0.297557	0.293831	0.255661	0.338624	0.330966	0.289476	0.146212	0.171404	0.149755	0.302514	0.246841	0.285918	0.279197	0.268843	0.295697	0.28773	0.28857	0.248312	0.246841
0.333917	0.312536	0.328458	0.219646	0.25066	0.294275	0.265093	0.286491	0.267519	0.274031	0.315278	0.299485	0.326342	0.265487	0.297407	0.293802	0.255818	0.338452	0.330704	0.289426	0.145718	0.171246	0.149584	0.302561	0.247	0.285777	0.278975	0.268794	0.295615	0.287678	0.288399	0.248084	0.246685
0.333915	0.312603	0.328453	0.219364	0.250433	0.294334	0.265138	0.286202	0.267087	0.273779	0.315308	0.299661	0.32611	0.265158	0.297256	0.293768	0.255972	0.338278	0.330441	0.289375	0.145222	0.17109	0.149414	0.302605	0.247159	0.285637	0.278756	0.268748	0.29553	0.287625	0.288228	0.247858	0.246531
0.33391	0.312668	0.328451	0.219083	0.250207	0.294393	0.26518	0.285915	0.266657	0.273526	0.315333	0.299836	0.325876	0.26483	0.297105	0.29373	0.256123	0.338103	0.330178	0.289323	0.144723	0.170936	0.149247	0.302645	0.24732	0.285498	0.27854	0.268703	0.295441	0.287569	0.288056	0.247633	0.246377
0.333902	0.312731	0.32845	0.218803	0.249981	0.29445	0.26522	0.28563	0.266227	0.273274	0.315354	0.30001	0.325641	0.264503	0.296954	0.293688	0.256271	0.337925	0.329915	0.289271	0.144223	0.170784	0.149081	0.302682	0.247481	0.285359	0.278327	0.26866	0.295351	0.287512	0.287883	0.247411	0.246225
0.333893	0.312793	0.328453	0.218525	0.249754	0.294506	0.265257	0.285347	0.265799	0.273021	0.31537	0.300183	0.325403	0.264178	0.296804	0.293641	0.256416	0.337746	0.329652	0.289218	0.143721	0.170634	0.148916	0.302716	0.247642	0.28522	0.278117	0.268618	0.295257	0.287454	0.287709	0.247191	0.246074
0.333882	0.312852	0.328457	0.218247	0.249527	0.294561	0.265292	0.285066	0.265372	0.272768	0.315381	0.300355	0.325165	0.263853	0.296653	0.293591	0.256558	0.337565	0.329389	0.289164	0.143218	0.170487	0.148754	0.302747	0.247805	0.285082	0.277911	0.268579	0.295161	0.287394	0.287534	0.246973	0.245923
0.333869	0.31291	0.328464	0.217971	0.249299	0.294615	0.265324	0.284787	0.264946	0.272515	0.315388	0.300525	0.324925	0.263531	0.296502	0.293536	0.256698	0.337383	0.329126	0.28911	0.142714	0.170342	0.148593	0.302774	0.247968	0.284944	0.277707	0.268541	0.295063	0.287332	0.287359	0.246756	0.245774
0.333855	0.312966	0.328473	0.217696	0.249071	0.294667	0.265354	0.28451	0.264521	0.272261	0.31539	0.300693	0.324685	0.263209	0.296352	0.293477	0.256834	0.337199	0.328863	0.289054	0.142209	0.170199	0.148433	0.302798	0.248131	0.284807	0.277507	0.268504	0.294963	0.287268	0.287183	0.246541	0.245626
0.333839	0.313021	0.328484	0.217423	0.248844	0.294718	0.265382	0.284235	0.264098	0.272008	0.315388	0.300861	0.324444	0.262889	0.296201	0.293415	0.256967	0.337013	0.3286	0.288998	0.141703	0.170058	0.148276	0.302819	0.248296	0.284671	0.27731	0.26847	0.29486	0.287204	0.287006	0.246328	0.245479
0.333821	0.313074	0.328496	0.21715	0.248615	0.294768	0.265407	0.283963	0.263676	0.271754	0.315382	0.301027	0.324203	0.26257	0.296051	0.293348	0.257098	0.336827	0.328336	0.288941	0.141196	0.16992	0.148119	0.302836	0.248461	0.284535	0.277116	0.268437	0.294755	0.287138	0.286828	0.246117	0.245333
0.333802	0.313124	0.32851	0.216879	0.248387	0.294817	0.26543	0.283692	0.263255	0.2715	0.315372	0.301191	0.323961	0.262252	0.2959	0.293278	0.257225	0.336639	0.328073	0.288883	0.140689	0.169783	0.147965	0.302851	0.248627	0.2844	0.276925	0.268405	0.294649	0.28707	0.28665	0.245907	0.245188
0.333782	0.313173	0.328527	0.216608	0.248158	0.294864	0.265451	0.283424	0.262836	0.271246	0.315358	0.301354	0.32372	0.261936	0.29575	0.293205	0.257349	0.33645	0.32781	0.288825	0.140182	0.169648	0.147812	0.302862	0.248793	0.284266	0.276738	0.268376	0.294541	0.287002	0.286471	0.245699	0.245044
0.333761	0.313221	0.328544	0.216339	0.247929	0.294909	0.265469	0.283157	0.262418	0.270991	0.31534	0.301515	0.323478	0.261621	0.295599	0.293128	0.25747	0.33626	0.327547	0.288765	0.139675	0.169516	0.14766	0.302871	0.248961	0.284133	0.276554	0.268347	0.294432	0.286932	0.286291	0.245492	0.244902
0.333738	0.313266	0.328563	0.216071	0.2477	0.294954	0.265485	0.282893	0.262002	0.270737	0.315318	0.301675	0.323238	0.261307	0.295449	0.293047	0.257588	0.336069	0.327285	0.288705	0.139168	0.169385	0.14751	0.302876	0.249129	0.284001	0.276373	0.268321	0.294321	0.286862	0.286111	0.245287	0.24476
0.333715	0.313309	0.328583	0.215805	0.247471	0.294997	0.265499	0.282631	0.261588	0.270482	0.315292	0.301833	0.322998	0.260995	0.295298	0.292963	0.257703	0.335877	0.327022	0.288644	0.138662	0.169257	0.147361	0.302879	0.249298	0.283869	0.276195	0.268296	0.294208	0.28679	0.28593	0.245083	0.244619
0.333691	0.313351	0.328605	0.215539	0.247241	0.295038	0.265511	0.282371	0.261175	0.270227	0.315263	0.30199	0.322759	0.260685	0.295148	0.292876	0.257815	0.335685	0.326759	0.288582	0.138156	0.16913	0.147213	0.302879	0.249468	0.283739	0.27602	0.268272	0.294095	0.286718	0.285749	0.244881	0.244479
0.333666	0.313391	0.328627	0.215275	0.247011	0.295079	0.26552	0.282113	0.260764	0.269972	0.31523	0.302144	0.322522	0.260376	0.294998	0.292786	0.257924	0.335491	0.326497	0.288519	0.137651	0.169006	0.147067	0.302876	0.249639	0.28361	0.275849	0.26825	0.293981	0.286645	0.285567	0.24468	0.24434
0.33364	0.313429	0.328651	0.215011	0.246781	0.295117	0.265527	0.281857	0.260355	0.269717	0.315194	0.302297	0.322286	0.260068	0.294847	0.292693	0.25803	0.335297	0.326235	0.288455	0.137147	0.168883	0.146922	0.30287	0.249811	0.283481	0.275681	0.26823	0.293866	0.286571	0.285384	0.244481	0.244202
0.333614	0.313465	0.328676	0.214749	0.24655	0.295155	0.265532	0.281603	0.259947	0.269462	0.315154	0.302448	0.322053	0.259762	0.294697	0.292598	0.258132	0.335102	0.325973	0.28839	0.136644	0.168762	0.146778	0.302862	0.249984	0.283354	0.275517	0.268211	0.29375	0.286497	0.285201	0.244283	0.244066
0.333588	0.313499	0.328701	0.214488	0.24632	0.29519	0.265535	0.281351	0.259541	0.269207	0.315112	0.302598	0.321821	0.259457	0.294547	0.292499	0.258232	0.334907	0.325711	0.288325	0.136143	0.168643	0.146636	0.302851	0.250157	0.283228	0.275356	0.268193	0.293634	0.286422	0.285018	0.244085	0.24393
0.333562	0.313531	0.328727	0.214228	0.246089	0.295225	0.265535	0.281101	0.259137	0.268951	0.315066	0.302745	0.321591	0.259154	0.294396	0.292398	0.258328	0.334711	0.325449	0.288258	0.135643	0.168526	0.146495	0.302837	0.250332	0.283104	0.275198	0.268177	0.293517	0.286347	0.284834	0.24389	0.243795
0.333535	0.313561	0.328754	0.213969	0.245857	0.295257	0.265534	0.280853	0.258736	0.268696	0.315018	0.302891	0.321365	0.258853	0.294246	0.292294	0.258421	0.334515	0.325188	0.288191	0.135146	0.168411	0.146355	0.302821	0.250508	0.28298	0.275043	0.268162	0.2934	0.286271	0.28465	0.243695	0.243661
0.333508	0.313589	0.328781	0.213711	0.245626	0.295289	0.265531	0.280607	0.258336	0.26844	0.314967	0.303035	0.321141	0.258553	0.294096	0.292188	0.258511	0.334319	0.324926	0.288122	0.13465	0.168298	0.146216	0.302803	0.250685	0.282858	0.274892	0.268149	0.293283	0.286195	0.284466	0.243501	0.243528
0.333482	0.313616	0.328808	0.213455	0.245394	0.295318	0.265525	0.280364	0.257938	0.268185	0.314913	0.303176	0.32092	0.258255	0.293946	0.29208	0.258598	0.334123	0.324665	0.288053	0.134157	0.168187	0.146078	0.302782	0.250863	0.282738	0.274744	0.268138	0.293166	0.286119	0.284281	0.243309	0.243396
0.333455	0.31364	0.328836	0.213199	0.245163	0.295347	0.265518	0.280122	0.257542	0.267929	0.314857	0.303316	0.320703	0.257958	0.293796	0.29197	0.258682	0.333927	0.324405	0.287982	0.133666	0.168077	0.145941	0.302759	0.251043	0.282619	0.274599	0.268127	0.293049	0.286043	0.284097	0.243117	0.243266
0.333429	0.313663	0.328864	0.212944	0.24493	0.295373	0.265508	0.279882	0.257149	0.267673	0.314798	0.303454	0.320489	0.257663	0.293645	0.291857	0.258763	0.333731	0.324144	0.287911	0.133178	0.167969	0.145805	0.302734	0.251223	0.282501	0.274458	0.268119	0.292933	0.285967	0.283912	0.242927	0.243136
0.333404	0.313683	0.328892	0.212691	0.244698	0.295398	0.265497	0.279645	0.256757	0.267418	0.314738	0.30359	0.32028	0.25737	0.293495	0.291743	0.25884	0.333535	0.323884	0.287838	0.132693	0.167863	0.14567	0.302706	0.251405	0.282385	0.274321	0.268111	0.292817	0.285891	0.283727	0.242737	0.243007
0.333378	0.313702	0.328919	0.212438	0.244465	0.295422	0.265484	0.279409	0.256368	0.267162	0.314675	0.303724	0.320075	0.257078	0.293345	0.291627	0.258915	0.333339	0.323624	0.287765	0.132212	0.167759	0.145536	0.302677	0.251588	0.282271	0.274186	0.268105	0.292702	0.285815	0.283542	0.242548	0.242879
0.333354	0.313718	0.328947	0.212187	0.244233	0.295444	0.265469	0.279176	0.255981	0.266906	0.314611	0.303855	0.319874	0.256788	0.293195	0.29151	0.258986	0.333143	0.323365	0.28769	0.131733	0.167657	0.145403	0.302646	0.251773	0.282158	0.274055	0.2681	0.292588	0.28574	0.283357	0.242361	0.242752
0.33333	0.313733	0.328975	0.211937	0.244	0.295464	0.265452	0.278944	0.255596	0.26665	0.314545	0.303985	0.319678	0.2565	0.293045	0.291391	0.259054	0.332948	0.323106	0.287615	0.131258	0.167556	0.145271	0.302612	0.251959	0.282047	0.273928	0.268097	0.292475	0.285665	0.283172	0.242174	0.242626
0.333308	0.313745	0.329002	0.211687	0.243766	0.295483	0.265433	0.278714	0.255214	0.266395	0.314478	0.304112	0.319487	0.256214	0.292895	0.29127	0.259119	0.332754	0.322847	0.287538	0.130787	0.167457	0.14514	0.302577	0.252147	0.281938	0.273804	0.268095	0.292363	0.285591	0.282987	0.241988	0.242501
0.333286	0.313756	0.329028	0.211439	0.243533	0.2955	0.265413	0.278487	0.254834	0.266139	0.314409	0.304237	0.319301	0.255929	0.292745	0.291149	0.259181	0.33256	0.322588	0.287461	0.130321	0.16736	0.14501	0.302541	0.252336	0.28183	0.273683	0.268095	0.292252	0.285517	0.282802	0.241802	0.242377
0.333265	0.313764	0.329054	0.211191	0.243299	0.295516	0.26539	0.278261	0.254456	0.265883	0.314339	0.30436	0.319121	0.255647	0.292596	0.291026	0.25924	0.332366	0.32233	0.287382	0.129858	0.167265	0.14488	0.302503	0.252527	0.281725	0.273566	0.268096	0.292143	0.285444	0.282618	0.241617	0.242253
0.333246	0.313771	0.329079	0.210945	0.243065	0.29553	0.265367	0.278037	0.254081	0.265627	0.314269	0.304481	0.318947	0.255366	0.292446	0.290902	0.259296	0.332174	0.322072	0.287302	0.1294	0.167171	0.144751	0.302463	0.252719	0.281621	0.273453	0.268098	0.292035	0.285372	0.282433	0.241433	0.242131
0.333228	0.313775	0.329104	0.2107	0.242831	0.295542	0.265341	0.277815	0.253709	0.265371	0.314197	0.3046	0.318778	0.255087	0.292296	0.290778	0.259349	0.331982	0.321815	0.287221	0.128946	0.167079	0.144623	0.302422	0.252914	0.28152	0.273342	0.268102	0.291929	0.2853	0.282249	0.24125	0.24201
0.333212	0.313778	0.329127	0.210455	0.242597	0.295553	0.265314	0.277595	0.253339	0.265116	0.314125	0.304716	0.318616	0.254809	0.292146	0.290653	0.259398	0.331792	0.321558	0.287139	0.128498	0.166989	0.144496	0.302379	0.25311	0.28142	0.273236	0.268107	0.291825	0.28523	0.282066	0.241067	0.24189
0.333197	0.313778	0.32915	0.210212	0.242362	0.295562	0.265285	0.277377	0.252972	0.26486	0.314052	0.30483	0.318461	0.254534	0.291996	0.290528	0.259445	0.331602	0.321301	0.287056	0.128054	0.1669	0.144369	0.302335	0.253308	0.281322	0.273133	0.268113	0.291723	0.285161	0.281883	0.240885	0.24177
0.333184	0.313776	0.329171	0.209969	0.242127	0.29557	0.265255	0.277161	0.252607	0.264604	0.313979	0.304942	0.318312	0.254261	0.291847	0.290402	0.259489	0.331414	0.321044	0.286972	0.127616	0.166813	0.144243	0.30229	0.253507	0.281227	0.273033	0.26812	0.291624	0.285093	0.281701	0.240704	0.241652
0.333172	0.313772	0.329192	0.209727	0.241892	0.295576	0.265223	0.276947	0.252246	0.264349	0.313906	0.305051	0.318171	0.253989	0.291697	0.290276	0.25953	0.331227	0.320788	0.286887	0.127184	0.166728	0.144118	0.302245	0.253709	0.281134	0.272937	0.268129	0.291527	0.285026	0.281519	0.240523	0.241535
0.333162	0.313766	0.329211	0.209486	0.241657	0.29558	0.26519	0.276734	0.251886	0.264093	0.313833	0.305159	0.318036	0.25372	0.291547	0.29015	0.259567	0.331041	0.320532	0.286801	0.126757	0.166644	0.143993	0.302198	0.253913	0.281042	0.272844	0.26814	0.291432	0.284961	0.281338	0.240343	0.241418
0.333154	0.313758	0.329228	0.209246	0.241421	0.295583	0.265155	0.276524	0.25153	0.263838	0.313761	0.305263	0.317909	0.253452	0.291397	0.290024	0.259602	0.330857	0.320277	0.286713	0.126336	0.166562	0.143869	0.30215	0.25412	0.280953	0.272755	0.268151	0.291341	0.284897	0.281159	0.240163	0.241303
0.333148	0.313748	0.329244	0.209007	0.241186	0.295584	0.265119	0.276315	0.251176	0.263582	0.313689	0.305366	0.317789	0.253186	0.291248	0.289898	0.259635	0.330674	0.320021	0.286624	0.125922	0.166481	0.143746	0.302103	0.254328	0.280866	0.272669	0.268165	0.291252	0.284835	0.28098	0.239984	0.241188
0.333144	0.313736	0.329259	0.208769	0.24095	0.295584	0.265081	0.276108	0.250826	0.263327	0.313618	0.305466	0.317677	0.252922	0.291098	0.289773	0.259664	0.330493	0.319766	0.286535	0.125514	0.166402	0.143623	0.302054	0.254539	0.280781	0.272586	0.268179	0.291166	0.284775	0.280802	0.239805	0.241074
0.333142	0.313722	0.329272	0.208531	0.240714	0.295582	0.265043	0.275902	0.250478	0.263072	0.313548	0.305563	0.317572	0.25266	0.290949	0.289649	0.259691	0.330313	0.319511	0.286444	0.125112	0.166325	0.1435	0.302006	0.254752	0.280698	0.272507	0.268195	0.291084	0.284717	0.280626	0.239627	0.240962
0.333142	0.313706	0.329283	0.208294	0.240477	0.295578	0.265003	0.275698	0.250133	0.262817	0.313479	0.305659	0.317474	0.2524	0.290799	0.289525	0.259715	0.330135	0.319256	0.286352	0.124718	0.166249	0.143379	0.301957	0.254968	0.280617	0.272432	0.268212	0.291005	0.284661	0.280451	0.23945	0.24085
0.333144	0.313687	0.329292	0.208058	0.240241	0.295573	0.264961	0.275496	0.249791	0.262562	0.313412	0.305751	0.317385	0.252141	0.29065	0.289403	0.259737	0.329958	0.319001	0.286259	0.12433	0.166174	0.143257	0.301908	0.255187	0.280538	0.272359	0.268231	0.290929	0.284606	0.280278	0.239274	0.240739
0.333148	0.313667	0.329299	0.207822	0.240004	0.295567	0.264919	0.275295	0.249452	0.262307	0.313346	0.305842	0.317303	0.251885	0.2905	0.289281	0.259757	0.329783	0.318745	0.286165	0.12395	0.166101	0.143137	0.30186	0.255408	0.280461	0.27229	0.268251	0.290857	0.284555	0.280107	0.239098	0.240629
0.333154	0.313644	0.329304	0.207587	0.239767	0.295559	0.264875	0.275095	0.249115	0.262052	0.313281	0.30593	0.317229	0.25163	0.290351	0.289161	0.259774	0.32961	0.31849	0.286069	0.123577	0.166029	0.143017	0.301812	0.255632	0.280386	0.272225	0.268273	0.290789	0.284505	0.279937	0.238922	0.240521
0.333162	0.31362	0.329307	0.207352	0.239529	0.295549	0.264831	0.274897	0.248782	0.261798	0.313219	0.306015	0.317162	0.251376	0.290202	0.289042	0.259788	0.329439	0.318235	0.285973	0.123211	0.165959	0.142897	0.301764	0.255859	0.280313	0.272162	0.268296	0.290724	0.284458	0.27977	0.238748	0.240413
0.333171	0.313593	0.329307	0.207118	0.239292	0.295538	0.264785	0.274701	0.248452	0.261543	0.313158	0.306098	0.317103	0.251125	0.290052	0.288924	0.259801	0.329269	0.317979	0.285875	0.122854	0.16589	0.142778	0.301717	0.256089	0.280241	0.272103	0.26832	0.290664	0.284413	0.279604	0.238574	0.240306
0.333183	0.313564	0.329306	0.206884	0.239054	0.295525	0.264738	0.274506	0.248125	0.261289	0.3131	0.306179	0.317052	0.250875	0.289903	0.288808	0.259811	0.329101	0.317723	0.285776	0.122504	0.165821	0.14266	0.301671	0.256322	0.280171	0.272046	0.268346	0.290607	0.284371	0.279442	0.238401	0.2402
0.333197	0.313533	0.329302	0.206651	0.238816	0.295511	0.26469	0.274311	0.2478	0.261035	0.313044	0.306257	0.317008	0.250627	0.289754	0.288694	0.25982	0.328935	0.317466	0.285677	0.122162	0.165754	0.142542	0.301625	0.256558	0.280102	0.271993	0.268374	0.290555	0.284331	0.279281	0.238229	0.240095
0.333212	0.3135	0.329295	0.206418	0.238578	0.295496	0.264641	0.274119	0.247479	0.260781	0.31299	0.306332	0.316971	0.25038	0.289604	0.288582	0.259826	0.32877	0.317209	0.285576	0.121829	0.165689	0.142424	0.301581	0.256797	0.280035	0.271943	0.268403	0.290507	0.284295	0.279123	0.238058	0.239991
0.333229	0.313465	0.329286	0.206185	0.23834	0.295479	0.264591	0.273927	0.247161	0.260527	0.312939	0.306405	0.316941	0.250135	0.289455	0.288471	0.259831	0.328608	0.316952	0.285474	0.121504	0.165624	0.142308	0.301538	0.257039	0.27997	0.271895	0.268433	0.290463	0.284261	0.278968	0.237888	0.239887
0.333248	0.313428	0.329274	0.205953	0.238101	0.29546	0.264539	0.273736	0.246846	0.260274	0.31289	0.306475	0.316919	0.249891	0.289306	0.288363	0.259833	0.328447	0.316693	0.285371	0.121187	0.16556	0.142191	0.301496	0.257285	0.279905	0.271851	0.268465	0.290424	0.28423	0.278816	0.237719	0.239785
0.333268	0.313388	0.32926	0.205721	0.237862	0.29544	0.264487	0.273546	0.246534	0.26002	0.312843	0.306543	0.316903	0.249649	0.289157	0.288257	0.259834	0.328287	0.316434	0.285266	0.120879	0.165496	0.142076	0.301455	0.257534	0.279842	0.271809	0.268498	0.290389	0.284202	0.278667	0.237551	0.239684
0.33329	0.313347	0.329242	0.205489	0.237623	0.295418	0.264434	0.273358	0.246225	0.259767	0.312799	0.306608	0.316893	0.249408	0.289008	0.288152	0.259833	0.32813	0.316174	0.285161	0.12058	0.165434	0.14196	0.301416	0.257786	0.279779	0.27177	0.268533	0.290358	0.284177	0.278521	0.237383	0.239584
0.333313	0.313303	0.329222	0.205257	0.237383	0.295395	0.26438	0.27317	0.245919	0.259514	0.312758	0.30667	0.31689	0.249168	0.288858	0.28805	0.259831	0.327973	0.315913	0.285055	0.12029	0.165372	0.141846	0.301378	0.258041	0.279717	0.271734	0.26857	0.290332	0.284155	0.278379	0.237218	0.239484
0.333337	0.313258	0.329199	0.205025	0.237144	0.29537	0.264324	0.272982	0.245616	0.259261	0.312719	0.30673	0.316893	0.24893	0.288709	0.28795	0.259827	0.327818	0.315651	0.284947	0.120009	0.16531	0.141732	0.301343	0.258299	0.279656	0.2717	0.268608	0.290311	0.284137	0.27824	0.237053	0.239386
0.333362	0.313211	0.329172	0.204793	0.236904	0.295343	0.264268	0.272796	0.245316	0.259008	0.312682	0.306787	0.316901	0.248693	0.28856	0.287853	0.259822	0.327665	0.315388	0.284838	0.119737	0.165249	0.141619	0.301308	0.258561	0.279596	0.271669	0.268647	0.290294	0.284122	0.278104	0.236889	0.239288
0.333387	0.313161	0.329143	0.204561	0.236663	0.295315	0.264211	0.27261	0.245019	0.258756	0.312648	0.306841	0.316915	0.248457	0.288411	0.287757	0.259815	0.327512	0.315123	0.284729	0.119474	0.165189	0.141506	0.301276	0.258826	0.279536	0.27164	0.268688	0.290282	0.28411	0.277973	0.236727	0.239192
0.333414	0.313109	0.32911	0.204329	0.236423	0.295285	0.264152	0.272425	0.244726	0.258503	0.312616	0.306892	0.316934	0.248221	0.288262	0.287664	0.259807	0.327361	0.314857	0.284618	0.11922	0.165128	0.141394	0.301246	0.259094	0.279476	0.271613	0.26873	0.290274	0.284101	0.277845	0.236566	0.239096
0.33344	0.313056	0.329074	0.204097	0.236182	0.295253	0.264092	0.27224	0.244435	0.258251	0.312586	0.30694	0.316957	0.247987	0.288113	0.287573	0.259798	0.327211	0.314589	0.284506	0.118976	0.165068	0.141283	0.301217	0.259365	0.279416	0.271588	0.268774	0.290271	0.284096	0.27772	0.236407	0.239001
0.333467	0.313	0.329035	0.203865	0.235941	0.29522	0.264031	0.272056	0.244147	0.257999	0.312558	0.306986	0.316984	0.247754	0.287964	0.287484	0.259788	0.327061	0.31432	0.284393	0.118741	0.165007	0.141172	0.30119	0.25964	0.279356	0.271566	0.26882	0.290272	0.284094	0.2776	0.236249	0.238908
0.333494	0.312943	0.328992	0.203632	0.235699	0.295185	0.263969	0.271872	0.243862	0.257747	0.312532	0.307028	0.317016	0.247521	0.287815	0.287397	0.259776	0.326913	0.314049	0.284279	0.118515	0.164946	0.141062	0.301166	0.259917	0.279295	0.271545	0.268866	0.290278	0.284095	0.277484	0.236093	0.238815
0.333521	0.312883	0.328946	0.203399	0.235458	0.295147	0.263906	0.271688	0.24358	0.257496	0.312508	0.307067	0.317051	0.24729	0.287666	0.287313	0.259763	0.326765	0.313776	0.284164	0.118299	0.164885	0.140952	0.301143	0.260197	0.279234	0.271527	0.268914	0.290288	0.2841	0.277372	0.235938	0.238723
0.333547	0.312821	0.328896	0.203165	0.235216	0.295108	0.263841	0.271504	0.243302	0.257245	0.312485	0.307103	0.317089	0.247059	0.287518	0.28723	0.259749	0.326618	0.313501	0.284048	0.118092	0.164824	0.140844	0.301122	0.26048	0.279172	0.27151	0.268964	0.290302	0.284109	0.277265	0.235785	0.238631
0.333573	0.312758	0.328842	0.202932	0.234974	0.295067	0.263775	0.271321	0.243026	0.256994	0.312464	0.307137	0.317129	0.246828	0.287369	0.287149	0.259734	0.32647	0.313224	0.283931	0.117895	0.164762	0.140736	0.301104	0.260766	0.27911	0.271495	0.269015	0.290321	0.284121	0.277161	0.235633	0.238541
0.333598	0.312692	0.328785	0.202697	0.234731	0.295024	0.263708	0.271138	0.242753	0.256743	0.312444	0.307166	0.317172	0.246599	0.28722	0.28707	0.259718	0.326323	0.312944	0.283813	0.117708	0.164699	0.140628	0.301087	0.261054	0.279046	0.271481	0.269067	0.290344	0.284136	0.277063	0.235483	0.238451
0.333621	0.312625	0.328724	0.202462	0.234488	0.294978	0.263639	0.270954	0.242483	0.256492	0.312424	0.307193	0.317217	0.246369	0.287071	0.286993	0.259702	0.326176	0.312662	0.283694	0.11753	0.164635	0.140522	0.301073	0.261345	0.278981	0.271469	0.269121	0.29037	0.284155	0.276968	0.235336	0.238363
0.333644	0.312555	0.328659	0.202227	0.234245	0.29493	0.263569	0.270771	0.242215	0.256242	0.312406	0.307216	0.317262	0.24614	0.286922	0.286918	0.259684	0.326029	0.312378	0.283574	0.117362	0.164571	0.140416	0.30106	0.261638	0.278914	0.271458	0.269176	0.290401	0.284178	0.276878	0.23519	0.238275
0.333664	0.312484	0.32859	0.20199	0.234001	0.29488	0.263498	0.270587	0.241951	0.255992	0.312388	0.307236	0.317309	0.245912	0.286774	0.286844	0.259665	0.325882	0.312091	0.283453	0.117203	0.164505	0.140311	0.30105	0.261934	0.278846	0.271448	0.269232	0.290436	0.284203	0.276792	0.235046	0.238188
0.333683	0.312411	0.328517	0.201753	0.233757	0.294827	0.263424	0.270403	0.24169	0.255742	0.312371	0.307253	0.317356	0.245684	0.286625	0.286772	0.259646	0.325734	0.311802	0.283331	0.117054	0.164438	0.140207	0.301041	0.262231	0.278776	0.27144	0.269289	0.290474	0.284233	0.276711	0.234903	0.238102
0.333699	0.312336	0.328441	0.201516	0.233513	0.294772	0.263349	0.270219	0.241431	0.255492	0.312353	0.307266	0.317403	0.245456	0.286476	0.2867	0.259625	0.325585	0.311509	0.283208	0.116914	0.164369	0.140104	0.301034	0.262531	0.278704	0.271432	0.269348	0.290516	0.284266	0.276635	0.234763	0.238016
0.333713	0.312259	0.32836	0.201277	0.233269	0.294714	0.263273	0.270035	0.241175	0.255243	0.312335	0.307275	0.317449	0.245228	0.286327	0.28663	0.259604	0.325436	0.311214	0.283083	0.116784	0.164299	0.140001	0.301029	0.262832	0.278629	0.271425	0.269407	0.290561	0.284302	0.276563	0.234625	0.237931
0.333725	0.31218	0.328274	0.201038	0.233024	0.294654	0.263194	0.26985	0.240922	0.254994	0.312317	0.307281	0.317495	0.245001	0.286179	0.286561	0.259582	0.325285	0.310916	0.282958	0.116663	0.164227	0.139899	0.301026	0.263134	0.278552	0.271419	0.269468	0.29061	0.284342	0.276495	0.234489	0.237848
0.333733	0.312099	0.328185	0.200797	0.232778	0.29459	0.263114	0.269664	0.240671	0.254745	0.312297	0.307283	0.317538	0.244774	0.28603	0.286493	0.259559	0.325133	0.310614	0.282832	0.116552	0.164153	0.139798	0.301024	0.263438	0.278473	0.271414	0.26953	0.290661	0.284385	0.276432	0.234356	0.237764
0.333738	0.312016	0.328092	0.200556	0.232533	0.294524	0.263032	0.269478	0.240423	0.254496	0.312276	0.307281	0.31758	0.244547	0.285881	0.286425	0.259536	0.324979	0.310309	0.282705	0.116449	0.164078	0.139698	0.301024	0.263742	0.27839	0.271409	0.269593	0.290715	0.284432	0.276374	0.234224	0.237682
0.333739	0.311932	0.327994	0.200313	0.232287	0.294454	0.262947	0.269291	0.240178	0.254248	0.312254	0.307276	0.317619	0.244319	0.285733	0.286357	0.259511	0.324823	0.310001	0.282577	0.116356	0.164	0.139599	0.301025	0.264048	0.278305	0.271404	0.269657	0.290772	0.284482	0.276319	0.234095	0.2376
0.333736	0.311846	0.327891	0.20007	0.232041	0.294381	0.262861	0.269104	0.239935	0.253999	0.312229	0.307267	0.317655	0.244092	0.285584	0.28629	0.259485	0.324666	0.309689	0.282447	0.116273	0.16392	0.139501	0.301027	0.264354	0.278216	0.2714	0.269722	0.290831	0.284535	0.276269	0.233968	0.237519
0.333729	0.311758	0.327785	0.199825	0.231794	0.294305	0.262772	0.268915	0.239695	0.253751	0.312202	0.307253	0.317687	0.243865	0.285436	0.286223	0.259459	0.324506	0.309374	0.282317	0.116198	0.163837	0.139404	0.301031	0.26466	0.278124	0.271395	0.269787	0.290893	0.284591	0.276223	0.233843	0.237438
0.333717	0.311668	0.327673	0.19958	0.231547	0.294225	0.262681	0.268726	0.239457	0.253504	0.312173	0.307236	0.317716	0.243638	0.285287	0.286155	0.259431	0.324344	0.309055	0.282186	0.116131	0.163752	0.139307	0.301035	0.264966	0.278028	0.271391	0.269854	0.290956	0.28465	0.276182	0.233721	0.237358
0.3337	0.311576	0.327558	0.199333	0.231299	0.294141	0.262588	0.268536	0.239221	0.253256	0.31214	0.307214	0.31774	0.243411	0.285138	0.286087	0.259403	0.324179	0.308733	0.282054	0.116074	0.163664	0.139212	0.30104	0.265271	0.277929	0.271386	0.269921	0.291021	0.284713	0.276144	0.233601	0.237279
0.333678	0.311483	0.327437	0.199084	0.231051	0.294054	0.262492	0.268345	0.238988	0.253009	0.312104	0.307189	0.317759	0.243184	0.28499	0.286018	0.259374	0.324011	0.308406	0.281921	0.116025	0.163574	0.139117	0.301045	0.265576	0.277826	0.271382	0.269989	0.291087	0.284778	0.27611	0.233483	0.2372
0.333651	0.311388	0.327312	0.198835	0.230803	0.293963	0.262394	0.268153	0.238758	0.252762	0.312064	0.307159	0.317773	0.242957	0.284841	0.285948	0.259343	0.32384	0.308075	0.281787	0.115985	0.16348	0.139023	0.301051	0.26588	0.277718	0.271377	0.270057	0.291154	0.284847	0.27608	0.233368	0.237122
0.333618	0.311292	0.327183	0.198584	0.230555	0.293867	0.262293	0.26796	0.238529	0.252516	0.31202	0.307125	0.317782	0.24273	0.284693	0.285877	0.259312	0.323665	0.307741	0.281652	0.115953	0.163384	0.138931	0.301057	0.266183	0.277606	0.271371	0.270126	0.291223	0.284918	0.276054	0.233255	0.237045
0.333578	0.311193	0.327048	0.198332	0.230305	0.293767	0.262189	0.267765	0.238303	0.252269	0.311972	0.307087	0.317784	0.242503	0.284544	0.285805	0.259279	0.323487	0.307402	0.281516	0.11593	0.163284	0.138839	0.301063	0.266484	0.27749	0.271365	0.270195	0.291291	0.284993	0.276031	0.233145	0.236967
0.333532	0.311094	0.326909	0.198078	0.230056	0.293662	0.262082	0.26757	0.238079	0.252023	0.311919	0.307044	0.31778	0.242276	0.284396	0.285731	0.259245	0.323305	0.307059	0.281379	0.115914	0.163181	0.138749	0.301069	0.266783	0.277369	0.271358	0.270265	0.29136	0.28507	0.276011	0.233037	0.236891
0.333479	0.310992	0.326766	0.197823	0.229806	0.293553	0.261973	0.267373	0.237857	0.251777	0.311861	0.306996	0.317769	0.242049	0.284247	0.285655	0.25921	0.323119	0.306712	0.281241	0.115906	0.163075	0.138659	0.301075	0.26708	0.277244	0.27135	0.270335	0.291429	0.28515	0.275995	0.232932	0.236815
0.33342	0.310889	0.326617	0.197566	0.229556	0.293439	0.26186	0.267174	0.237637	0.251532	0.311798	0.306945	0.31775	0.241822	0.284099	0.285577	0.259174	0.322929	0.30636	0.281102	0.115906	0.162965	0.13857	0.30108	0.267374	0.277114	0.271341	0.270406	0.291498	0.285232	0.275982	0.232829	0.236739
0.333353	0.310784	0.326464	0.197308	0.229305	0.293321	0.261745	0.266975	0.237419	0.251286	0.311729	0.306888	0.317724	0.241595	0.28395	0.285497	0.259136	0.322734	0.306004	0.280962	0.115913	0.162851	0.138483	0.301084	0.267666	0.276979	0.271332	0.270476	0.291566	0.285317	0.275971	0.232729	0.236664
0.333278	0.310678	0.326305	0.197049	0.229054	0.293197	0.261626	0.266774	0.237203	0.251041	0.311653	0.306828	0.317691	0.241368	0.283802	0.285414	0.259097	0.322535	0.305643	0.280821	0.115928	0.162735	0.138396	0.301087	0.267954	0.276838	0.271321	0.270547	0.291634	0.285404	0.275964	0.232631	0.236589
0.333196	0.31057	0.326142	0.196787	0.228802	0.293067	0.261504	0.266571	0.236989	0.250796	0.311572	0.306762	0.317649	0.241141	0.283653	0.285328	0.259057	0.322331	0.305278	0.28068	0.11595	0.162614	0.13831	0.301088	0.268239	0.276693	0.271309	0.270618	0.2917	0.285494	0.275958	0.232535	0.236514
0.333105	0.310461	0.325974	0.196524	0.22855	0.292932	0.261379	0.266367	0.236777	0.250552	0.311484	0.306692	0.317599	0.240915	0.283505	0.28524	0.259015	0.322122	0.304909	0.280537	0.115979	0.16249	0.138226	0.301089	0.268519	0.276543	0.271295	0.270689	0.291764	0.285586	0.275955	0.232442	0.23644
0.333006	0.31035	0.325801	0.19626	0.228298	0.292792	0.261251	0.266162	0.236567	0.250307	0.31139	0.306617	0.317541	0.240689	0.283357	0.285148	0.258971	0.321908	0.304534	0.280393	0.116014	0.162362	0.138142	0.301087	0.268795	0.276387	0.27128	0.270759	0.291827	0.285681	0.275954	0.232352	0.236366
0.332899	0.310238	0.325623	0.195994	0.228045	0.292646	0.261119	0.265955	0.236358	0.250063	0.311288	0.306538	0.317474	0.240463	0.283208	0.285053	0.258926	0.321688	0.304156	0.280249	0.116056	0.16223	0.13806	0.301084	0.269067	0.276226	0.271264	0.27083	0.291887	0.285777	0.275954	0.232264	0.236293
0.332783	0.310124	0.325441	0.195726	0.227792	0.292493	0.260984	0.265746	0.236151	0.249819	0.31118	0.306453	0.317399	0.240237	0.28306	0.284954	0.258879	0.321463	0.303772	0.280103	0.116104	0.162094	0.137979	0.301078	0.269333	0.276059	0.271246	0.2709	0.291945	0.285875	0.275956	0.232178	0.23622
0.332657	0.310009	0.325253	0.195456	0.227538	0.292335	0.260845	0.265536	0.235945	0.249575	0.311064	0.306364	0.317314	0.240013	0.282911	0.284852	0.25883	0.321232	0.303384	0.279957	0.116158	0.161955	0.137898	0.301069	0.269594	0.275887	0.271226	0.27097	0.292	0.285976	0.27596	0.232095	0.236147
0.332523	0.309893	0.325061	0.195185	0.227284	0.29217	0.260702	0.265324	0.235741	0.249332	0.310941	0.306271	0.317221	0.239788	0.282763	0.284745	0.258779	0.320995	0.302991	0.27981	0.116219	0.161811	0.137819	0.301059	0.269849	0.27571	0.271205	0.27104	0.292052	0.286078	0.275964	0.232014	0.236074
0.332379	0.309775	0.324863	0.194912	0.227029	0.291999	0.260556	0.26511	0.235538	0.249089	0.31081	0.306172	0.317118	0.239565	0.282615	0.284635	0.258726	0.320752	0.302593	0.279661	0.116284	0.161664	0.13774	0.301045	0.270098	0.275528	0.271182	0.271109	0.292101	0.286182	0.275969	0.231936	0.236001
0.332226	0.309656	0.324661	0.194638	0.226774	0.291822	0.260407	0.264895	0.235337	0.248846	0.310672	0.306069	0.317007	0.239342	0.282466	0.28452	0.258671	0.320504	0.30219	0.279512	0.116356	0.161513	0.137663	0.301028	0.270341	0.275339	0.271157	0.271178	0.292146	0.286288	0.275975	0.231859	0.235929
0.332063	0.309535	0.324454	0.194361	0.226518	0.291638	0.260253	0.264678	0.235137	0.248603	0.310526	0.305961	0.316887	0.23912	0.282318	0.284401	0.258614	0.320249	0.301783	0.279362	0.116432	0.161358	0.137587	0.301007	0.270577	0.275146	0.27113	0.271246	0.292187	0.286395	0.275981	0.231785	0.235857
0.331891	0.309413	0.324241	0.194083	0.226262	0.291446	0.260096	0.264459	0.234939	0.24836	0.310372	0.305848	0.316757	0.238899	0.28217	0.284277	0.258555	0.319988	0.301371	0.279211	0.116513	0.1612	0.137512	0.300983	0.270807	0.274947	0.271101	0.271314	0.292224	0.286504	0.275986	0.231714	0.235785
0.331708	0.30929	0.324025	0.193804	0.226006	0.291248	0.259936	0.264238	0.234741	0.248118	0.31021	0.30573	0.316619	0.238679	0.282021	0.284149	0.258493	0.319721	0.300954	0.279059	0.116599	0.161038	0.137437	0.300955	0.271028	0.274743	0.27107	0.271381	0.292257	0.286615	0.275992	0.231644	0.235713
0.331515	0.309166	0.323803	0.193522	0.225749	0.291043	0.259771	0.264016	0.234545	0.247876	0.310041	0.305608	0.316472	0.23846	0.281873	0.284015	0.258429	0.319447	0.300533	0.278907	0.11669	0.160872	0.137364	0.300923	0.271242	0.274533	0.271037	0.271447	0.292284	0.286727	0.275997	0.231577	0.235641
0.331313	0.309041	0.323576	0.193239	0.225492	0.290831	0.259603	0.263792	0.23435	0.247634	0.309864	0.305481	0.316316	0.238242	0.281725	0.283878	0.258363	0.319167	0.300107	0.278753	0.116784	0.160703	0.137292	0.300887	0.271449	0.274318	0.271002	0.271512	0.292307	0.28684	0.276001	0.231511	0.23557
0.3311	0.308914	0.323345	0.192954	0.225234	0.290612	0.259431	0.263566	0.234156	0.247393	0.309679	0.305349	0.316152	0.238026	0.281576	0.283735	0.258294	0.318881	0.299676	0.278598	0.116883	0.16053	0.137221	0.300847	0.271647	0.274098	0.270965	0.271577	0.292324	0.286954	0.276004	0.231448	0.235498
0.330877	0.308787	0.323109	0.192667	0.224976	0.290385	0.259255	0.263338	0.233963	0.247151	0.309486	0.305213	0.315979	0.237811	0.281428	0.283587	0.258223	0.318588	0.299241	0.278443	0.116986	0.160353	0.137151	0.300801	0.271837	0.273872	0.270926	0.271641	0.292336	0.287069	0.276006	0.231387	0.235427
0.330643	0.308658	0.322869	0.192379	0.224717	0.29015	0.259075	0.263109	0.23377	0.24691	0.309286	0.305072	0.315798	0.237598	0.28128	0.283434	0.25815	0.318288	0.298801	0.278287	0.117092	0.160173	0.137081	0.300751	0.272018	0.273642	0.270884	0.271703	0.292342	0.287186	0.276006	0.231327	0.235355
0.3304	0.308528	0.322623	0.192089	0.224458	0.289908	0.258892	0.262878	0.233579	0.246669	0.309078	0.304927	0.315609	0.237386	0.281132	0.283276	0.258073	0.317982	0.298357	0.27813	0.117202	0.15999	0.137013	0.300697	0.27219	0.273406	0.270841	0.271765	0.292342	0.287303	0.276005	0.23127	0.235284
0.330146	0.308397	0.322373	0.191797	0.224199	0.289659	0.258705	0.262645	0.233389	0.246428	0.308863	0.304777	0.315411	0.237176	0.280983	0.283112	0.257994	0.31767	0.297908	0.277972	0.117315	0.159804	0.136946	0.300637	0.272353	0.273165	0.270795	0.271826	0.292336	0.287422	0.276001	0.231214	0.235212
0.329881	0.308265	0.322119	0.191503	0.223939	0.289402	0.258514	0.26241	0.233199	0.246187	0.30864	0.304623	0.315207	0.236968	0.280835	0.282944	0.257913	0.317351	0.297454	0.277813	0.117431	0.159614	0.136879	0.300571	0.272507	0.27292	0.270747	0.271886	0.292323	0.287541	0.275996	0.23116	0.235141
0.329607	0.308132	0.32186	0.191208	0.223678	0.289137	0.25832	0.262173	0.23301	0.245947	0.30841	0.304464	0.314994	0.236762	0.280687	0.28277	0.257828	0.317025	0.296997	0.277653	0.117549	0.159422	0.136814	0.300501	0.272652	0.27267	0.270697	0.271944	0.292304	0.287661	0.275988	0.231108	0.235069
0.329322	0.307998	0.321597	0.190911	0.223418	0.288865	0.258122	0.261935	0.232821	0.245707	0.308173	0.304301	0.314775	0.236558	0.280539	0.282591	0.257741	0.316693	0.296534	0.277493	0.11767	0.159226	0.13675	0.300425	0.272787	0.272415	0.270644	0.272002	0.292279	0.287782	0.275977	0.231057	0.234998
0.329027	0.307863	0.321329	0.190613	0.223157	0.288584	0.25792	0.261695	0.232633	0.245466	0.307929	0.304134	0.314548	0.236356	0.28039	0.282407	0.257651	0.316355	0.296068	0.277331	0.117794	0.159028	0.136686	0.300343	0.272912	0.272155	0.270589	0.272058	0.292246	0.287903	0.275963	0.231008	0.234926
0.328722	0.307728	0.321057	0.190313	0.222895	0.288296	0.257715	0.261453	0.232446	0.245227	0.307679	0.303962	0.314315	0.236156	0.280242	0.282218	0.257558	0.31601	0.295598	0.277169	0.11792	0.158827	0.136623	0.300256	0.273027	0.271891	0.270532	0.272113	0.292207	0.288025	0.275947	0.230961	0.234854
0.328407	0.307591	0.320781	0.190011	0.222633	0.288001	0.257506	0.26121	0.232259	0.244987	0.307422	0.303787	0.314076	0.235959	0.280094	0.282024	0.257462	0.315659	0.295123	0.277007	0.118048	0.158623	0.136562	0.300163	0.273133	0.271623	0.270473	0.272167	0.292161	0.288148	0.275927	0.230915	0.234783
0.328081	0.307454	0.320501	0.189708	0.222371	0.287697	0.257294	0.260965	0.232073	0.244747	0.307159	0.303607	0.31383	0.235764	0.279946	0.281825	0.257364	0.315302	0.294644	0.276843	0.118177	0.158417	0.136501	0.300063	0.273228	0.271351	0.270412	0.27222	0.292107	0.288271	0.275904	0.23087	0.234711
0.327746	0.307315	0.320217	0.189404	0.222108	0.287386	0.257078	0.260718	0.231887	0.244508	0.306889	0.303424	0.313579	0.235571	0.279798	0.28162	0.257262	0.314939	0.294162	0.276679	0.118309	0.158208	0.136441	0.299959	0.273314	0.271074	0.270349	0.272271	0.292046	0.288395	0.275877	0.230827	0.234639
0.327402	0.307176	0.319928	0.189097	0.221845	0.287067	0.256859	0.26047	0.231701	0.244268	0.306614	0.303237	0.313322	0.235381	0.27965	0.281411	0.257158	0.31457	0.293675	0.276513	0.118441	0.157998	0.136381	0.299848	0.273389	0.270794	0.270283	0.272321	0.291978	0.288518	0.275847	0.230785	0.234567
0.327047	0.307036	0.319636	0.18879	0.221582	0.286741	0.256637	0.26022	0.231516	0.244029	0.306334	0.303046	0.313059	0.235194	0.279501	0.281196	0.257051	0.314195	0.293185	0.276348	0.118576	0.157785	0.136323	0.299731	0.273454	0.270509	0.270215	0.27237	0.291903	0.288643	0.275813	0.230745	0.234495
0.326684	0.306896	0.31934	0.188481	0.221318	0.286407	0.256411	0.259969	0.231331	0.24379	0.306047	0.302851	0.312792	0.235009	0.279353	0.280977	0.256941	0.313814	0.292691	0.276181	0.118711	0.15757	0.136265	0.299608	0.27351	0.270221	0.270145	0.272418	0.291821	0.288767	0.275775	0.230705	0.234423
0.326311	0.306754	0.31904	0.18817	0.221054	0.286065	0.256182	0.259716	0.231146	0.243552	0.305756	0.302653	0.312521	0.234826	0.279205	0.280754	0.256828	0.313427	0.292193	0.276014	0.118847	0.157353	0.136208	0.299479	0.273555	0.26993	0.270074	0.272464	0.291731	0.288892	0.275733	0.230667	0.234351
0.325929	0.306612	0.318737	0.187858	0.220789	0.285716	0.255951	0.259461	0.230961	0.243313	0.30546	0.302451	0.312245	0.234647	0.279057	0.280525	0.256712	0.313035	0.291692	0.275846	0.118985	0.157135	0.136152	0.299345	0.27359	0.269635	0.27	0.272509	0.291633	0.289017	0.275687	0.23063	0.234278
0.325538	0.30647	0.31843	0.187545	0.220524	0.28536	0.255716	0.259205	0.230777	0.243074	0.30516	0.302246	0.311965	0.23447	0.278909	0.280292	0.256593	0.312638	0.291187	0.275677	0.119123	0.156915	0.136097	0.299204	0.273615	0.269337	0.269924	0.272553	0.291529	0.289142	0.275637	0.230594	0.234206
0.325139	0.306327	0.318119	0.187231	0.220259	0.284997	0.255478	0.258948	0.230593	0.242836	0.304855	0.302038	0.311681	0.234296	0.278761	0.280055	0.256472	0.312235	0.290679	0.275508	0.119262	0.156693	0.136042	0.299058	0.273631	0.269036	0.269846	0.272596	0.291417	0.289268	0.275582	0.230559	0.234133
0.324731	0.306183	0.317806	0.186915	0.219993	0.284626	0.255238	0.258689	0.230409	0.242597	0.304546	0.301826	0.311395	0.234124	0.278613	0.279814	0.256348	0.311827	0.290168	0.275338	0.119401	0.15647	0.135988	0.298906	0.273637	0.268731	0.269767	0.272637	0.291299	0.289393	0.275524	0.230524	0.23406
0.324315	0.306038	0.317489	0.186598	0.219728	0.284249	0.254995	0.258429	0.230225	0.242359	0.304234	0.301612	0.311105	0.233956	0.278465	0.279568	0.256221	0.311414	0.289654	0.275168	0.119541	0.156246	0.135934	0.298748	0.273633	0.268424	0.269686	0.272677	0.291173	0.289519	0.275461	0.230491	0.233988
0.323891	0.305893	0.317169	0.18628	0.219462	0.283865	0.254749	0.258168	0.230041	0.242121	0.303917	0.301395	0.310812	0.23379	0.278317	0.279318	0.256092	0.310997	0.289137	0.274996	0.119681	0.156021	0.135882	0.298584	0.27362	0.268115	0.269603	0.272716	0.29104	0.289645	0.275394	0.230458	0.233914
0.323459	0.305748	0.316846	0.18596	0.219195	0.283474	0.254501	0.257905	0.229857	0.241883	0.303598	0.301175	0.310517	0.233627	0.278169	0.279065	0.25596	0.310575	0.288617	0.274825	0.119821	0.155794	0.13583	0.298415	0.273597	0.267802	0.269518	0.272753	0.2909	0.28977	0.275323	0.230426	0.233841
0.32302	0.305602	0.31652	0.18564	0.218928	0.283077	0.25425	0.257642	0.229673	0.241645	0.303275	0.300952	0.31022	0.233467	0.278021	0.278808	0.255825	0.310149	0.288094	0.274653	0.119962	0.155567	0.135778	0.298241	0.273566	0.267488	0.269432	0.27279	0.290754	0.289896	0.275248	0.230395	0.233768
0.322574	0.305455	0.316191	0.185319	0.218662	0.282674	0.253997	0.257377	0.229489	0.241407	0.30295	0.300727	0.309921	0.233309	0.277873	0.278548	0.255688	0.309718	0.287569	0.27448	0.120102	0.155338	0.135727	0.298061	0.273526	0.267171	0.269344	0.272825	0.290601	0.290022	0.275168	0.230364	0.233695
0.322121	0.305308	0.31586	0.184996	0.218394	0.282265	0.253742	0.25711	0.229306	0.24117	0.302622	0.300499	0.30962	0.233154	0.277725	0.278284	0.255549	0.309283	0.287041	0.274307	0.120243	0.155109	0.135677	0.297876	0.273477	0.266852	0.269254	0.27286	0.290442	0.290148	0.275084	0.230334	0.233621
0.321661	0.305161	0.315526	0.184673	0.218127	0.281849	0.253485	0.256843	0.229122	0.240932	0.302292	0.300269	0.309317	0.233002	0.277577	0.278017	0.255407	0.308845	0.286511	0.274133	0.120383	0.15488	0.135627	0.297686	0.27342	0.266531	0.269163	0.272893	0.290276	0.290273	0.274997	0.230305	0.233548
0.321195	0.305013	0.315189	0.184348	0.217859	0.281429	0.253226	0.256575	0.228938	0.240695	0.30196	0.300037	0.309014	0.232852	0.277429	0.277746	0.255263	0.308403	0.285979	0.273959	0.120524	0.154649	0.135577	0.297492	0.273356	0.266208	0.269071	0.272925	0.290105	0.290399	0.274905	0.230276	0.233474
0.320723	0.304865	0.314851	0.184023	0.217591	0.281003	0.252965	0.256306	0.228754	0.240457	0.301626	0.299802	0.308709	0.232705	0.277281	0.277473	0.255117	0.307957	0.285444	0.273784	0.120664	0.154419	0.135528	0.297293	0.273283	0.265883	0.268977	0.272956	0.289928	0.290525	0.27481	0.230248	0.2334
0.320246	0.304717	0.31451	0.183697	0.217323	0.280571	0.252702	0.256036	0.22857	0.24022	0.301291	0.299566	0.308403	0.23256	0.277133	0.277198	0.254969	0.307508	0.284907	0.273609	0.120804	0.154187	0.13548	0.297089	0.273203	0.265557	0.268883	0.272986	0.289745	0.29065	0.27471	0.23022	0.233326
0.319763	0.304568	0.314167	0.18337	0.217055	0.280135	0.252437	0.255765	0.228386	0.239982	0.300953	0.299328	0.308097	0.232418	0.276985	0.276919	0.254819	0.307056	0.284368	0.273433	0.120944	0.153956	0.135432	0.296881	0.273116	0.265229	0.268787	0.273016	0.289557	0.290776	0.274608	0.230192	0.233252
0.319275	0.304419	0.313822	0.183043	0.216786	0.279694	0.252171	0.255493	0.228201	0.239745	0.300615	0.299089	0.307791	0.232278	0.276837	0.276639	0.254667	0.306601	0.283828	0.273258	0.121084	0.153724	0.135384	0.296669	0.273022	0.2649	0.268689	0.273044	0.289363	0.290901	0.274501	0.230165	0.233177
0.318782	0.30427	0.313476	0.182714	0.216518	0.279249	0.251903	0.25522	0.228017	0.239508	0.300275	0.298847	0.307484	0.23214	0.276689	0.276356	0.254513	0.306144	0.283286	0.273081	0.121224	0.153492	0.135337	0.296453	0.272922	0.26457	0.268591	0.273072	0.289165	0.291027	0.274391	0.230138	0.233103
0.318285	0.30412	0.313128	0.182385	0.216249	0.278799	0.251634	0.254947	0.227833	0.239271	0.299935	0.298604	0.307177	0.232004	0.276541	0.276071	0.254358	0.305684	0.282742	0.272905	0.121363	0.15326	0.13529	0.296234	0.272816	0.264238	0.268492	0.273098	0.288962	0.291152	0.274278	0.230112	0.233029
0.317784	0.30397	0.312778	0.182056	0.21598	0.278346	0.251364	0.254673	0.227648	0.239034	0.299594	0.29836	0.30687	0.23187	0.276393	0.275784	0.254201	0.305221	0.282197	0.272728	0.121502	0.153028	0.135243	0.296011	0.272704	0.263906	0.268392	0.273124	0.288755	0.291277	0.274162	0.230085	0.232954
0.317278	0.30382	0.312426	0.181726	0.215711	0.277889	0.251092	0.254399	0.227464	0.238797	0.299252	0.298115	0.306562	0.231738	0.276245	0.275495	0.254042	0.304756	0.28165	0.272551	0.12164	0.152796	0.135197	0.295785	0.272586	0.263572	0.268291	0.27315	0.288544	0.291402	0.274043	0.230059	0.23288
0.316769	0.30367	0.312074	0.181395	0.215441	0.277428	0.25082	0.254123	0.227279	0.23856	0.298909	0.297868	0.306255	0.231608	0.276098	0.275204	0.253882	0.30429	0.281102	0.272373	0.121778	0.152563	0.135151	0.295556	0.272464	0.263238	0.268189	0.273174	0.288329	0.291527	0.273922	0.230034	0.232805
0.316257	0.303519	0.31172	0.181064	0.215172	0.276964	0.250546	0.253848	0.227094	0.238323	0.298567	0.297621	0.305949	0.23148	0.27595	0.274913	0.253721	0.303821	0.280553	0.272196	0.121916	0.152331	0.135105	0.295324	0.272337	0.262903	0.268087	0.273198	0.288111	0.291652	0.273798	0.230008	0.23273
0.315742	0.303369	0.311365	0.180733	0.214903	0.276498	0.250272	0.253571	0.226909	0.238086	0.298223	0.297372	0.305642	0.231353	0.275802	0.274619	0.253558	0.303351	0.280003	0.272018	0.122054	0.152099	0.13506	0.29509	0.272205	0.262567	0.267984	0.273222	0.287889	0.291777	0.273671	0.229982	0.232655
0.315224	0.303218	0.311009	0.180401	0.214633	0.276028	0.249997	0.253295	0.226724	0.237849	0.29788	0.297122	0.305336	0.231228	0.275654	0.274325	0.253395	0.302879	0.279452	0.27184	0.122191	0.151866	0.135014	0.294853	0.27207	0.262231	0.26788	0.273245	0.287664	0.291902	0.273542	0.229957	0.23258
0.314704	0.303067	0.310651	0.180069	0.214363	0.275556	0.249721	0.253018	0.226539	0.237612	0.297537	0.296872	0.305031	0.231104	0.275506	0.274029	0.25323	0.302406	0.2789	0.271661	0.122328	0.151634	0.134969	0.294614	0.271931	0.261894	0.267776	0.273267	0.287436	0.292027	0.273411	0.229932	0.232505
0.314181	0.302916	0.310294	0.179736	0.214093	0.275082	0.249444	0.25274	0.226354	0.237375	0.297193	0.296621	0.304725	0.230982	0.275358	0.273733	0.253064	0.301932	0.278348	0.271483	0.122465	0.151402	0.134924	0.294374	0.271788	0.261557	0.267672	0.273289	0.287206	0.292151	0.273279	0.229907	0.23243
0.313657	0.302765	0.309935	0.179403	0.213824	0.274606	0.249167	0.252463	0.226169	0.237139	0.296849	0.29637	0.30442	0.23086	0.27521	0.273436	0.252898	0.301456	0.277794	0.271304	0.122601	0.15117	0.134879	0.294131	0.271643	0.261219	0.267567	0.273311	0.286974	0.292276	0.273144	0.229882	0.232355
0.31313	0.302614	0.309576	0.17907	0.213554	0.274128	0.248889	0.252185	0.225984	0.236902	0.296506	0.296118	0.304116	0.230739	0.275063	0.273138	0.252731	0.30098	0.27724	0.271126	0.122737	0.150939	0.134835	0.293887	0.271495	0.260881	0.267461	0.273332	0.286739	0.2924	0.273008	0.229857	0.23228
0.312603	0.302463	0.309216	0.178737	0.213284	0.273649	0.248611	0.251906	0.225798	0.236665	0.296162	0.295865	0.303812	0.23062	0.274915	0.272839	0.252563	0.300503	0.276686	0.270947	0.122873	0.150707	0.13479	0.293642	0.271345	0.260543	0.267355	0.273353	0.286503	0.292525	0.272871	0.229832	0.232205
0.312074	0.302311	0.308856	0.178403	0.213014	0.273168	0.248332	0.251628	0.225613	0.236428	0.295819	0.295612	0.303508	0.230501	0.274767	0.27254	0.252395	0.300025	0.276131	0.270768	0.123009	0.150476	0.134746	0.293395	0.271193	0.260204	0.267249	0.273374	0.286266	0.292649	0.272733	0.229807	0.23213
0.311544	0.30216	0.308495	0.17807	0.212744	0.272686	0.248053	0.251349	0.225428	0.236191	0.295475	0.295359	0.303205	0.230383	0.274619	0.27224	0.252226	0.299547	0.275576	0.270589	0.123145	0.150244	0.134701	0.293147	0.271039	0.259865	0.267143	0.273395	0.286027	0.292773	0.272593	0.229782	0.232055
0.311012	0.302009	0.308134	0.177736	0.212474	0.272204	0.247774	0.25107	0.225242	0.235955	0.295132	0.295105	0.302902	0.230266	0.274471	0.27194	0.252057	0.299068	0.27502	0.27041	0.12328	0.150013	0.134657	0.292899	0.270883	0.259527	0.267037	0.273415	0.285787	0.292898	0.272453	0.229758	0.231979
0.310481	0.301857	0.307772	0.177402	0.212203	0.27172	0.247495	0.250791	0.225056	0.235718	0.294789	0.294852	0.3026	0.230149	0.274323	0.271639	0.251887	0.298589	0.274464	0.27023	0.123415	0.149782	0.134613	0.29265	0.270726	0.259188	0.26693	0.273435	0.285546	0.293022	0.272312	0.229733	0.231904
0.309948	0.301706	0.307411	0.177068	0.211933	0.271235	0.247216	0.250512	0.224871	0.235481	0.294446	0.294598	0.302298	0.230032	0.274175	0.271339	0.251718	0.298109	0.273908	0.270051	0.12355	0.149551	0.134569	0.2924	0.270569	0.258849	0.266823	0.273455	0.285304	0.293146	0.27217	0.229708	0.231829
0.309415	0.301554	0.307049	0.176734	0.211663	0.27075	0.246936	0.250233	0.224685	0.235245	0.294103	0.294344	0.301996	0.229916	0.274028	0.271038	0.251547	0.297629	0.273352	0.269872	0.123685	0.14932	0.134525	0.29215	0.27041	0.258509	0.266716	0.273475	0.285061	0.29327	0.272028	0.229683	0.231754
0.308882	0.301403	0.306687	0.1764	0.211393	0.270265	0.246656	0.249954	0.2245	0.235008	0.29376	0.29409	0.301694	0.2298	0.27388	0.270737	0.251377	0.297149	0.272796	0.269693	0.12382	0.149089	0.13448	0.291899	0.270251	0.25817	0.266609	0.273495	0.284818	0.293395	0.271886	0.229659	0.231678
0.308348	0.301251	0.306325	0.176065	0.211123	0.269779	0.246376	0.249675	0.224314	0.234771	0.293417	0.293835	0.301393	0.229685	0.273732	0.270436	0.251207	0.296669	0.272239	0.269513	0.123955	0.148858	0.134436	0.291648	0.270091	0.257831	0.266502	0.273515	0.284574	0.293519	0.271743	0.229634	0.231603
0.307814	0.3011	0.305963	0.175731	0.210852	0.269293	0.246096	0.249395	0.224128	0.234534	0.293075	0.293581	0.301092	0.229569	0.273584	0.270134	0.251036	0.296188	0.271683	0.269334	0.12409	0.148627	0.134392	0.291397	0.26993	0.257492	0.266395	0.273535	0.284331	0.293643	0.271599	0.229609	0.231528
0.30728	0.300948	0.3056	0.175397	0.210582	0.268806	0.245816	0.249116	0.223942	0.234298	0.292732	0.293326	0.300791	0.229454	0.273436	0.269833	0.250865	0.295708	0.271126	0.269155	0.124225	0.148396	0.134348	0.291146	0.269769	0.257152	0.266288	0.273554	0.284086	0.293767	0.271456	0.229585	0.231452
0.306745	0.300797	0.305238	0.175063	0.210312	0.26832	0.245536	0.248837	0.223757	0.234061	0.29239	0.293072	0.30049	0.229339	0.273289	0.269532	0.250695	0.295227	0.270569	0.268975	0.12436	0.148166	0.134304	0.290894	0.269608	0.256813	0.266181	0.273574	0.283842	0.293891	0.271312	0.22956	0.231377
0.306211	0.300645	0.304876	0.174728	0.210042	0.267833	0.245256	0.248557	0.223571	0.233824	0.292048	0.292818	0.300189	0.229224	0.273141	0.26923	0.250524	0.294746	0.270013	0.268796	0.124494	0.147935	0.13426	0.290642	0.269446	0.256474	0.266074	0.273594	0.283597	0.294015	0.271168	0.229535	0.231302
0.305676	0.300493	0.304513	0.174394	0.209772	0.267346	0.244976	0.248278	0.223385	0.233588	0.291705	0.292563	0.299889	0.22911	0.272993	0.268929	0.250353	0.294266	0.269456	0.268616	0.124629	0.147705	0.134216	0.29039	0.269284	0.256135	0.265966	0.273613	0.283352	0.29414	0.271024	0.229511	0.231226
0.305141	0.300342	0.304151	0.174059	0.209501	0.266858	0.244696	0.247999	0.223199	0.233351	0.291363	0.292308	0.299588	0.228995	0.272845	0.268627	0.250182	0.293785	0.268899	0.268437	0.124763	0.147474	0.134172	0.290138	0.269122	0.255795	0.265859	0.273633	0.283107	0.294264	0.27088	0.229486	0.231151
0.304606	0.30019	0.303788	0.173725	0.209231	0.266371	0.244416	0.247719	0.223013	0.233114	0.291021	0.292054	0.299288	0.22888	0.272697	0.268325	0.25001	0.293304	0.268342	0.268258	0.124898	0.147244	0.134128	0.289886	0.26896	0.255456	0.265752	0.273652	0.282861	0.294388	0.270735	0.229461	0.231076
0.304071	0.300039	0.303425	0.173391	0.208961	0.265883	0.244136	0.24744	0.222828	0.232878	0.290679	0.291799	0.298988	0.228766	0.272549	0.268024	0.249839	0.292823	0.267785	0.268078	0.125033	0.147013	0.134084	0.289634	0.268797	0.255117	0.265644	0.273672	0.282616	0.294512	0.27059	0.229437	0.231
0.303535	0.299887	0.303063	0.173056	0.208691	0.265396	0.243855	0.24716	0.222642	0.232641	0.290337	0.291544	0.298688	0.228652	0.272402	0.267722	0.249668	0.292342	0.267228	0.267899	0.125167	0.146783	0.13404	0.289381	0.268634	0.254777	0.265537	0.273691	0.28237	0.294636	0.270446	0.229412	0.230925
0.303	0.299736	0.3027	0.172722	0.20842	0.264908	0.243575	0.24688	0.222456	0.232404	0.289995	0.29129	0.298388	0.228538	0.272254	0.26742	0.249497	0.291861	0.266671	0.267719	0.125301	0.146552	0.133996	0.289129	0.268471	0.254438	0.26543	0.27371	0.282124	0.29476	0.270301	0.229388	0.230849
0.302464	0.299584	0.302337	0.172387	0.20815	0.26442	0.243295	0.246601	0.22227	0.232167	0.289653	0.291035	0.298088	0.228424	0.272106	0.267118	0.249325	0.291379	0.266114	0.26754	0.125436	0.146322	0.133952	0.288876	0.268308	0.254098	0.265322	0.27373	0.281878	0.294884	0.270156	0.229363	0.230774
0.301929	0.299432	0.301974	0.172053	0.20788	0.263932	0.243014	0.246321	0.222084	0.231931	0.289311	0.29078	0.297788	0.22831	0.271958	0.266816	0.249154	0.290898	0.265557	0.26736	0.12557	0.146092	0.133909	0.288623	0.268145	0.253759	0.265215	0.273749	0.281632	0.295008	0.270011	0.229338	0.230699
0.301393	0.299281	0.301612	0.171718	0.207609	0.263444	0.242734	0.246042	0.221898	0.231694	0.28897	0.290526	0.297488	0.228196	0.27181	0.266515	0.248982	0.290417	0.264999	0.267181	0.125705	0.145861	0.133865	0.28837	0.267981	0.25342	0.265107	0.273768	0.281386	0.295132	0.269866	0.229314	0.230623
0.300858	0.299129	0.301249	0.171384	0.207339	0.262955	0.242454	0.245762	0.221712	0.231457	0.288628	0.290271	0.297189	0.228082	0.271662	0.266213	0.248811	0.289936	0.264442	0.267001	0.125839	0.145631	0.133821	0.288118	0.267818	0.25308	0.265	0.273788	0.281139	0.295256	0.26972	0.229289	0.230548
0.300322	0.298977	0.300886	0.171049	0.207069	0.262467	0.242173	0.245483	0.221527	0.231221	0.288286	0.290016	0.296889	0.227968	0.271515	0.265911	0.24864	0.289454	0.263885	0.266822	0.125974	0.145401	0.133777	0.287865	0.267654	0.252741	0.264892	0.273807	0.280893	0.29538	0.269575	0.229264	0.230473
0.299786	0.298826	0.300523	0.170715	0.206799	0.261979	0.241893	0.245203	0.221341	0.230984	0.287944	0.289761	0.296589	0.227854	0.271367	0.265609	0.248468	0.288973	0.263328	0.266642	0.126108	0.14517	0.133733	0.287612	0.26749	0.252401	0.264785	0.273826	0.280647	0.295504	0.26943	0.22924	0.230397
0.29925	0.298674	0.30016	0.17038	0.206528	0.26149	0.241612	0.244923	0.221155	0.230747	0.287602	0.289506	0.29629	0.22774	0.271219	0.265307	0.248296	0.288492	0.262771	0.266463	0.126242	0.14494	0.133689	0.287359	0.267326	0.252062	0.264677	0.273846	0.2804	0.295628	0.269285	0.229215	0.230322

## Sheet: Sheet2
Variance of nodal ECS before 12 years old and after 20 years old (Fig. 4b)
Nodal ECS of 400 regions at four selected time points (Fig. 4c)
SD before 12 years old							SD after 20 years old								Nodal ECS
VIS	SM	DAN	VAN	LIM	FPC	DMN	VIS	SM	DAN	VAN	LIM	FPC	DMN		Year 1	Year 9	Year 20	Year 60
0.0376413	0.0531451	0.0236319	0.0347445	0.026999	0.0134368	0.00627326	0.0231993	0.0130394	0.0262008	0.0133831	0.0145876	0.00722217	0.00386637		0.333992	0.251607	0.213628	0.159043
0.0308046	0.0230213	0.0159497	0.0265369	0.00297951	0.0376013	0.00896564	0.0188266	0.0107421	0.0157494	0.0049033	0.0101578	0.00467398	0.00601097		0.326202	0.258819	0.227843	0.183487
0.0166123	0.0255362	0.0325239	0.0505395	0.0299599	0.0364375	0.0076905	0.00691652	0.033173	0.00616761	0.0119005	0.0063265	0.000984722	0.00620479		0.280872	0.315616	0.311884	0.300413
0.0122904	0.00715521	0.0325209	0.0430938	0.0147075	0.0239545	0.000139959	0.0122875	0.00440994	0.00431379	0.00711619	0.0235574	0.00933969	8.62606e-05		0.261852	0.274527	0.295766	0.277256
0.00656578	0.0105447	0.0260336	0.0228548	0.0195377	0.0388019	0.0203113	0.00927131	0.0290312	0.0122613	0.00599101	0.00218959	0.00414895	0.00350378		0.275287	0.282363	0.301045	0.293925
0.0321057	0.0210391	0.0353422	0.0466131	0.00625787	0.0352028	0.00707089	0.0135293	0.013697	0.0176525	0.00241555	0.0129507	0.008275	0.00435796		0.257243	0.336314	0.338555	0.353912
0.0121365	0.0161813	0.0311206	0.0298262	0.0240292	0.0123099	0.0186842	0.0162047	0.00997294	0.00547	0.0134842	0.00644679	0.00766562	0.00280245		0.232204	0.205797	0.187778	0.151308
0.0370902	0.0156966	0.0338207	0.0177183	0.0174866	0.0230908	0.0263953	0.00871806	0.0113627	0.00737074	0.0075826	0.0107774	0.0163624	0.0131917		0.251459	0.342893	0.322654	0.337024
0.0443858	0.0206509	0.0250453	0.0167726	0.00809203	0.0222236	0.0261265	0.00936108	0.0174619	0.00429887	0.0163526	0.0305678	0.0171229	0.00780262		0.188658	0.31032	0.336446	0.363714
0.00657368	0.0270132	0.0227826	0.0154312	0.0170952	0.00792819	0.0176452	0.0131353	0.0104015	0.00736605	0.00650087	0.0105362	0.00670577	0.00706558		0.236808	0.250347	0.280799	0.277601
0.0159953	0.0433559	0.0307014	0.00588592	0.00939327	0.00148692	0.0311492	0.0166686	0.00586524	0.0153845	0.00362765	0.00506942	0.000916426	0.00945512		0.238078	0.277657	0.316006	0.302996
0.0723802	0.0275367	0.031519	0.00814099	0.0241753	0.0185875	0.0181382	0.00961998	0.00431734	0.00833901	0.0050175	0.00879402	0.00911848	0.00302342		0.0998799	0.296017	0.29817	0.324667
0.0114509	0.0373524	0.0202468	0.0121311	0.0197279	0.00142692	0.0309938	0.0248236	0.000947224	0.00224943	0.0125176	0.0128961	0.000879449	0.00532451		0.247292	0.258138	0.247588	0.188467
0.0209913	0.0174502	0.0334957	0.022259	0.0502885	0.017722	0.0343062	0.00763299	0.0016448	0.0147359	0.0103292	0.00596617	0.00397512	0.00712641		0.241803	0.296549	0.306738	0.323624
0.0973274	0.0357542	0.043231	0.0133396	0.0233128	0.0190008	0.0298922	0.0148055	0.0045795	0.0137191	0.0163338	0.00587727	0.00597715	0.0114081		0.110859	0.37422	0.402091	0.398654
0.0187738	0.0289735	0.0318188	0.0416446	0.0322343	0.0174733	0.0175347	0.033592	0.0173438	0.00911231	0.0225515	0.0118439	0.00766636	0.00826905		0.262324	0.278971	0.339124	0.298286
0.0483555	0.021565	0.00418663	0.00464301	0.0127457	0.0227696	0.0279517	0.00734939	0.0124173	0.00258033	0.0123907	0.00568904	0.0110924	0.0054482		0.238062	0.36527	0.344078	0.340083
0.0795119	0.0134994	0.0400004	0.0146504	0.0179625	0.0254782	0.0260321	0.0184319	0.0200339	0.030421	0.0252363	0.00960588	0.0157028	0.0160443		0.150627	0.366497	0.406373	0.387866
0.0326582	0.00665939	0.020773	0.0215533	0.0213484	0.0276734	0.0166926	0.00717784	0.021764	0.012803	0.0178995	0.00772084	0.00927139	0.0167736		0.20058	0.288101	0.294306	0.305452
0.0335242	0.0283866	0.0199704	0.0130067	0.0200296	0.0122826	0.0141179	0.0316425	0.012459	0.0167889	0.0235348	0.0141466	0.0372791	0.00953889		0.370091	0.295714	0.25278	0.180905
0.0407934	0.0247348	0.0102439	0.0178533	0.00515789	0.0275163	0.0170906	0.0114786	0.00534253	0.00578421	0.0175794	0.00812054	0.0460599	0.0141282		0.199774	0.310091	0.386536	0.374531
0.0326288	0.00841228	0.00573734	0.0229661	0.0106328	0.0380963	0.0258242	0.0166472	0.00518471	0.0050211	0.0171698	0.00860193	0.0109357	0.0265772		0.214657	0.296454	0.36665	0.353615
0.0302883	0.0124234	0.0342286	0.0191709	0.00349346	0.0370294	0.0032061	0.00540627	0.0293817	0.00691046	0.0038787	0.0165747	0.00472139	0.001976		0.288931	0.37074	0.35132	0.339737
0.0359547	0.0100431	0.0326912	0.0322069	0.024394	0.039145	0.0137263	0.00435872	0.00855548	0.0138613	0.0121687	0.0226794	0.0124316	0.018847		0.228537	0.322432	0.342962	0.351362
0.0357042	0.0197407	0.0472713	0.0215496	0.0124717	0.0216936	0.0198827	0.0142051	0.0151062	0.00627365	0.013364	0.016183	0.00892414	0.0141876		0.239705	0.326496	0.359411	0.35505
0.0293985	0.0109725	0.0448457	0.026453	0.0257681	0.0339257	0.0555595	0.00694242	0.0303177	0.00599373	0.0068017	0.0154536	0.00904718	0.0213395		0.268159	0.332557	0.378983	0.384796
0.0205736	0.0290727	0.0409166	0.0329393		0.0325128	0.0154418	0.00875093	0.0156155	0.00538644	0.00473268		0.0132015	0.00586506		0.286026	0.332195	0.325712	0.320501
0.0410317	0.0197803	0.024671	0.0372868		0.0267401	0.0175785	0.00982345	0.0203355	0.00985064	0.00443972		0.00390173	0.0083928		0.256746	0.364793	0.345899	0.329577
0.01935	0.0350534	0.0522271	0.0255085		0.0177339	0.0725654	0.0119259	0.0152733	0.0162063	0.0031813		0.00620113	0.0323351		0.39598	0.353629	0.334106	0.306046
0.0183756	0.0100568	0.0120521	0.0442044		0.0195531	0.0303154	0.0193175	0.0149738	0.007428	0.0119359		0.00522884	0.0114156		0.379994	0.417135	0.407082	0.37004
0.0292606	0.0101698	0.0410383	0.0403846		0.0176184	0.00788296	0.00801589	0.0315088	0.0151528	0.033238		0.00723558	0.00517686		0.409483	0.349281	0.32831	0.306626
0.0145544	0.0281921	0.0405992	0.0180152		0.0204247	0.0424576	0.0111275	0.0152757	0.0188237	0.00460991		0.012433	0.0130186		0.23327	0.259722	0.222577	0.198478
0.018061	0.0136709	0.0345175	0.0259756		0.0252185	0.035217	0.00219734	0.00793746	0.0120413	0.00709825		0.0212398	0.00987118		0.238484	0.211665	0.211967	0.206973
0.0349327	0.0211783	0.0380074	0.00830176		0.0153	0.0323904	0.00820095	0.0246399	0.0118506	0.00299484		0.0137108	0.00822067		0.260598	0.320568	0.258708	0.274662
0.0230149	0.0372226	0.0301461	0.0142153		0.0114509	0.0139457	0.0192072	0.0277544	0.00561396	0.00876123		0.0135152	0.00979016		0.280664	0.333659	0.316385	0.361414
0.0146341	0.0243357	0.0339439	0.0183755		0.012591	0.0306372	0.00295097	0.0382198	0.00869268	0.00859757		0.00792208	0.00973422		0.247551	0.241658	0.274058	0.28417
0.00967242	0.0235087	0.0255771	0.0174529		0.0130133	0.0366886	0.00430153	0.00692897	0.017814	0.00930343		0.0171837	0.0122292		0.294038	0.289999	0.307304	0.309144
0.012867	0.0526125	0.018072	0.01529		0.0171498	0.0246692	0.00988929	0.0132798	0.00223442	0.00804354		0.0064798	0.00604126		0.224417	0.196475	0.182796	0.160245
0.0672392	0.0306548	0.0213258	0.0283853		0.0155598	0.0344237	0.0205065	0.00256068	0.0146203	0.0135259		0.00830412	0.0121944		0.126121	0.317409	0.314607	0.342814
0.0355999	0.041041	0.0216857	0.0281154		0.0122707	0.00662612	0.00906507	0.0157529	0.0143313	0.0163763		0.0134069	0.00759022		0.25905	0.348945	0.317271	0.340439
0.0189638	0.0266264	0.0326541	0.0107977		0.0125756	0.00620975	0.00752319	0.0247329	0.00650214	0.0101467		0.00581327	0.0156436		0.203465	0.254904	0.268987	0.288128
0.0104129	0.000803435	0.027751	0.0247557		0.0106568	0.0359388	0.0136051	0.000495178	0.0156294	0.0152576		0.00311122	0.02215		0.267017	0.290527	0.307169	0.297432
0.0194986	0.0126062	0.0346141	0.0259924		0.0255482	0.0167456	0.0212967	0.0166983	0.0181197	0.0226981		0.00932417	0.0260508		0.241251	0.225825	0.286407	0.272843
0.0563199	0.0155425	0.0325314	0.0163883		0.0405265	0.0232387	0.00684615	0.0108039	0.00669576	0.0196545		0.0116949	0.00441891		0.0892598	0.237114	0.244686	0.250665
0.0171275	0.0288556	0.0167065	0.023684		0.0268677	0.0225371	0.0271116	0.00770126	0.0179662	0.0173528		0.00884845	0.0353567		0.247125	0.267837	0.309842	0.266774
0.0981703	0.0206148	0.0264715	0.0220098		0.0211711	0.0304698	0.0132253	0.0110921	0.00720957	0.0303551		0.0130483	0.0187793		0.12117	0.390467	0.408474	0.431156
0.0534669	0.0123312		0.0147412		0.0272948	0.039682	0.0102378	0.0220138		0.0163889		0.0169486	0.024457		0.212747	0.350959	0.309424	0.328035
0.0343406	0.0287747				0.0228815	0.0454234	0.0269033	0.0121427				0.0141024	0.0233538		0.326503	0.271858	0.253273	0.200282
0.0239442	0.0202156				0.0473429	0.0221836	0.00463693	0.0101137				0.0335281	0.0213942		0.22485	0.283672	0.283959	0.29467
0.042269	0.0241455				0.0122815	0.0169592	0.0115033	0.0112962				0.0304554	0.0308381		0.197065	0.311934	0.384788	0.385184
0.0221699	0.0214306				0.0499791	0.0321869	0.0119027	0.0107421				0.0134935	0.0198376		0.237347	0.279462	0.360297	0.358395
0.0462417	0.025178				0.0312645	0.0316717	0.00912498	0.0102402				0.00563609	0.0195201		0.154515	0.268308	0.284401	0.302194
0.0234672	0.0220823					0.0337047	0.00905815	0.00207723					0.0123605		0.272921	0.331102	0.314938	0.324796
0.0414266	0.0416549					0.0498296	0.0138908	0.0126657					0.0087947		0.236306	0.341144	0.35392	0.348332
0.0273259	0.0223626					0.0290051	0.0115756	0.0153286					0.00821279		0.253339	0.299918	0.359583	0.35828
0.0314658	0.0409146					0.0179424	0.0147749	0.00702867					0.0110584		0.235107	0.310285	0.347384	0.34049
0.0179346	0.0374147					0.0176438	0.0110535	0.0230596					0.00717473		0.36591	0.326657	0.308562	0.282554
0.0302732	0.0446095					0.0125025	0.00762394	0.0198932					0.0107493		0.279364	0.360786	0.336754	0.326588
0.0203002	0.0509574					0.0140631	0.0059033	0.0157448					0.00749292		0.345436	0.369402	0.377896	0.382791
0.00772496	0.0341951					0.0076913	0.0146099	0.00471824					0.00474035		0.348775	0.347073	0.344869	0.319799
0.0287818	0.0167374					0.0335417	0.0174221	0.0127622					0.00590895		0.383746	0.320884	0.292214	0.251183
	0.042384					0.00725482		0.00635465					0.0050418		0.216566	0.35316	0.340625	0.338028
	0.0200787					0.0123713		0.0205524					0.00762477		0.243486	0.293427	0.308078	0.347017
	0.0295896					0.0114973		0.0210799					0.00818368		0.301416	0.331542	0.319026	0.24637
	0.0464559					0.0160543		0.0173109					0.0104045		0.264574	0.280234	0.287454	0.29783
	0.0242259					0.0216241		0.0207304					0.00155476		0.314122	0.31089	0.320402	0.240781
	0.0176879					0.00926048		0.0179182					0.0202134		0.243452	0.260966	0.276083	0.296172
	0.0228977					0.0130216		0.0246375					0.0179521		0.349199	0.313783	0.297457	0.273992
	0.00745103					2.09029e-05		0.0146117					1.2883e-05		0.260201	0.259911	0.289424	0.263828
	0.00997239					0.0213752		0.0294277					0.0192466		0.216434	0.256223	0.26891	0.258851
	0.0111312					0.00989822		0.0386125					0.0123992		0.270032	0.233852	0.264587	0.242686
	0.0421563					0.0622764		0.0272758					0.0219777		0.253206	0.18181	0.23019	0.249081
	0.0223428					0.0349893		0.0164667					0.0200901		0.181028	0.237431	0.249784	0.263386
	0.0172056					0.00401385		0.0076623					0.00454774		0.22071	0.196669	0.238991	0.240794
	0.00647864					0.048766		0.0121547					0.0279882		0.175797	0.208066	0.233792	0.23203
	0.0061169					0.0208727		0.0147818					0.0160105		0.221811	0.218375	0.25772	0.257207
	0.0289938					0.0296138		0.010716					0.00541026		0.218457	0.295524	0.286519	0.30109
						0.025558							0.00530282		0.22832	0.285862	0.30899	0.291704
						0.0365848							0.00546705		0.35126	0.321907	0.300404	0.255138
						0.02328							0.00411517		0.318409	0.329533	0.307274	0.261804
						0.0237996							0.00570377		0.25265	0.319947	0.277168	0.237121
						0.00276928							0.0034978		0.225415	0.268324	0.257464	0.254424
						0.0343259							0.021216		0.244561	0.226149	0.217662	0.205463
						0.0392878							0.0242141		0.325986	0.358429	0.316737	0.240295
						0.0380914							0.0197921		0.268485	0.274897	0.23265	0.203159
						0.0308235							0.0189973		0.237473	0.284603	0.265037	0.235048
						0.0363215							0.0223859		0.294539	0.317065	0.294846	0.233826
						0.0258719							0.0225647		0.311737	0.345577	0.337542	0.334028
						0.0213928							0.0289419		0.278669	0.325529	0.307665	0.260621
						0.0365767							0.0225431		0.303145	0.383249	0.36388	0.359905
						0.0297087							0.0215531		0.268439	0.293642	0.290058	0.262863
															0.317674	0.329091	0.302281	0.232447
															0.285195	0.361574	0.334242	0.282597
															0.266014	0.293651	0.266424	0.238162
															0.266336	0.315759	0.314899	0.264351
															0.291901	0.388199	0.356086	0.269882
															0.432135	0.386017	0.324023	0.221278
															0.228961	0.285162	0.255784	0.243469
															0.199954	0.328705	0.338756	0.336743
															0.228884	0.262759	0.223184	0.217973
															0.268592	0.373208	0.351745	0.330327
															0.282315	0.323918	0.313439	0.262471
															0.251886	0.250128	0.249317	0.248152
															0.283024	0.303968	0.302824	0.266672
															0.266172	0.294202	0.294028	0.289653
															0.214914	0.277847	0.255858	0.274653
															0.303066	0.264293	0.262424	0.240111
															0.357799	0.331963	0.320382	0.276129
															0.243817	0.235262	0.263513	0.247847
															0.223502	0.260318	0.255768	0.254494
															0.245297	0.215553	0.237877	0.231507
															0.228911	0.230542	0.247531	0.227363
															0.153442	0.215964	0.232037	0.24896
															0.197442	0.236259	0.256966	0.252167
															0.232794	0.183913	0.223378	0.261971
															0.197795	0.253742	0.300043	0.289013
															0.216713	0.189437	0.218056	0.239574
															0.436305	0.354416	0.316666	0.26241
															0.20767	0.304474	0.301745	0.275439
															0.22504	0.356565	0.321282	0.324414
															0.228806	0.242074	0.234379	0.236405
															0.279019	0.313295	0.282777	0.247812
															0.211238	0.330396	0.262478	0.247231
															0.261532	0.313029	0.287121	0.248567
															0.283156	0.342722	0.331149	0.304935
															0.26676	0.321461	0.309202	0.317005
															0.284801	0.350471	0.316878	0.259793
															0.262423	0.298231	0.239029	0.206734
															0.24643	0.30796	0.292673	0.251995
															0.319854	0.339576	0.308369	0.260051
															0.327647	0.341836	0.307324	0.241887
															0.35994	0.385877	0.332697	0.238028
															0.288216	0.393858	0.342059	0.314548
															0.264084	0.322478	0.308681	0.271204
															0.30237	0.309436	0.304764	0.292426
															0.295555	0.301195	0.248958	0.207342
															0.292772	0.294052	0.259868	0.218969
															0.264653	0.334632	0.300076	0.268214
															0.235658	0.263615	0.195627	0.140906
															0.326092	0.366438	0.32639	0.27782
															0.28793	0.368737	0.336859	0.319746
															0.29087	0.378545	0.364891	0.352239
															0.377415	0.321877	0.298414	0.268797
															0.268392	0.216025	0.221271	0.263187
															0.317929	0.354866	0.32833	0.316587
															0.251077	0.208242	0.216791	0.237241
															0.316401	0.315643	0.294363	0.300546
															0.319392	0.326433	0.31261	0.303503
															0.273652	0.264384	0.245701	0.292198
															0.292034	0.318228	0.298684	0.314141
															0.347487	0.335014	0.333999	0.336772
															0.311364	0.308518	0.317597	0.339736
															0.433991	0.349081	0.326569	0.294463
															0.321854	0.318619	0.323399	0.321703
															0.303261	0.294098	0.289874	0.283803
															0.249592	0.357087	0.32363	0.304588
															0.341805	0.296339	0.27538	0.245256
															0.22948	0.277292	0.272785	0.262776
															0.294308	0.319864	0.326057	0.319891
															0.241461	0.254443	0.261767	0.273373
															0.23104	0.327056	0.291278	0.2966
															0.286979	0.366092	0.335822	0.347279
															0.251167	0.366639	0.316925	0.302654
															0.236956	0.346214	0.344408	0.34717
															0.272952	0.385899	0.351373	0.338792
															0.328143	0.375489	0.328004	0.296538
															0.260044	0.196505	0.213556	0.2719
															0.372932	0.346554	0.334394	0.316917
															0.277642	0.237262	0.225596	0.276805
															0.253981	0.220149	0.21618	0.272721
															0.299848	0.339227	0.292489	0.288672
															0.281189	0.288725	0.2696	0.307605
															0.334576	0.341841	0.325453	0.340344
															0.276568	0.250495	0.264479	0.293328
															0.289257	0.309285	0.29075	0.317752
															0.357559	0.353141	0.341293	0.34131
															0.318685	0.326734	0.33249	0.333327
															0.376602	0.374599	0.377252	0.342151
															0.324025	0.302283	0.320931	0.309606
															0.314578	0.319521	0.32125	0.307338
															0.257456	0.355425	0.32961	0.32966
															0.230219	0.311569	0.286153	0.293582
															0.251409	0.295401	0.303858	0.283519
															0.23782	0.289367	0.274615	0.304021
															0.342557	0.291781	0.298944	0.278238
															0.319052	0.284442	0.293553	0.296475
															0.26955	0.198277	0.232332	0.275832
															0.317513	0.25096	0.240277	0.250628
															0.268072	0.311498	0.329088	0.351969
															0.0571967	0.169515	0.206084	0.206929
															0.163912	0.236794	0.273921	0.253772
															0.188806	0.196661	0.228809	0.258375
															0.282382	0.31525	0.321791	0.292199
															0.189081	0.223004	0.237553	0.25395
															0.243119	0.230236	0.224298	0.215762
															0.256466	0.238648	0.230434	0.218628
															0.25438	0.244922	0.250258	0.241777
															0.256193	0.23123	0.220462	0.251443
															0.352347	0.38427	0.380794	0.364125
															0.217357	0.327308	0.356795	0.316547
															0.319947	0.329968	0.325932	0.300847
															0.384074	0.410432	0.393613	0.338667
															0.246919	0.293625	0.30113	0.277106
															0.42941	0.413031	0.403622	0.350204
															0.363247	0.388684	0.382669	0.342361
															0.244849	0.299531	0.298236	0.279334
															0.25464	0.305721	0.318208	0.313382
															0.196842	0.27298	0.28953	0.316365
															0.265832	0.316313	0.311975	0.293701
															0.358979	0.308379	0.308054	0.300067
															0.281693	0.237728	0.254775	0.268402
															0.350126	0.284476	0.277763	0.277814
															0.332928	0.285542	0.268336	0.267834
															0.238064	0.358132	0.334134	0.349645
															0.0981057	0.206434	0.273511	0.187145
															0.190964	0.23396	0.251441	0.248083
															0.2646	0.316589	0.323167	0.311182
															0.227479	0.20832	0.233202	0.238687
															0.213799	0.244912	0.259255	0.279869
															0.23179	0.203599	0.210638	0.22903
															0.24129	0.248951	0.23963	0.241138
															0.269828	0.259133	0.249613	0.276001
															0.326592	0.402335	0.38067	0.363641
															0.258164	0.330364	0.347282	0.325293
															0.29772	0.319388	0.315102	0.292995
															0.429652	0.37547	0.350492	0.314593
															0.236819	0.309278	0.297105	0.280906
															0.388141	0.38117	0.382778	0.342467
															0.305544	0.365934	0.360836	0.325259
															0.298503	0.353098	0.309913	0.261862
															0.263208	0.283924	0.28817	0.298908
															0.237626	0.19579	0.113636	0.101819
															0.274407	0.267908	0.253308	0.229969
															0.264743	0.201113	0.210351	0.226908
															0.18571	0.151392	0.0925814	0.0294021
															0.343614	0.298496	0.221215	0.210892
															0.228233	0.212805	0.196006	0.165938
															0.167552	0.178635	0.122726	0.104439
															0.218148	0.179876	0.162232	0.136874
															0.294127	0.282324	0.233982	0.163655
															0.246778	0.209362	0.192113	0.167323
															0.190254	0.192702	0.173726	0.172203
															0.126614	0.178429	0.171028	0.14565
															0.214645	0.23336	0.150169	0.135421
															0.252619	0.14413	0.0697453	0.0458214
															0.211858	0.260343	0.204104	0.1815
															0.289678	0.217138	0.155306	0.13162
															0.253815	0.226252	0.214935	0.200997
															0.181417	0.143277	0.0693257	0.0336951
															0.269748	0.220445	0.190845	0.165177
															0.220523	0.254202	0.138062	0.142382
															0.227064	0.233971	0.225119	0.206798
															0.202293	0.222039	0.166091	0.134105
															0.224636	0.222525	0.204389	0.165897
															0.0988237	0.16125	0.157543	0.087762
															0.252857	0.225008	0.205221	0.169104
															0.218042	0.243608	0.140174	0.132897
															0.325378	0.358512	0.321802	0.301534
															0.295518	0.245312	0.225361	0.241327
															0.349792	0.277143	0.255179	0.254101
															0.39117	0.341131	0.287394	0.254543
															0.379004	0.316998	0.269059	0.258435
															0.308583	0.290087	0.259378	0.284681
															0.315692	0.343523	0.277663	0.254501
															0.259335	0.212268	0.20354	0.243027
															0.309025	0.264808	0.215455	0.252594
															0.292898	0.275723	0.26973	0.281373
															0.31472	0.317974	0.319475	0.321631
															0.293857	0.343062	0.338554	0.348606
															0.287742	0.290865	0.292305	0.294374
															0.325328	0.368219	0.318634	0.308362
															0.27576	0.327513	0.291207	0.276792
															0.305052	0.343563	0.289254	0.29522
															0.131568	0.174513	0.177647	0.153367
															0.425827	0.370063	0.344357	0.30741
															0.416032	0.35825	0.339516	0.317157
															0.269946	0.291819	0.278392	0.204589
															0.273899	0.335442	0.317089	0.248789
															0.216536	0.316342	0.28896	0.280059
															0.361451	0.291984	0.235734	0.217726
															0.334419	0.269025	0.225371	0.251316
															0.357779	0.366426	0.326062	0.297482
															0.289118	0.261824	0.247903	0.275365
															0.307742	0.307249	0.251338	0.282041
															0.385171	0.363998	0.312866	0.304614
															0.289232	0.319279	0.236466	0.227782
															0.289735	0.33697	0.273284	0.257417
															0.170936	0.207935	0.221451	0.239078
															0.258168	0.214009	0.197917	0.221676
															0.281208	0.228543	0.194703	0.233657
															0.395366	0.422705	0.360694	0.318995
															0.290789	0.310442	0.27091	0.280294
															0.327348	0.329414	0.286738	0.29124
															0.267073	0.298219	0.271057	0.290754
															0.269425	0.314829	0.290435	0.279158
															0.280456	0.326632	0.305208	0.318803
															0.318142	0.31314	0.257304	0.27955
															0.290154	0.321928	0.283491	0.290268
															0.368814	0.356489	0.310012	0.304505
															0.279968	0.348189	0.265707	0.286942
															0.271151	0.380974	0.333274	0.322913
															0.303611	0.372929	0.310974	0.277035
															0.3659	0.319564	0.298203	0.267502
															0.364723	0.398912	0.362075	0.340399
															0.427851	0.377771	0.354684	0.321503
															0.290725	0.394086	0.326984	0.271343
															0.295637	0.322112	0.302968	0.236378
															0.193312	0.337757	0.326678	0.313632
															0.211529	0.295275	0.279016	0.291153
															0.208184	0.194454	0.188125	0.179027
															0.269858	0.249307	0.21613	0.197046
															0.301022	0.292427	0.238233	0.229722
															0.259514	0.259207	0.259066	0.258863
															0.19079	0.244374	0.265827	0.277347
															0.300842	0.285366	0.278232	0.267978
															0.276807	0.239883	0.235202	0.238279
															0.291696	0.23504	0.211351	0.179631
															0.243612	0.25828	0.226852	0.206016
															0.22504	0.236461	0.25601	0.278986
															0.220805	0.280188	0.289328	0.307578
															0.273884	0.291417	0.287173	0.286746
															0.27218	0.356926	0.331294	0.315035
															0.354154	0.28864	0.242603	0.216143
															0.369918	0.30654	0.282604	0.254215
															0.339593	0.315438	0.245602	0.217287
															0.351828	0.289198	0.253952	0.234385
															0.125197	0.182173	0.208438	0.246189
															0.260296	0.221693	0.196967	0.221603
															0.287791	0.258627	0.221635	0.193464
															0.25529	0.293341	0.257974	0.211697
															0.255162	0.187143	0.163556	0.212454
															0.290255	0.297272	0.300507	0.305156
															0.244585	0.211237	0.199753	0.23816
															0.273435	0.316905	0.270266	0.225007
															0.196773	0.344733	0.325677	0.270794
															0.2393	0.205995	0.198339	0.210192
															0.294429	0.339262	0.287068	0.262004
															0.172935	0.361827	0.359806	0.298571
															0.217646	0.294551	0.244421	0.243276
															0.297975	0.298999	0.2376	0.217434
															0.260878	0.381967	0.336587	0.321924
															0.274773	0.372837	0.302147	0.271755
															0.266622	0.348763	0.29028	0.269042
															0.216287	0.219615	0.178566	0.197059
															0.226641	0.318131	0.237523	0.204092
															0.293497	0.381181	0.324914	0.342909
															0.252876	0.316866	0.27379	0.257106
															0.239113	0.325206	0.276751	0.242236
															0.245802	0.252436	0.238117	0.220587
															0.275983	0.285576	0.270134	0.23713
															0.375215	0.296557	0.260296	0.20818
															0.335157	0.318427	0.305611	0.252179
															0.296118	0.289902	0.256182	0.246114
															0.320589	0.362692	0.314724	0.253599
															0.441787	0.375099	0.344356	0.30017
															0.415576	0.328725	0.288687	0.231143
															0.428244	0.330159	0.286714	0.22967
															0.355416	0.383668	0.327014	0.270265
															0.308841	0.331154	0.328754	0.266265
															0.436902	0.366455	0.33398	0.287305
															0.469643	0.400324	0.368368	0.32244
															0.243311	0.32788	0.338158	0.310632
															0.256427	0.386586	0.372087	0.365051
															0.273327	0.330509	0.298494	0.278241
															0.347884	0.308614	0.290511	0.264492
															0.332508	0.339256	0.276167	0.262708
															0.176942	0.210246	0.18126	0.186092
															0.24728	0.267982	0.19591	0.170008
															0.241663	0.224829	0.217069	0.205916
															0.211977	0.28821	0.278306	0.273507
															0.29738	0.312167	0.281518	0.266687
															0.283914	0.256838	0.244355	0.226415
															0.286211	0.304273	0.262075	0.27741
															0.226717	0.25457	0.272914	0.301575
															0.187072	0.216979	0.192859	0.189349
															0.264935	0.267334	0.204795	0.231939
															0.269887	0.257512	0.229995	0.270323
															0.262259	0.262304	0.262325	0.262356
															0.261244	0.314465	0.282114	0.223068
															0.320516	0.317746	0.255462	0.21265
															0.175872	0.35787	0.331631	0.280425
															0.254667	0.347315	0.306078	0.248052
															0.311478	0.310946	0.271685	0.257727
															0.170361	0.309756	0.326744	0.28051
															0.235164	0.287338	0.232886	0.177792
															0.231838	0.304217	0.223378	0.199158
															0.225375	0.271072	0.233125	0.2426
															0.286785	0.386853	0.3113	0.290943
															0.247516	0.303331	0.243278	0.240896
															0.274553	0.339453	0.28241	0.295843
															0.293722	0.299702	0.299121	0.292619
															0.346943	0.320729	0.292763	0.242143
															0.390316	0.304328	0.264688	0.207715
															0.332992	0.385251	0.360908	0.339124
															0.369254	0.301792	0.270692	0.225993
															0.417525	0.338029	0.301382	0.248711
															0.363431	0.394663	0.321823	0.259921
															0.332714	0.37195	0.334356	0.278676
															0.434616	0.354561	0.317657	0.264615
															0.348931	0.404649	0.388009	0.352317

## Sheet: Sheet3
Network ECS traces (Fig. 4d) and network ECS traces stratified by sex (Fig. 4e)
Network ECS										Network ECS stratified by sex
Age	MEAN	VIS	SM	DAN	VAN	LIM	FPC	DMN		Age	VIS		SM		DAN		VAN		LIM		FPC		DMN
0.0273973	0.436234	0.308873	0.28799	0.369191	0.305189	0.238123	0.351788	0.321166			M	F	M	F	M	F	M	F	M	F	M	F	M	F
0.0345434	0.435548	0.307887	0.287595	0.368062	0.304865	0.23773	0.351158	0.320415		0.0273973	0.318257	0.29949	0.279565	0.296415	0.370477	0.367905	0.303098	0.30728	0.234567	0.241679	0.339172	0.364403	0.301673	0.34066
0.0417392	0.434863	0.3069	0.2872	0.366933	0.304542	0.237337	0.350528	0.319664		0.0345434	0.317251	0.298522	0.279255	0.295935	0.369356	0.366768	0.3028	0.306931	0.234197	0.241263	0.338659	0.363656	0.30118	0.33965
0.0489851	0.434177	0.305913	0.286805	0.365804	0.304218	0.236944	0.349898	0.318913		0.0417392	0.316246	0.297554	0.278945	0.295455	0.368234	0.365631	0.302501	0.306582	0.233827	0.240847	0.338147	0.362909	0.300687	0.338641
0.0562813	0.433491	0.304927	0.28641	0.364674	0.303895	0.236551	0.349268	0.318162		0.0489851	0.31524	0.296587	0.278635	0.294975	0.367113	0.364494	0.302202	0.306234	0.233456	0.240432	0.337634	0.362162	0.300195	0.337632
0.0636283	0.432806	0.30394	0.286015	0.363545	0.303571	0.236158	0.348638	0.317412		0.0562813	0.314234	0.295619	0.278325	0.294495	0.365992	0.363357	0.301904	0.305885	0.233086	0.240016	0.337121	0.361415	0.299702	0.336622
0.0710265	0.43212	0.302954	0.28562	0.362416	0.303248	0.235766	0.348008	0.316661		0.0636283	0.313229	0.294652	0.278015	0.294014	0.364871	0.36222	0.301605	0.305537	0.232716	0.2396	0.336609	0.360668	0.29921	0.335613
0.078476	0.431435	0.301969	0.285225	0.361287	0.302924	0.235373	0.347379	0.31591		0.0710265	0.312224	0.293685	0.277705	0.293534	0.363749	0.361083	0.301307	0.305188	0.232346	0.239185	0.336096	0.359921	0.298718	0.334604
0.0859774	0.430749	0.300984	0.28483	0.360158	0.302601	0.234982	0.34675	0.315159		0.078476	0.31122	0.292718	0.277395	0.293054	0.362628	0.359946	0.301008	0.30484	0.231977	0.23877	0.335584	0.359174	0.298225	0.333595
0.093531	0.430064	0.3	0.284435	0.359029	0.302277	0.23459	0.346121	0.314409		0.0859774	0.310216	0.291752	0.277085	0.292574	0.361507	0.358809	0.30071	0.304491	0.231608	0.238356	0.335072	0.358428	0.297733	0.332586
0.101137	0.429378	0.299018	0.28404	0.3579	0.301954	0.2342	0.345493	0.313658		0.093531	0.309213	0.290787	0.276776	0.292094	0.360386	0.357672	0.300412	0.304143	0.231239	0.237942	0.33456	0.357682	0.297241	0.331576
0.108796	0.428693	0.298036	0.283645	0.356771	0.301631	0.23381	0.344865	0.312908		0.101137	0.308212	0.289824	0.276466	0.291614	0.359265	0.356536	0.300113	0.303795	0.230872	0.237528	0.334049	0.356936	0.296749	0.330567
0.116508	0.428008	0.297056	0.28325	0.355642	0.301308	0.233421	0.344237	0.312158		0.108796	0.307211	0.288861	0.276156	0.291134	0.358143	0.355399	0.299815	0.303447	0.230504	0.237116	0.333538	0.356191	0.296257	0.329558
0.124274	0.427323	0.296077	0.282855	0.354514	0.300985	0.233033	0.34361	0.311408		0.116508	0.306212	0.2879	0.275847	0.290654	0.357022	0.354262	0.299517	0.303099	0.230138	0.236704	0.333028	0.355446	0.295766	0.32855
0.132094	0.426638	0.2951	0.282461	0.353385	0.300663	0.232647	0.342984	0.310658		0.124274	0.305214	0.28694	0.275537	0.290174	0.355902	0.353126	0.29922	0.302751	0.229773	0.236294	0.332518	0.354702	0.295275	0.327541
0.139969	0.425953	0.294125	0.282066	0.352257	0.30034	0.232261	0.342359	0.309909		0.132094	0.304218	0.285983	0.275228	0.289694	0.354781	0.351989	0.298922	0.302404	0.229409	0.235884	0.332009	0.353959	0.294784	0.326532
0.147898	0.425269	0.293153	0.281672	0.351128	0.300018	0.231877	0.341734	0.30916		0.139969	0.303224	0.285027	0.274919	0.289214	0.35366	0.350853	0.298624	0.302056	0.229046	0.235476	0.331501	0.353217	0.294294	0.325524
0.155882	0.424585	0.292182	0.281277	0.35	0.299696	0.231495	0.341111	0.308411		0.147898	0.302232	0.284073	0.274609	0.288734	0.352539	0.349717	0.298327	0.301709	0.228685	0.235069	0.330994	0.352475	0.293804	0.324515
0.163922	0.423901	0.291214	0.280883	0.348872	0.299374	0.231114	0.340488	0.307662		0.155882	0.301242	0.283122	0.274301	0.288254	0.351419	0.348581	0.29803	0.301362	0.228325	0.234664	0.330487	0.351734	0.293314	0.323507
0.172018	0.423217	0.290249	0.280489	0.347745	0.299053	0.230735	0.339867	0.306914		0.163922	0.300255	0.282174	0.273992	0.287774	0.350299	0.347446	0.297733	0.301015	0.227967	0.23426	0.329982	0.350995	0.292825	0.322499
0.18017	0.422533	0.289287	0.280095	0.346617	0.298731	0.230357	0.339247	0.306167		0.172018	0.299271	0.281228	0.273683	0.287294	0.349179	0.34631	0.297437	0.300669	0.227611	0.233858	0.329477	0.350256	0.292337	0.321492
0.188378	0.42185	0.288329	0.279701	0.345491	0.29841	0.229982	0.338628	0.30542		0.18017	0.298289	0.280285	0.273375	0.286815	0.348059	0.345176	0.29714	0.300322	0.227256	0.233459	0.328974	0.349519	0.291849	0.320484
0.196644	0.421168	0.287374	0.279307	0.344364	0.29809	0.22961	0.33801	0.304674		0.188378	0.297311	0.279346	0.273067	0.286335	0.34694	0.344041	0.296844	0.299976	0.226904	0.233061	0.328472	0.348784	0.291362	0.319478
0.204967	0.420486	0.286423	0.278914	0.343239	0.29777	0.229239	0.337394	0.303929		0.196644	0.296337	0.278411	0.272759	0.285855	0.345821	0.342907	0.296549	0.299631	0.226554	0.232666	0.327971	0.348049	0.290876	0.318471
0.213349	0.419804	0.285476	0.27852	0.342114	0.29745	0.228872	0.33678	0.303184		0.204967	0.295366	0.277479	0.272451	0.285376	0.344703	0.341774	0.296254	0.299286	0.226206	0.232273	0.327472	0.347316	0.290391	0.317466
0.221788	0.419123	0.284533	0.278127	0.340989	0.297131	0.228507	0.336167	0.302441		0.213349	0.294399	0.276552	0.272144	0.284896	0.343586	0.340642	0.295959	0.298941	0.225861	0.231882	0.326974	0.346585	0.289907	0.316461
0.230286	0.418443	0.283595	0.277734	0.339866	0.296812	0.228145	0.335557	0.301698		0.221788	0.293437	0.275629	0.271837	0.284417	0.342469	0.33951	0.295664	0.298597	0.225519	0.231495	0.326479	0.345856	0.289424	0.315457
0.238844	0.417764	0.282662	0.277342	0.338744	0.296493	0.227786	0.334948	0.300957		0.230286	0.292479	0.274711	0.27153	0.283938	0.341353	0.338379	0.29537	0.298253	0.22518	0.23111	0.325985	0.345129	0.288943	0.314454
0.24746	0.417086	0.281735	0.276949	0.337622	0.296176	0.227431	0.334342	0.300217		0.238844	0.291526	0.273798	0.271224	0.283459	0.340238	0.33725	0.295077	0.29791	0.224844	0.230729	0.325493	0.344404	0.288463	0.313451
0.256137	0.416408	0.280812	0.276557	0.336503	0.295858	0.227079	0.333738	0.299479		0.24746	0.290578	0.272891	0.270918	0.28298	0.339124	0.336121	0.294784	0.297567	0.224511	0.230351	0.325003	0.343681	0.287984	0.31245
0.264874	0.415732	0.279896	0.276165	0.335384	0.295542	0.226731	0.333136	0.298742		0.256137	0.289636	0.271989	0.270613	0.282501	0.338011	0.334994	0.294492	0.297225	0.224182	0.229977	0.324515	0.342961	0.287507	0.311451
0.273672	0.415057	0.278986	0.275774	0.334267	0.295226	0.226387	0.332537	0.298007		0.264874	0.2887	0.271093	0.270308	0.282023	0.336899	0.333869	0.2942	0.296884	0.223856	0.229606	0.324029	0.342242	0.287032	0.310452
0.282531	0.414383	0.278083	0.275383	0.333152	0.294911	0.226047	0.33194	0.297274		0.273672	0.287769	0.270203	0.270003	0.281544	0.335789	0.332744	0.293909	0.296543	0.223535	0.229239	0.323546	0.341527	0.286559	0.309455
0.291452	0.41371	0.277186	0.274992	0.332038	0.294596	0.225711	0.331346	0.296543		0.282531	0.286845	0.26932	0.269699	0.281066	0.334681	0.331622	0.293619	0.296203	0.223217	0.228877	0.323065	0.340814	0.286088	0.30846
0.300435	0.413039	0.276296	0.274601	0.330926	0.294283	0.225379	0.330755	0.295814		0.291452	0.285927	0.268444	0.269396	0.280588	0.333574	0.330502	0.293329	0.295864	0.222904	0.228518	0.322588	0.340104	0.285619	0.307467
0.30948	0.41237	0.275413	0.274211	0.329817	0.29397	0.225052	0.330167	0.295087		0.300435	0.285016	0.267575	0.269093	0.28011	0.332469	0.329383	0.29304	0.295525	0.222595	0.228164	0.322112	0.339397	0.285152	0.306475
0.318588	0.411702	0.274538	0.273822	0.32871	0.293658	0.22473	0.329582	0.294363		0.30948	0.284113	0.266714	0.26879	0.279632	0.331367	0.328267	0.292752	0.295187	0.22229	0.227814	0.32164	0.338694	0.284688	0.305486
0.32776	0.411036	0.273671	0.273433	0.327606	0.293346	0.224413	0.329	0.293642		0.318588	0.283217	0.26586	0.268488	0.279155	0.330266	0.327154	0.292465	0.294851	0.22199	0.22747	0.321171	0.337993	0.284227	0.304499
0.336995	0.410372	0.272812	0.273044	0.326504	0.293036	0.224101	0.328422	0.292924		0.32776	0.282328	0.265014	0.268187	0.278678	0.329168	0.326043	0.292178	0.294515	0.221696	0.22713	0.320705	0.337296	0.283769	0.303515
0.346295	0.409711	0.271962	0.272656	0.325406	0.292727	0.223794	0.327848	0.292209		0.336995	0.281448	0.264177	0.267887	0.278201	0.328073	0.324935	0.291893	0.29418	0.221406	0.226795	0.320242	0.336603	0.283314	0.302534
0.355659	0.409052	0.271121	0.272268	0.324311	0.292419	0.223492	0.327277	0.291498		0.346295	0.280576	0.263348	0.267587	0.277725	0.326981	0.32383	0.291608	0.293846	0.221122	0.226466	0.319783	0.335913	0.282862	0.301556
0.365088	0.408395	0.270288	0.271881	0.323219	0.292112	0.223197	0.32671	0.29079		0.355659	0.279712	0.262529	0.267288	0.277248	0.325892	0.322729	0.291325	0.293513	0.220843	0.226142	0.319327	0.335227	0.282414	0.300581
0.374583	0.407741	0.269465	0.271495	0.322132	0.291806	0.222907	0.326147	0.290086		0.365088	0.278858	0.261718	0.26699	0.276773	0.324807	0.321632	0.291042	0.293181	0.220569	0.225824	0.318874	0.334545	0.28197	0.299609
0.384144	0.40709	0.268652	0.271109	0.321048	0.291501	0.222623	0.325588	0.289386		0.374583	0.278012	0.260918	0.266692	0.276297	0.323725	0.320538	0.290761	0.29285	0.220302	0.225512	0.318426	0.333867	0.28153	0.298642
0.393772	0.406442	0.267848	0.270723	0.319969	0.291197	0.222345	0.325033	0.288691		0.384144	0.277176	0.260127	0.266395	0.275822	0.322647	0.319449	0.29048	0.292521	0.22004	0.225206	0.317982	0.333194	0.281094	0.297678
0.403466	0.405797	0.267055	0.270339	0.318895	0.290895	0.222073	0.324482	0.288001		0.393772	0.27635	0.259346	0.2661	0.275347	0.321574	0.318364	0.290201	0.292193	0.219784	0.224905	0.317541	0.332524	0.280663	0.29672
0.413228	0.405156	0.266272	0.269955	0.317827	0.290594	0.221807	0.323936	0.287316		0.403466	0.275534	0.258575	0.265805	0.274873	0.320506	0.317285	0.289924	0.291866	0.219535	0.224611	0.317105	0.33186	0.280236	0.295766
0.423058	0.404519	0.265499	0.269572	0.316764	0.290294	0.221548	0.323395	0.286637		0.413228	0.274728	0.257816	0.265511	0.274399	0.319442	0.316211	0.289647	0.291541	0.219291	0.224323	0.316673	0.3312	0.279815	0.294817
0.432956	0.403886	0.264738	0.26919	0.315707	0.289996	0.221296	0.322858	0.285963		0.423058	0.273932	0.257067	0.265218	0.273926	0.318385	0.315143	0.289372	0.291217	0.219055	0.224042	0.316245	0.330545	0.2794	0.293874
0.442923	0.403258	0.263987	0.268808	0.314656	0.2897	0.22105	0.322327	0.285296		0.432956	0.273147	0.256329	0.264926	0.273453	0.317333	0.314081	0.289098	0.290894	0.218824	0.223768	0.315822	0.329895	0.27899	0.292936
0.452959	0.402634	0.263248	0.268428	0.313613	0.289405	0.220811	0.3218	0.284635		0.442923	0.272372	0.255602	0.264635	0.272981	0.316287	0.313025	0.288826	0.290573	0.218601	0.2235	0.315403	0.32925	0.278586	0.292006
0.463065	0.402014	0.26252	0.268048	0.312577	0.289111	0.220579	0.321278	0.283982		0.452959	0.271609	0.254887	0.264346	0.27251	0.315248	0.311977	0.288555	0.290254	0.218384	0.223238	0.314989	0.32861	0.278189	0.291082
0.473242	0.4014	0.261804	0.267669	0.311548	0.28882	0.220354	0.320762	0.283336		0.463065	0.270856	0.254184	0.264057	0.272039	0.314217	0.310936	0.288286	0.289936	0.218174	0.222984	0.31458	0.327976	0.277799	0.290166
0.483489	0.400792	0.2611	0.267292	0.310528	0.28853	0.220135	0.320251	0.282698		0.473242	0.270116	0.253492	0.26377	0.271569	0.313193	0.309904	0.288019	0.28962	0.21797	0.222737	0.314176	0.327347	0.277415	0.289257
0.493807	0.400189	0.260407	0.266915	0.309517	0.288242	0.219924	0.319745	0.282068		0.483489	0.269386	0.252813	0.263484	0.271099	0.312177	0.308879	0.287753	0.289306	0.217774	0.222496	0.313777	0.326724	0.27704	0.288356
0.504198	0.399593	0.259727	0.26654	0.308515	0.287955	0.219719	0.319245	0.281447		0.493807	0.268668	0.252146	0.2632	0.270631	0.31117	0.307864	0.287489	0.288994	0.217585	0.222263	0.313383	0.326107	0.276672	0.287465
0.51466	0.399002	0.259058	0.266165	0.307522	0.287671	0.219522	0.31875	0.280836		0.504198	0.267962	0.251491	0.262917	0.270163	0.310172	0.306858	0.287227	0.288684	0.217402	0.222037	0.312994	0.325495	0.276312	0.286582
0.525195	0.398419	0.258402	0.265792	0.30654	0.287389	0.219332	0.318262	0.280233		0.51466	0.267268	0.250848	0.262635	0.269696	0.309183	0.305862	0.286967	0.288376	0.217227	0.221817	0.312611	0.32489	0.275962	0.28571
0.535804	0.397842	0.257759	0.26542	0.305569	0.287109	0.219149	0.317779	0.279641		0.525195	0.266586	0.250219	0.262354	0.26923	0.308204	0.304877	0.286708	0.28807	0.217058	0.221605	0.312233	0.32429	0.27562	0.284847
0.546486	0.397273	0.257127	0.26505	0.304608	0.286831	0.218973	0.317301	0.279059		0.535804	0.265916	0.249602	0.262076	0.268765	0.307236	0.303902	0.286452	0.287766	0.216897	0.2214	0.31186	0.323697	0.275287	0.283995
0.557243	0.396711	0.256509	0.264681	0.30366	0.286555	0.218804	0.31683	0.278488		0.546486	0.265258	0.248997	0.261799	0.268301	0.306278	0.302939	0.286198	0.287464	0.216743	0.221202	0.311493	0.32311	0.274964	0.283154
0.568075	0.396158	0.255903	0.264313	0.302723	0.286282	0.218642	0.316365	0.277929		0.557243	0.264612	0.248406	0.261523	0.267839	0.305332	0.301987	0.285946	0.287164	0.216596	0.221012	0.311131	0.32253	0.274651	0.282326
0.578981	0.395612	0.255309	0.263947	0.301799	0.28601	0.218487	0.315906	0.277381		0.568075	0.263978	0.247827	0.261249	0.267377	0.304398	0.301048	0.285696	0.286867	0.216455	0.220828	0.310775	0.321956	0.274349	0.281509
0.589964	0.395075	0.254728	0.263582	0.300887	0.285742	0.218338	0.315454	0.276845		0.578981	0.263357	0.247261	0.260977	0.266917	0.303476	0.300121	0.285448	0.286573	0.216322	0.220651	0.310425	0.321388	0.274057	0.280705
0.601023	0.394547	0.254159	0.263219	0.299989	0.285475	0.218197	0.315007	0.276322		0.589964	0.262747	0.246708	0.260707	0.266458	0.302567	0.299208	0.285203	0.28628	0.216195	0.220481	0.31008	0.320827	0.273777	0.279914
0.612159	0.394027	0.253603	0.262858	0.299105	0.285212	0.218062	0.314567	0.275812		0.601023	0.26215	0.246168	0.260439	0.266	0.30167	0.298308	0.28496	0.285991	0.216076	0.220318	0.309741	0.320273	0.273507	0.279137
0.623373	0.393517	0.253059	0.262499	0.298235	0.284951	0.217935	0.314133	0.275314		0.612159	0.261565	0.245641	0.260172	0.265544	0.300788	0.297423	0.284719	0.285704	0.215963	0.220162	0.309408	0.319726	0.27325	0.278373
0.634664	0.393017	0.252528	0.262141	0.29738	0.284692	0.217813	0.313706	0.274831		0.623373	0.260992	0.245126	0.259908	0.26509	0.299919	0.296551	0.284481	0.28542	0.215856	0.220013	0.309081	0.319185	0.273004	0.277625
0.646034	0.392526	0.252009	0.261785	0.296539	0.284436	0.217698	0.313285	0.274362		0.634664	0.260431	0.244624	0.259645	0.264637	0.299065	0.295695	0.284246	0.285138	0.215756	0.21987	0.30876	0.318652	0.272771	0.276891
0.657483	0.392045	0.251502	0.261431	0.295714	0.284183	0.21759	0.31287	0.273907		0.646034	0.259882	0.244135	0.259385	0.264185	0.298225	0.294854	0.284013	0.284859	0.215663	0.219734	0.308444	0.318125	0.27255	0.276173
0.669012	0.391575	0.251008	0.261079	0.294905	0.283933	0.217487	0.312462	0.273466		0.657483	0.259345	0.243659	0.259127	0.263736	0.297401	0.294028	0.283783	0.284584	0.215575	0.219604	0.308135	0.317606	0.272342	0.275471
0.680621	0.391116	0.250525	0.260729	0.294112	0.283686	0.217391	0.312061	0.273041		0.669012	0.25882	0.243195	0.258871	0.263288	0.296592	0.293219	0.283556	0.284311	0.215494	0.21948	0.307831	0.317093	0.272147	0.274785
0.69231	0.390667	0.250055	0.260382	0.293335	0.283442	0.217301	0.311666	0.272631		0.680621	0.258307	0.242744	0.258617	0.262842	0.295798	0.292426	0.283331	0.284041	0.215419	0.219363	0.307533	0.316588	0.271965	0.274116
0.704081	0.390229	0.249596	0.260036	0.292575	0.283201	0.217216	0.311277	0.272237		0.69231	0.257805	0.242305	0.258366	0.262398	0.295021	0.29165	0.283109	0.283775	0.21535	0.219251	0.307241	0.31609	0.271798	0.273465
0.715934	0.389802	0.249149	0.259693	0.291832	0.282963	0.217137	0.310895	0.271859		0.704081	0.257314	0.241878	0.258117	0.261956	0.29426	0.29089	0.28289	0.283511	0.215286	0.219146	0.306955	0.315599	0.271643	0.272831
0.727869	0.389387	0.248714	0.259352	0.291106	0.282728	0.217064	0.31052	0.271497		0.715934	0.256835	0.241464	0.25787	0.261516	0.293516	0.290148	0.282674	0.283251	0.215229	0.219046	0.306675	0.315116	0.271503	0.272214
0.739888	0.388983	0.248291	0.259014	0.290398	0.282496	0.216996	0.310151	0.271151		0.727869	0.256368	0.241061	0.257626	0.261078	0.292789	0.289424	0.282461	0.282994	0.215176	0.218952	0.306401	0.314639	0.271378	0.271616
0.75199	0.388591	0.247878	0.258678	0.289707	0.282267	0.216933	0.309789	0.270823		0.739888	0.255911	0.240671	0.257384	0.260643	0.292079	0.288717	0.282252	0.28274	0.215129	0.218863	0.306133	0.31417	0.271266	0.271037
0.764176	0.388211	0.247477	0.258344	0.289034	0.282042	0.216876	0.309434	0.27051		0.75199	0.255465	0.240292	0.257146	0.26021	0.291387	0.288028	0.282045	0.28249	0.215087	0.218779	0.30587	0.313708	0.271169	0.270476
0.776446	0.387843	0.247087	0.258014	0.288379	0.281821	0.216823	0.309085	0.270215		0.764176	0.25503	0.239924	0.256909	0.259779	0.290711	0.287357	0.281841	0.282243	0.21505	0.218701	0.305614	0.313254	0.271086	0.269935
0.788803	0.387487	0.246707	0.257686	0.287741	0.281602	0.216774	0.308743	0.269937		0.776446	0.254605	0.239568	0.256676	0.259351	0.290054	0.286704	0.281641	0.282	0.215018	0.218627	0.305363	0.312807	0.271018	0.269412
0.801245	0.387142	0.246338	0.25736	0.287122	0.281387	0.21673	0.308407	0.269676		0.788803	0.254191	0.239224	0.256445	0.258926	0.289413	0.286069	0.281444	0.281761	0.21499	0.218558	0.305118	0.312367	0.270965	0.268909
0.813773	0.38681	0.24598	0.257038	0.28652	0.281176	0.21669	0.308078	0.269432		0.801245	0.253787	0.23889	0.256217	0.258503	0.28879	0.285453	0.28125	0.281525	0.214967	0.218493	0.304879	0.311935	0.270926	0.268426
0.826389	0.38649	0.245631	0.256718	0.285935	0.280968	0.216654	0.307755	0.269205		0.813773	0.253393	0.238566	0.255993	0.258083	0.288185	0.284854	0.28106	0.281293	0.214948	0.218433	0.304646	0.31151	0.270902	0.267962
0.839093	0.386181	0.245292	0.256402	0.285368	0.280764	0.216622	0.307438	0.268995		0.826389	0.253008	0.238253	0.255771	0.257666	0.287597	0.284274	0.280872	0.281064	0.214932	0.218377	0.304418	0.311092	0.270892	0.267518
0.851885	0.385885	0.244962	0.256089	0.284819	0.280563	0.216593	0.307128	0.268801		0.839093	0.252632	0.237951	0.255552	0.257252	0.287026	0.283711	0.280689	0.280839	0.21492	0.218324	0.304195	0.310681	0.270896	0.267093
0.864765	0.3856	0.244641	0.255779	0.284286	0.280367	0.216567	0.306824	0.268624		0.851885	0.252266	0.237658	0.255336	0.256841	0.286471	0.283166	0.280508	0.280619	0.214911	0.218275	0.303978	0.310278	0.270914	0.266688
0.877736	0.385326	0.244329	0.255472	0.283769	0.280173	0.216544	0.306526	0.268464		0.864765	0.251908	0.237374	0.255123	0.256434	0.285934	0.282638	0.280332	0.280402	0.214906	0.218229	0.303766	0.309881	0.270946	0.266302
0.890797	0.385065	0.244026	0.255168	0.283269	0.279984	0.216524	0.306234	0.268319		0.877736	0.251558	0.2371	0.254914	0.25603	0.285412	0.282127	0.280158	0.280188	0.214903	0.218186	0.30356	0.309492	0.270992	0.265935
0.903948	0.384814	0.243731	0.254868	0.282785	0.279798	0.216506	0.305948	0.268191		0.890797	0.251217	0.236835	0.254708	0.255629	0.284907	0.281632	0.279989	0.279979	0.214903	0.218145	0.303358	0.30911	0.271051	0.265588
0.917191	0.384574	0.243444	0.254572	0.282317	0.279616	0.21649	0.305668	0.268078		0.903948	0.250883	0.236578	0.254505	0.255231	0.284417	0.281154	0.279822	0.279774	0.214905	0.218107	0.303162	0.308734	0.271123	0.265259
0.930526	0.384346	0.243164	0.254279	0.281863	0.279438	0.216476	0.305394	0.26798		0.917191	0.250557	0.23633	0.254305	0.254838	0.283942	0.280691	0.27966	0.279573	0.214909	0.218072	0.302971	0.308366	0.271207	0.264949
0.943954	0.384127	0.242891	0.253989	0.281423	0.279264	0.216464	0.305126	0.267897		0.930526	0.250238	0.23609	0.254109	0.254448	0.283481	0.280244	0.279501	0.279376	0.214915	0.218038	0.302784	0.308004	0.271304	0.264657
0.957475	0.383919	0.242626	0.253704	0.280998	0.279093	0.216453	0.304863	0.267829		0.943954	0.249926	0.235857	0.253917	0.254061	0.283035	0.279811	0.279345	0.279182	0.214922	0.218006	0.302603	0.307649	0.271412	0.264383
0.971091	0.383721	0.242367	0.253422	0.280585	0.278927	0.216443	0.304606	0.267774		0.957475	0.24962	0.235632	0.253728	0.253679	0.282602	0.279393	0.279193	0.278993	0.214931	0.217975	0.302426	0.307301	0.271531	0.264126
0.984801	0.383533	0.242114	0.253144	0.280186	0.278764	0.216433	0.304354	0.267733		0.971091	0.249321	0.235413	0.253542	0.253301	0.282182	0.278988	0.279045	0.278808	0.21494	0.217945	0.302253	0.306959	0.271662	0.263886
0.998606	0.383354	0.241867	0.25287	0.279798	0.278605	0.216425	0.304108	0.267705		0.984801	0.249027	0.235202	0.253361	0.252927	0.281775	0.278597	0.2789	0.278628	0.21495	0.217917	0.302085	0.306624	0.271802	0.263663
1.01251	0.383184	0.241626	0.2526	0.279422	0.27845	0.216416	0.303867	0.267689		0.998606	0.248738	0.234996	0.253182	0.252558	0.281379	0.278217	0.278759	0.278451	0.214961	0.217888	0.301921	0.306295	0.271953	0.263457
1.02651	0.383022	0.24139	0.252335	0.279057	0.278299	0.216407	0.30363	0.267685		1.01251	0.248455	0.234797	0.253008	0.252193	0.280994	0.27785	0.278622	0.278278	0.214971	0.217861	0.301761	0.305972	0.272112	0.263265
1.0406	0.382869	0.241159	0.252073	0.278701	0.278152	0.216399	0.303399	0.267692		1.02651	0.248177	0.234603	0.252837	0.251832	0.28062	0.277493	0.278488	0.27811	0.214982	0.217833	0.301605	0.305656	0.27228	0.263089
1.05479	0.382723	0.240933	0.251816	0.278355	0.278008	0.216389	0.303173	0.26771		1.0406	0.247903	0.234415	0.252671	0.251476	0.280255	0.277147	0.278358	0.277946	0.214992	0.217805	0.301453	0.305346	0.272456	0.262928
1.06909	0.382585	0.240711	0.251564	0.278017	0.277869	0.216379	0.302952	0.267737		1.05479	0.247634	0.234232	0.252508	0.251125	0.279899	0.276811	0.278231	0.277785	0.215002	0.217777	0.301305	0.305041	0.272639	0.26278
1.08348	0.382454	0.240493	0.251315	0.277687	0.277733	0.216369	0.302735	0.267774		1.06909	0.247368	0.234054	0.252349	0.250778	0.279551	0.276483	0.278108	0.277629	0.215011	0.217748	0.30116	0.304743	0.272829	0.262645
1.09797	0.382329	0.240279	0.251072	0.277363	0.277601	0.216357	0.302523	0.26782		1.08348	0.247106	0.23388	0.252194	0.250437	0.27921	0.276163	0.277989	0.277478	0.215019	0.217718	0.301019	0.304451	0.273025	0.262523
1.11256	0.38221	0.240068	0.250833	0.277046	0.277474	0.216343	0.302315	0.267873		1.09797	0.246847	0.23371	0.252043	0.250101	0.278876	0.27585	0.277873	0.27733	0.215026	0.217687	0.300882	0.304164	0.273226	0.262413
1.12726	0.382096	0.239861	0.250599	0.276734	0.277349	0.216328	0.302112	0.267934		1.11256	0.246592	0.233544	0.251896	0.24977	0.278548	0.275544	0.277761	0.277187	0.215031	0.217656	0.300747	0.303883	0.273432	0.262314
1.14205	0.381988	0.239656	0.250369	0.276427	0.277229	0.216312	0.301912	0.268		1.12726	0.246339	0.233382	0.251753	0.249444	0.278225	0.275244	0.277652	0.277047	0.215034	0.217622	0.300616	0.303607	0.273641	0.262226
1.15695	0.381884	0.239454	0.250145	0.276124	0.277113	0.216293	0.301717	0.268073		1.14205	0.246089	0.233223	0.251614	0.249124	0.277906	0.274949	0.277547	0.276912	0.215036	0.217587	0.300488	0.303337	0.273853	0.262148
1.17195	0.381784	0.239255	0.249925	0.275824	0.277	0.216273	0.301526	0.268151		1.15695	0.245841	0.233068	0.25148	0.248809	0.27759	0.274658	0.277445	0.276781	0.215036	0.21755	0.300363	0.303072	0.274068	0.262078
1.18706	0.381688	0.239058	0.24971	0.275525	0.276891	0.21625	0.301339	0.268233		1.17195	0.245595	0.232915	0.25135	0.2485	0.277277	0.27437	0.277346	0.276654	0.215033	0.217512	0.30024	0.302812	0.274284	0.262017
1.20227	0.381595	0.238864	0.249501	0.275229	0.276786	0.216225	0.301156	0.268318		1.18706	0.245351	0.232765	0.251224	0.248197	0.276966	0.274085	0.277252	0.276531	0.215029	0.217471	0.30012	0.302558	0.274501	0.261964
1.21759	0.381505	0.238671	0.249296	0.274933	0.276684	0.216197	0.300976	0.268406		1.20227	0.245109	0.232618	0.251102	0.2479	0.276657	0.273801	0.27716	0.276412	0.215022	0.217428	0.300003	0.302309	0.274719	0.261917
1.23302	0.381418	0.238479	0.249097	0.274638	0.276586	0.216167	0.300801	0.268497		1.21759	0.244868	0.232473	0.250984	0.247609	0.276348	0.273519	0.277072	0.276297	0.215012	0.217382	0.299889	0.302064	0.274935	0.261877
1.24855	0.381332	0.23829	0.248904	0.274342	0.276492	0.216134	0.300628	0.268588		1.23302	0.244629	0.23233	0.250871	0.247323	0.276038	0.273238	0.276987	0.276186	0.214999	0.217335	0.299776	0.301825	0.275151	0.261842
1.26419	0.381248	0.238101	0.248715	0.274045	0.276402	0.216098	0.30046	0.268681		1.24855	0.244391	0.232189	0.250763	0.247045	0.275728	0.272956	0.276906	0.276079	0.214984	0.217284	0.299666	0.30159	0.275364	0.261812
1.27994	0.381164	0.237914	0.248532	0.273747	0.276314	0.21606	0.300294	0.268773		1.26419	0.244153	0.23205	0.250658	0.246772	0.275416	0.272674	0.276827	0.275976	0.214966	0.217231	0.299559	0.30136	0.275575	0.261787
1.2958	0.381082	0.237728	0.248355	0.273446	0.276231	0.216018	0.300132	0.268866		1.27994	0.243917	0.231912	0.250558	0.246506	0.275103	0.27239	0.276752	0.275877	0.214944	0.217175	0.299453	0.301135	0.275782	0.261765
1.31176	0.381	0.237543	0.248183	0.273142	0.276151	0.215973	0.299973	0.268957		1.2958	0.243681	0.231776	0.250463	0.246246	0.274786	0.272105	0.27668	0.275781	0.21492	0.217116	0.29935	0.300915	0.275986	0.261745
1.32784	0.380918	0.23736	0.248017	0.272835	0.276074	0.215926	0.299818	0.269046		1.31176	0.243446	0.231641	0.250372	0.245994	0.274467	0.271817	0.276612	0.27569	0.214893	0.217054	0.299248	0.300699	0.276185	0.261728
1.34404	0.380835	0.237177	0.247856	0.272525	0.276001	0.215875	0.299666	0.269133		1.32784	0.243211	0.231508	0.250286	0.245748	0.274144	0.271526	0.276546	0.275602	0.214862	0.21699	0.299148	0.300487	0.276378	0.261713
1.36034	0.380752	0.236995	0.247701	0.272211	0.275931	0.215822	0.299516	0.269218		1.34404	0.242977	0.231376	0.250204	0.245508	0.273818	0.271233	0.276484	0.275519	0.214828	0.216922	0.299051	0.300281	0.276567	0.2617
1.37676	0.380669	0.236814	0.247552	0.271894	0.275865	0.215765	0.29937	0.269299		1.36034	0.242744	0.231246	0.250126	0.245276	0.273487	0.270936	0.276424	0.275439	0.214791	0.216852	0.298955	0.300078	0.276749	0.261687
1.39329	0.380584	0.236634	0.247409	0.271572	0.275802	0.215705	0.299227	0.269377		1.37676	0.242511	0.231116	0.250054	0.245051	0.273152	0.270635	0.276368	0.275362	0.214751	0.216779	0.29886	0.29988	0.276924	0.261674
1.40993	0.380499	0.236455	0.247272	0.271246	0.275742	0.215643	0.299088	0.269451		1.39329	0.242279	0.230989	0.249985	0.244833	0.272813	0.270331	0.276314	0.27529	0.214708	0.216703	0.298768	0.299687	0.277093	0.261661
1.4267	0.380412	0.236277	0.247141	0.270916	0.275685	0.215578	0.298951	0.269521		1.40993	0.242047	0.230862	0.249922	0.244622	0.272469	0.270022	0.276263	0.275221	0.214662	0.216624	0.298678	0.299498	0.277254	0.261649
1.44358	0.380323	0.2361	0.247015	0.270581	0.275632	0.21551	0.298817	0.269587		1.4267	0.241816	0.230737	0.249863	0.244418	0.272121	0.26971	0.276215	0.275155	0.214613	0.216543	0.298589	0.299313	0.277407	0.261635
1.46057	0.380234	0.235925	0.246896	0.270242	0.275581	0.21544	0.298687	0.269647		1.44358	0.241586	0.230614	0.249808	0.244222	0.271768	0.269394	0.27617	0.275093	0.214561	0.216459	0.298502	0.299133	0.277553	0.261621
1.47769	0.380142	0.235751	0.246783	0.269899	0.275534	0.215367	0.298559	0.269703		1.46057	0.241357	0.230492	0.249759	0.244034	0.27141	0.269074	0.276128	0.275035	0.214507	0.216373	0.298417	0.298957	0.27769	0.261605
1.49492	0.380049	0.235578	0.246676	0.269552	0.27549	0.215291	0.298435	0.269754		1.47769	0.241129	0.230373	0.249713	0.243853	0.271048	0.26875	0.276088	0.27498	0.214449	0.216284	0.298333	0.298786	0.277818	0.261588
1.51227	0.379954	0.235407	0.246575	0.269201	0.275449	0.215214	0.298314	0.269799		1.49492	0.240902	0.230254	0.249673	0.243679	0.270681	0.268423	0.276051	0.274929	0.21439	0.216193	0.298251	0.298619	0.277938	0.261569
1.52975	0.379858	0.235238	0.24648	0.268846	0.27541	0.215134	0.298196	0.269838		1.51227	0.240676	0.230138	0.249637	0.243513	0.27031	0.268091	0.276017	0.27488	0.214327	0.2161	0.298171	0.298456	0.278049	0.261549
1.54734	0.37976	0.235071	0.246392	0.268487	0.275375	0.215052	0.298081	0.269872		1.52975	0.240452	0.230024	0.249605	0.243355	0.269935	0.267757	0.275985	0.274836	0.214263	0.216005	0.298093	0.298298	0.27815	0.261527
1.56506	0.379659	0.234905	0.24631	0.268125	0.275343	0.214969	0.297969	0.2699		1.54734	0.240229	0.229913	0.249579	0.243205	0.269555	0.267418	0.275956	0.274794	0.214196	0.215908	0.298017	0.298145	0.278243	0.261502
1.5829	0.379558	0.234742	0.246234	0.26776	0.275313	0.214883	0.29786	0.269923		1.56506	0.240007	0.229803	0.249557	0.243063	0.269172	0.267077	0.275929	0.274756	0.214128	0.215809	0.297942	0.297996	0.278325	0.261476
1.60087	0.379454	0.234582	0.246165	0.267392	0.275286	0.214796	0.297755	0.269939		1.5829	0.239788	0.229697	0.249539	0.242929	0.268786	0.266733	0.275905	0.274721	0.214057	0.215709	0.29787	0.297851	0.278398	0.261447
1.61896	0.379349	0.234424	0.246101	0.267021	0.275262	0.214708	0.297653	0.26995		1.60087	0.239571	0.229593	0.249526	0.242803	0.268396	0.266387	0.275883	0.274689	0.213985	0.215608	0.297799	0.297711	0.278462	0.261416
1.63718	0.379242	0.234268	0.246045	0.266649	0.27524	0.214619	0.297555	0.269954		1.61896	0.239356	0.229492	0.249518	0.242685	0.268004	0.266039	0.275863	0.27466	0.213911	0.215505	0.297731	0.297576	0.278516	0.261383
1.65552	0.379135	0.234116	0.245994	0.266275	0.275222	0.214528	0.29746	0.269953		1.63718	0.239143	0.229394	0.249515	0.242575	0.267609	0.265688	0.275846	0.274635	0.213836	0.215401	0.297664	0.297446	0.27856	0.261348
1.67399	0.379026	0.233967	0.245951	0.2659	0.275205	0.214437	0.297368	0.269947		1.65552	0.238933	0.229299	0.249516	0.242473	0.267213	0.265337	0.275831	0.274612	0.21376	0.215296	0.297599	0.29732	0.278595	0.261311
1.69259	0.378916	0.233821	0.245913	0.265525	0.275192	0.214345	0.29728	0.269935		1.67399	0.238725	0.229208	0.249521	0.24238	0.266815	0.264985	0.275818	0.274593	0.213683	0.215191	0.297537	0.297199	0.278621	0.261273
1.71132	0.378805	0.233679	0.245882	0.26515	0.275181	0.214253	0.297195	0.269918		1.69259	0.238521	0.229121	0.249531	0.242295	0.266416	0.264634	0.275807	0.274576	0.213605	0.215085	0.297477	0.297083	0.278637	0.261233
1.73018	0.378695	0.233541	0.245858	0.264776	0.275172	0.21416	0.297115	0.269896		1.71132	0.238321	0.229038	0.249546	0.242218	0.266018	0.264282	0.275799	0.274563	0.213526	0.214979	0.297419	0.296972	0.278645	0.261191
1.74917	0.378583	0.233407	0.24584	0.264403	0.275166	0.214068	0.297038	0.26987		1.73018	0.238124	0.228959	0.249565	0.24215	0.26562	0.263932	0.275793	0.274552	0.213448	0.214873	0.297364	0.296865	0.278643	0.261149
1.76829	0.378472	0.233278	0.245828	0.264033	0.275163	0.213975	0.296965	0.269839		1.74917	0.23793	0.228885	0.249589	0.24209	0.265223	0.263584	0.275788	0.274544	0.213369	0.214767	0.297311	0.296764	0.278634	0.261106
1.78754	0.378362	0.233154	0.245823	0.263665	0.275162	0.213884	0.296896	0.269804		1.76829	0.237741	0.228815	0.249618	0.242039	0.264828	0.263238	0.275786	0.274539	0.21329	0.214661	0.297261	0.296669	0.278616	0.261062
1.80693	0.378252	0.233034	0.245825	0.263301	0.275163	0.213793	0.296831	0.269766		1.78754	0.237557	0.228751	0.249651	0.241996	0.264435	0.262895	0.275786	0.274537	0.213211	0.214556	0.297213	0.296578	0.27859	0.261019
1.82646	0.378143	0.23292	0.245833	0.262941	0.275166	0.213702	0.29677	0.269725		1.80693	0.237377	0.228691	0.249688	0.241961	0.264046	0.262557	0.275788	0.274537	0.213133	0.214452	0.297168	0.296493	0.278556	0.260976
1.84612	0.378036	0.232811	0.245847	0.262587	0.275172	0.213613	0.296713	0.26968		1.82646	0.237202	0.228638	0.24973	0.241935	0.26366	0.262223	0.275792	0.274541	0.213055	0.214349	0.297126	0.296413	0.278516	0.260933
1.86591	0.37793	0.232708	0.245868	0.262238	0.27518	0.213525	0.296661	0.269633		1.84612	0.237032	0.22859	0.249776	0.241918	0.263279	0.261894	0.275798	0.274547	0.212979	0.214247	0.297087	0.296339	0.278468	0.260892
1.88585	0.377826	0.232611	0.245895	0.261895	0.275191	0.213439	0.296613	0.269585		1.86591	0.236868	0.228548	0.249827	0.241909	0.262904	0.261571	0.275805	0.274555	0.212903	0.214147	0.297051	0.29627	0.278415	0.260852
1.90592	0.377725	0.232521	0.245929	0.261559	0.275203	0.213354	0.296569	0.269534		1.88585	0.236709	0.228513	0.249882	0.241909	0.262535	0.261255	0.275815	0.274567	0.212829	0.214049	0.297018	0.296207	0.278355	0.260815
1.92613	0.377626	0.232437	0.245969	0.261232	0.275218	0.213272	0.29653	0.269482		1.90592	0.236557	0.228484	0.249941	0.241917	0.262173	0.260946	0.275826	0.274581	0.212757	0.213952	0.296989	0.29615	0.278289	0.260779
1.94648	0.37753	0.23236	0.246016	0.260913	0.275235	0.213192	0.296496	0.26943		1.92613	0.236411	0.228463	0.250005	0.241934	0.261818	0.260646	0.27584	0.274597	0.212687	0.213857	0.296963	0.296098	0.278218	0.260747
1.96698	0.377438	0.23229	0.246069	0.260604	0.275255	0.213114	0.296467	0.269377		1.94648	0.236271	0.228448	0.250073	0.241959	0.261472	0.260355	0.275855	0.274616	0.212618	0.213765	0.29694	0.296053	0.278142	0.260717
1.98761	0.377349	0.232227	0.246129	0.260304	0.275276	0.213038	0.296442	0.269324		1.96698	0.236139	0.228441	0.250145	0.241994	0.261134	0.260073	0.275871	0.274638	0.212552	0.213675	0.296921	0.296013	0.278062	0.260692
2.0084	0.377265	0.232173	0.246195	0.260016	0.275299	0.212966	0.296423	0.269272		1.98761	0.236013	0.228441	0.250222	0.242036	0.260807	0.259802	0.27589	0.274662	0.212488	0.213589	0.296905	0.29598	0.277978	0.26067
2.02932	0.377185	0.232126	0.246268	0.259739	0.275325	0.212896	0.296409	0.269221		2.0084	0.235895	0.22845	0.250303	0.242087	0.26049	0.259542	0.27591	0.274688	0.212427	0.213505	0.296893	0.295953	0.277891	0.260653
2.05039	0.37711	0.232087	0.246346	0.259474	0.275352	0.21283	0.296399	0.269171		2.02932	0.235785	0.228466	0.250388	0.242147	0.260184	0.259294	0.275932	0.274717	0.212368	0.213424	0.296885	0.295932	0.2778	0.260641
2.07161	0.37704	0.232057	0.246432	0.259222	0.275382	0.212767	0.296395	0.269123		2.05039	0.235682	0.228491	0.250477	0.242216	0.25989	0.259058	0.275956	0.274749	0.212313	0.213346	0.296881	0.295917	0.277707	0.260635
2.09297	0.376975	0.232035	0.246523	0.258983	0.275414	0.212707	0.296397	0.269077		2.07161	0.235588	0.228525	0.250571	0.242293	0.259609	0.258835	0.275981	0.274783	0.212261	0.213272	0.296881	0.295909	0.277612	0.260634
2.11449	0.376916	0.232022	0.246621	0.258758	0.275447	0.212651	0.296403	0.269034		2.09297	0.235502	0.228567	0.250668	0.242378	0.25934	0.258626	0.276009	0.274819	0.212212	0.213202	0.296886	0.295908	0.277514	0.26064
2.13615	0.376863	0.232017	0.246725	0.258547	0.275483	0.212599	0.296415	0.268994		2.11449	0.235424	0.228619	0.25077	0.242472	0.259085	0.25843	0.276037	0.274857	0.212166	0.213136	0.296894	0.295913	0.277416	0.260652
2.15796	0.376816	0.232022	0.246835	0.258351	0.275521	0.21255	0.296433	0.268958		2.13615	0.235356	0.228679	0.250875	0.242574	0.258844	0.25825	0.276068	0.274898	0.212124	0.213073	0.296907	0.295924	0.277317	0.260671
2.17993	0.376776	0.232036	0.246951	0.258169	0.27556	0.212506	0.296456	0.268925		2.15796	0.235296	0.228749	0.250985	0.242685	0.258618	0.258084	0.2761	0.274941	0.212086	0.213014	0.296924	0.295942	0.277217	0.260698
2.20205	0.376742	0.23206	0.247073	0.258003	0.275602	0.212465	0.296485	0.268896		2.17993	0.235245	0.228828	0.251098	0.242804	0.258406	0.257933	0.276133	0.274987	0.212052	0.21296	0.296945	0.295967	0.277118	0.260732
2.22432	0.376716	0.232093	0.247202	0.257853	0.275645	0.212429	0.296519	0.268872		2.20205	0.235203	0.228917	0.251215	0.242931	0.258209	0.257798	0.276169	0.275035	0.212021	0.21291	0.296971	0.295999	0.277018	0.260774
2.24675	0.376696	0.232135	0.247336	0.257718	0.27569	0.212397	0.296559	0.268853		2.22432	0.23517	0.229015	0.251336	0.243067	0.258027	0.257678	0.276205	0.275085	0.211995	0.212864	0.297001	0.296037	0.27692	0.260825
2.26933	0.376684	0.232187	0.247476	0.257599	0.275738	0.212369	0.296605	0.26884		2.24675	0.235147	0.229123	0.251461	0.24321	0.257861	0.257575	0.276244	0.275137	0.211972	0.212822	0.297036	0.296082	0.276823	0.260884
2.29207	0.37668	0.232249	0.247622	0.257497	0.275787	0.212346	0.296657	0.268831		2.26933	0.235133	0.229241	0.25159	0.243362	0.257711	0.257488	0.276284	0.275191	0.211954	0.212785	0.297076	0.296134	0.276727	0.260952
2.31497	0.376683	0.232321	0.247774	0.257411	0.275838	0.212326	0.296714	0.268829		2.29207	0.235129	0.229369	0.251722	0.243522	0.257577	0.257417	0.276325	0.275248	0.21194	0.212752	0.29712	0.296193	0.276633	0.261029
2.33802	0.376694	0.232402	0.247931	0.257342	0.275891	0.212312	0.296777	0.268832		2.31497	0.235135	0.229506	0.251858	0.243689	0.257459	0.257364	0.276369	0.275307	0.21193	0.212723	0.297169	0.296258	0.276542	0.261116
2.36124	0.376713	0.232494	0.248094	0.25729	0.275945	0.212301	0.296846	0.268842		2.33802	0.235151	0.229654	0.251998	0.243864	0.257358	0.257327	0.276413	0.275368	0.211924	0.212699	0.297223	0.29633	0.276453	0.261211
2.38462	0.37674	0.232596	0.248263	0.257255	0.276002	0.212295	0.29692	0.268858		2.36124	0.235176	0.229812	0.252141	0.244048	0.257273	0.257307	0.27646	0.275431	0.211922	0.21268	0.297282	0.29641	0.276367	0.261317
2.40816	0.376775	0.232708	0.248437	0.257236	0.27606	0.212294	0.297001	0.268882		2.38462	0.235211	0.22998	0.252287	0.244238	0.257205	0.257304	0.276507	0.275496	0.211925	0.212666	0.297345	0.296496	0.276284	0.261432
2.43187	0.37682	0.23283	0.248617	0.257235	0.27612	0.212297	0.297087	0.268912		2.40816	0.235257	0.230159	0.252438	0.244437	0.257154	0.257319	0.276557	0.275564	0.211932	0.212656	0.297413	0.296588	0.276205	0.261558
2.45574	0.376872	0.232962	0.248802	0.257251	0.276183	0.212305	0.297179	0.26895		2.43187	0.235312	0.230347	0.252591	0.244643	0.25712	0.25735	0.276608	0.275633	0.211944	0.21265	0.297486	0.296688	0.27613	0.261694
2.47978	0.376933	0.233105	0.248992	0.257285	0.276246	0.212317	0.297278	0.268995		2.45574	0.235378	0.230546	0.252748	0.244856	0.257103	0.2574	0.27666	0.275705	0.21196	0.21265	0.297564	0.296795	0.27606	0.26184
2.50398	0.377004	0.233258	0.249188	0.257336	0.276312	0.212334	0.297382	0.269048		2.47978	0.235454	0.230756	0.252908	0.245077	0.257104	0.257466	0.276714	0.275778	0.211981	0.212654	0.297647	0.296908	0.275993	0.261997
2.52835	0.377083	0.233421	0.249389	0.257404	0.276379	0.212355	0.297491	0.269109		2.50398	0.23554	0.230975	0.253071	0.245305	0.257121	0.257551	0.27677	0.275854	0.212005	0.212662	0.297735	0.297028	0.275932	0.262164
2.55289	0.377171	0.233595	0.249595	0.25749	0.276448	0.212382	0.297607	0.269178		2.52835	0.235637	0.231206	0.253238	0.24554	0.257156	0.257653	0.276827	0.275932	0.212035	0.212676	0.297828	0.297155	0.275876	0.262342
2.57761	0.377268	0.233779	0.249806	0.257594	0.276519	0.212412	0.297729	0.269256		2.55289	0.235744	0.231446	0.253407	0.245783	0.257208	0.257772	0.276885	0.276011	0.212069	0.212694	0.297926	0.297289	0.275825	0.262532
2.60249	0.377375	0.233974	0.250022	0.257715	0.276592	0.212448	0.297857	0.269342		2.57761	0.235861	0.231698	0.25358	0.246032	0.257278	0.257909	0.276945	0.276093	0.212107	0.212717	0.298028	0.29743	0.275779	0.262732
2.62755	0.377491	0.23418	0.250243	0.257854	0.276666	0.212488	0.29799	0.269437		2.60249	0.235989	0.231959	0.253756	0.246289	0.257365	0.258064	0.277007	0.276177	0.21215	0.212745	0.298136	0.297577	0.27574	0.262944
2.65278	0.377616	0.234396	0.250469	0.25801	0.276742	0.212533	0.29813	0.269541		2.62755	0.236128	0.232232	0.253935	0.246552	0.25747	0.258237	0.277069	0.276262	0.212198	0.212778	0.298249	0.297731	0.275707	0.263168
2.67819	0.377751	0.234623	0.2507	0.258185	0.27682	0.212582	0.298275	0.269655		2.65278	0.236277	0.232515	0.254117	0.246822	0.257593	0.258428	0.277134	0.27635	0.21225	0.212815	0.298367	0.297892	0.27568	0.263402
2.70377	0.377896	0.23486	0.250936	0.258377	0.276899	0.212636	0.298426	0.269778		2.67819	0.236437	0.232808	0.254302	0.247099	0.257733	0.258636	0.2772	0.276439	0.212306	0.212858	0.29849	0.29806	0.27566	0.263649
2.72953	0.378051	0.235108	0.251176	0.258586	0.27698	0.212695	0.298584	0.26991		2.70377	0.236607	0.233113	0.254489	0.247382	0.257891	0.258862	0.277267	0.276531	0.212368	0.212905	0.298618	0.298234	0.275648	0.263907
2.75547	0.378215	0.235367	0.251421	0.258814	0.277062	0.212759	0.298747	0.270052		2.72953	0.236789	0.233427	0.254679	0.247672	0.258066	0.259107	0.277336	0.276624	0.212433	0.212957	0.298752	0.298416	0.275642	0.264178
2.78159	0.378389	0.235637	0.25167	0.259059	0.277147	0.212827	0.298916	0.270204		2.75547	0.236981	0.233753	0.254873	0.247969	0.258259	0.259369	0.277406	0.276719	0.212504	0.213013	0.29889	0.298603	0.275644	0.26446
2.8079	0.378573	0.235917	0.251924	0.259322	0.277232	0.2129	0.299091	0.270366		2.78159	0.237184	0.234089	0.255068	0.248271	0.25847	0.259648	0.277477	0.276816	0.212579	0.213075	0.299034	0.298798	0.275654	0.264754
2.83438	0.378768	0.236208	0.252182	0.259603	0.27732	0.212977	0.299272	0.270538		2.8079	0.237397	0.234436	0.255267	0.248581	0.258699	0.259946	0.27755	0.276914	0.212658	0.213141	0.299182	0.298999	0.275672	0.26506
2.86105	0.378972	0.23651	0.252444	0.259901	0.277409	0.213059	0.299458	0.270721		2.83438	0.237622	0.234794	0.255468	0.248896	0.258945	0.260261	0.277625	0.277015	0.212742	0.213212	0.299336	0.299207	0.275698	0.265379
2.88791	0.379186	0.236822	0.252711	0.260217	0.2775	0.213146	0.299651	0.270914		2.86105	0.237858	0.235162	0.255671	0.249217	0.259209	0.260593	0.277701	0.277117	0.212831	0.213288	0.299495	0.299422	0.275733	0.26571
2.91495	0.37941	0.237146	0.252982	0.26055	0.277592	0.213237	0.299849	0.271117		2.88791	0.238104	0.235541	0.255878	0.249545	0.25949	0.260943	0.277778	0.277221	0.212924	0.213368	0.299659	0.299643	0.275776	0.266052
2.94218	0.379645	0.23748	0.253257	0.2609	0.277685	0.213333	0.300053	0.271331		2.91495	0.238361	0.235931	0.256086	0.249878	0.259788	0.261311	0.277856	0.277327	0.213022	0.213453	0.299828	0.29987	0.275827	0.266408
2.9696	0.379889	0.237825	0.253536	0.261267	0.277781	0.213433	0.300263	0.271556		2.94218	0.238629	0.236331	0.256297	0.250217	0.260104	0.261696	0.277936	0.277434	0.213124	0.213543	0.300002	0.300104	0.275888	0.266775
2.99721	0.380144	0.23818	0.253819	0.261651	0.277877	0.213538	0.300478	0.271791		2.9696	0.238908	0.236741	0.25651	0.250562	0.260436	0.262097	0.278018	0.277543	0.21323	0.213637	0.300181	0.300344	0.275958	0.267155
3.02501	0.380409	0.238546	0.254106	0.262052	0.277975	0.213647	0.300699	0.272037		2.99721	0.239197	0.237163	0.256726	0.250913	0.260786	0.262516	0.2781	0.277654	0.213341	0.213736	0.300365	0.300591	0.276036	0.267546
3.05301	0.380683	0.238922	0.254397	0.262469	0.278075	0.213761	0.300926	0.272293		3.02501	0.239498	0.237594	0.256944	0.251269	0.261152	0.262951	0.278184	0.277767	0.213456	0.213839	0.300554	0.300844	0.276124	0.26795
3.0812	0.380967	0.239309	0.254692	0.262902	0.278176	0.213878	0.301158	0.27256		3.05301	0.239809	0.238036	0.257164	0.251631	0.261535	0.263402	0.278269	0.277881	0.213575	0.213947	0.300748	0.301103	0.276221	0.268366
3.10959	0.381262	0.239706	0.25499	0.263351	0.278279	0.214	0.301395	0.272838		3.0812	0.24013	0.238488	0.257386	0.251998	0.261934	0.26387	0.278356	0.277996	0.213698	0.214059	0.300947	0.301368	0.276328	0.268793
3.13817	0.381566	0.240114	0.255292	0.263816	0.278382	0.214126	0.301638	0.273126		3.10959	0.240462	0.238951	0.25761	0.25237	0.262349	0.264354	0.278444	0.278113	0.213826	0.214175	0.301151	0.301639	0.276444	0.269232
3.16696	0.38188	0.240532	0.255597	0.264297	0.278488	0.214256	0.301886	0.273425		3.13817	0.240805	0.239423	0.257836	0.252748	0.26278	0.264853	0.278533	0.278232	0.213957	0.214296	0.30136	0.301917	0.276569	0.269683
3.19594	0.382203	0.24096	0.255906	0.264793	0.278594	0.21439	0.30214	0.273735		3.16696	0.241159	0.239906	0.258065	0.25313	0.263226	0.265368	0.278623	0.278352	0.214093	0.21442	0.301573	0.3022	0.276704	0.270146
3.22513	0.382537	0.241399	0.256219	0.265305	0.278702	0.214528	0.302399	0.274055		3.19594	0.241522	0.240398	0.258295	0.253518	0.263688	0.265899	0.278715	0.278474	0.214232	0.214549	0.301791	0.302489	0.276849	0.27062
3.25451	0.382879	0.241847	0.256534	0.265831	0.278812	0.21467	0.302663	0.274385		3.22513	0.241897	0.240901	0.258527	0.25391	0.264165	0.266444	0.278808	0.278597	0.214375	0.214682	0.302014	0.302783	0.277004	0.271106
3.28411	0.383231	0.242306	0.256853	0.266371	0.278922	0.214816	0.302932	0.274726		3.25451	0.242281	0.241414	0.258761	0.254307	0.264657	0.267004	0.278902	0.278721	0.214522	0.214818	0.302242	0.303084	0.277168	0.271603
3.3139	0.383593	0.242774	0.257175	0.266926	0.279034	0.214965	0.303206	0.275077		3.28411	0.242676	0.241936	0.258997	0.254709	0.265164	0.267579	0.278997	0.278847	0.214673	0.214958	0.302474	0.30339	0.277342	0.27211
3.34391	0.383963	0.243252	0.2575	0.267494	0.279147	0.215118	0.303484	0.275438		3.3139	0.243081	0.242467	0.259234	0.255116	0.265685	0.268167	0.279093	0.278975	0.214827	0.215103	0.30271	0.303701	0.277526	0.272629
3.37412	0.384343	0.24374	0.257828	0.268076	0.279261	0.215274	0.303768	0.27581		3.34391	0.243496	0.243008	0.259473	0.255526	0.266219	0.268769	0.279191	0.279103	0.214985	0.21525	0.302951	0.304018	0.277719	0.273158
3.40455	0.384731	0.244237	0.258159	0.268671	0.279377	0.215433	0.304056	0.27619		3.37412	0.24392	0.243559	0.259714	0.255942	0.266768	0.269384	0.279289	0.279233	0.215146	0.215401	0.303196	0.304339	0.277921	0.273698
3.43518	0.385128	0.244743	0.258493	0.269278	0.279493	0.215595	0.304349	0.276581		3.40455	0.244355	0.244118	0.259957	0.256361	0.267329	0.270013	0.279389	0.279364	0.21531	0.215556	0.303446	0.304666	0.278133	0.274247
3.46603	0.385533	0.245259	0.258829	0.269898	0.279611	0.215761	0.304646	0.276981		3.43518	0.244799	0.244687	0.260201	0.256785	0.267903	0.270653	0.27949	0.279497	0.215477	0.215713	0.303699	0.304998	0.278355	0.274807
3.4971	0.385947	0.245783	0.259169	0.27053	0.27973	0.215929	0.304947	0.27739		3.46603	0.245253	0.245265	0.260446	0.257213	0.26849	0.271306	0.279592	0.27963	0.215648	0.215874	0.303957	0.305335	0.278586	0.275376
3.52838	0.386369	0.246317	0.259511	0.271173	0.27985	0.2161	0.305253	0.277809		3.4971	0.245716	0.245851	0.260693	0.257645	0.269089	0.271971	0.279695	0.279765	0.215821	0.216038	0.304218	0.305676	0.278826	0.275955
3.55987	0.386799	0.24686	0.259855	0.271827	0.279971	0.216274	0.305563	0.278236		3.52838	0.246188	0.246446	0.260941	0.25808	0.269699	0.272647	0.279799	0.279901	0.215997	0.216204	0.304483	0.306022	0.279075	0.276542
3.59159	0.387236	0.247411	0.260202	0.272492	0.280093	0.216451	0.305876	0.278672		3.55987	0.24667	0.247049	0.261191	0.258519	0.270321	0.273334	0.279904	0.280038	0.216175	0.216373	0.304752	0.306373	0.279333	0.277139
3.62353	0.387682	0.24797	0.260551	0.273168	0.280216	0.21663	0.306194	0.279117		3.59159	0.247161	0.247661	0.261442	0.258962	0.270953	0.274031	0.28001	0.280176	0.216356	0.216545	0.305025	0.306727	0.2796	0.277744
3.65569	0.388134	0.248538	0.260903	0.273853	0.28034	0.216811	0.306515	0.279569		3.62353	0.24766	0.248281	0.261694	0.259409	0.271597	0.274739	0.280117	0.280315	0.21654	0.21672	0.305301	0.307086	0.279876	0.278358
3.68807	0.388594	0.249114	0.261257	0.274548	0.280465	0.216994	0.30684	0.28003		3.65569	0.248169	0.248908	0.261947	0.259859	0.27225	0.275457	0.280225	0.280456	0.216726	0.216896	0.305581	0.307449	0.28016	0.278979
3.72068	0.38906	0.249698	0.261613	0.275251	0.280591	0.217179	0.307168	0.280499		3.68807	0.248685	0.249544	0.262201	0.260312	0.272912	0.276183	0.280334	0.280597	0.216913	0.217075	0.305864	0.307816	0.280453	0.279608
3.75351	0.389534	0.25029	0.261971	0.275963	0.280718	0.217366	0.3075	0.280974		3.72068	0.24921	0.250186	0.262457	0.260768	0.273584	0.276918	0.280443	0.280739	0.217103	0.217256	0.30615	0.308186	0.280753	0.280244
3.78658	0.390013	0.250889	0.262331	0.276683	0.280845	0.217555	0.307834	0.281457		3.75351	0.249744	0.250837	0.262713	0.261228	0.274265	0.277662	0.280554	0.280882	0.217294	0.217438	0.306439	0.30856	0.281062	0.280887
3.81987	0.390499	0.251496	0.262693	0.277411	0.280973	0.217745	0.308171	0.281947		3.78658	0.250285	0.251494	0.262971	0.26169	0.274954	0.278413	0.280665	0.281025	0.217487	0.217622	0.306731	0.308937	0.281378	0.281536
3.85339	0.39099	0.25211	0.263056	0.278145	0.281103	0.217936	0.308512	0.282443		3.81987	0.250834	0.252158	0.26323	0.262156	0.27565	0.279172	0.280777	0.28117	0.217681	0.217808	0.307025	0.309318	0.281702	0.282192
3.88715	0.391487	0.25273	0.263422	0.278886	0.281232	0.218128	0.308854	0.282945		3.85339	0.25139	0.252829	0.263489	0.262624	0.276354	0.279937	0.28089	0.281315	0.217877	0.217995	0.307322	0.309701	0.282033	0.282853
3.92115	0.391989	0.253357	0.263789	0.279633	0.281363	0.218321	0.309199	0.283453		3.88715	0.251954	0.253506	0.263749	0.263094	0.277064	0.280708	0.281003	0.281461	0.218073	0.218183	0.307622	0.310087	0.28237	0.28352
3.95537	0.392496	0.253991	0.264158	0.280386	0.281494	0.218515	0.309547	0.283966		3.92115	0.252525	0.25419	0.264011	0.263568	0.277781	0.281486	0.281118	0.281608	0.218271	0.218372	0.307923	0.310476	0.282715	0.284191
3.98984	0.393008	0.254631	0.264528	0.281143	0.281626	0.21871	0.309896	0.284485		3.95537	0.253103	0.254879	0.264272	0.264043	0.278503	0.282268	0.281233	0.281755	0.218469	0.218562	0.308227	0.310867	0.283066	0.284867
4.02455	0.393524	0.255277	0.2649	0.281906	0.281758	0.218905	0.310247	0.285008		3.98984	0.253688	0.255574	0.264535	0.264521	0.279231	0.283056	0.281348	0.281903	0.218668	0.218752	0.308533	0.31126	0.283422	0.285547
4.0595	0.394045	0.255929	0.265273	0.282672	0.281891	0.2191	0.3106	0.285536		4.02455	0.254279	0.256275	0.264798	0.265002	0.279964	0.283847	0.281464	0.282052	0.218867	0.218943	0.30884	0.311655	0.283785	0.286231
4.09469	0.394569	0.256586	0.265647	0.283442	0.282024	0.219295	0.310955	0.286068		4.0595	0.254876	0.256981	0.265062	0.265484	0.280701	0.284643	0.281581	0.282201	0.219066	0.219134	0.309149	0.312052	0.284154	0.286919
4.13013	0.395097	0.257249	0.266023	0.284215	0.282158	0.219491	0.311311	0.286604		4.09469	0.25548	0.257693	0.265327	0.265968	0.281442	0.285442	0.281698	0.28235	0.219266	0.219325	0.309459	0.312451	0.284527	0.287609
4.16581	0.395629	0.257917	0.2664	0.284991	0.282292	0.219685	0.311668	0.287143		4.13013	0.25609	0.258409	0.265592	0.266454	0.282186	0.286244	0.281816	0.2825	0.219465	0.219516	0.309771	0.312851	0.284906	0.288302
4.20174	0.396163	0.25859	0.266777	0.285768	0.282427	0.21988	0.312026	0.287685		4.16581	0.256705	0.259129	0.265857	0.266942	0.282933	0.287048	0.281934	0.28265	0.219664	0.219706	0.310084	0.313252	0.28529	0.288997
4.23792	0.3967	0.259267	0.267156	0.286548	0.282561	0.220073	0.312385	0.28823		4.20174	0.257326	0.259854	0.266123	0.267431	0.283683	0.287854	0.282053	0.2828	0.219863	0.219897	0.310398	0.313654	0.285677	0.289693
4.27435	0.397239	0.259949	0.267536	0.287329	0.282697	0.220266	0.312744	0.288778		4.23792	0.257951	0.260583	0.26639	0.267922	0.284435	0.288661	0.282172	0.282951	0.22006	0.220086	0.310712	0.314057	0.286069	0.290391
4.31104	0.397781	0.260635	0.267916	0.28811	0.282832	0.220458	0.313104	0.289327		4.27435	0.258582	0.261316	0.266657	0.268415	0.285188	0.28947	0.282291	0.283102	0.220257	0.220275	0.311027	0.314461	0.286465	0.29109
4.34798	0.398325	0.261325	0.268297	0.288892	0.282968	0.220648	0.313463	0.289878		4.31104	0.259218	0.262053	0.266924	0.268908	0.285942	0.290279	0.282411	0.283253	0.220453	0.220462	0.311343	0.314865	0.286864	0.291789
4.38518	0.39887	0.262019	0.268679	0.289674	0.283104	0.220837	0.313823	0.29043		4.34798	0.259858	0.262793	0.267191	0.269403	0.286697	0.291087	0.282531	0.283405	0.220648	0.220648	0.311658	0.315269	0.287267	0.292489
4.42264	0.399416	0.262716	0.269061	0.290455	0.28324	0.221025	0.314183	0.290983		4.38518	0.260502	0.263536	0.267459	0.269899	0.287452	0.291896	0.282651	0.283556	0.220841	0.220833	0.311974	0.315673	0.287672	0.293188
4.46035	0.399964	0.263417	0.269444	0.291235	0.283376	0.22121	0.314542	0.291537		4.42264	0.261151	0.264282	0.267727	0.270396	0.288207	0.292703	0.282772	0.283708	0.221033	0.221017	0.312289	0.316077	0.28808	0.293886
4.49833	0.400512	0.26412	0.269827	0.292013	0.283512	0.221394	0.314901	0.292091		4.46035	0.261803	0.26503	0.267995	0.270893	0.288961	0.293509	0.282892	0.283859	0.221223	0.221198	0.312604	0.31648	0.28849	0.294584
4.53658	0.40106	0.264826	0.270211	0.29279	0.283648	0.221576	0.315259	0.292645		4.49833	0.262459	0.265781	0.268263	0.271392	0.289714	0.294313	0.283013	0.284011	0.221411	0.221378	0.312919	0.316883	0.288902	0.29528
4.57509	0.401609	0.265535	0.270595	0.293564	0.283784	0.221755	0.315616	0.293198		4.53658	0.263118	0.266534	0.268531	0.271891	0.290465	0.295115	0.283134	0.284162	0.221596	0.221555	0.313233	0.317285	0.289316	0.295973
4.61386	0.402157	0.266246	0.270979	0.294335	0.283921	0.221932	0.315972	0.293751		4.57509	0.263781	0.267289	0.268799	0.27239	0.291214	0.295914	0.283256	0.284313	0.22178	0.22173	0.313546	0.317686	0.289732	0.296665
4.65291	0.402706	0.266959	0.271363	0.295104	0.284057	0.222106	0.316326	0.294303		4.61386	0.264446	0.268046	0.269067	0.27289	0.291961	0.29671	0.283377	0.284465	0.221961	0.221903	0.313858	0.318085	0.290148	0.297354
4.69223	0.403253	0.267674	0.271747	0.295868	0.284193	0.222278	0.316679	0.294853		4.65291	0.265114	0.268804	0.269335	0.27339	0.292705	0.297502	0.283498	0.284615	0.22214	0.222073	0.314169	0.318483	0.290565	0.29804
4.73182	0.4038	0.26839	0.272131	0.296629	0.284328	0.222446	0.31703	0.295401		4.69223	0.265785	0.269563	0.269603	0.273891	0.293446	0.298291	0.283619	0.284766	0.222315	0.22224	0.314479	0.31888	0.290982	0.298723
4.77169	0.404345	0.269108	0.272515	0.297386	0.284464	0.222611	0.317379	0.295947		4.73182	0.266457	0.270323	0.269871	0.274391	0.294183	0.299075	0.28374	0.284916	0.222488	0.222404	0.314786	0.319274	0.2914	0.299402
4.81184	0.404889	0.269827	0.272899	0.298138	0.284599	0.222773	0.317726	0.296491		4.77169	0.267132	0.271084	0.270139	0.274891	0.294917	0.299855	0.283861	0.285066	0.222658	0.222565	0.315092	0.319666	0.291818	0.300077
4.85226	0.405432	0.270547	0.273283	0.298885	0.284734	0.222932	0.318071	0.297033		4.81184	0.267809	0.271846	0.270407	0.275392	0.295646	0.30063	0.283982	0.285216	0.222824	0.222723	0.315397	0.320056	0.292235	0.300748
4.89297	0.405972	0.271267	0.273666	0.299627	0.284869	0.223087	0.318413	0.297571		4.85226	0.268487	0.272607	0.270674	0.275892	0.296371	0.301399	0.284103	0.285365	0.222987	0.222877	0.315699	0.320444	0.292651	0.301414
4.93396	0.406511	0.271988	0.274049	0.300364	0.285003	0.223238	0.318753	0.298106		4.89297	0.269166	0.273369	0.270941	0.276391	0.297091	0.302163	0.284224	0.285514	0.223147	0.223028	0.315998	0.320829	0.293067	0.302075
4.97523	0.407047	0.27271	0.274431	0.301094	0.285137	0.223386	0.319089	0.298638		4.93396	0.269847	0.27413	0.271208	0.27689	0.297806	0.302921	0.284345	0.285662	0.223302	0.223174	0.316295	0.32121	0.293481	0.302731
5.01679	0.407581	0.273431	0.274813	0.301819	0.285271	0.223529	0.319423	0.299166		4.97523	0.270528	0.274891	0.271474	0.277389	0.298515	0.303673	0.284465	0.28581	0.223454	0.223317	0.31659	0.321589	0.293894	0.303382
5.05864	0.408111	0.274152	0.275195	0.302537	0.285404	0.223668	0.319753	0.299689		5.01679	0.27121	0.275651	0.27174	0.277886	0.299219	0.304419	0.284585	0.285957	0.223602	0.223456	0.316882	0.321964	0.294305	0.304026
5.10078	0.408639	0.274872	0.275575	0.303248	0.285537	0.223803	0.32008	0.300209		5.05864	0.271893	0.276411	0.272006	0.278383	0.299916	0.305158	0.284705	0.286103	0.223746	0.22359	0.31717	0.322336	0.294714	0.304665
5.14322	0.409163	0.275592	0.275955	0.303953	0.285669	0.223933	0.320403	0.300723		5.10078	0.272576	0.277169	0.272271	0.278879	0.300608	0.305889	0.284824	0.286249	0.223885	0.223721	0.317456	0.322704	0.295121	0.305297
5.18595	0.409684	0.276311	0.276334	0.30465	0.2858	0.224059	0.320723	0.301233		5.14322	0.273259	0.277926	0.272536	0.279374	0.301292	0.306613	0.284943	0.286394	0.22402	0.223846	0.317738	0.323068	0.295525	0.305922
5.22897	0.410201	0.277029	0.276712	0.305339	0.285931	0.224179	0.321038	0.301738		5.18595	0.273942	0.278681	0.2728	0.279868	0.30197	0.30733	0.285062	0.286538	0.22415	0.223967	0.318016	0.323429	0.295926	0.30654
5.2723	0.410714	0.277746	0.277089	0.306021	0.286061	0.224295	0.321349	0.302237		5.22897	0.274624	0.279435	0.273064	0.280361	0.30264	0.308038	0.28518	0.286682	0.224276	0.224083	0.318291	0.323784	0.296324	0.307151
5.31593	0.411223	0.278461	0.277466	0.306695	0.286191	0.224406	0.321656	0.302731		5.2723	0.275306	0.280186	0.273327	0.280852	0.303304	0.308738	0.285298	0.286825	0.224396	0.224194	0.318562	0.324136	0.296719	0.307755
5.35986	0.411728	0.279175	0.277841	0.30736	0.28632	0.224512	0.321958	0.303218		5.31593	0.275987	0.280935	0.273589	0.281342	0.303959	0.30943	0.285415	0.286966	0.224512	0.224301	0.318829	0.324482	0.297111	0.308351
5.40409	0.412228	0.279886	0.278215	0.308016	0.286448	0.224612	0.322255	0.3037		5.35986	0.276667	0.281682	0.273851	0.28183	0.304607	0.310113	0.285532	0.287107	0.224622	0.224401	0.319092	0.324824	0.297498	0.308938
5.44864	0.412724	0.280596	0.278587	0.308664	0.286575	0.224707	0.322548	0.304175		5.40409	0.277346	0.282427	0.274112	0.282317	0.305246	0.310787	0.285649	0.287247	0.224728	0.224497	0.31935	0.325161	0.297882	0.309518
5.49349	0.413214	0.281303	0.278959	0.309303	0.286702	0.224797	0.322836	0.304643		5.44864	0.278024	0.283168	0.274373	0.282802	0.305877	0.311452	0.285765	0.287386	0.224828	0.224587	0.319604	0.325492	0.298261	0.310089
5.53866	0.413699	0.282008	0.279329	0.309933	0.286828	0.22488	0.323118	0.305105		5.49349	0.2787	0.283906	0.274633	0.283285	0.306499	0.312107	0.28588	0.287524	0.224922	0.224671	0.319853	0.325818	0.298635	0.310651
5.58414	0.414179	0.28271	0.279697	0.310553	0.286953	0.224958	0.323395	0.305559		5.53866	0.279374	0.284641	0.274892	0.283766	0.307113	0.312753	0.285995	0.287661	0.225011	0.22475	0.320098	0.326138	0.299005	0.311204
5.62993	0.414654	0.283409	0.280064	0.311163	0.287077	0.22503	0.323667	0.306007		5.58414	0.280046	0.285373	0.27515	0.284245	0.307717	0.313388	0.286109	0.287797	0.225094	0.224823	0.320337	0.326453	0.29937	0.311748
5.67605	0.415123	0.284105	0.28043	0.311764	0.2872	0.225097	0.323932	0.306447		5.62993	0.280716	0.286101	0.275407	0.284721	0.308312	0.314014	0.286222	0.287931	0.225171	0.22489	0.320571	0.326762	0.29973	0.312283
5.72248	0.415586	0.284798	0.280794	0.312355	0.287322	0.225157	0.324192	0.306879		5.67605	0.281384	0.286826	0.275664	0.285196	0.308898	0.31463	0.286335	0.288065	0.225242	0.224951	0.3208	0.327065	0.300085	0.312808
5.76924	0.416044	0.285487	0.281156	0.312936	0.287444	0.225211	0.324446	0.307304		5.72248	0.28205	0.287546	0.275919	0.285668	0.309475	0.315235	0.286447	0.288197	0.225308	0.225005	0.321023	0.327361	0.300434	0.313324
5.81633	0.416495	0.286173	0.281516	0.313506	0.287564	0.225258	0.324694	0.30772		5.76924	0.282712	0.288262	0.276174	0.286138	0.310041	0.31583	0.286559	0.288329	0.225367	0.225054	0.321241	0.327651	0.300778	0.31383
5.86374	0.41694	0.286856	0.281875	0.314066	0.287683	0.225299	0.324936	0.308129		5.81633	0.283372	0.288974	0.276428	0.286605	0.310598	0.316414	0.286669	0.288458	0.22542	0.225096	0.321454	0.327935	0.301115	0.314325
5.91148	0.417379	0.287534	0.282231	0.314616	0.287801	0.225334	0.325171	0.308529		5.86374	0.284029	0.289682	0.27668	0.287069	0.311145	0.316987	0.286779	0.288587	0.225467	0.225132	0.32166	0.328212	0.301447	0.314811
5.95955	0.417811	0.288208	0.282586	0.315154	0.287919	0.225362	0.3254	0.308921		5.91148	0.284683	0.290385	0.276932	0.287531	0.311682	0.317549	0.286888	0.288714	0.225507	0.225161	0.32186	0.328482	0.301773	0.315286
6.00796	0.418236	0.288879	0.282939	0.315682	0.288035	0.225384	0.325622	0.309305		5.95955	0.285334	0.291083	0.277183	0.28799	0.312209	0.3181	0.286997	0.28884	0.225541	0.225184	0.322055	0.328745	0.302092	0.315751
6.0567	0.418655	0.289544	0.28329	0.316199	0.28815	0.225399	0.325837	0.309679		6.00796	0.285981	0.291776	0.277432	0.288445	0.312725	0.31864	0.287104	0.288965	0.225568	0.2252	0.322243	0.329001	0.302404	0.316205
6.10579	0.419067	0.290206	0.283638	0.316705	0.288264	0.225407	0.326045	0.310045		6.0567	0.286625	0.292464	0.277681	0.288898	0.313231	0.319168	0.287211	0.289088	0.225589	0.225209	0.322424	0.32925	0.30271	0.316649
6.15521	0.419472	0.290862	0.283984	0.3172	0.288376	0.225408	0.326246	0.310402		6.10579	0.287264	0.293147	0.277928	0.289348	0.313726	0.319685	0.287317	0.28921	0.225602	0.225211	0.3226	0.329491	0.30301	0.317081
6.20498	0.419869	0.291514	0.284329	0.317683	0.288488	0.225402	0.32644	0.31075		6.15521	0.2879	0.293824	0.278175	0.289794	0.31421	0.32019	0.287422	0.289331	0.225609	0.225207	0.322768	0.329724	0.303302	0.317502
6.25509	0.42026	0.292161	0.28467	0.318155	0.288599	0.22539	0.326627	0.311088		6.20498	0.288532	0.294495	0.27842	0.290237	0.314683	0.320683	0.287527	0.28945	0.22561	0.225195	0.32293	0.32995	0.303587	0.317913
6.30556	0.420643	0.292802	0.28501	0.318615	0.288708	0.22537	0.326806	0.311417		6.25509	0.28916	0.295161	0.278664	0.290677	0.315145	0.321164	0.28763	0.289567	0.225603	0.225176	0.323085	0.330169	0.303865	0.318312
6.35637	0.421018	0.293438	0.285347	0.319064	0.288816	0.225343	0.326977	0.311737		6.30556	0.289783	0.295821	0.278906	0.291113	0.315597	0.321633	0.287732	0.289683	0.225589	0.22515	0.323233	0.330379	0.304136	0.318699
6.40754	0.421386	0.294069	0.285681	0.3195	0.288922	0.225308	0.327141	0.312047		6.35637	0.290402	0.296475	0.279148	0.291545	0.316037	0.322091	0.287834	0.289797	0.225568	0.225117	0.323374	0.330581	0.304399	0.319075
6.45906	0.421746	0.294695	0.286013	0.319925	0.289028	0.225267	0.327297	0.312347		6.40754	0.291016	0.297123	0.279388	0.291974	0.316465	0.322536	0.287935	0.28991	0.22554	0.225077	0.323507	0.330775	0.304654	0.31944
6.51094	0.422098	0.295314	0.286342	0.320338	0.289132	0.225218	0.327445	0.312637		6.45906	0.291625	0.297764	0.279627	0.292399	0.316883	0.322968	0.288034	0.290022	0.225505	0.225029	0.323634	0.33096	0.304902	0.319793
6.56319	0.422442	0.295928	0.286669	0.320739	0.289235	0.225162	0.327585	0.312918		6.51094	0.29223	0.298399	0.279865	0.292819	0.317288	0.323389	0.288133	0.290131	0.225462	0.224974	0.323753	0.331137	0.305141	0.320133
6.61579	0.422778	0.296536	0.286992	0.321128	0.289337	0.225098	0.327717	0.313188		6.56319	0.292829	0.299027	0.280101	0.293236	0.317683	0.323796	0.288231	0.290239	0.225412	0.224911	0.323864	0.331306	0.305373	0.320462
6.66876	0.423106	0.297138	0.287313	0.321505	0.289437	0.225026	0.32784	0.313448		6.61579	0.293423	0.299649	0.280336	0.293649	0.318065	0.324191	0.288328	0.290346	0.225355	0.224841	0.323968	0.331466	0.305597	0.320779
6.7221	0.423425	0.297733	0.287631	0.321869	0.289536	0.224947	0.327955	0.313698		6.66876	0.294012	0.300263	0.280569	0.294058	0.318436	0.324574	0.288423	0.29045	0.22529	0.224763	0.324063	0.331616	0.305812	0.321084
6.77582	0.423736	0.298322	0.287947	0.32222	0.289633	0.22486	0.328061	0.313937		6.7221	0.294595	0.300871	0.280801	0.294462	0.318795	0.324943	0.288518	0.290553	0.225217	0.224677	0.324151	0.331758	0.306019	0.321377
6.8299	0.424039	0.298904	0.288259	0.322559	0.289729	0.224766	0.328159	0.314165		6.77582	0.295173	0.301471	0.281031	0.294862	0.319141	0.325299	0.288612	0.290655	0.225137	0.224583	0.324231	0.331891	0.306217	0.321657
6.88436	0.424332	0.29948	0.288568	0.322886	0.289824	0.224663	0.328247	0.314383		6.8299	0.295744	0.302064	0.28126	0.295257	0.319476	0.325643	0.288704	0.290754	0.225049	0.224482	0.324303	0.332014	0.306406	0.321924
6.9392	0.424617	0.300048	0.288874	0.323199	0.289917	0.224553	0.328327	0.31459		6.88436	0.29631	0.302649	0.281488	0.295648	0.319798	0.325973	0.288796	0.290852	0.224954	0.224373	0.324366	0.332128	0.306587	0.322179
6.99442	0.424893	0.30061	0.289177	0.323499	0.290009	0.224434	0.328398	0.314785		6.9392	0.29687	0.303227	0.281714	0.296034	0.320108	0.32629	0.288887	0.290948	0.22485	0.224255	0.324421	0.332233	0.306758	0.322421
7.05003	0.42516	0.301165	0.289476	0.323787	0.290099	0.224308	0.328459	0.31497		6.99442	0.297423	0.303797	0.281938	0.296415	0.320406	0.326593	0.288976	0.291042	0.224739	0.22413	0.324468	0.332328	0.306921	0.32265
7.10602	0.425418	0.301712	0.289773	0.324061	0.290188	0.224173	0.328511	0.315144		7.05003	0.297971	0.304359	0.282161	0.296792	0.320691	0.326883	0.289064	0.291134	0.224619	0.223996	0.324505	0.332413	0.307074	0.322866
7.1624	0.425666	0.302251	0.290065	0.324322	0.290275	0.22403	0.328554	0.315306		7.10602	0.298511	0.304912	0.282382	0.297163	0.320963	0.327159	0.289151	0.291224	0.224492	0.223854	0.324534	0.332488	0.307218	0.323069
7.21918	0.425905	0.302783	0.290355	0.32457	0.290361	0.223879	0.328587	0.315456		7.1624	0.299045	0.305458	0.282602	0.297529	0.321223	0.327422	0.289238	0.291313	0.224356	0.223704	0.324555	0.332553	0.307352	0.323259
7.27635	0.426135	0.303308	0.290641	0.324804	0.290445	0.223719	0.32861	0.315595		7.21918	0.299572	0.305995	0.282819	0.29789	0.321469	0.327671	0.289322	0.291399	0.224212	0.223545	0.324566	0.332608	0.307477	0.323436
7.33391	0.426354	0.303824	0.290923	0.325025	0.290527	0.223551	0.328624	0.315722		7.27635	0.300092	0.306523	0.283035	0.298246	0.321703	0.327905	0.289406	0.291484	0.22406	0.223378	0.324568	0.332652	0.307591	0.323599
7.39188	0.426565	0.304333	0.291202	0.325232	0.290608	0.223375	0.328627	0.315838		7.33391	0.300605	0.307043	0.28325	0.298597	0.321924	0.328126	0.289489	0.291566	0.2239	0.223203	0.324561	0.332686	0.307696	0.323749
7.45025	0.426765	0.304833	0.291477	0.325425	0.290688	0.223189	0.32862	0.315941		7.39188	0.301111	0.307554	0.283462	0.298942	0.322131	0.328332	0.28957	0.291647	0.223731	0.223019	0.324544	0.33271	0.307791	0.323884
7.50903	0.426955	0.305324	0.291749	0.325604	0.290765	0.222996	0.328604	0.316032		7.45025	0.30161	0.308056	0.283673	0.299282	0.322326	0.328525	0.28965	0.291725	0.223553	0.222826	0.324518	0.332723	0.307876	0.324006
7.56821	0.427135	0.305808	0.292017	0.32577	0.290841	0.222793	0.328576	0.316111		7.50903	0.3021	0.308548	0.283882	0.299616	0.322507	0.328702	0.289729	0.291801	0.223367	0.222624	0.324483	0.332725	0.30795	0.324115
7.62781	0.427305	0.306282	0.29228	0.325921	0.290916	0.222582	0.328539	0.316178		7.56821	0.302584	0.309032	0.284089	0.299944	0.322674	0.328866	0.289807	0.291876	0.223173	0.222414	0.324437	0.332716	0.308014	0.324209
7.68782	0.427464	0.306748	0.29254	0.326058	0.290988	0.222362	0.328491	0.316232		7.62781	0.303059	0.309506	0.284295	0.300266	0.322828	0.329014	0.289883	0.291948	0.222969	0.222194	0.324382	0.332696	0.308067	0.324289
7.74825	0.427613	0.307205	0.292796	0.326181	0.291059	0.222132	0.328432	0.316273		7.68782	0.303526	0.30997	0.284498	0.300582	0.322968	0.329148	0.289958	0.292018	0.222757	0.221966	0.324317	0.332664	0.308109	0.324354
7.8091	0.427751	0.307653	0.293048	0.326289	0.291128	0.221894	0.328362	0.316302		7.74825	0.303986	0.310425	0.2847	0.300893	0.323094	0.329267	0.290032	0.292086	0.222536	0.221729	0.324242	0.332621	0.30814	0.324406
7.87037	0.427879	0.308092	0.293296	0.326383	0.291196	0.221647	0.328281	0.316318		7.8091	0.304437	0.310869	0.284899	0.301197	0.323207	0.329372	0.290104	0.292152	0.222306	0.221482	0.324157	0.332567	0.308161	0.324443
7.93207	0.427996	0.308521	0.29354	0.326462	0.291261	0.221391	0.328189	0.31632		7.87037	0.304879	0.311304	0.285097	0.301495	0.323305	0.329461	0.290176	0.292215	0.222068	0.221227	0.324061	0.332501	0.30817	0.324465
7.99419	0.428102	0.30894	0.293779	0.326526	0.291325	0.221125	0.328086	0.31631		7.93207	0.305313	0.311728	0.285292	0.301787	0.323389	0.329535	0.290245	0.292277	0.22182	0.220962	0.323955	0.332424	0.308168	0.324472
8.05675	0.428196	0.30935	0.294014	0.326576	0.291387	0.22085	0.327972	0.316286		7.99419	0.305738	0.312143	0.285486	0.302072	0.323459	0.329593	0.290314	0.292336	0.221563	0.220688	0.323838	0.332334	0.308155	0.324465
8.11975	0.42828	0.309751	0.294245	0.32661	0.291447	0.220566	0.327846	0.316249		8.05675	0.306155	0.312546	0.285677	0.302351	0.323515	0.329637	0.290381	0.292393	0.221296	0.220404	0.323711	0.332233	0.30813	0.324443
8.18318	0.428352	0.310141	0.294471	0.32663	0.291505	0.220272	0.327708	0.316199		8.11975	0.306562	0.312939	0.285867	0.302623	0.323556	0.329665	0.290447	0.292447	0.221021	0.220111	0.323573	0.332119	0.308093	0.324406
8.24706	0.428413	0.310521	0.294693	0.326634	0.291562	0.219969	0.327559	0.316135		8.18318	0.306961	0.313321	0.286054	0.302889	0.323583	0.329677	0.290511	0.292499	0.220736	0.219809	0.323424	0.331993	0.308044	0.324353
8.31137	0.428463	0.310891	0.294911	0.326624	0.291616	0.219657	0.327398	0.316057		8.24706	0.30735	0.313692	0.286239	0.303147	0.323595	0.329674	0.290574	0.292549	0.220442	0.219496	0.323264	0.331854	0.307984	0.324286
8.37614	0.428501	0.311251	0.295123	0.326598	0.291669	0.219334	0.327226	0.315965		8.31137	0.30773	0.314053	0.286422	0.303399	0.323593	0.329654	0.290636	0.292597	0.220138	0.219175	0.323093	0.331703	0.307911	0.324203
8.44136	0.428527	0.3116	0.295332	0.326556	0.291719	0.219003	0.327041	0.31586		8.37614	0.3081	0.314402	0.286603	0.303644	0.323575	0.32962	0.290696	0.292642	0.219825	0.218843	0.322911	0.33154	0.307827	0.324104
8.50703	0.428542	0.311939	0.295535	0.3265	0.291768	0.218661	0.326844	0.315741		8.44136	0.308461	0.31474	0.286781	0.303882	0.323544	0.329569	0.290754	0.292684	0.219503	0.218502	0.322718	0.331364	0.30773	0.32399
8.57315	0.428545	0.312268	0.295734	0.326428	0.291815	0.218311	0.326636	0.315608		8.50703	0.308812	0.315066	0.286958	0.304113	0.323497	0.329503	0.290812	0.292725	0.219171	0.218152	0.322513	0.331175	0.307621	0.323861
8.63974	0.428536	0.312586	0.295928	0.326341	0.29186	0.21795	0.326415	0.315462		8.57315	0.309153	0.315382	0.287132	0.304337	0.323436	0.32942	0.290867	0.292763	0.21883	0.217791	0.322298	0.330974	0.3075	0.323717
8.70679	0.428516	0.312893	0.296118	0.326239	0.291903	0.217581	0.326183	0.315301		8.63974	0.309485	0.315686	0.287304	0.304553	0.32336	0.329322	0.290922	0.292798	0.218479	0.217421	0.322071	0.33076	0.307367	0.323557
8.77431	0.428484	0.31319	0.296302	0.326122	0.291944	0.217202	0.325939	0.315128		8.70679	0.309807	0.315979	0.287473	0.304762	0.323269	0.329209	0.290975	0.292831	0.218119	0.217042	0.321833	0.330534	0.307221	0.323382
8.84229	0.428441	0.313476	0.296482	0.325989	0.291984	0.216813	0.325683	0.31494		8.77431	0.31012	0.31626	0.287641	0.304963	0.323164	0.329079	0.291027	0.292862	0.21775	0.216653	0.321583	0.330294	0.307064	0.323191
8.91075	0.428386	0.313752	0.296656	0.325842	0.292021	0.216416	0.325415	0.314739		8.84229	0.310423	0.31653	0.287805	0.305158	0.323045	0.328934	0.291077	0.292891	0.217372	0.216255	0.321323	0.330042	0.306894	0.322986
8.97968	0.42832	0.314017	0.296826	0.32568	0.292057	0.216009	0.325135	0.314525		8.91075	0.310716	0.316789	0.287968	0.305344	0.322911	0.328774	0.291126	0.292917	0.216984	0.215847	0.321051	0.329778	0.306713	0.322765
9.0491	0.428242	0.314272	0.296991	0.325504	0.292091	0.215593	0.324843	0.314297		8.97968	0.310999	0.317036	0.288128	0.305523	0.322762	0.328598	0.291174	0.292941	0.216588	0.21543	0.320768	0.329501	0.30652	0.322529
9.119	0.428153	0.314517	0.29715	0.325312	0.292124	0.215169	0.324541	0.314056		9.0491	0.311273	0.317272	0.288286	0.305695	0.3226	0.328407	0.29122	0.292962	0.216182	0.215005	0.320475	0.329212	0.306315	0.322279
9.18938	0.428053	0.314751	0.297305	0.325107	0.292154	0.214735	0.324226	0.313802		9.119	0.311537	0.317497	0.288442	0.305858	0.322424	0.328201	0.291266	0.292981	0.215768	0.21457	0.32017	0.328911	0.306098	0.322013
9.26025	0.427942	0.314975	0.297454	0.324887	0.292183	0.214294	0.3239	0.313535		9.18938	0.311791	0.31771	0.288595	0.306014	0.322233	0.32798	0.29131	0.292998	0.215345	0.214126	0.319855	0.328597	0.30587	0.321734
9.33162	0.427819	0.315189	0.297599	0.324653	0.29221	0.213843	0.323564	0.313256		9.26025	0.312037	0.317913	0.288746	0.306163	0.32203	0.327744	0.291353	0.293013	0.214914	0.213673	0.319529	0.328272	0.305631	0.321439
9.40348	0.427686	0.315392	0.297738	0.324405	0.292236	0.213384	0.323216	0.312964		9.33162	0.312273	0.318105	0.288895	0.306303	0.321812	0.327493	0.291394	0.293026	0.214474	0.213212	0.319193	0.327934	0.30538	0.321131
9.47584	0.427543	0.315586	0.297873	0.324144	0.29226	0.212918	0.322857	0.31266		9.40348	0.312499	0.318286	0.289041	0.306436	0.321582	0.327229	0.291435	0.293036	0.214026	0.212743	0.318846	0.327585	0.305119	0.320809
9.54871	0.427389	0.31577	0.298002	0.32387	0.292282	0.212443	0.322488	0.312343		9.47584	0.312717	0.318456	0.289185	0.306561	0.321339	0.32695	0.291475	0.293045	0.21357	0.212265	0.318489	0.327225	0.304847	0.320472
9.62208	0.427224	0.315945	0.298126	0.323582	0.292304	0.21196	0.322108	0.312015		9.54871	0.312925	0.318615	0.289326	0.306677	0.321082	0.326657	0.291514	0.293051	0.213107	0.211779	0.318123	0.326853	0.304564	0.320123
9.69596	0.42705	0.316109	0.298244	0.323281	0.292323	0.211471	0.321718	0.311676		9.62208	0.313125	0.318764	0.289465	0.306786	0.320814	0.32635	0.291551	0.293056	0.212635	0.211286	0.317746	0.32647	0.304271	0.31976
9.77036	0.426865	0.316265	0.298358	0.322969	0.292342	0.210973	0.321318	0.311325		9.69596	0.313316	0.318903	0.289601	0.306887	0.320533	0.32603	0.291588	0.293058	0.212157	0.210784	0.31736	0.326076	0.303968	0.319384
9.84527	0.426671	0.316411	0.298466	0.322643	0.292359	0.210469	0.320908	0.310963		9.77036	0.313498	0.319032	0.289735	0.30698	0.32024	0.325697	0.291624	0.293059	0.211671	0.210276	0.316964	0.325671	0.303655	0.318995
9.92071	0.426467	0.316548	0.298569	0.322306	0.292374	0.209958	0.320488	0.31059		9.84527	0.313672	0.31915	0.289867	0.307065	0.319935	0.325351	0.291659	0.293058	0.211178	0.20976	0.316559	0.325256	0.303333	0.318593
9.99666	0.426255	0.316677	0.298667	0.321958	0.292389	0.20944	0.320059	0.310207		9.92071	0.313838	0.319259	0.289996	0.307142	0.31962	0.324993	0.291694	0.293055	0.210679	0.209237	0.316145	0.324831	0.303001	0.31818
10.0732	0.426033	0.316797	0.29876	0.321598	0.292403	0.208916	0.319622	0.309814		9.99666	0.313995	0.319358	0.290123	0.307212	0.319293	0.324623	0.291728	0.29305	0.210173	0.208708	0.315723	0.324396	0.30266	0.317754
10.1502	0.425802	0.316908	0.298848	0.321228	0.292415	0.208386	0.319175	0.309411		10.0732	0.314145	0.319448	0.290248	0.307273	0.318956	0.324241	0.291761	0.293044	0.20966	0.208172	0.315292	0.323951	0.302311	0.317317
10.2277	0.425563	0.317011	0.29893	0.320847	0.292426	0.20785	0.31872	0.308999		10.1502	0.314287	0.319529	0.29037	0.307326	0.318608	0.323847	0.291794	0.293036	0.209142	0.20763	0.314853	0.323497	0.301954	0.316868
10.3058	0.425316	0.317106	0.299007	0.320456	0.292437	0.207309	0.318257	0.308577		10.2277	0.314422	0.319601	0.29049	0.307371	0.318251	0.323442	0.291826	0.293027	0.208618	0.207082	0.314406	0.323034	0.301588	0.316409
10.3845	0.425061	0.317194	0.299079	0.320055	0.292447	0.206762	0.317786	0.308147		10.3058	0.314549	0.319664	0.290607	0.307408	0.317884	0.323027	0.291858	0.293016	0.208089	0.206529	0.313951	0.322563	0.301215	0.315939
10.4636	0.424798	0.317274	0.299146	0.319645	0.292456	0.206211	0.317308	0.307708		10.3845	0.314669	0.319718	0.290722	0.307437	0.317508	0.322602	0.29189	0.293004	0.207555	0.20597	0.313489	0.322083	0.300834	0.315459
10.5434	0.424528	0.317346	0.299208	0.319227	0.292464	0.205655	0.316822	0.307261		10.4636	0.314783	0.319765	0.290835	0.307458	0.317124	0.322166	0.291921	0.29299	0.207016	0.205406	0.31302	0.321595	0.300447	0.314969
10.6237	0.42425	0.317412	0.299265	0.3188	0.292471	0.205094	0.316329	0.306807		10.5434	0.31489	0.319803	0.290945	0.307471	0.316731	0.321722	0.291952	0.292975	0.206472	0.204837	0.312545	0.321099	0.300053	0.314469
10.7045	0.423967	0.317471	0.299316	0.318365	0.292478	0.20453	0.31583	0.306345		10.6237	0.314991	0.319833	0.291053	0.307476	0.316331	0.321268	0.291983	0.292959	0.205924	0.204264	0.312063	0.320596	0.299653	0.313961
10.7859	0.423676	0.317523	0.299362	0.317923	0.292485	0.203961	0.315325	0.305876		10.7045	0.315085	0.319856	0.291159	0.307473	0.315924	0.320806	0.292014	0.292942	0.205372	0.203687	0.311575	0.320086	0.299246	0.313443
10.8679	0.42338	0.317569	0.299404	0.317474	0.292491	0.20339	0.314814	0.305401		10.7859	0.315174	0.319872	0.291262	0.307463	0.31551	0.320336	0.292045	0.292924	0.204817	0.203106	0.311081	0.319569	0.298835	0.312918
10.9505	0.423078	0.317609	0.29944	0.317019	0.292496	0.202815	0.314297	0.30492		10.8679	0.315257	0.319881	0.291363	0.307444	0.315089	0.319859	0.292076	0.292905	0.204258	0.202522	0.310582	0.319046	0.298418	0.312384
11.0336	0.42277	0.317643	0.299471	0.316558	0.292502	0.202238	0.313776	0.304433		10.9505	0.315335	0.319883	0.291462	0.307418	0.314663	0.319375	0.292107	0.292885	0.203696	0.201934	0.310078	0.318517	0.297997	0.311843
11.1173	0.422458	0.317672	0.299497	0.316091	0.292507	0.201658	0.31325	0.303941		11.0336	0.315408	0.319878	0.291558	0.307384	0.314232	0.318884	0.292139	0.292865	0.203132	0.201343	0.309569	0.317982	0.297571	0.311295
11.2016	0.422141	0.317695	0.299518	0.31562	0.292512	0.201076	0.312719	0.303444		11.1173	0.315475	0.319868	0.291652	0.307342	0.313796	0.318387	0.292171	0.292843	0.202565	0.20075	0.309056	0.317443	0.297141	0.31074
11.2864	0.421819	0.317714	0.299534	0.315145	0.292517	0.200492	0.312184	0.302943		11.2016	0.315539	0.319851	0.291744	0.307292	0.313356	0.317885	0.292203	0.292821	0.201997	0.200155	0.308539	0.316899	0.296708	0.31018
11.3719	0.421494	0.317727	0.299546	0.314666	0.292522	0.199907	0.311646	0.302437		11.2864	0.315598	0.319829	0.291834	0.307235	0.312912	0.317378	0.292235	0.292799	0.201427	0.199558	0.308019	0.31635	0.296272	0.309613
11.4579	0.421165	0.317737	0.299552	0.314184	0.292527	0.199321	0.311105	0.301929		11.3719	0.315653	0.319802	0.291922	0.30717	0.312465	0.316867	0.292269	0.292776	0.200855	0.19896	0.307495	0.315797	0.295834	0.309041
11.5446	0.420832	0.317742	0.299554	0.3137	0.292532	0.198734	0.310561	0.301417		11.4579	0.315704	0.31977	0.292007	0.307097	0.312016	0.316352	0.292302	0.292752	0.200282	0.19836	0.306969	0.315241	0.295393	0.308464
11.6319	0.420497	0.317744	0.299551	0.313213	0.292538	0.198147	0.310014	0.300902		11.5446	0.315752	0.319732	0.29209	0.307017	0.311565	0.315835	0.292337	0.292728	0.199709	0.197759	0.30644	0.314682	0.29495	0.307883
11.7197	0.42016	0.317742	0.299543	0.312726	0.292544	0.19756	0.309466	0.300385		11.6319	0.315797	0.319691	0.292171	0.30693	0.311113	0.315314	0.292372	0.292704	0.199136	0.197158	0.305909	0.31412	0.294506	0.307298
11.8082	0.41982	0.317736	0.29953	0.312237	0.29255	0.196973	0.308916	0.299867		11.7197	0.315839	0.319645	0.29225	0.306835	0.31066	0.314792	0.292407	0.29268	0.198563	0.196557	0.305376	0.313556	0.29406	0.30671
11.8973	0.419479	0.317728	0.299513	0.311749	0.292557	0.196386	0.308364	0.299347		11.8082	0.315878	0.319595	0.292327	0.306733	0.310207	0.314268	0.292444	0.292656	0.19799	0.195956	0.304842	0.31299	0.293615	0.306118
11.987	0.419136	0.317717	0.299491	0.311261	0.292564	0.195801	0.307812	0.298826		11.8973	0.315914	0.319542	0.292402	0.306624	0.309754	0.313744	0.292482	0.292632	0.197417	0.195356	0.304307	0.312422	0.293169	0.305524
12.0773	0.418792	0.317703	0.299464	0.310775	0.292572	0.195217	0.30726	0.298304		11.987	0.315949	0.319485	0.292474	0.306507	0.309303	0.31322	0.29252	0.292607	0.196846	0.194756	0.303771	0.311854	0.292723	0.304928
12.1683	0.418448	0.317687	0.299433	0.31029	0.29258	0.194634	0.306707	0.297783		12.0773	0.315981	0.319425	0.292545	0.306383	0.308853	0.312696	0.29256	0.292583	0.196276	0.194157	0.303235	0.311284	0.292278	0.304331
12.2599	0.418103	0.317669	0.299398	0.309807	0.292589	0.194053	0.306155	0.297262		12.1683	0.316012	0.319362	0.292614	0.306252	0.308406	0.312173	0.292601	0.292559	0.195708	0.19356	0.3027	0.310714	0.291834	0.303732
12.3521	0.417759	0.31765	0.299358	0.309328	0.292599	0.193475	0.305603	0.296742		12.2599	0.316042	0.319297	0.292681	0.306115	0.307962	0.311653	0.292643	0.292535	0.195142	0.192965	0.302165	0.310145	0.291392	0.303132
12.445	0.417415	0.317629	0.299313	0.308852	0.292609	0.192899	0.305053	0.296223		12.3521	0.31607	0.31923	0.292745	0.30597	0.307522	0.311134	0.292686	0.292512	0.194578	0.192372	0.301631	0.309576	0.290951	0.302532
12.5385	0.417072	0.317607	0.299265	0.308381	0.292621	0.192326	0.304504	0.295706		12.445	0.316098	0.31916	0.292808	0.305819	0.307085	0.310619	0.29273	0.292489	0.194017	0.191781	0.301098	0.309007	0.290513	0.301933
12.6327	0.41673	0.317583	0.299212	0.307914	0.292633	0.191756	0.303956	0.295191		12.5385	0.316125	0.319089	0.292869	0.305661	0.306654	0.310108	0.292776	0.292466	0.193458	0.191193	0.300567	0.30844	0.290078	0.301334
12.7275	0.41639	0.317559	0.299155	0.307454	0.292647	0.191189	0.303411	0.294678		12.6327	0.316151	0.319016	0.292928	0.305496	0.306229	0.3096	0.292823	0.292444	0.192903	0.190608	0.300038	0.307875	0.289645	0.300736
12.823	0.416052	0.317535	0.299094	0.306999	0.292661	0.190627	0.302869	0.294169		12.7275	0.316177	0.318941	0.292986	0.305325	0.305809	0.309098	0.292871	0.292422	0.192352	0.190027	0.299511	0.307312	0.289216	0.30014
12.9191	0.415716	0.31751	0.299029	0.306551	0.292676	0.190068	0.30233	0.293662		12.823	0.316204	0.318866	0.293041	0.305147	0.305396	0.308601	0.292921	0.292401	0.191804	0.189449	0.298987	0.306751	0.288791	0.299546
13.0159	0.415383	0.317485	0.29896	0.30611	0.292693	0.189514	0.301793	0.29316		12.9191	0.31623	0.31879	0.293095	0.304963	0.304991	0.308111	0.292972	0.292381	0.191261	0.188875	0.298466	0.306193	0.28837	0.298955
13.1134	0.415053	0.31746	0.298887	0.305678	0.292711	0.188964	0.301261	0.292661		13.0159	0.316257	0.318713	0.293147	0.304773	0.304594	0.307627	0.293025	0.292361	0.190722	0.188306	0.297949	0.305638	0.287953	0.298366
13.2116	0.414726	0.317436	0.29881	0.305254	0.292729	0.18842	0.300732	0.292167		13.1134	0.316285	0.318636	0.293197	0.304577	0.304205	0.307151	0.29308	0.292342	0.190188	0.187741	0.297435	0.305086	0.287542	0.297781
13.3104	0.414403	0.317412	0.298729	0.304839	0.292749	0.18788	0.300207	0.291678		13.2116	0.316313	0.318559	0.293246	0.304375	0.303825	0.306682	0.293135	0.292323	0.189659	0.18718	0.296925	0.304539	0.287135	0.2972
13.41	0.414084	0.317389	0.298645	0.304434	0.292771	0.187346	0.299687	0.291195		13.3104	0.316343	0.318481	0.293293	0.304166	0.303456	0.306223	0.293193	0.292306	0.189135	0.186625	0.29642	0.303995	0.286734	0.296623
13.5102	0.413769	0.317366	0.298557	0.304039	0.292793	0.186817	0.299172	0.290716		13.41	0.316373	0.318404	0.293338	0.303952	0.303096	0.305772	0.293252	0.292289	0.188616	0.186075	0.295919	0.303456	0.286339	0.29605
13.6111	0.413459	0.317345	0.298466	0.303656	0.292817	0.186294	0.298662	0.290244		13.5102	0.316405	0.318327	0.293382	0.303733	0.302747	0.305331	0.293313	0.292274	0.188103	0.185531	0.295424	0.302921	0.28595	0.295482
13.7127	0.413154	0.317325	0.298371	0.303283	0.292842	0.185778	0.298158	0.289778		13.6111	0.316439	0.318251	0.293424	0.303508	0.30241	0.304901	0.293375	0.292259	0.187597	0.184992	0.294933	0.302392	0.285567	0.29492
13.8151	0.412853	0.317306	0.298272	0.302922	0.292868	0.185267	0.297659	0.289318		13.7127	0.316474	0.318175	0.293465	0.303277	0.302085	0.304481	0.293439	0.292245	0.187096	0.184459	0.294448	0.301868	0.285192	0.294364
13.9181	0.412559	0.317288	0.298171	0.302574	0.292896	0.184764	0.297166	0.288865		13.8151	0.316511	0.3181	0.293504	0.303041	0.301772	0.304072	0.293505	0.292232	0.186602	0.183933	0.293969	0.301349	0.284823	0.293813
14.0219	0.41227	0.317272	0.298066	0.302239	0.292925	0.184266	0.29668	0.288419		13.9181	0.31655	0.318026	0.293542	0.3028	0.301473	0.303676	0.293572	0.29222	0.186114	0.183413	0.293496	0.300836	0.284461	0.29327
14.1264	0.411986	0.317258	0.297958	0.301917	0.292955	0.183776	0.2962	0.287981		14.0219	0.316591	0.317953	0.293578	0.302553	0.301186	0.303291	0.293641	0.292209	0.185633	0.182899	0.29303	0.30033	0.284106	0.292733
14.2316	0.411709	0.317245	0.297846	0.301608	0.292987	0.183293	0.295726	0.287551		14.1264	0.316634	0.317882	0.293613	0.302302	0.300914	0.30292	0.293712	0.292199	0.18516	0.182393	0.292569	0.29983	0.28376	0.292203
14.3375	0.411439	0.317235	0.297732	0.301314	0.29302	0.182817	0.295259	0.287128		14.2316	0.316679	0.317811	0.293647	0.302046	0.300656	0.302561	0.293784	0.292189	0.184693	0.181893	0.292116	0.299336	0.283421	0.29168
14.4442	0.411175	0.317226	0.297615	0.301035	0.293054	0.182348	0.2948	0.286713		14.3375	0.316727	0.317742	0.293679	0.301785	0.300412	0.302217	0.293858	0.292181	0.184234	0.1814	0.29167	0.298849	0.28309	0.291166
14.5516	0.410917	0.317219	0.297495	0.30077	0.293089	0.181887	0.294347	0.286307		14.4442	0.316777	0.317675	0.29371	0.30152	0.300184	0.301886	0.293933	0.292174	0.183782	0.180915	0.291231	0.298369	0.282767	0.290659
14.6598	0.410667	0.317215	0.297372	0.300521	0.293126	0.181434	0.293903	0.285909		14.5516	0.31683	0.317609	0.29374	0.30125	0.299971	0.301569	0.294011	0.292168	0.183337	0.180437	0.290799	0.297896	0.282453	0.290161
14.7687	0.410423	0.317212	0.297247	0.300287	0.293164	0.180988	0.293465	0.28552		14.6598	0.316885	0.317544	0.293769	0.300976	0.299774	0.301267	0.294089	0.292162	0.182901	0.179966	0.290375	0.297431	0.282147	0.289671
14.8784	0.410187	0.317212	0.297119	0.300068	0.293203	0.18055	0.293036	0.28514		14.7687	0.316942	0.317482	0.293796	0.300697	0.299592	0.300981	0.294169	0.292158	0.182472	0.179504	0.289958	0.296973	0.281849	0.28919
14.9888	0.409958	0.317213	0.296988	0.299866	0.293243	0.18012	0.292614	0.284768		14.8784	0.317003	0.317421	0.293822	0.300415	0.299428	0.300709	0.294251	0.292155	0.182052	0.179049	0.289549	0.296522	0.281561	0.288719
15.1001	0.409736	0.317217	0.296855	0.29968	0.293285	0.179698	0.2922	0.284406		14.9888	0.317066	0.317361	0.293848	0.300129	0.299279	0.300453	0.294334	0.292152	0.181639	0.178601	0.289149	0.296079	0.281281	0.288256
15.212	0.409522	0.317224	0.29672	0.299511	0.293327	0.179284	0.291795	0.284054		15.1001	0.317131	0.317304	0.293872	0.299838	0.299148	0.300213	0.294419	0.29215	0.181234	0.178162	0.288756	0.295645	0.28101	0.287803
15.3248	0.409316	0.317232	0.296582	0.299358	0.293371	0.178879	0.291397	0.28371		15.212	0.317199	0.317248	0.293895	0.299545	0.299033	0.299989	0.294505	0.29215	0.180838	0.177731	0.288372	0.295218	0.280748	0.287359
15.4384	0.409117	0.317243	0.296442	0.299222	0.293415	0.178481	0.291008	0.283376		15.3248	0.31727	0.317194	0.293917	0.299247	0.298936	0.299781	0.294592	0.29215	0.18045	0.177308	0.287996	0.294799	0.280495	0.286925
15.5527	0.408926	0.317255	0.2963	0.299103	0.293461	0.178092	0.290627	0.283051		15.4384	0.317343	0.317142	0.293938	0.298946	0.298856	0.299589	0.29468	0.29215	0.180071	0.176892	0.287629	0.294388	0.280251	0.286501
15.6678	0.408742	0.31727	0.296156	0.299	0.293507	0.177711	0.290255	0.282736		15.5527	0.317419	0.317091	0.293958	0.298642	0.298793	0.299413	0.29477	0.292152	0.179699	0.176485	0.28727	0.293985	0.280016	0.286086
15.7838	0.408566	0.317287	0.296011	0.298915	0.293555	0.177339	0.289891	0.28243		15.6678	0.317498	0.317042	0.293978	0.298335	0.298747	0.299254	0.294861	0.292154	0.179336	0.176086	0.286919	0.293591	0.27979	0.285682
15.9005	0.408398	0.317305	0.295863	0.298846	0.293603	0.176974	0.289535	0.282134		15.7838	0.317579	0.316995	0.293996	0.298025	0.298719	0.299111	0.294953	0.292156	0.178982	0.175696	0.286577	0.293204	0.279572	0.285288
16.0181	0.408237	0.317326	0.295713	0.298794	0.293652	0.176618	0.289188	0.281847		15.9005	0.317662	0.316949	0.294014	0.297712	0.298708	0.298984	0.295046	0.29216	0.178636	0.175313	0.286244	0.292826	0.279364	0.284903
16.1364	0.408084	0.317349	0.295562	0.298759	0.293701	0.17627	0.288849	0.281569		16.0181	0.317748	0.316905	0.29403	0.297396	0.298714	0.298874	0.29514	0.292163	0.178298	0.174939	0.285919	0.292456	0.279164	0.284529
16.2556	0.407938	0.317373	0.29541	0.29874	0.293751	0.175931	0.288519	0.281301		16.1364	0.317835	0.316862	0.294046	0.297078	0.298738	0.29878	0.295235	0.292168	0.177968	0.174572	0.285604	0.292095	0.278973	0.284166
16.3756	0.4078	0.317399	0.295255	0.298737	0.293802	0.175599	0.288196	0.281042		16.2556	0.317926	0.31682	0.294062	0.296758	0.298778	0.298702	0.295331	0.292172	0.177647	0.174214	0.285296	0.291741	0.278791	0.283812
16.4965	0.407669	0.317426	0.2951	0.298751	0.293853	0.175276	0.287883	0.280793		16.3756	0.318018	0.31678	0.294076	0.296435	0.298835	0.298639	0.295427	0.292177	0.177334	0.173864	0.284998	0.291395	0.278617	0.283468
16.6182	0.407545	0.317455	0.294943	0.298781	0.293905	0.17496	0.287577	0.280552		16.4965	0.318112	0.316741	0.29409	0.296109	0.298909	0.298593	0.295524	0.292182	0.17703	0.173522	0.284707	0.291058	0.278451	0.283134
16.7407	0.407428	0.317485	0.294785	0.298826	0.293956	0.174653	0.28728	0.28032		16.6182	0.318208	0.316703	0.294103	0.295782	0.298999	0.298562	0.295622	0.292187	0.176733	0.173187	0.284426	0.290728	0.278293	0.282811
16.8641	0.407318	0.317517	0.294625	0.298886	0.294008	0.174353	0.28699	0.280097		16.7407	0.318305	0.316665	0.294116	0.295453	0.299106	0.298546	0.29572	0.292193	0.176445	0.172861	0.284153	0.290406	0.278144	0.282497
16.9884	0.407215	0.317549	0.294465	0.298962	0.294061	0.174062	0.286709	0.279882		16.8641	0.318405	0.316629	0.294128	0.295122	0.299227	0.298545	0.295819	0.292198	0.176164	0.172542	0.283888	0.290092	0.278002	0.282192
17.1135	0.407118	0.317582	0.294303	0.299052	0.294113	0.173777	0.286435	0.279676		16.9884	0.318505	0.316593	0.29414	0.29479	0.299365	0.298559	0.295918	0.292203	0.175892	0.172231	0.283632	0.289786	0.277867	0.281898
17.2395	0.407027	0.317616	0.294141	0.299156	0.294165	0.173501	0.28617	0.279478		17.1135	0.318607	0.316558	0.29415	0.294456	0.299517	0.298587	0.296017	0.292209	0.175627	0.171928	0.283384	0.289487	0.27774	0.281612
17.3664	0.406943	0.317651	0.293977	0.299274	0.294217	0.173232	0.285912	0.279288		17.2395	0.31871	0.316523	0.294161	0.294121	0.299684	0.298629	0.296116	0.292213	0.17537	0.171631	0.283144	0.289195	0.27762	0.281336
17.4941	0.406864	0.317686	0.293813	0.299405	0.294268	0.17297	0.285661	0.279106		17.3664	0.318815	0.316488	0.294171	0.293784	0.299865	0.298683	0.296215	0.292218	0.175121	0.171343	0.282912	0.288911	0.277507	0.281069
17.6227	0.406791	0.317722	0.293648	0.299549	0.29432	0.172715	0.285418	0.278931		17.4941	0.318919	0.316453	0.29418	0.293446	0.300059	0.298751	0.296315	0.292222	0.174879	0.171061	0.282688	0.288633	0.277401	0.280811
17.7523	0.406723	0.317757	0.293483	0.299705	0.294371	0.172467	0.285181	0.278763		17.6227	0.319025	0.316418	0.294189	0.293108	0.300267	0.298831	0.296414	0.292226	0.174644	0.170786	0.282472	0.288363	0.2773	0.280561
17.8827	0.40666	0.317792	0.293317	0.299873	0.294421	0.172227	0.284952	0.278602		17.7523	0.319131	0.316383	0.294198	0.292768	0.300487	0.298923	0.296513	0.292229	0.174416	0.170518	0.282264	0.288099	0.277206	0.280319
18.0141	0.406601	0.317828	0.29315	0.300051	0.294471	0.171992	0.28473	0.278447		17.8827	0.319238	0.316347	0.294206	0.292428	0.300719	0.299026	0.296611	0.292231	0.174196	0.170257	0.282063	0.287842	0.277118	0.280086
18.1463	0.406547	0.317862	0.292983	0.30024	0.29452	0.171765	0.284514	0.278299		18.0141	0.319345	0.316311	0.294214	0.292087	0.300963	0.29914	0.296709	0.292233	0.173982	0.170003	0.281869	0.287591	0.277035	0.27986
18.2795	0.406498	0.317897	0.292816	0.300439	0.294569	0.171543	0.284305	0.278157		18.1463	0.319451	0.316274	0.294221	0.291746	0.301217	0.299263	0.296807	0.292234	0.173775	0.169755	0.281683	0.287346	0.276957	0.279641
18.4136	0.406452	0.31793	0.292649	0.300647	0.294616	0.171328	0.284102	0.27802		18.2795	0.319558	0.316235	0.294228	0.291404	0.301482	0.299396	0.296904	0.292234	0.173574	0.169513	0.281504	0.287107	0.276883	0.27943
18.5486	0.406409	0.317963	0.292481	0.300863	0.294663	0.171119	0.283906	0.277889		18.4136	0.319664	0.316196	0.294235	0.291062	0.301756	0.299538	0.297	0.292233	0.17338	0.169277	0.281331	0.286873	0.276815	0.279226
18.6846	0.40637	0.317994	0.292313	0.301087	0.294708	0.170916	0.283715	0.277763		18.5486	0.319769	0.316156	0.294241	0.29072	0.302038	0.299688	0.297096	0.29223	0.173192	0.169047	0.281166	0.286646	0.27675	0.279028
18.8215	0.406334	0.318024	0.292145	0.301318	0.294753	0.170719	0.283529	0.277641		18.6846	0.319874	0.316114	0.294247	0.290378	0.302329	0.299845	0.29719	0.292227	0.17301	0.168823	0.281006	0.286423	0.276689	0.278836
18.9594	0.4063	0.318053	0.291977	0.301556	0.294796	0.170526	0.28335	0.277524		18.8215	0.319978	0.31607	0.294253	0.290036	0.302627	0.30001	0.297284	0.292222	0.172833	0.168604	0.280853	0.286205	0.276632	0.27865
19.0982	0.406268	0.31808	0.291808	0.301799	0.294838	0.17034	0.283175	0.27741		18.9594	0.320081	0.316025	0.294259	0.289694	0.302932	0.30018	0.297376	0.292216	0.172663	0.16839	0.280707	0.285993	0.276578	0.278469
19.238	0.406238	0.318105	0.29164	0.302047	0.294878	0.170158	0.283006	0.2773		19.0982	0.320183	0.315977	0.294264	0.289353	0.303243	0.300355	0.297467	0.292208	0.172497	0.168182	0.280566	0.285784	0.276526	0.278294
19.3788	0.40621	0.318129	0.291473	0.3023	0.294917	0.169981	0.282841	0.277193		19.238	0.320283	0.315928	0.294269	0.289012	0.30356	0.300535	0.297558	0.292198	0.172337	0.167978	0.280431	0.28558	0.276477	0.278123
19.5205	0.406182	0.31815	0.291305	0.302556	0.294954	0.169809	0.282681	0.27709		19.3788	0.320382	0.315876	0.294274	0.288671	0.30388	0.300719	0.297646	0.292187	0.172182	0.16778	0.280301	0.285381	0.276431	0.277956
19.6632	0.406156	0.318169	0.291137	0.302814	0.29499	0.169641	0.282525	0.276988		19.5205	0.320479	0.315821	0.294279	0.288331	0.304205	0.300907	0.297734	0.292175	0.172032	0.167585	0.280177	0.285185	0.276386	0.277794
19.807	0.40613	0.318186	0.29097	0.303075	0.295024	0.169478	0.282374	0.276889		19.6632	0.320574	0.315764	0.294283	0.287991	0.304533	0.301096	0.297819	0.29216	0.171886	0.167396	0.280058	0.284993	0.276342	0.277635
19.9517	0.406105	0.3182	0.290803	0.303337	0.295056	0.169318	0.282227	0.276792		19.807	0.320667	0.315705	0.294288	0.287653	0.304863	0.301288	0.297904	0.292144	0.171745	0.16721	0.279944	0.284804	0.2763	0.277479
20.0974	0.406079	0.318212	0.290637	0.3036	0.295086	0.169163	0.282083	0.276696		19.9517	0.320758	0.315642	0.294292	0.287315	0.305194	0.301481	0.297986	0.292125	0.171608	0.167028	0.279835	0.284618	0.276258	0.277325
20.2442	0.406053	0.318221	0.290471	0.303863	0.295114	0.169011	0.281943	0.276601		20.0974	0.320847	0.315576	0.294295	0.286978	0.305527	0.301674	0.298067	0.292105	0.171476	0.16685	0.279731	0.284435	0.276217	0.277175
20.3919	0.406026	0.318226	0.290305	0.304125	0.295141	0.168863	0.281806	0.276507		20.2442	0.320933	0.315508	0.294299	0.286642	0.30586	0.301866	0.298147	0.292082	0.171347	0.166676	0.279631	0.284255	0.276176	0.277026
20.5407	0.405998	0.318229	0.29014	0.304386	0.295165	0.168719	0.281673	0.276413		20.3919	0.321017	0.315436	0.294302	0.286308	0.306193	0.302058	0.298224	0.292057	0.171222	0.166505	0.279535	0.284078	0.276135	0.276879
20.6905	0.405968	0.318229	0.289975	0.304645	0.295187	0.168577	0.281543	0.27632		20.5407	0.321098	0.315361	0.294306	0.285974	0.306524	0.302248	0.298299	0.29203	0.1711	0.166337	0.279443	0.283903	0.276094	0.276733
20.8414	0.405938	0.318226	0.289811	0.304902	0.295207	0.168439	0.281415	0.276227		20.6905	0.321176	0.315282	0.294309	0.285642	0.306854	0.302437	0.298373	0.292001	0.170982	0.166172	0.279355	0.28373	0.276052	0.276588
20.9933	0.405905	0.318219	0.289647	0.305156	0.295225	0.168303	0.28129	0.276133		20.8414	0.321252	0.3152	0.294312	0.28531	0.307182	0.302622	0.298445	0.291969	0.170867	0.166011	0.279271	0.283559	0.276009	0.276444
21.1463	0.40587	0.318209	0.289484	0.305406	0.29524	0.16817	0.281168	0.276038		20.9933	0.321324	0.315114	0.294314	0.284981	0.307507	0.302804	0.298514	0.291935	0.170755	0.165852	0.27919	0.28339	0.275965	0.276301
21.3003	0.405834	0.318196	0.289322	0.305652	0.295254	0.16804	0.281048	0.275943		21.1463	0.321394	0.315025	0.294317	0.284652	0.307829	0.302983	0.298582	0.291899	0.170646	0.165695	0.279113	0.283222	0.27592	0.276157
21.4555	0.405795	0.31818	0.28916	0.305894	0.295265	0.167912	0.28093	0.275847		21.3003	0.321461	0.314932	0.294319	0.284325	0.308147	0.303157	0.298647	0.29186	0.170539	0.165541	0.27904	0.283056	0.275873	0.276013
21.6116	0.405753	0.31816	0.288999	0.306131	0.295274	0.167787	0.280814	0.275749		21.4555	0.321524	0.314835	0.294321	0.284	0.308461	0.303327	0.298711	0.291819	0.170436	0.165389	0.278969	0.282891	0.275825	0.275868
21.7689	0.405708	0.318136	0.288839	0.306363	0.29528	0.167663	0.280701	0.275649		21.6116	0.321584	0.314735	0.294322	0.283676	0.308771	0.303491	0.298772	0.291775	0.170334	0.165239	0.278901	0.282728	0.275775	0.275723
21.9273	0.405661	0.318109	0.288679	0.306589	0.295284	0.167542	0.280589	0.275549		21.7689	0.321642	0.314631	0.294324	0.283354	0.309075	0.30365	0.298831	0.291729	0.170235	0.165092	0.278837	0.282565	0.275722	0.275576
22.0868	0.405611	0.318079	0.28852	0.30681	0.295286	0.167423	0.280479	0.275446		21.9273	0.321696	0.314523	0.294325	0.283033	0.309375	0.303804	0.298888	0.29168	0.170138	0.164946	0.278775	0.282403	0.275668	0.275429
22.2473	0.405558	0.318046	0.288361	0.307026	0.295285	0.167305	0.28037	0.275342		22.0868	0.321747	0.314412	0.294326	0.282714	0.309669	0.303952	0.298943	0.291628	0.170044	0.164802	0.278715	0.282242	0.275612	0.27528
22.409	0.405502	0.318009	0.288203	0.307235	0.295282	0.16719	0.280264	0.275235		22.2473	0.321795	0.314297	0.294326	0.282396	0.309957	0.304094	0.298996	0.291574	0.169951	0.164659	0.278659	0.282082	0.275553	0.27513
22.5719	0.405443	0.317969	0.288046	0.307438	0.295277	0.167075	0.280159	0.275127		22.409	0.32184	0.314178	0.294326	0.282081	0.31024	0.30423	0.299047	0.291517	0.16986	0.164519	0.278605	0.281923	0.275493	0.274977
22.7358	0.405381	0.317926	0.28789	0.307635	0.295269	0.166963	0.280055	0.275016		22.5719	0.321882	0.314056	0.294326	0.281766	0.310517	0.304359	0.299096	0.291458	0.169772	0.164379	0.278554	0.281764	0.27543	0.274824
22.9009	0.405315	0.317879	0.287734	0.307826	0.295259	0.166852	0.279953	0.274903		22.7358	0.321921	0.313931	0.294325	0.281454	0.310788	0.304482	0.299142	0.291397	0.169684	0.164242	0.278504	0.281605	0.275365	0.274668
23.0672	0.405247	0.31783	0.287579	0.30801	0.295247	0.166742	0.279852	0.274788		22.9009	0.321957	0.313802	0.294325	0.281143	0.311053	0.304599	0.299187	0.291332	0.169599	0.164105	0.278458	0.281447	0.275297	0.27451
23.2346	0.405175	0.317777	0.287424	0.308188	0.295233	0.166634	0.279752	0.274671		23.0672	0.32199	0.31367	0.294323	0.280834	0.311311	0.304709	0.299229	0.291265	0.169515	0.16397	0.278413	0.28129	0.275227	0.27435
23.4031	0.4051	0.317721	0.28727	0.308358	0.295216	0.166527	0.279653	0.274551		23.2346	0.32202	0.313534	0.294321	0.280527	0.311563	0.304812	0.299269	0.291196	0.169432	0.163836	0.278371	0.281133	0.275154	0.274187
23.5729	0.405022	0.317663	0.287117	0.308522	0.295197	0.166421	0.279556	0.274429		23.4031	0.322047	0.313396	0.294319	0.280222	0.311808	0.304908	0.299308	0.291124	0.169351	0.163703	0.278331	0.280976	0.275079	0.274022
23.7438	0.40494	0.317601	0.286965	0.308679	0.295176	0.166316	0.27946	0.274304		23.5729	0.322072	0.313254	0.294316	0.279918	0.312047	0.304997	0.299344	0.29105	0.169272	0.163571	0.278293	0.280819	0.275002	0.273855
23.9159	0.404855	0.317537	0.286813	0.308829	0.295152	0.166212	0.279365	0.274176		23.7438	0.322094	0.313109	0.294313	0.279616	0.312279	0.30508	0.299378	0.290973	0.169193	0.16344	0.278257	0.280662	0.274922	0.273685
24.0892	0.404767	0.317469	0.286662	0.308972	0.295126	0.166109	0.27927	0.274045		23.9159	0.322113	0.312961	0.294309	0.279316	0.312504	0.305155	0.29941	0.290893	0.169115	0.163309	0.278223	0.280506	0.27484	0.273512
24.2637	0.404675	0.317399	0.286511	0.309108	0.295098	0.166007	0.279177	0.273912		24.0892	0.322129	0.31281	0.294305	0.279018	0.312722	0.305222	0.299441	0.290811	0.169039	0.16318	0.278191	0.280349	0.274755	0.273336
24.4394	0.404579	0.317327	0.286361	0.309236	0.295068	0.165906	0.279084	0.273776		24.2637	0.322143	0.312656	0.2943	0.278722	0.312933	0.305282	0.299469	0.290727	0.168964	0.163051	0.278161	0.280193	0.274667	0.273157
24.6164	0.404481	0.317251	0.286212	0.309357	0.295035	0.165805	0.278992	0.273637		24.4394	0.322154	0.312499	0.294295	0.278427	0.313137	0.305335	0.299495	0.29064	0.168889	0.162922	0.278132	0.280036	0.274577	0.272975
24.7945	0.404378	0.317173	0.286063	0.30947	0.295	0.165704	0.278901	0.273496		24.6164	0.322163	0.312339	0.294289	0.278135	0.313333	0.305381	0.29952	0.29055	0.168815	0.162794	0.278105	0.279879	0.274484	0.27279
24.974	0.404273	0.317093	0.285915	0.309576	0.294963	0.165605	0.27881	0.273351		24.7945	0.322169	0.312177	0.294282	0.277844	0.313522	0.305418	0.299542	0.290458	0.168742	0.162667	0.27808	0.279722	0.274389	0.272602
25.1546	0.404164	0.31701	0.285768	0.309675	0.294924	0.165505	0.278721	0.273203		24.974	0.322173	0.312012	0.294275	0.277555	0.313704	0.305449	0.299563	0.290364	0.16867	0.16254	0.278057	0.279564	0.274291	0.27241
25.3365	0.404051	0.316924	0.285621	0.309766	0.294883	0.165406	0.278631	0.273052		25.1546	0.322175	0.311845	0.294267	0.277268	0.313878	0.305471	0.299582	0.290267	0.168598	0.162413	0.278035	0.279407	0.274191	0.272215
25.5197	0.403935	0.316837	0.285475	0.309849	0.29484	0.165307	0.278543	0.272898		25.3365	0.322174	0.311675	0.294259	0.276984	0.314045	0.305486	0.299599	0.290167	0.168526	0.162286	0.278014	0.279248	0.274088	0.272016
25.7042	0.403815	0.316747	0.28533	0.309925	0.294794	0.165209	0.278454	0.272741		25.5197	0.322171	0.311502	0.294249	0.276701	0.314205	0.305493	0.299614	0.290066	0.168455	0.162159	0.277995	0.27909	0.273982	0.271814
25.8899	0.403693	0.316655	0.285185	0.309993	0.294746	0.16511	0.278366	0.27258		25.7042	0.322166	0.311328	0.294239	0.27642	0.314357	0.305493	0.299627	0.289961	0.168385	0.162033	0.277977	0.278931	0.273874	0.271608
26.077	0.403566	0.31656	0.28504	0.310053	0.294697	0.165012	0.278279	0.272417		25.8899	0.322158	0.311151	0.294229	0.276141	0.314501	0.305485	0.299638	0.289855	0.168315	0.161906	0.277961	0.278772	0.273763	0.271398
26.2653	0.403436	0.316464	0.284897	0.310106	0.294645	0.164914	0.278192	0.27225		26.077	0.322149	0.310971	0.294217	0.275864	0.314638	0.305469	0.299648	0.289745	0.168244	0.161779	0.277946	0.278612	0.27365	0.271184
26.4549	0.403303	0.316366	0.284754	0.310152	0.294591	0.164815	0.278105	0.272081		26.2653	0.322138	0.31079	0.294205	0.275589	0.314767	0.305446	0.299656	0.289634	0.168175	0.161653	0.277932	0.278451	0.273534	0.270967
26.6459	0.403167	0.316266	0.284611	0.31019	0.294535	0.164717	0.278019	0.271908		26.4549	0.322124	0.310607	0.294192	0.275316	0.314889	0.305415	0.299662	0.28952	0.168105	0.161526	0.27792	0.27829	0.273416	0.270745
26.8382	0.403027	0.316164	0.28447	0.31022	0.294477	0.164618	0.277932	0.271732		26.6459	0.322109	0.310422	0.294178	0.275045	0.315003	0.305376	0.299667	0.289404	0.168035	0.161398	0.277908	0.278129	0.273295	0.27052
27.0318	0.402884	0.31606	0.284328	0.310243	0.294417	0.164519	0.277846	0.271552		26.8382	0.322092	0.310235	0.294163	0.274776	0.31511	0.30533	0.299669	0.289285	0.167965	0.161271	0.277898	0.277966	0.273172	0.270291
27.2268	0.402738	0.315955	0.284188	0.310259	0.294356	0.16442	0.277761	0.27137		27.0318	0.322074	0.310046	0.294147	0.274509	0.31521	0.305276	0.29967	0.289164	0.167895	0.161143	0.277889	0.277803	0.273047	0.270058
27.4231	0.402589	0.315848	0.284047	0.310267	0.294292	0.16432	0.277675	0.271184		27.2268	0.322053	0.309856	0.294131	0.274244	0.315302	0.305215	0.29967	0.289041	0.167825	0.161014	0.277881	0.27764	0.272919	0.269821
27.6208	0.402436	0.315739	0.283908	0.310268	0.294226	0.16422	0.27759	0.270996		27.4231	0.322031	0.309664	0.294113	0.273982	0.315387	0.305147	0.299668	0.288916	0.167755	0.160886	0.277875	0.277476	0.27279	0.269579
27.8199	0.402281	0.31563	0.283769	0.310262	0.294158	0.16412	0.277505	0.270804		27.6208	0.322008	0.30947	0.294095	0.273721	0.315464	0.305072	0.299664	0.288788	0.167685	0.160756	0.277869	0.277311	0.272657	0.269334
28.0204	0.402123	0.315518	0.28363	0.310249	0.294089	0.164019	0.277419	0.270609		27.8199	0.321983	0.309276	0.294075	0.273462	0.315535	0.304989	0.299659	0.288658	0.167614	0.160626	0.277864	0.277145	0.272523	0.269085
28.2222	0.401961	0.315406	0.283492	0.310229	0.294018	0.163918	0.277335	0.270411		28.0204	0.321957	0.30908	0.294055	0.273205	0.315599	0.304899	0.299652	0.288526	0.167543	0.160495	0.27786	0.276978	0.272387	0.268831
28.4255	0.401797	0.315293	0.283355	0.310202	0.293944	0.163816	0.27725	0.270211		28.2222	0.32193	0.308883	0.294034	0.272951	0.315655	0.304803	0.299644	0.288391	0.167472	0.160364	0.277858	0.276811	0.272249	0.268574
28.6302	0.40163	0.315179	0.283218	0.310169	0.293869	0.163713	0.277165	0.270007		28.4255	0.321901	0.308684	0.294011	0.272698	0.315705	0.3047	0.299634	0.288255	0.1674	0.160232	0.277856	0.276643	0.272108	0.268313
28.8362	0.401461	0.315063	0.283081	0.310129	0.293793	0.16361	0.27708	0.2698		28.6302	0.321872	0.308485	0.293988	0.272448	0.315748	0.30459	0.299623	0.288116	0.167328	0.160099	0.277855	0.276475	0.271966	0.268047
29.0438	0.401289	0.314947	0.282945	0.310083	0.293714	0.163506	0.276996	0.269591		28.8362	0.321841	0.308285	0.293963	0.2722	0.315785	0.304473	0.29961	0.287975	0.167255	0.159966	0.277855	0.276306	0.271823	0.267778
29.2527	0.401114	0.31483	0.28281	0.310031	0.293634	0.163402	0.276912	0.269379		29.0438	0.32181	0.308085	0.293937	0.271953	0.315815	0.304351	0.299596	0.287832	0.167181	0.159831	0.277857	0.276135	0.271677	0.267505
29.4632	0.400937	0.314713	0.282675	0.309972	0.293552	0.163296	0.276827	0.269164		29.2527	0.321777	0.307883	0.29391	0.271709	0.31584	0.304222	0.299581	0.287687	0.167107	0.159696	0.277859	0.275965	0.27153	0.267227
29.6751	0.400758	0.314595	0.28254	0.309908	0.293469	0.16319	0.276743	0.268946		29.4632	0.321744	0.307682	0.293882	0.271467	0.315858	0.304087	0.299565	0.28754	0.167033	0.15956	0.277862	0.275793	0.271381	0.266946
29.8884	0.400577	0.314476	0.282406	0.309838	0.293384	0.163083	0.276659	0.268726		29.6751	0.32171	0.307479	0.293853	0.271227	0.31587	0.303947	0.299547	0.287391	0.166958	0.159423	0.277866	0.275621	0.271231	0.266661
30.1033	0.400393	0.314358	0.282272	0.309763	0.293297	0.162975	0.276575	0.268504		29.8884	0.321676	0.307277	0.293823	0.270989	0.315876	0.303801	0.299528	0.28724	0.166882	0.159285	0.27787	0.275448	0.27108	0.266373
30.3196	0.400208	0.314239	0.282139	0.309683	0.293209	0.162867	0.276492	0.268279		30.1033	0.321641	0.307074	0.293791	0.270753	0.315877	0.303649	0.299507	0.287087	0.166805	0.159146	0.277876	0.275275	0.270927	0.266081
30.5375	0.40002	0.31412	0.282006	0.309597	0.293119	0.162757	0.276408	0.268052		30.3196	0.321606	0.306872	0.293758	0.270519	0.315873	0.303492	0.299486	0.286931	0.166728	0.159006	0.277883	0.2751	0.270774	0.265785
30.7568	0.399831	0.314001	0.281873	0.309507	0.293028	0.162647	0.276325	0.267823		30.5375	0.321571	0.306669	0.293724	0.270288	0.315863	0.303331	0.299463	0.286774	0.16665	0.158864	0.277891	0.274925	0.270619	0.265485
30.9777	0.399641	0.313882	0.281741	0.309412	0.292935	0.162535	0.276241	0.267591		30.7568	0.321535	0.306466	0.293688	0.270058	0.315849	0.303165	0.29944	0.286616	0.166571	0.158722	0.277899	0.27475	0.270463	0.265182
31.2001	0.399449	0.313763	0.281609	0.309313	0.292841	0.162423	0.276158	0.267358		30.9777	0.321499	0.306264	0.293651	0.269831	0.31583	0.302994	0.299415	0.286455	0.166491	0.158579	0.277909	0.274574	0.270307	0.264876
31.4241	0.399255	0.313645	0.281478	0.30921	0.292745	0.162309	0.276076	0.267123		31.2001	0.321464	0.306062	0.293613	0.269605	0.315807	0.302819	0.299389	0.286292	0.166411	0.158435	0.277919	0.274397	0.27015	0.264567
31.6496	0.399061	0.313527	0.281346	0.309102	0.292648	0.162195	0.275993	0.266886		31.4241	0.321428	0.305861	0.293574	0.269382	0.315779	0.30264	0.299362	0.286128	0.166329	0.158289	0.277931	0.27422	0.269992	0.264254
31.8767	0.398865	0.313409	0.281216	0.308992	0.29255	0.162079	0.275911	0.266648		31.6496	0.321393	0.30566	0.293533	0.26916	0.315747	0.302458	0.299335	0.285962	0.166247	0.158143	0.277943	0.274043	0.269834	0.263938
32.1054	0.398668	0.313292	0.281085	0.308878	0.29245	0.161963	0.275829	0.266408		31.8767	0.321358	0.305461	0.29349	0.268941	0.315712	0.302272	0.299306	0.285794	0.166164	0.157995	0.277957	0.273865	0.269676	0.263619
32.3357	0.398471	0.313176	0.280955	0.308761	0.292349	0.161845	0.275747	0.266166		32.1054	0.321323	0.305262	0.293446	0.268724	0.315674	0.302083	0.299276	0.285624	0.16608	0.157846	0.277971	0.273686	0.269518	0.263298
32.5675	0.398273	0.313061	0.280825	0.308642	0.292247	0.161727	0.275666	0.265924		32.3357	0.321289	0.305064	0.293401	0.268509	0.315632	0.301891	0.299246	0.285453	0.165995	0.157696	0.277987	0.273508	0.26936	0.262973
32.801	0.398075	0.312947	0.280695	0.30852	0.292144	0.161607	0.275585	0.26568		32.5675	0.321256	0.304867	0.293354	0.268295	0.315587	0.301696	0.299215	0.28528	0.165909	0.157544	0.278003	0.273328	0.269202	0.262646
33.0361	0.397876	0.312834	0.280565	0.308396	0.29204	0.161487	0.275505	0.265436		32.801	0.321223	0.304671	0.293305	0.268084	0.31554	0.3015	0.299183	0.285106	0.165822	0.157392	0.278021	0.273149	0.269044	0.262317
33.2728	0.397677	0.312723	0.280436	0.30827	0.291934	0.161365	0.275425	0.26519		33.0361	0.321191	0.304477	0.293255	0.267875	0.31549	0.301301	0.29915	0.28493	0.165735	0.157238	0.27804	0.272969	0.268886	0.261985
33.5112	0.397479	0.312612	0.280307	0.308142	0.291828	0.161242	0.275346	0.264944		33.2728	0.32116	0.304285	0.293204	0.267668	0.315439	0.301101	0.299116	0.284752	0.165646	0.157084	0.27806	0.27279	0.268729	0.261651
33.7513	0.39728	0.312503	0.280178	0.308014	0.29172	0.161118	0.275267	0.264697		33.5112	0.32113	0.304094	0.29315	0.267463	0.315386	0.300899	0.299082	0.284573	0.165557	0.156927	0.278081	0.27261	0.268573	0.261315
33.993	0.397082	0.312396	0.280049	0.307884	0.291611	0.160993	0.275189	0.26445		33.7513	0.321102	0.303905	0.293096	0.26726	0.315331	0.300697	0.299048	0.284392	0.165466	0.15677	0.278104	0.27243	0.268418	0.260977
34.2364	0.396884	0.31229	0.27992	0.307754	0.291502	0.160867	0.275111	0.264203		33.993	0.321074	0.303717	0.293039	0.267059	0.315276	0.300493	0.299012	0.284211	0.165375	0.156612	0.278127	0.27225	0.268264	0.260637
34.4815	0.396687	0.312186	0.279792	0.307624	0.291391	0.16074	0.275034	0.263956		34.2364	0.321048	0.303532	0.292981	0.26686	0.315219	0.30029	0.298977	0.284027	0.165282	0.156452	0.278152	0.27207	0.268111	0.260296
34.7283	0.396491	0.312084	0.279663	0.307494	0.29128	0.160612	0.274958	0.263709		34.4815	0.321024	0.303349	0.292921	0.266663	0.315162	0.300086	0.29894	0.283842	0.165189	0.156291	0.278179	0.27189	0.267959	0.259953
34.9768	0.396296	0.311984	0.279535	0.307365	0.291168	0.160483	0.274883	0.263462		34.7283	0.321001	0.303168	0.292859	0.266467	0.315106	0.299883	0.298903	0.283656	0.165095	0.15613	0.278206	0.27171	0.267809	0.259609
35.227	0.396102	0.311887	0.279406	0.307236	0.291055	0.160353	0.274809	0.263216		34.9768	0.320979	0.30299	0.292795	0.266274	0.315049	0.299681	0.298866	0.283469	0.165	0.155966	0.278235	0.271531	0.267661	0.259264
35.479	0.395909	0.311791	0.279278	0.307108	0.290941	0.160222	0.274735	0.26297		35.227	0.32096	0.302814	0.29273	0.266083	0.314993	0.299479	0.298828	0.283281	0.164904	0.155802	0.278266	0.271351	0.267514	0.258917
35.7327	0.395718	0.311698	0.27915	0.306982	0.290826	0.160089	0.274663	0.262725		35.479	0.320942	0.30264	0.292663	0.265893	0.314937	0.299279	0.29879	0.283091	0.164807	0.155637	0.278298	0.271173	0.26737	0.258571
35.9882	0.395529	0.311608	0.279022	0.306858	0.290711	0.159956	0.274591	0.262481		35.7327	0.320926	0.30247	0.292594	0.265706	0.314883	0.299081	0.298752	0.2829	0.164709	0.15547	0.278331	0.270994	0.267227	0.258223
36.2455	0.395342	0.31152	0.278893	0.306736	0.290595	0.159822	0.274521	0.262239		35.9882	0.320913	0.302302	0.292523	0.26552	0.314831	0.298885	0.298714	0.282708	0.16461	0.155302	0.278366	0.270816	0.267087	0.257875
36.5046	0.395157	0.311434	0.278765	0.306616	0.290478	0.159687	0.274452	0.261997		36.2455	0.320901	0.302138	0.29245	0.265337	0.31478	0.298691	0.298675	0.282515	0.16451	0.155134	0.278403	0.270639	0.26695	0.257527
36.7654	0.394974	0.311352	0.278637	0.306499	0.290361	0.159551	0.274384	0.261757		36.5046	0.320892	0.301977	0.292375	0.265155	0.314732	0.2985	0.298636	0.282321	0.16441	0.154964	0.278441	0.270462	0.266815	0.257179
37.0281	0.394794	0.311273	0.278508	0.306386	0.290243	0.159413	0.274317	0.261519		36.7654	0.320886	0.301819	0.292299	0.264975	0.314686	0.298312	0.298597	0.282125	0.164308	0.154793	0.278481	0.270286	0.266683	0.256831
37.2926	0.394616	0.311196	0.27838	0.306276	0.290125	0.159276	0.274251	0.261283		37.0281	0.320881	0.301664	0.29222	0.264796	0.314644	0.298128	0.298557	0.281929	0.164206	0.154621	0.278523	0.27011	0.266554	0.256484
37.559	0.394442	0.311123	0.278251	0.30617	0.290006	0.159137	0.274188	0.261049		37.2926	0.32088	0.301513	0.292139	0.26462	0.314604	0.297948	0.298518	0.281732	0.164103	0.154448	0.278567	0.269936	0.266428	0.256137
37.8272	0.39427	0.311053	0.278122	0.306069	0.289887	0.158997	0.274125	0.260817		37.559	0.320881	0.301365	0.292056	0.264445	0.314568	0.297772	0.298478	0.281534	0.164	0.154274	0.278612	0.269763	0.266306	0.255792
38.0972	0.394102	0.310986	0.277993	0.305972	0.289767	0.158857	0.274065	0.260589		37.8272	0.320885	0.301221	0.291971	0.264272	0.314537	0.297601	0.298439	0.281335	0.163896	0.154099	0.27866	0.269591	0.266187	0.255447
38.3692	0.393937	0.310923	0.277863	0.30588	0.289647	0.158717	0.274006	0.260363		38.0972	0.320891	0.301081	0.291884	0.264101	0.314509	0.297435	0.298399	0.281135	0.163791	0.153924	0.27871	0.26942	0.266072	0.255105
38.643	0.393776	0.310862	0.277734	0.305794	0.289527	0.158575	0.273949	0.26014		38.3692	0.320901	0.300944	0.291795	0.263932	0.314487	0.297274	0.29836	0.280934	0.163686	0.153748	0.278762	0.26925	0.265962	0.254764
38.9187	0.393619	0.310806	0.277604	0.305713	0.289406	0.158434	0.273894	0.259921		38.643	0.320913	0.300812	0.291704	0.263763	0.314469	0.297119	0.29832	0.280733	0.16358	0.153571	0.278816	0.269082	0.265855	0.254426
39.1964	0.393466	0.310753	0.277473	0.305639	0.289285	0.158292	0.273841	0.259706		38.9187	0.320928	0.300683	0.291611	0.263597	0.314456	0.29697	0.298281	0.280531	0.163474	0.153394	0.278872	0.268916	0.265753	0.25409
39.476	0.393317	0.310703	0.277343	0.30557	0.289164	0.15815	0.273791	0.259495		39.1964	0.320946	0.300559	0.291515	0.263432	0.31445	0.296827	0.298242	0.280328	0.163368	0.153216	0.278931	0.268751	0.265655	0.253757
39.7575	0.393173	0.310657	0.277211	0.305508	0.289042	0.158008	0.273743	0.259288		39.476	0.320968	0.300438	0.291417	0.263268	0.314449	0.296691	0.298203	0.280125	0.163262	0.153038	0.278993	0.268589	0.265562	0.253428
40.041	0.393033	0.310614	0.277079	0.305453	0.28892	0.157866	0.273698	0.259085		39.7575	0.320992	0.300322	0.291317	0.263106	0.314454	0.296562	0.298163	0.279921	0.163156	0.15286	0.279057	0.268429	0.265473	0.253102
40.3265	0.392897	0.310575	0.276947	0.305404	0.288798	0.157724	0.273655	0.258887		40.041	0.321019	0.300209	0.291214	0.262945	0.314465	0.29644	0.298124	0.279716	0.16305	0.152682	0.279125	0.268271	0.26539	0.25278
40.6139	0.392767	0.310539	0.276814	0.305362	0.288676	0.157582	0.273615	0.258695		40.3265	0.321049	0.300101	0.291109	0.262785	0.314483	0.296325	0.298086	0.27951	0.162944	0.152504	0.279195	0.268115	0.265312	0.252463
40.9034	0.392641	0.310507	0.276681	0.305328	0.288553	0.157441	0.273577	0.258507		40.6139	0.321082	0.299996	0.291002	0.262627	0.314507	0.296218	0.298047	0.279305	0.162839	0.152326	0.279268	0.267962	0.265239	0.25215
41.1948	0.392521	0.310478	0.276546	0.305301	0.28843	0.1573	0.273543	0.258325		40.9034	0.321118	0.299896	0.290892	0.262469	0.314539	0.296118	0.298008	0.279098	0.162734	0.152148	0.279344	0.267811	0.265172	0.251842
41.4883	0.392405	0.310452	0.276411	0.305281	0.288308	0.15716	0.273512	0.258148		41.1948	0.321156	0.299799	0.29078	0.262313	0.314576	0.296025	0.29797	0.278891	0.162629	0.151971	0.279423	0.267663	0.26511	0.251539
41.7838	0.392294	0.31043	0.276275	0.305268	0.288184	0.157021	0.273484	0.257977		41.4883	0.321198	0.299706	0.290665	0.262157	0.314621	0.295941	0.297931	0.278684	0.162526	0.151794	0.279506	0.267518	0.265054	0.251242
42.0814	0.392189	0.310411	0.276139	0.305263	0.288061	0.156882	0.273459	0.257812		41.7838	0.321242	0.299618	0.290548	0.262003	0.314673	0.295864	0.297893	0.278476	0.162423	0.151618	0.279591	0.267377	0.265003	0.250951
42.3811	0.392089	0.310395	0.276001	0.305264	0.287938	0.156744	0.273438	0.257653		42.0814	0.321289	0.299533	0.290429	0.261849	0.314731	0.295794	0.297855	0.278267	0.162321	0.151443	0.279681	0.267238	0.264959	0.250666
42.6828	0.391994	0.310382	0.275863	0.305273	0.287814	0.156608	0.27342	0.257501		42.3811	0.321338	0.299451	0.290307	0.261696	0.314796	0.295733	0.297817	0.278058	0.16222	0.151269	0.279773	0.267103	0.26492	0.250387
42.9867	0.391904	0.310372	0.275723	0.305288	0.28769	0.156473	0.273406	0.257354		42.6828	0.32139	0.299374	0.290182	0.261543	0.314868	0.295678	0.297779	0.277849	0.162121	0.151095	0.27987	0.266971	0.264887	0.250115
43.2926	0.391819	0.310364	0.275583	0.305311	0.287566	0.156339	0.273395	0.257215		42.9867	0.321444	0.299299	0.290055	0.261391	0.314946	0.295631	0.297741	0.277639	0.162022	0.150923	0.279969	0.266842	0.26486	0.249849
43.6007	0.391739	0.310359	0.275441	0.305339	0.287441	0.156206	0.273387	0.257081		43.2926	0.3215	0.299228	0.289925	0.26124	0.31503	0.295592	0.297703	0.277428	0.161925	0.150752	0.280073	0.266717	0.264839	0.24959
43.9109	0.391664	0.310357	0.275298	0.305374	0.287317	0.156075	0.273384	0.256954		43.6007	0.321559	0.29916	0.289793	0.261089	0.31512	0.295559	0.297665	0.277217	0.16183	0.150582	0.28018	0.266595	0.264823	0.249339
44.2233	0.391594	0.310357	0.275154	0.305415	0.287192	0.155945	0.273384	0.256834		43.9109	0.321619	0.299095	0.289658	0.260938	0.315216	0.295532	0.297627	0.277006	0.161736	0.150414	0.28029	0.266477	0.264814	0.249094
44.5378	0.391528	0.310359	0.275009	0.305461	0.287066	0.155818	0.273388	0.25672		44.2233	0.32168	0.299033	0.28952	0.260788	0.315317	0.295512	0.297589	0.276794	0.161643	0.150248	0.280405	0.266363	0.26481	0.248858
44.8546	0.391467	0.310363	0.274862	0.305512	0.286941	0.155692	0.273395	0.256613		44.5378	0.321744	0.298974	0.28938	0.260638	0.315423	0.295498	0.297551	0.276582	0.161553	0.150083	0.280523	0.266253	0.264813	0.248628
45.1735	0.391411	0.310368	0.274714	0.305568	0.286815	0.155568	0.273407	0.256513		44.8546	0.321808	0.298917	0.289237	0.260487	0.315534	0.29549	0.297513	0.276369	0.161464	0.149919	0.280644	0.266146	0.264821	0.248406
45.4947	0.391359	0.310375	0.274565	0.305628	0.286688	0.155446	0.273422	0.256419		45.1735	0.321874	0.298862	0.289091	0.260337	0.315649	0.295487	0.297475	0.276155	0.161378	0.149758	0.28077	0.266044	0.264834	0.248192
45.8181	0.39131	0.310383	0.274414	0.305692	0.286562	0.155326	0.27344	0.256332		45.4947	0.32194	0.29881	0.288942	0.260187	0.315768	0.295488	0.297436	0.275941	0.161294	0.149599	0.280899	0.265945	0.264853	0.247985
46.1437	0.391266	0.310392	0.274261	0.305759	0.286434	0.155209	0.273463	0.256251		45.8181	0.322007	0.298759	0.288791	0.260036	0.31589	0.295494	0.297397	0.275726	0.161211	0.149441	0.281031	0.265849	0.264878	0.247786
46.4716	0.391226	0.310402	0.274107	0.305829	0.286306	0.155093	0.273489	0.256177		46.1437	0.322075	0.29871	0.288637	0.259885	0.316015	0.295503	0.297358	0.275511	0.161131	0.149286	0.281168	0.265758	0.264908	0.247594
46.8018	0.391188	0.310412	0.273951	0.305902	0.286178	0.15498	0.273519	0.256109		46.4716	0.322142	0.298661	0.28848	0.259734	0.316142	0.295516	0.297318	0.275295	0.161054	0.149133	0.281308	0.265671	0.264943	0.247411
47.1343	0.391154	0.310423	0.273794	0.305976	0.286049	0.15487	0.273552	0.256047		46.8018	0.32221	0.298615	0.28832	0.259582	0.316272	0.295532	0.297278	0.275078	0.160978	0.148983	0.281451	0.265587	0.264984	0.247234
47.4691	0.391123	0.310433	0.273635	0.306051	0.28592	0.154762	0.273589	0.255992		47.1343	0.322277	0.298568	0.288158	0.25943	0.316402	0.29555	0.297238	0.27486	0.160905	0.148834	0.281598	0.265507	0.265029	0.247066
47.8063	0.391095	0.310443	0.273474	0.306127	0.285789	0.154656	0.27363	0.255942		47.4691	0.322343	0.298523	0.287993	0.259277	0.316533	0.295569	0.297197	0.274642	0.160835	0.148688	0.281748	0.26543	0.265079	0.246904
48.1457	0.391069	0.310452	0.273311	0.306202	0.285658	0.154553	0.273673	0.255898		47.8063	0.322409	0.298477	0.287824	0.259124	0.316664	0.295589	0.297156	0.274423	0.160767	0.148545	0.281902	0.265358	0.265134	0.24675
48.4876	0.391045	0.310461	0.273147	0.306277	0.285526	0.154453	0.27372	0.25586		48.1457	0.322473	0.298431	0.287653	0.25897	0.316795	0.29561	0.297113	0.274203	0.160702	0.148404	0.282058	0.265289	0.265193	0.246603
48.8318	0.391022	0.310468	0.27298	0.306351	0.285394	0.154355	0.27377	0.255827		48.4876	0.322536	0.298385	0.287479	0.258814	0.316924	0.29563	0.297071	0.273982	0.16064	0.148266	0.282218	0.265223	0.265256	0.246463
49.1784	0.391002	0.310473	0.272812	0.306422	0.28526	0.15426	0.273823	0.255799		48.8318	0.322597	0.298338	0.287302	0.258658	0.317051	0.29565	0.297027	0.27376	0.16058	0.14813	0.282381	0.26516	0.265324	0.24633
49.5274	0.390982	0.310476	0.272641	0.30649	0.285125	0.154168	0.273879	0.255776		49.1784	0.322656	0.29829	0.287123	0.258501	0.317176	0.295667	0.296982	0.273538	0.160523	0.147997	0.282546	0.265101	0.265395	0.246203
49.8788	0.390962	0.310477	0.272469	0.306555	0.28499	0.154078	0.273938	0.255758		49.5274	0.322712	0.298241	0.28694	0.258343	0.317298	0.295683	0.296937	0.273314	0.160469	0.147867	0.282714	0.265044	0.26547	0.246082
50.2327	0.390943	0.310476	0.272294	0.306616	0.284853	0.153992	0.273999	0.255744		49.8788	0.322765	0.29819	0.286754	0.258183	0.317415	0.295695	0.296891	0.273089	0.160418	0.147739	0.282884	0.264991	0.265548	0.245967
50.5891	0.390924	0.310471	0.272118	0.306671	0.284715	0.153907	0.274062	0.255734		50.2327	0.322815	0.298136	0.286566	0.258022	0.317528	0.295703	0.296843	0.272862	0.160369	0.147614	0.283057	0.26494	0.265629	0.245858
50.9479	0.390905	0.310462	0.271939	0.306722	0.284576	0.153826	0.274127	0.255727		50.5891	0.322861	0.29808	0.286375	0.25786	0.317636	0.295707	0.296795	0.272635	0.160323	0.147492	0.283232	0.264892	0.265713	0.245754
51.3092	0.390885	0.31045	0.271758	0.306765	0.284435	0.153747	0.274194	0.255725		50.9479	0.322904	0.298021	0.28618	0.257697	0.317737	0.295706	0.296745	0.272406	0.16028	0.147372	0.283409	0.264846	0.2658	0.245655
51.6731	0.390863	0.310434	0.271574	0.306802	0.284293	0.153671	0.274263	0.255725		51.3092	0.322942	0.297959	0.285983	0.257532	0.317832	0.295699	0.296694	0.272176	0.160239	0.147255	0.283587	0.264802	0.265889	0.245561
52.0395	0.39084	0.310413	0.271389	0.306832	0.28415	0.153598	0.274334	0.255729		51.6731	0.322975	0.297892	0.285783	0.257365	0.31792	0.295685	0.296642	0.271945	0.160201	0.147141	0.283767	0.264759	0.26598	0.245471
52.4084	0.390815	0.310387	0.271201	0.306853	0.284005	0.153527	0.274405	0.255735		52.0395	0.323003	0.297822	0.28558	0.257197	0.317999	0.295664	0.296589	0.271711	0.160166	0.147029	0.283948	0.264719	0.266073	0.245385
52.7799	0.390788	0.310355	0.27101	0.306865	0.283859	0.153459	0.274478	0.255743		52.4084	0.323026	0.297748	0.285374	0.257027	0.31807	0.295635	0.296534	0.271477	0.160134	0.14692	0.28413	0.26468	0.266167	0.245302
53.1539	0.390758	0.310318	0.270818	0.306868	0.283711	0.153394	0.274551	0.255753		52.7799	0.323043	0.297668	0.285166	0.256855	0.318132	0.295598	0.296477	0.27124	0.160104	0.146814	0.284313	0.264642	0.266263	0.245222
53.5306	0.390725	0.310275	0.270623	0.306861	0.283561	0.153331	0.274625	0.255765		53.1539	0.323053	0.297583	0.284954	0.256682	0.318184	0.295552	0.296419	0.271002	0.160077	0.14671	0.284497	0.264605	0.26636	0.245146
53.9099	0.390688	0.310225	0.270425	0.306844	0.283409	0.15327	0.274699	0.255778		53.5306	0.323058	0.297493	0.284739	0.256506	0.318226	0.295496	0.296359	0.270763	0.160053	0.146609	0.284681	0.264568	0.266458	0.245071
54.2918	0.390648	0.310169	0.270226	0.306815	0.283256	0.153212	0.274772	0.255791		53.9099	0.323055	0.297396	0.284522	0.256329	0.318257	0.29543	0.296298	0.270521	0.16003	0.14651	0.284865	0.264532	0.266557	0.244998
54.6764	0.390604	0.310105	0.270023	0.306776	0.2831	0.153156	0.274846	0.255806		54.2918	0.323045	0.297293	0.284302	0.256149	0.318277	0.295353	0.296234	0.270277	0.160011	0.146413	0.285048	0.264496	0.266656	0.244927
55.0637	0.390556	0.310033	0.269819	0.306724	0.282943	0.153102	0.274919	0.255821		54.6764	0.323027	0.297183	0.284079	0.255968	0.318285	0.295266	0.296169	0.270032	0.159993	0.146319	0.285231	0.26446	0.266755	0.244857
55.4536	0.390502	0.309954	0.269611	0.306661	0.282784	0.153051	0.27499	0.255836		55.0637	0.323001	0.297066	0.283853	0.255784	0.318282	0.295167	0.296102	0.269784	0.159978	0.146227	0.285414	0.264423	0.266854	0.244788
55.8463	0.390444	0.309866	0.269402	0.306586	0.282622	0.153002	0.275061	0.255851		55.4536	0.322967	0.296941	0.283624	0.255599	0.318266	0.295056	0.296033	0.269534	0.159965	0.146137	0.285595	0.264386	0.266953	0.244719
56.2417	0.390381	0.30977	0.26919	0.306498	0.282458	0.152954	0.27513	0.255865		55.8463	0.322924	0.296809	0.283393	0.255411	0.318237	0.294934	0.295962	0.269282	0.159954	0.146049	0.285775	0.264347	0.267052	0.244649
56.6398	0.390312	0.309664	0.268975	0.306397	0.282292	0.152909	0.275197	0.255878		56.2417	0.322872	0.296668	0.283159	0.255221	0.318196	0.294799	0.295888	0.269028	0.159946	0.145963	0.285953	0.264307	0.26715	0.24458
57.0407	0.390238	0.30955	0.268758	0.306284	0.282124	0.152865	0.275262	0.25589		56.6398	0.322811	0.296518	0.282922	0.255028	0.318142	0.294652	0.295813	0.268772	0.159939	0.145879	0.286129	0.264265	0.267247	0.244509
57.4445	0.390157	0.309425	0.268538	0.306157	0.281953	0.152823	0.275325	0.255901		57.0407	0.32274	0.29636	0.282682	0.254834	0.318075	0.294492	0.295735	0.268513	0.159934	0.145797	0.286304	0.264221	0.267343	0.244436
57.851	0.390071	0.309291	0.268316	0.306018	0.28178	0.152783	0.275385	0.25591		57.4445	0.322659	0.296192	0.28244	0.254637	0.317995	0.29432	0.295656	0.268251	0.15993	0.145716	0.286475	0.264175	0.267439	0.244362
58.2603	0.389978	0.309147	0.268091	0.305867	0.281605	0.152744	0.275441	0.255917		57.851	0.322567	0.296015	0.282195	0.254437	0.317902	0.294135	0.295573	0.267988	0.159929	0.145637	0.286644	0.264125	0.267533	0.244286
58.6725	0.389879	0.308992	0.267864	0.305702	0.281427	0.152707	0.275495	0.255922		58.2603	0.322466	0.295828	0.281947	0.254236	0.317796	0.293938	0.295489	0.267721	0.159928	0.14556	0.28681	0.264073	0.267626	0.244207
59.0875	0.389773	0.308826	0.267635	0.305525	0.281247	0.15267	0.275545	0.255925		58.6725	0.322353	0.29563	0.281697	0.254032	0.317677	0.293728	0.295402	0.267452	0.15993	0.145483	0.286972	0.264018	0.267718	0.244126
59.5055	0.38966	0.308649	0.267403	0.305336	0.281064	0.152635	0.275591	0.255925		59.0875	0.322229	0.295422	0.281444	0.253825	0.317545	0.293506	0.295313	0.267181	0.159932	0.145409	0.287131	0.263959	0.267808	0.244041
59.9263	0.389541	0.308462	0.267168	0.305135	0.280878	0.152601	0.275633	0.255923		59.5055	0.322095	0.295204	0.281189	0.253616	0.317401	0.293271	0.295221	0.266906	0.159936	0.145335	0.287286	0.263896	0.267897	0.243953
60.3501	0.389415	0.308262	0.266931	0.304922	0.28069	0.152568	0.27567	0.255918		59.9263	0.321948	0.294975	0.280931	0.253405	0.317245	0.293025	0.295127	0.266629	0.15994	0.145262	0.287437	0.263828	0.267985	0.243861
60.7768	0.389282	0.308052	0.266692	0.304697	0.280499	0.152536	0.275702	0.25591		60.3501	0.321791	0.294734	0.280671	0.253191	0.317077	0.292767	0.29503	0.266349	0.159946	0.14519	0.287583	0.263757	0.268071	0.243765
61.2065	0.389143	0.307829	0.26645	0.304461	0.280305	0.152505	0.27573	0.255899		60.7768	0.321621	0.294482	0.280409	0.252975	0.316897	0.292497	0.294931	0.266067	0.159953	0.145119	0.287725	0.26368	0.268155	0.243665
61.6392	0.388996	0.307595	0.266206	0.304214	0.280109	0.152474	0.275753	0.255885		61.2065	0.321439	0.294219	0.280144	0.252757	0.316706	0.292216	0.294829	0.265781	0.15996	0.145049	0.287862	0.263599	0.268237	0.24356
62.0749	0.388842	0.307348	0.26596	0.303957	0.27991	0.152443	0.27577	0.255867		61.6392	0.321245	0.293944	0.279876	0.252536	0.316503	0.291925	0.294725	0.265493	0.159968	0.14498	0.287994	0.263512	0.268318	0.243451
62.5136	0.388682	0.307089	0.265711	0.30369	0.279708	0.152413	0.275781	0.255846		62.0749	0.321039	0.293657	0.279607	0.252313	0.316291	0.291623	0.294618	0.265201	0.159976	0.14491	0.28812	0.263419	0.268398	0.243336
62.9554	0.388514	0.306818	0.26546	0.303413	0.279504	0.152384	0.275787	0.255822		62.5136	0.32082	0.293358	0.279335	0.252087	0.316068	0.291312	0.294509	0.264907	0.159985	0.144842	0.288241	0.263321	0.268475	0.243217
63.4002	0.38834	0.306535	0.265207	0.303128	0.279296	0.152354	0.275787	0.255794		62.9554	0.320589	0.293048	0.279061	0.251859	0.315836	0.29099	0.294397	0.26461	0.159994	0.144773	0.288357	0.263217	0.268551	0.243092
63.8482	0.388159	0.30624	0.264952	0.302834	0.279086	0.152325	0.27578	0.255762		63.4002	0.320346	0.292725	0.278785	0.251629	0.315595	0.290661	0.294283	0.26431	0.160003	0.144705	0.288466	0.263107	0.268626	0.242962
64.2992	0.387972	0.305932	0.264694	0.302532	0.278874	0.152295	0.275767	0.255727		63.8482	0.32009	0.292389	0.278507	0.251397	0.315345	0.290322	0.294166	0.264007	0.160013	0.144637	0.28857	0.262991	0.268699	0.242826
64.7534	0.387778	0.305611	0.264435	0.302223	0.278658	0.152266	0.275748	0.255689		64.2992	0.319821	0.292042	0.278227	0.251162	0.315088	0.289976	0.294046	0.263701	0.160022	0.144569	0.288667	0.262868	0.26877	0.242684
65.2108	0.387577	0.305278	0.264173	0.301907	0.27844	0.152236	0.275722	0.255647		64.7534	0.31954	0.291682	0.277945	0.250924	0.314823	0.289622	0.293924	0.263393	0.160032	0.1445	0.288758	0.262738	0.268841	0.242537
65.6713	0.38737	0.304933	0.263909	0.301585	0.278219	0.152207	0.275689	0.255601		65.2108	0.319246	0.29131	0.27766	0.250685	0.314551	0.289262	0.293799	0.263081	0.160041	0.144432	0.288843	0.262601	0.268909	0.242384
66.135	0.387157	0.304575	0.263643	0.301257	0.277996	0.152176	0.27565	0.255552		65.6713	0.31894	0.290926	0.277374	0.250443	0.314274	0.288896	0.293672	0.262766	0.16005	0.144363	0.288921	0.262458	0.268977	0.242225
66.602	0.386938	0.304205	0.263375	0.300924	0.277769	0.152146	0.275603	0.255499		66.135	0.318621	0.29053	0.277086	0.250199	0.31399	0.288523	0.293543	0.262448	0.160059	0.144294	0.288993	0.262307	0.269043	0.24206
67.0722	0.386714	0.303823	0.263105	0.300587	0.27754	0.152115	0.27555	0.255443		66.602	0.31829	0.290121	0.276797	0.249953	0.313702	0.288146	0.293411	0.262128	0.160067	0.144225	0.289057	0.262149	0.269109	0.241889
67.5457	0.386483	0.303429	0.262834	0.300246	0.277309	0.152083	0.27549	0.255383		67.0722	0.317946	0.2897	0.276505	0.249705	0.313409	0.287765	0.293276	0.261805	0.160075	0.144155	0.289116	0.261984	0.269173	0.241712
68.0225	0.386247	0.303023	0.26256	0.299902	0.277075	0.152051	0.275422	0.25532		67.5457	0.31759	0.289268	0.276212	0.249455	0.313113	0.287379	0.29314	0.261478	0.160082	0.144085	0.289167	0.261812	0.269236	0.24153
68.5026	0.386006	0.302605	0.262285	0.299555	0.276838	0.152018	0.275348	0.255254		68.0225	0.317223	0.288823	0.275917	0.249203	0.312813	0.286991	0.293001	0.261149	0.160089	0.144013	0.289212	0.261633	0.269299	0.241341
68.986	0.38576	0.302176	0.262008	0.299206	0.276599	0.151985	0.275266	0.255185		68.5026	0.316843	0.288367	0.275621	0.248949	0.312511	0.286599	0.292859	0.260818	0.160095	0.143942	0.289249	0.261446	0.269361	0.241147
69.4728	0.385509	0.301735	0.261729	0.298856	0.276358	0.15195	0.275178	0.255112		68.986	0.316452	0.287899	0.275323	0.248693	0.312206	0.286206	0.292716	0.260483	0.1601	0.143869	0.289281	0.261252	0.269422	0.240948
69.963	0.385254	0.301283	0.261449	0.298505	0.276114	0.151915	0.275083	0.255037		69.4728	0.316049	0.287421	0.275024	0.248435	0.311901	0.285811	0.29257	0.260146	0.160105	0.143796	0.289305	0.261051	0.269482	0.240742
70.4565	0.384994	0.30082	0.261167	0.298153	0.275868	0.15188	0.27498	0.254959		69.963	0.315635	0.286931	0.274723	0.248175	0.311594	0.285415	0.292422	0.259806	0.160109	0.143722	0.289323	0.260842	0.269543	0.240532
70.9536	0.38473	0.300346	0.260884	0.297801	0.275619	0.151843	0.274871	0.254878		70.4565	0.31521	0.28643	0.274421	0.247914	0.311287	0.285019	0.292272	0.259464	0.160112	0.143647	0.289334	0.260627	0.269603	0.240316
71.454	0.384462	0.299863	0.260599	0.29745	0.275369	0.151805	0.274755	0.254795		70.9536	0.314775	0.285918	0.274118	0.247651	0.31098	0.284622	0.29212	0.259119	0.160114	0.143572	0.289338	0.260404	0.269662	0.240095
71.958	0.38419	0.299369	0.260313	0.2971	0.275116	0.151767	0.274633	0.254709		71.454	0.314329	0.285396	0.273813	0.247386	0.310674	0.284226	0.291965	0.258772	0.160115	0.143495	0.289336	0.260174	0.269722	0.239868
72.4655	0.383915	0.298865	0.260026	0.296751	0.274861	0.151728	0.274504	0.254621		71.958	0.313873	0.284865	0.273507	0.247119	0.310368	0.283831	0.291809	0.258423	0.160116	0.143418	0.289328	0.259938	0.269781	0.239637
72.9764	0.383636	0.298352	0.259737	0.296403	0.274605	0.151687	0.274369	0.254531		72.4655	0.313407	0.284323	0.2732	0.246851	0.310064	0.283437	0.291652	0.258071	0.160115	0.14334	0.289314	0.259695	0.269841	0.239401
73.491	0.383355	0.297829	0.259447	0.296058	0.274346	0.151646	0.274228	0.254438		72.9764	0.312931	0.283772	0.272892	0.246582	0.309762	0.283045	0.291492	0.257717	0.160114	0.143261	0.289294	0.259445	0.2699	0.239161
74.0091	0.38307	0.297298	0.259156	0.295715	0.274085	0.151604	0.274081	0.254344		73.491	0.312446	0.283212	0.272583	0.246311	0.309462	0.282654	0.291331	0.257361	0.160112	0.14318	0.289267	0.259189	0.26996	0.238917
74.5309	0.382783	0.296759	0.258864	0.295375	0.273823	0.151561	0.273928	0.254248		74.0091	0.311953	0.282643	0.272273	0.246039	0.309164	0.282266	0.291168	0.257003	0.160109	0.143099	0.289236	0.258927	0.27002	0.238668
75.0562	0.382494	0.296211	0.25857	0.295037	0.273559	0.151518	0.27377	0.25415		74.5309	0.311451	0.282066	0.271962	0.245765	0.308869	0.28188	0.291003	0.256643	0.160105	0.143018	0.289198	0.258659	0.270081	0.238415
75.5852	0.382202	0.295656	0.258276	0.294702	0.273294	0.151473	0.273607	0.254051		75.0562	0.310941	0.281481	0.27165	0.245491	0.308577	0.281497	0.290838	0.256281	0.1601	0.142935	0.289156	0.258385	0.270141	0.238159
76.1179	0.381908	0.295094	0.257981	0.294371	0.273026	0.151428	0.273438	0.25395		75.5852	0.310424	0.280888	0.271338	0.245215	0.308288	0.281117	0.29067	0.255917	0.160095	0.142851	0.289108	0.258105	0.270202	0.237899
76.6543	0.381613	0.294524	0.257685	0.294043	0.272758	0.151381	0.273264	0.253847		76.1179	0.309899	0.280288	0.271024	0.244938	0.308002	0.28074	0.290502	0.255551	0.160088	0.142767	0.289055	0.25782	0.270264	0.237635
77.1944	0.381315	0.293949	0.257388	0.293718	0.272488	0.151334	0.273086	0.253744		76.6543	0.309368	0.279681	0.27071	0.24466	0.307719	0.280367	0.290332	0.255184	0.160081	0.142682	0.288998	0.25753	0.270326	0.237369
77.7383	0.381017	0.293367	0.257091	0.293397	0.272217	0.151287	0.272904	0.253639		77.1944	0.30883	0.279068	0.270395	0.244381	0.30744	0.279996	0.29016	0.254816	0.160073	0.142596	0.288936	0.257236	0.270389	0.237099
78.286	0.380716	0.29278	0.256793	0.293079	0.271945	0.151238	0.272717	0.253534		77.7383	0.308285	0.278449	0.27008	0.244102	0.307164	0.279629	0.289988	0.254446	0.160064	0.142509	0.288871	0.256937	0.270452	0.236827
78.8375	0.380415	0.292187	0.256494	0.292764	0.271672	0.151189	0.272527	0.253427		78.286	0.307736	0.277824	0.269764	0.243821	0.306892	0.279265	0.289815	0.254075	0.160055	0.142421	0.288801	0.256633	0.270515	0.236552
79.3928	0.380113	0.291589	0.256194	0.292453	0.271397	0.151139	0.272333	0.25332		78.8375	0.30718	0.277193	0.269448	0.24354	0.306623	0.278905	0.289641	0.253702	0.160044	0.142333	0.288728	0.256325	0.27058	0.236275
79.952	0.379809	0.290987	0.255894	0.292145	0.271122	0.151089	0.272135	0.253212		79.3928	0.30662	0.276558	0.269131	0.243258	0.306358	0.278548	0.289466	0.253329	0.160034	0.142245	0.288651	0.256014	0.270644	0.235996
80.515	0.379505	0.290381	0.255594	0.29184	0.270846	0.151038	0.271935	0.253104		79.952	0.306056	0.275919	0.268813	0.242975	0.306096	0.278194	0.28929	0.252954	0.160022	0.142155	0.288571	0.255699	0.27071	0.235715
81.082	0.3792	0.289771	0.255293	0.291538	0.270569	0.150986	0.271732	0.252995		80.515	0.305488	0.275275	0.268496	0.242692	0.305837	0.277843	0.289113	0.252578	0.16001	0.142065	0.288488	0.255381	0.270776	0.235432
81.6529	0.378895	0.289158	0.254992	0.291239	0.270291	0.150934	0.271526	0.252885		81.082	0.304915	0.274627	0.268178	0.242408	0.305581	0.277495	0.288936	0.252202	0.159998	0.141975	0.288403	0.255061	0.270842	0.235147
82.2278	0.378589	0.288542	0.25469	0.290942	0.270013	0.150882	0.271318	0.252775		81.6529	0.30434	0.273977	0.267859	0.242124	0.305328	0.27715	0.288758	0.251824	0.159985	0.141884	0.288315	0.254737	0.270909	0.234861
82.8067	0.378283	0.287923	0.254388	0.290649	0.269734	0.150829	0.271108	0.252665		82.2278	0.303761	0.273323	0.267541	0.24184	0.305077	0.276807	0.28858	0.251446	0.159972	0.141792	0.288225	0.254411	0.270976	0.234574
83.3896	0.377976	0.287302	0.254086	0.290357	0.269455	0.150776	0.270896	0.252554		82.8067	0.30318	0.272667	0.267222	0.241555	0.30483	0.276468	0.288401	0.251068	0.159958	0.141701	0.288133	0.254083	0.271044	0.234286
83.9766	0.37767	0.286679	0.253784	0.290067	0.269176	0.150723	0.270683	0.252443		83.3896	0.302597	0.272008	0.266903	0.241269	0.304584	0.27613	0.288222	0.250689	0.159944	0.141609	0.288039	0.253753	0.271112	0.233996
84.5677	0.377363	0.286054	0.253481	0.28978	0.268896	0.150669	0.270468	0.252332		83.9766	0.302011	0.271347	0.266584	0.240984	0.304341	0.275794	0.288042	0.250309	0.15993	0.141516	0.287944	0.253422	0.271181	0.233706
85.1629	0.377055	0.285428	0.253178	0.289494	0.268615	0.150615	0.270253	0.252221		84.5677	0.301424	0.270685	0.266264	0.240698	0.304099	0.27546	0.287862	0.249929	0.159915	0.141424	0.287848	0.253089	0.27125	0.233415
85.7622	0.376748	0.284801	0.252876	0.28921	0.268335	0.150561	0.270036	0.25211		85.1629	0.300835	0.270021	0.265945	0.240412	0.30386	0.275128	0.287682	0.249549	0.1599	0.141331	0.28775	0.252755	0.271319	0.233124
86.3656	0.376441	0.284172	0.252573	0.288926	0.268054	0.150507	0.269818	0.251999		85.7622	0.300245	0.269356	0.265625	0.240126	0.303621	0.274798	0.287502	0.249168	0.159885	0.141238	0.287652	0.25242	0.271388	0.232832
86.9733	0.376134	0.283543	0.252269	0.288644	0.267773	0.150453	0.2696	0.251888		86.3656	0.299654	0.26869	0.265306	0.239839	0.303384	0.274468	0.287321	0.248787	0.15987	0.141144	0.287552	0.252084	0.271458	0.23254
87.5852	0.375826	0.282913	0.251966	0.288363	0.267492	0.150398	0.269381	0.251776		86.9733	0.299063	0.268023	0.264986	0.239553	0.303149	0.27414	0.287141	0.248406	0.159855	0.141051	0.287452	0.251747	0.271528	0.232247
88.2014	0.375519	0.282282	0.251663	0.288083	0.267211	0.150344	0.269161	0.251665		87.5852	0.29847	0.267355	0.264666	0.239267	0.302914	0.273813	0.28696	0.248025	0.159839	0.140958	0.287352	0.251409	0.271598	0.231954
88.8218	0.375211	0.281651	0.25136	0.287804	0.26693	0.150289	0.268941	0.251553		88.2014	0.297877	0.266687	0.264346	0.23898	0.30268	0.273486	0.286779	0.247643	0.159824	0.140864	0.287251	0.251072	0.271668	0.231661
89.4466	0.374904	0.281019	0.251056	0.287525	0.266649	0.150235	0.268721	0.251442		88.8218	0.297284	0.266018	0.264026	0.238693	0.302447	0.273161	0.286598	0.247262	0.159808	0.14077	0.28715	0.250733	0.271739	0.231368
90.0757	0.374597	0.280388	0.250753	0.287247	0.266367	0.15018	0.268501	0.251331		89.4466	0.29669	0.265349	0.263706	0.238407	0.302214	0.272836	0.286417	0.24688	0.159792	0.140677	0.287048	0.250395	0.271809	0.231075
90.7092	0.374289	0.279755	0.25045	0.286969	0.266086	0.150125	0.26828	0.251219		90.0757	0.296096	0.264679	0.263387	0.23812	0.301982	0.272511	0.286236	0.246499	0.159777	0.140583	0.286946	0.250056	0.27188	0.230781
91.3471	0.373982	0.279123	0.250146	0.286691	0.265804	0.15007	0.268059	0.251108		90.7092	0.295501	0.26401	0.263067	0.237833	0.301751	0.272187	0.286054	0.246117	0.159761	0.140489	0.286844	0.249716	0.271951	0.230487
91.9894	0.373675	0.27849	0.249843	0.286414	0.265523	0.150015	0.267838	0.250996		91.3471	0.294906	0.26334	0.262747	0.237546	0.301519	0.271863	0.285873	0.245735	0.159745	0.140395	0.286742	0.249377	0.272022	0.230194
92.6362	0.373367	0.277857	0.24954	0.286138	0.265241	0.14996	0.267617	0.250885		91.9894	0.294311	0.262669	0.262427	0.237259	0.301289	0.27154	0.285692	0.245353	0.159729	0.140301	0.286639	0.249037	0.272093	0.2299
93.2875	0.37306	0.277224	0.249236	0.285862	0.264959	0.149905	0.267395	0.250773		92.6362	0.293716	0.261999	0.262107	0.236972	0.301059	0.271217	0.285511	0.244971	0.159713	0.140207	0.286536	0.248697	0.272164	0.229606
93.9433	0.372753	0.276591	0.248933	0.285586	0.264678	0.14985	0.267174	0.250662		93.2875	0.293121	0.261328	0.261787	0.236686	0.300829	0.270895	0.285329	0.244589	0.159697	0.140113	0.286433	0.248357	0.272235	0.229312
94.6037	0.372445	0.275958	0.248629	0.28531	0.264396	0.149795	0.266952	0.25055		93.9433	0.292525	0.260657	0.261467	0.236399	0.300599	0.270573	0.285148	0.244207	0.159681	0.140019	0.28633	0.248017	0.272306	0.229018
95.2686	0.372138	0.275324	0.248326	0.285035	0.264114	0.14974	0.26673	0.250439		94.6037	0.291929	0.259986	0.261147	0.236112	0.30037	0.270251	0.284966	0.243825	0.159665	0.139925	0.286227	0.247676	0.272377	0.228724
95.9382	0.371831	0.27469	0.248022	0.28476	0.263832	0.149685	0.266508	0.250327		95.2686	0.291333	0.259315	0.260827	0.235825	0.300141	0.269929	0.284785	0.243443	0.159649	0.139831	0.286124	0.247336	0.272448	0.22843
96.6125	0.371523	0.274056	0.247719	0.284485	0.26355	0.14963	0.266285	0.250216		95.9382	0.290737	0.258643	0.260506	0.235538	0.299912	0.269608	0.284604	0.243061	0.159633	0.139737	0.28602	0.246995	0.272519	0.228135
97.2915	0.371216	0.273422	0.247415	0.284211	0.263269	0.149575	0.266063	0.250104		96.6125	0.290141	0.257972	0.260186	0.235251	0.299684	0.269287	0.284422	0.242679	0.159617	0.139643	0.285917	0.246654	0.272591	0.227841
97.9751	0.370909	0.272788	0.247111	0.283936	0.262987	0.14952	0.265841	0.249993		97.2915	0.289544	0.2573	0.259866	0.234964	0.299455	0.268966	0.284241	0.242297	0.159601	0.139549	0.285813	0.246313	0.272662	0.227547
98.6636	0.370601	0.272154	0.246808	0.283662	0.262705	0.149465	0.265618	0.249882		97.9751	0.288948	0.256629	0.259546	0.234677	0.299227	0.268645	0.284059	0.241914	0.159585	0.139455	0.285709	0.245972	0.272734	0.227252
99.3568	0.370294	0.27152	0.246504	0.283387	0.262423	0.14941	0.265396	0.24977		98.6636	0.288352	0.255957	0.259226	0.23439	0.298999	0.268324	0.283878	0.241532	0.159569	0.139361	0.285606	0.245631	0.272805	0.226958
										99.3568	0.287755	0.255285	0.258906	0.234103	0.298771	0.268004	0.283696	0.24115	0.159553	0.139266	0.285502	0.24529	0.272876	0.226664
