# Supplementary material for: The effective connectome over a century of human life
Source: Commun Biol. 2025 Nov 24;8:1638. doi: 10.1038/s42003-025-08970-4 (PMC12644845; doi:10.1038/s42003-025-08970-4)
Supplement: Supplementary file 8 — Supplementary Data 5 [file 42003_2025_8970_MOESM8_ESM.xlsx]

## Sheet: Sheet1
Supplementary Data 5. Gradient of effective connectome (source data for Figure 5)
Sheet 1: PCA loading of nodal ECS (Fig. 5a) and network-averaged nodal ECS traces (Fig. 5b)
Sheet 2: PCA loading of excitatory nodal ECS (Fig. 5c) and network-averaged excitatory nodal ECS traces (Fig. 5d)
Sheet 3: PCA loading of inhibitory nodal ECS (Fig. 5e) and network-averaged inhibitory nodal ECS traces (Fig. 5f)
PCA Loading of Nodal ECS								Network-averaged ECS Traces
VIS	SM	DAN	VAN	LIM	FPC	DMN		Age	VIS	SM	DAN	VAN	LIM	FPC	DMN
-0.111529	0.0770801	-0.0661117	-0.0387656	-0.0970022	-0.0183447	-0.0185873		0.0273973	0.312625	0.299586	0.367566	0.302738	0.239103	0.34752	0.327333
-0.091011	0.0590126	-0.0298452	-0.0158481	-0.0274953	-0.0392254	-0.0493594		0.0345434	0.311755	0.299198	0.366673	0.302362	0.238939	0.346967	0.32668
0.0171432	-0.0201245	0.0119556	-0.00427686	-0.026065	-0.0659754	-0.0554396		0.0417392	0.310885	0.29881	0.36578	0.301985	0.238776	0.346413	0.326027
0.0162342	0.0212004	0.0282579	-0.0479734	-0.0993278	-0.0942288	-0.00041469		0.0489851	0.310016	0.298422	0.364886	0.301608	0.238612	0.345859	0.325375
0.0158752	-0.0230742	-0.0700851	0.0470879	-0.0951125	-0.0839961	0.0535834		0.0562813	0.309146	0.298034	0.363993	0.301231	0.238449	0.345306	0.324722
0.0616327	0.0211852	-0.0114417	0.0993873	-0.0381582	-0.0165628	-0.0209506		0.0636283	0.308276	0.297646	0.363099	0.300855	0.238285	0.344752	0.32407
-0.0496382	-0.0479441	-0.00147383	0.0670672	-0.0477452	-0.0477165	-0.0266731		0.0710265	0.307407	0.297258	0.362206	0.300478	0.238122	0.344199	0.323418
0.0429693	0.0107088	-0.0141816	0.0449732	-0.0518116	-0.0177292	-0.0719796		0.078476	0.306538	0.29687	0.361313	0.300101	0.237958	0.343646	0.322766
0.105702	0.0196093	-0.0166427	0.013271	-0.0803222	-0.0504257	-0.0297601		0.0859774	0.30567	0.296482	0.36042	0.299724	0.237795	0.343093	0.322114
0.0316405	-0.0121722	-0.0127778	0.0420068	-0.0506519	-0.0106687	0.0320115		0.093531	0.304802	0.296094	0.359528	0.299348	0.237632	0.34254	0.321463
0.0500657	-0.00563619	-0.00395281	-0.0174396	-0.0139245	0.00440564	0.0333757		0.101137	0.303935	0.295706	0.358635	0.298971	0.237468	0.341988	0.320813
0.130558	0.0463438	0.00341853	-0.0241212	0.0161248	0.031014	0.00178617		0.108796	0.303069	0.295318	0.357743	0.298595	0.237305	0.341436	0.320163
-0.0306955	0.0152478	-0.00704742	-0.00867459	-0.0539075	0.00422788	0.0183369		0.116508	0.302204	0.294931	0.356852	0.298218	0.237143	0.340884	0.319514
0.0455112	0.0400778	0.00578021	-0.0209604	-0.143773	-0.0238308	-0.0951961		0.124274	0.30134	0.294543	0.355961	0.297842	0.23698	0.340333	0.318866
0.174873	0.0272196	-0.0902864	0.00696275	-0.0297033	-0.00364584	-0.0750595		0.132094	0.300477	0.294155	0.355071	0.297465	0.236817	0.339783	0.31822
0.0398903	0.0492254	0.0049701	0.0698098	-0.109109	-0.0241067	-0.0901398		0.139969	0.299616	0.293768	0.354181	0.297089	0.236655	0.339234	0.317574
0.0502898	0.0464136	-0.0124047	-0.00874458	-0.0341186	0.0196208	-0.0783054		0.147898	0.298756	0.29338	0.353291	0.296713	0.236493	0.338685	0.316929
0.14811	-0.0583617	0.0234101	-0.0238694	-0.104009	-0.0754901	0.0771314		0.155882	0.297898	0.292993	0.352403	0.296336	0.236331	0.338137	0.316286
0.0622166	-0.0330512	-0.061549	0.0242541	-0.0685353	-0.0642821	-0.0315912		0.163922	0.297041	0.292606	0.351515	0.29596	0.23617	0.337589	0.315645
-0.118699	-0.0127481	0.0196844	-0.0450579	-0.05471	-0.0349446	-0.0590278		0.172018	0.296187	0.292219	0.350629	0.295584	0.236009	0.337043	0.315005
0.120551	0.0138287	0.0180314	-0.011542	-0.0114368	-0.00966458	-0.0278386		0.18017	0.295335	0.291832	0.349743	0.295209	0.235848	0.336498	0.314367
0.100206	-0.024925	0.0200847	0.0238316	-0.0486232	0.0247758	-0.0393534		0.188378	0.294486	0.291446	0.348858	0.294833	0.235687	0.335954	0.313731
0.0277247	-0.0484006	0.0331548	0.0364337	-0.0344675	-0.100856	0.00949947		0.196644	0.293639	0.29106	0.347974	0.294458	0.235527	0.335412	0.313098
0.0734254	-0.0463219	0.0298915	0.0550788	-0.00887545	-0.0660711	-0.0138217		0.204967	0.292794	0.290673	0.347092	0.294082	0.235368	0.33487	0.312466
0.0714112	-0.000536737	0.0192707	0.00154873	-0.0519736	-0.0414718	-0.0347384		0.213349	0.291953	0.290288	0.346211	0.293708	0.235208	0.33433	0.311837
0.0754964	-0.0323888	0.0582156	-0.0379295	-0.0700596	-0.0185991	0.0359825		0.221788	0.291115	0.289902	0.345331	0.293333	0.23505	0.333792	0.311211
0.0205045	0.0152026	0.0320447	-0.0111849		-0.027728	-0.0226595		0.230286	0.290281	0.289517	0.344453	0.292959	0.234891	0.333255	0.310588
0.0414664	-0.0061157	-0.0237688	-0.050034		-0.0619437	-0.020363		0.238844	0.28945	0.289132	0.343577	0.292585	0.234734	0.33272	0.309968
-0.0573327	0.0387704	-0.00440318	-0.0465926		-0.0575356	0.0700461		0.24746	0.288623	0.288747	0.342702	0.292211	0.234577	0.332187	0.309351
-0.00262005	-0.000550746	-0.0357095	0.0536903		-0.0316838	-0.00617186		0.256137	0.2878	0.288363	0.341829	0.291838	0.23442	0.331656	0.308737
-0.0674019	-0.0474837	-0.0169595	0.0620695		0.0438927	-0.0586804		0.264874	0.286982	0.287979	0.340959	0.291465	0.234265	0.331127	0.308127
-0.0256743	0.00235997	-0.00805474	0.040015		-0.032122	0.0243604		0.273672	0.286168	0.287595	0.34009	0.291093	0.23411	0.330601	0.307521
-0.0203852	-0.0172169	-0.0154538	0.0341274		-0.0462933	-0.013508		0.282531	0.285359	0.287212	0.339223	0.290721	0.233955	0.330076	0.30692
0.0102739	0.00742884	-0.00263572	0.0102658		-0.0593777	-0.0135655		0.291452	0.284555	0.286829	0.338359	0.29035	0.233802	0.329554	0.306322
0.043965	-0.00464166	-0.00345016	0.0421189		-0.0205437	-0.0229781		0.300435	0.283756	0.286447	0.337498	0.289979	0.233649	0.329035	0.305729
0.0274871	-0.130414	0.00180163	-0.00453291		-0.0366012	-0.0316804		0.30948	0.282963	0.286065	0.336638	0.289609	0.233497	0.328518	0.30514
0.0116871	0.0074496	-0.00322024	-0.00683625		0.0030493	0.0204738		0.318588	0.282175	0.285684	0.335782	0.28924	0.233346	0.328004	0.304556
-0.040434	0.0825914	-0.0137946	-0.00642245		0.000824789	-0.00572163		0.32776	0.281394	0.285304	0.334928	0.288871	0.233196	0.327493	0.303978
0.115002	-0.0181342	0.00325062	0.0194246		0.0142691	-0.0135766		0.336995	0.280618	0.284924	0.334078	0.288504	0.233047	0.326985	0.303404
0.0405947	0.0399255	-0.0173705	0.0465935		-0.044558	-0.0160412		0.346295	0.27985	0.284544	0.33323	0.288137	0.232898	0.32648	0.302837
0.0495508	-0.00324143	-0.00631766	0.000283659		-0.00923663	-0.0226783		0.355659	0.279087	0.284166	0.332386	0.287771	0.232751	0.325978	0.302275
0.0215454	-0.00238053	-0.00886063	-0.0733495		-0.051206	-0.106484		0.365088	0.278332	0.283788	0.331545	0.287406	0.232605	0.325479	0.301718
0.0306394	-0.00267914	0.030864	0.0167714		-0.00430144	-0.0487013		0.374583	0.277584	0.28341	0.330708	0.287042	0.23246	0.324985	0.301169
0.0817109	0.012671	0.0258012	-0.0236362		0.0181412	-0.0407026		0.384144	0.276844	0.283034	0.329874	0.28668	0.232316	0.324493	0.300625
0.0279456	0.0188806	0.0242804	0.0194257		-0.0290451	-0.0399172		0.393772	0.276111	0.282658	0.329044	0.286318	0.232173	0.324006	0.300088
0.181766	-0.0374345	0.0154771	-0.0309251		-0.0627286	-0.0902801		0.403466	0.275386	0.282283	0.328218	0.285958	0.232031	0.323522	0.299558
0.0509969	-0.0473332		0.013693		-0.0149152	-0.117575		0.413228	0.274669	0.281909	0.327397	0.2856	0.231891	0.323042	0.299035
-0.0788436	0.0080349				-0.0677963	-0.127582		0.423058	0.273961	0.281536	0.326579	0.285243	0.231752	0.322567	0.298519
0.0364759	0.0121568				-0.0133903	-0.0560575		0.432956	0.273262	0.281164	0.325766	0.284887	0.231614	0.322095	0.298011
0.122686	-0.00555996				-0.032105	-0.0140557		0.442923	0.272571	0.280794	0.324958	0.284533	0.231477	0.321628	0.29751
0.0876168	0.00377916				0.0650121	-0.0953677		0.452959	0.271889	0.280424	0.324154	0.284181	0.231342	0.321165	0.297017
0.0803308	0.054071				0.0313518	-0.0938411		0.463065	0.271217	0.280055	0.323355	0.283832	0.231208	0.320707	0.296533
0.0256684	0.034686					0.038836		0.473242	0.270554	0.279687	0.322562	0.283484	0.231076	0.320253	0.296057
0.0633068	0.0167109					0.0527104		0.483489	0.2699	0.279321	0.321773	0.283138	0.230945	0.319804	0.295589
0.0728266	0.0679388					-0.00597825		0.493807	0.269257	0.278956	0.32099	0.282795	0.230815	0.31936	0.29513
0.0663561	0.0104309					-0.0531621		0.504198	0.268624	0.278593	0.320213	0.282454	0.230687	0.318921	0.294679
-0.0531389	-0.110857					-0.0602029		0.51466	0.268	0.27823	0.319441	0.282116	0.230561	0.318487	0.294238
0.0239028	0.0368617					-0.000661984		0.525195	0.267388	0.27787	0.318676	0.28178	0.230436	0.318058	0.293806
0.0221749	0.0573431					-0.0620112		0.535804	0.266785	0.27751	0.317916	0.281447	0.230312	0.317634	0.293384
-0.0164325	-0.00539976					-0.0227888		0.546486	0.266194	0.277153	0.317162	0.281117	0.23019	0.317216	0.292971
-0.0845577	-0.0192751					0.0327089		0.557243	0.265613	0.276797	0.316415	0.280791	0.23007	0.316802	0.292568
	0.0104282					-0.0248606		0.568075	0.265043	0.276443	0.315675	0.280467	0.229951	0.316395	0.292174
	-0.00732393					-0.0366554		0.578981	0.264485	0.27609	0.31494	0.280147	0.229834	0.315992	0.291791
	0.012606					-0.0177661		0.589964	0.263937	0.27574	0.314213	0.279831	0.229718	0.315596	0.291417
	0.0256708					0.0460358		0.601023	0.263401	0.275391	0.313493	0.279518	0.229604	0.315205	0.291054
	-0.0159831					-0.00247572		0.612159	0.262876	0.275044	0.31278	0.279208	0.229492	0.314819	0.290701
	-0.039532					-0.0391028		0.623373	0.262362	0.2747	0.312074	0.278903	0.229381	0.314439	0.290358
	0.00296628					-0.0177148		0.634664	0.26186	0.274357	0.311375	0.278602	0.229272	0.314066	0.290026
	-0.0357531					6.19338e-05		0.646034	0.261369	0.274017	0.310683	0.278305	0.229165	0.313697	0.289704
	-0.0504269					-0.0249641		0.657483	0.260889	0.273679	0.31	0.278012	0.229059	0.313335	0.289393
	-0.0722173					-0.0713505		0.669012	0.260422	0.273343	0.309324	0.277723	0.228955	0.312979	0.289093
	0.0153739					0.0557422		0.680621	0.259966	0.273009	0.308655	0.27744	0.228852	0.312628	0.288804
	0.00643083					-0.0144085		0.69231	0.259521	0.272678	0.307995	0.27716	0.228751	0.312284	0.288525
	-0.00716523					-0.0391797		0.704081	0.259088	0.27235	0.307342	0.276886	0.228652	0.311945	0.288257
	-0.0583477					0.0617584		0.715934	0.258667	0.272024	0.306698	0.276617	0.228554	0.311613	0.288
	-0.0466689					-0.0422218		0.727869	0.258257	0.271701	0.306062	0.276352	0.228458	0.311286	0.287754
	0.00918368					-0.0359342		0.739888	0.257859	0.27138	0.305434	0.276093	0.228364	0.310966	0.287519
						-0.000805633		0.75199	0.257473	0.271062	0.304815	0.275839	0.228271	0.310651	0.287295
						-0.00962627		0.764176	0.257098	0.270747	0.304204	0.27559	0.228179	0.310343	0.287081
						-0.0232636		0.776446	0.256734	0.270435	0.303602	0.275347	0.22809	0.31004	0.286878
						0.00232808		0.788803	0.256382	0.270126	0.303008	0.275109	0.228001	0.309744	0.286687
						0.000223137		0.801245	0.256041	0.26982	0.302422	0.274877	0.227914	0.309454	0.286505
						-0.068067		0.813773	0.25571	0.269517	0.301846	0.274651	0.227829	0.309169	0.286335
						-0.116407		0.826389	0.255391	0.269218	0.301278	0.27443	0.227745	0.308891	0.286175
						0.00609758		0.839093	0.255083	0.268921	0.300718	0.274215	0.227663	0.308618	0.286025
						-0.091328		0.851885	0.254785	0.268628	0.300168	0.274006	0.227582	0.308351	0.285886
						-0.107618		0.864765	0.254497	0.268338	0.299626	0.273802	0.227502	0.30809	0.285756
						-0.0662692		0.877736	0.25422	0.268052	0.299092	0.273605	0.227424	0.307835	0.285637
						-0.0327044		0.890797	0.253952	0.267769	0.298568	0.273413	0.227346	0.307585	0.285527
						-0.108374		0.903948	0.253695	0.26749	0.298052	0.273228	0.22727	0.307341	0.285427
						-0.00186716		0.917191	0.253447	0.267214	0.297544	0.273048	0.227196	0.307102	0.285336
								0.930526	0.253208	0.266942	0.297045	0.272874	0.227122	0.306869	0.285254
								0.943954	0.252978	0.266674	0.296555	0.272706	0.227049	0.306641	0.285181
								0.957475	0.252757	0.26641	0.296073	0.272544	0.226978	0.306419	0.285117
								0.971091	0.252544	0.266149	0.295599	0.272388	0.226907	0.306201	0.285061
								0.984801	0.25234	0.265893	0.295134	0.272238	0.226838	0.305989	0.285013
								0.998606	0.252143	0.26564	0.294677	0.272093	0.226769	0.305782	0.284973
								1.01251	0.251954	0.265392	0.294228	0.271955	0.226702	0.305579	0.284941
								1.02651	0.251773	0.265147	0.293788	0.271821	0.226635	0.305382	0.284916
								1.0406	0.251598	0.264907	0.293355	0.271694	0.226568	0.305189	0.284898
								1.05479	0.251431	0.264671	0.29293	0.271572	0.226503	0.305001	0.284887
								1.06909	0.25127	0.264439	0.292513	0.271456	0.226438	0.304817	0.284882
								1.08348	0.251115	0.264212	0.292104	0.271345	0.226374	0.304638	0.284884
								1.09797	0.250965	0.263989	0.291703	0.271239	0.226311	0.304463	0.284891
								1.11256	0.250822	0.26377	0.291309	0.271138	0.226248	0.304292	0.284904
								1.12726	0.250684	0.263556	0.290922	0.271043	0.226185	0.304125	0.284922
								1.14205	0.25055	0.263346	0.290543	0.270953	0.226123	0.303962	0.284944
								1.15695	0.250422	0.26314	0.290171	0.270867	0.226061	0.303804	0.284972
								1.17195	0.250298	0.26294	0.289806	0.270786	0.226	0.303649	0.285004
								1.18706	0.250178	0.262744	0.289448	0.27071	0.225939	0.303497	0.285039
								1.20227	0.250062	0.262552	0.289097	0.270639	0.225879	0.30335	0.285079
								1.21759	0.24995	0.262366	0.288753	0.270572	0.225818	0.303205	0.285121
								1.23302	0.249841	0.262184	0.288416	0.270509	0.225758	0.303065	0.285167
								1.24855	0.249735	0.262007	0.288085	0.270451	0.225698	0.302927	0.285216
								1.26419	0.249632	0.261834	0.287761	0.270397	0.225639	0.302793	0.285267
								1.27994	0.249532	0.261667	0.287444	0.270346	0.225579	0.302662	0.28532
								1.2958	0.249435	0.261505	0.287133	0.2703	0.22552	0.302534	0.285375
								1.31176	0.249339	0.261347	0.286828	0.270257	0.22546	0.302409	0.285432
								1.32784	0.249246	0.261194	0.286529	0.270218	0.225401	0.302287	0.28549
								1.34404	0.249155	0.261047	0.286237	0.270183	0.225342	0.302168	0.28555
								1.36034	0.249066	0.260904	0.285951	0.270151	0.225283	0.302052	0.28561
								1.37676	0.248978	0.260767	0.285671	0.270122	0.225224	0.301939	0.285671
								1.39329	0.248892	0.260634	0.285397	0.270097	0.225165	0.301828	0.285733
								1.40993	0.248808	0.260507	0.285129	0.270075	0.225106	0.301721	0.285796
								1.4267	0.248725	0.260385	0.284868	0.270056	0.225047	0.301616	0.285858
								1.44358	0.248643	0.260268	0.284612	0.270039	0.224988	0.301513	0.285921
								1.46057	0.248563	0.260156	0.284362	0.270026	0.22493	0.301414	0.285984
								1.47769	0.248485	0.26005	0.284119	0.270016	0.224871	0.301317	0.286046
								1.49492	0.248407	0.259948	0.283881	0.270008	0.224812	0.301223	0.286109
								1.51227	0.248331	0.259852	0.28365	0.270003	0.224754	0.301131	0.28617
								1.52975	0.248256	0.259762	0.283424	0.27	0.224696	0.301042	0.286232
								1.54734	0.248183	0.259676	0.283205	0.27	0.224638	0.300956	0.286293
								1.56506	0.248111	0.259596	0.282991	0.270003	0.22458	0.300872	0.286353
								1.5829	0.24804	0.259521	0.282784	0.270008	0.224522	0.300791	0.286412
								1.60087	0.247971	0.259452	0.282583	0.270015	0.224465	0.300713	0.28647
								1.61896	0.247903	0.259387	0.282388	0.270024	0.224407	0.300637	0.286528
								1.63718	0.247837	0.259329	0.282199	0.270036	0.22435	0.300564	0.286584
								1.65552	0.247772	0.259275	0.282016	0.27005	0.224293	0.300494	0.28664
								1.67399	0.247709	0.259227	0.281839	0.270066	0.224237	0.300427	0.286695
								1.69259	0.247648	0.259185	0.281669	0.270085	0.224181	0.300362	0.286749
								1.71132	0.247589	0.259147	0.281506	0.270105	0.224125	0.3003	0.286801
								1.73018	0.247532	0.259116	0.281348	0.270128	0.22407	0.300241	0.286853
								1.74917	0.247477	0.259089	0.281198	0.270152	0.224015	0.300185	0.286904
								1.76829	0.247424	0.259068	0.281053	0.270179	0.22396	0.300132	0.286955
								1.78754	0.247374	0.259053	0.280916	0.270208	0.223906	0.300082	0.287004
								1.80693	0.247327	0.259043	0.280785	0.270239	0.223853	0.300036	0.287053
								1.82646	0.247283	0.259038	0.280661	0.270272	0.2238	0.299992	0.287102
								1.84612	0.247241	0.259039	0.280544	0.270307	0.223748	0.299951	0.287149
								1.86591	0.247203	0.259045	0.280434	0.270344	0.223697	0.299914	0.287197
								1.88585	0.247168	0.259056	0.28033	0.270383	0.223646	0.29988	0.287243
								1.90592	0.247137	0.259073	0.280234	0.270424	0.223596	0.29985	0.28729
								1.92613	0.247109	0.259095	0.280145	0.270467	0.223546	0.299822	0.287336
								1.94648	0.247086	0.259123	0.280063	0.270513	0.223498	0.299799	0.287383
								1.96698	0.247066	0.259156	0.279989	0.27056	0.22345	0.299779	0.287429
								1.98761	0.247051	0.259194	0.279922	0.27061	0.223403	0.299762	0.287475
								2.0084	0.24704	0.259238	0.279862	0.270662	0.223358	0.299749	0.287522
								2.02932	0.247034	0.259287	0.279809	0.270715	0.223313	0.29974	0.287569
								2.05039	0.247032	0.259341	0.279764	0.270771	0.223269	0.299735	0.287616
								2.07161	0.247036	0.259401	0.279727	0.27083	0.223226	0.299733	0.287664
								2.09297	0.247045	0.259465	0.279697	0.27089	0.223184	0.299735	0.287712
								2.11449	0.247058	0.259536	0.279675	0.270952	0.223143	0.299742	0.287761
								2.13615	0.247078	0.259611	0.279661	0.271017	0.223103	0.299752	0.287811
								2.15796	0.247103	0.259691	0.279654	0.271084	0.223064	0.299766	0.287862
								2.17993	0.247133	0.259777	0.279655	0.271153	0.223027	0.299784	0.287914
								2.20205	0.247169	0.259867	0.279663	0.271224	0.22299	0.299806	0.287967
								2.22432	0.247211	0.259963	0.279679	0.271298	0.222955	0.299832	0.288021
								2.24675	0.24726	0.260063	0.279702	0.271374	0.222921	0.299862	0.288077
								2.26933	0.247314	0.260168	0.279734	0.271451	0.222887	0.299897	0.288134
								2.29207	0.247374	0.260279	0.279772	0.271532	0.222855	0.299935	0.288193
								2.31497	0.247441	0.260394	0.279819	0.271614	0.222825	0.299978	0.288253
								2.33802	0.247514	0.260514	0.279872	0.271699	0.222795	0.300024	0.288315
								2.36124	0.247594	0.260638	0.279933	0.271785	0.222766	0.300075	0.288378
								2.38462	0.24768	0.260768	0.280002	0.271874	0.222739	0.30013	0.288444
								2.40816	0.247773	0.260901	0.280078	0.271966	0.222713	0.300189	0.288511
								2.43187	0.247872	0.26104	0.280161	0.272059	0.222688	0.300252	0.28858
								2.45574	0.247979	0.261183	0.280252	0.272155	0.222664	0.300319	0.288652
								2.47978	0.248092	0.26133	0.28035	0.272252	0.222641	0.300391	0.288725
								2.50398	0.248211	0.261482	0.280455	0.272352	0.22262	0.300466	0.288801
								2.52835	0.248338	0.261638	0.280567	0.272454	0.222599	0.300546	0.288879
								2.55289	0.248472	0.261798	0.280686	0.272558	0.22258	0.30063	0.28896
								2.57761	0.248613	0.261963	0.280812	0.272665	0.222562	0.300718	0.289042
								2.60249	0.248761	0.262132	0.280946	0.272773	0.222545	0.300809	0.289127
								2.62755	0.248916	0.262305	0.281086	0.272884	0.222529	0.300906	0.289215
								2.65278	0.249079	0.262482	0.281233	0.272996	0.222515	0.301006	0.289305
								2.67819	0.249249	0.262663	0.281387	0.273111	0.222501	0.30111	0.289398
								2.70377	0.249426	0.262848	0.281547	0.273228	0.222489	0.301218	0.289494
								2.72953	0.24961	0.263036	0.281715	0.273347	0.222478	0.301331	0.289592
								2.75547	0.249802	0.263229	0.281889	0.273468	0.222468	0.301447	0.289694
								2.78159	0.250001	0.263425	0.282069	0.273591	0.222459	0.301568	0.289798
								2.8079	0.250208	0.263625	0.282256	0.273716	0.222451	0.301692	0.289904
								2.83438	0.250422	0.263829	0.28245	0.273843	0.222444	0.301821	0.290014
								2.86105	0.250644	0.264037	0.28265	0.273972	0.222438	0.301953	0.290127
								2.88791	0.250873	0.264247	0.282856	0.274103	0.222434	0.30209	0.290243
								2.91495	0.25111	0.264462	0.283068	0.274236	0.22243	0.30223	0.290362
								2.94218	0.251355	0.26468	0.283287	0.27437	0.222428	0.302374	0.290483
								2.9696	0.251607	0.264901	0.283511	0.274507	0.222426	0.302522	0.290608
								2.99721	0.251866	0.265125	0.283741	0.274645	0.222426	0.302674	0.290736
								3.02501	0.252133	0.265353	0.283978	0.274786	0.222427	0.30283	0.290867
								3.05301	0.252408	0.265583	0.284219	0.274928	0.222428	0.302989	0.291001
								3.0812	0.252689	0.265817	0.284467	0.275071	0.222431	0.303152	0.291138
								3.10959	0.252979	0.266054	0.28472	0.275217	0.222434	0.303318	0.291278
								3.13817	0.253276	0.266294	0.284978	0.275364	0.222439	0.303488	0.291421
								3.16696	0.25358	0.266536	0.285242	0.275513	0.222444	0.303662	0.291568
								3.19594	0.253891	0.266782	0.285511	0.275663	0.22245	0.303839	0.291717
								3.22513	0.25421	0.26703	0.285785	0.275815	0.222457	0.304019	0.291869
								3.25451	0.254536	0.267281	0.286064	0.275968	0.222465	0.304203	0.292024
								3.28411	0.254869	0.267535	0.286348	0.276123	0.222474	0.30439	0.292183
								3.3139	0.255209	0.267791	0.286637	0.276279	0.222483	0.304581	0.292344
								3.34391	0.255556	0.268049	0.28693	0.276437	0.222494	0.304774	0.292508
								3.37412	0.255911	0.26831	0.287228	0.276596	0.222505	0.30497	0.292675
								3.40455	0.256272	0.268573	0.28753	0.276756	0.222516	0.30517	0.292844
								3.43518	0.256639	0.268839	0.287836	0.276918	0.222528	0.305372	0.293016
								3.46603	0.257014	0.269106	0.288146	0.27708	0.222541	0.305577	0.293191
								3.4971	0.257394	0.269376	0.28846	0.277244	0.222555	0.305784	0.293369
								3.52838	0.257782	0.269648	0.288778	0.277409	0.222569	0.305994	0.293549
								3.55987	0.258175	0.269922	0.2891	0.277575	0.222583	0.306207	0.293731
								3.59159	0.258575	0.270198	0.289425	0.277742	0.222598	0.306422	0.293916
								3.62353	0.258981	0.270475	0.289754	0.277909	0.222614	0.30664	0.294103
								3.65569	0.259393	0.270754	0.290085	0.278078	0.22263	0.306859	0.294292
								3.68807	0.259811	0.271035	0.29042	0.278247	0.222646	0.307081	0.294484
								3.72068	0.260235	0.271318	0.290758	0.278418	0.222662	0.307305	0.294677
								3.75351	0.260664	0.271602	0.291098	0.278588	0.222679	0.307531	0.294872
								3.78658	0.261099	0.271887	0.291441	0.27876	0.222696	0.307758	0.295069
								3.81987	0.261538	0.272174	0.291786	0.278932	0.222713	0.307987	0.295268
								3.85339	0.261983	0.272462	0.292133	0.279104	0.22273	0.308217	0.295468
								3.88715	0.262433	0.272752	0.292483	0.279277	0.222747	0.308449	0.29567
								3.92115	0.262887	0.273042	0.292834	0.27945	0.222765	0.308682	0.295873
								3.95537	0.263346	0.273334	0.293188	0.279624	0.222782	0.308916	0.296077
								3.98984	0.26381	0.273626	0.293542	0.279797	0.222799	0.309151	0.296282
								4.02455	0.264277	0.27392	0.293899	0.279971	0.222816	0.309387	0.296489
								4.0595	0.264749	0.274214	0.294256	0.280145	0.222832	0.309624	0.296696
								4.09469	0.265225	0.274509	0.294615	0.280319	0.222849	0.309861	0.296903
								4.13013	0.265704	0.274805	0.294974	0.280493	0.222865	0.310099	0.297111
								4.16581	0.266187	0.275101	0.295334	0.280667	0.222881	0.310337	0.29732
								4.20174	0.266673	0.275398	0.295695	0.280841	0.222896	0.310576	0.297529
								4.23792	0.267163	0.275695	0.296056	0.281014	0.222911	0.310814	0.297738
								4.27435	0.267655	0.275993	0.296417	0.281188	0.222925	0.311052	0.297947
								4.31104	0.268151	0.27629	0.296779	0.28136	0.222939	0.31129	0.298156
								4.34798	0.268648	0.276589	0.29714	0.281533	0.222952	0.311528	0.298365
								4.38518	0.269149	0.276887	0.297501	0.281705	0.222964	0.311765	0.298573
								4.42264	0.269651	0.277185	0.297862	0.281877	0.222976	0.312001	0.298781
								4.46035	0.270156	0.277484	0.298222	0.282048	0.222986	0.312237	0.298988
								4.49833	0.270663	0.277782	0.298581	0.282218	0.222996	0.312472	0.299195
								4.53658	0.271171	0.27808	0.29894	0.282388	0.223005	0.312706	0.2994
								4.57509	0.271681	0.278378	0.299297	0.282557	0.223013	0.312938	0.299604
								4.61386	0.272192	0.278676	0.299653	0.282725	0.223019	0.313169	0.299808
								4.65291	0.272705	0.278973	0.300008	0.282892	0.223025	0.313399	0.300009
								4.69223	0.273218	0.27927	0.300361	0.283059	0.223029	0.313627	0.30021
								4.73182	0.273733	0.279566	0.300713	0.283224	0.223032	0.313854	0.300409
								4.77169	0.274248	0.279862	0.301062	0.283389	0.223034	0.314078	0.300606
								4.81184	0.274763	0.280157	0.30141	0.283552	0.223034	0.314301	0.300801
								4.85226	0.275279	0.280451	0.301756	0.283715	0.223033	0.314521	0.300994
								4.89297	0.275795	0.280745	0.302099	0.283876	0.22303	0.314739	0.301186
								4.93396	0.276311	0.281037	0.302441	0.284036	0.223026	0.314955	0.301375
								4.97523	0.276827	0.281329	0.302779	0.284195	0.22302	0.315168	0.301561
								5.01679	0.277342	0.28162	0.303115	0.284353	0.223012	0.315378	0.301746
								5.05864	0.277858	0.28191	0.303449	0.284509	0.223002	0.315586	0.301927
								5.10078	0.278372	0.282198	0.303779	0.284665	0.222991	0.315791	0.302106
								5.14322	0.278886	0.282486	0.304106	0.284818	0.222978	0.315993	0.302283
								5.18595	0.279398	0.282772	0.30443	0.284971	0.222962	0.316191	0.302456
								5.22897	0.27991	0.283057	0.304751	0.285122	0.222945	0.316387	0.302626
								5.2723	0.28042	0.28334	0.305069	0.285271	0.222926	0.316579	0.302793
								5.31593	0.280929	0.283622	0.305383	0.28542	0.222904	0.316767	0.302957
								5.35986	0.281437	0.283903	0.305693	0.285566	0.22288	0.316952	0.303118
								5.40409	0.281942	0.284182	0.306	0.285711	0.222854	0.317133	0.303275
								5.44864	0.282446	0.284459	0.306303	0.285855	0.222826	0.31731	0.303429
								5.49349	0.282948	0.284735	0.306601	0.285997	0.222795	0.317484	0.303579
								5.53866	0.283448	0.285009	0.306896	0.286137	0.222761	0.317653	0.303725
								5.58414	0.283945	0.285281	0.307187	0.286275	0.222725	0.317818	0.303868
								5.62993	0.28444	0.285551	0.307473	0.286412	0.222687	0.317978	0.304006
								5.67605	0.284933	0.285819	0.307755	0.286548	0.222646	0.318135	0.304141
								5.72248	0.285423	0.286086	0.308032	0.286681	0.222602	0.318287	0.304272
								5.76924	0.285911	0.28635	0.308305	0.286813	0.222555	0.318434	0.304398
								5.81633	0.286395	0.286612	0.308573	0.286943	0.222506	0.318576	0.30452
								5.86374	0.286877	0.286872	0.308836	0.287071	0.222453	0.318714	0.304638
								5.91148	0.287356	0.28713	0.309095	0.287198	0.222398	0.318847	0.304752
								5.95955	0.287831	0.287386	0.309348	0.287323	0.22234	0.318975	0.304861
								6.00796	0.288303	0.287639	0.309597	0.287446	0.222278	0.319098	0.304966
								6.0567	0.288772	0.28789	0.30984	0.287567	0.222214	0.319216	0.305066
								6.10579	0.289238	0.288138	0.310079	0.287686	0.222146	0.319329	0.305161
								6.15521	0.289699	0.288385	0.310312	0.287804	0.222075	0.319436	0.305252
								6.20498	0.290158	0.288628	0.310539	0.287919	0.222001	0.319538	0.305338
								6.25509	0.290612	0.288869	0.310762	0.288033	0.221923	0.319634	0.305419
								6.30556	0.291063	0.289107	0.310979	0.288145	0.221842	0.319725	0.305496
								6.35637	0.291509	0.289343	0.31119	0.288255	0.221757	0.319811	0.305567
								6.40754	0.291952	0.289576	0.311396	0.288363	0.221669	0.31989	0.305633
								6.45906	0.29239	0.289806	0.311596	0.288469	0.221578	0.319964	0.305695
								6.51094	0.292825	0.290033	0.31179	0.288574	0.221483	0.320032	0.305751
								6.56319	0.293255	0.290258	0.311979	0.288676	0.221384	0.320094	0.305802
								6.61579	0.29368	0.290479	0.312161	0.288776	0.221281	0.32015	0.305848
								6.66876	0.294101	0.290698	0.312338	0.288875	0.221175	0.320201	0.305889
								6.7221	0.294518	0.290913	0.312508	0.288972	0.221065	0.320244	0.305924
								6.77582	0.29493	0.291125	0.312673	0.289066	0.220951	0.320282	0.305954
								6.8299	0.295337	0.291335	0.312831	0.289159	0.220832	0.320313	0.305978
								6.88436	0.295739	0.291541	0.312983	0.28925	0.22071	0.320338	0.305997
								6.9392	0.296136	0.291744	0.313128	0.289338	0.220584	0.320357	0.306011
								6.99442	0.296528	0.291943	0.313268	0.289425	0.220454	0.320369	0.306019
								7.05003	0.296915	0.292139	0.3134	0.28951	0.22032	0.320374	0.306021
								7.10602	0.297297	0.292332	0.313527	0.289593	0.220181	0.320372	0.306017
								7.1624	0.297674	0.292522	0.313646	0.289674	0.220038	0.320364	0.306008
								7.21918	0.298045	0.292707	0.313759	0.289752	0.219891	0.320349	0.305992
								7.27635	0.29841	0.29289	0.313865	0.289829	0.219739	0.320327	0.305971
								7.33391	0.29877	0.293069	0.313964	0.289904	0.219583	0.320298	0.305944
								7.39188	0.299125	0.293244	0.314056	0.289976	0.219423	0.320262	0.305911
								7.45025	0.299473	0.293415	0.314142	0.290047	0.219257	0.320218	0.305871
								7.50903	0.299816	0.293583	0.31422	0.290115	0.219088	0.320168	0.305826
								7.56821	0.300152	0.293747	0.314291	0.290182	0.218913	0.32011	0.305774
								7.62781	0.300483	0.293907	0.314355	0.290246	0.218734	0.320044	0.305717
								7.68782	0.300807	0.294063	0.314411	0.290308	0.21855	0.319971	0.305652
								7.74825	0.301126	0.294215	0.314461	0.290369	0.218362	0.319891	0.305582
								7.8091	0.301437	0.294363	0.314502	0.290427	0.218168	0.319803	0.305505
								7.87037	0.301743	0.294507	0.314537	0.290482	0.217969	0.319707	0.305421
								7.93207	0.302042	0.294647	0.314563	0.290536	0.217766	0.319603	0.305331
								7.99419	0.302334	0.294783	0.314583	0.290588	0.217557	0.319492	0.305235
								8.05675	0.302619	0.294915	0.314594	0.290637	0.217344	0.319372	0.305131
								8.11975	0.302898	0.295042	0.314597	0.290685	0.217125	0.319245	0.305021
								8.18318	0.30317	0.295165	0.314593	0.29073	0.216901	0.319109	0.304905
								8.24706	0.303435	0.295284	0.314581	0.290773	0.216672	0.318965	0.304781
								8.31137	0.303692	0.295398	0.314561	0.290814	0.216437	0.318813	0.304651
								8.37614	0.303943	0.295508	0.314533	0.290852	0.216197	0.318652	0.304513
								8.44136	0.304187	0.295614	0.314496	0.290889	0.215952	0.318484	0.304369
								8.50703	0.304423	0.295715	0.314452	0.290923	0.215701	0.318307	0.304218
								8.57315	0.304652	0.295811	0.3144	0.290955	0.215445	0.318121	0.30406
								8.63974	0.304875	0.295903	0.31434	0.290985	0.215183	0.317928	0.303895
								8.70679	0.30509	0.29599	0.314272	0.291014	0.214916	0.317726	0.303724
								8.77431	0.305297	0.296073	0.314195	0.291039	0.214644	0.317515	0.303545
								8.84229	0.305498	0.296151	0.314111	0.291063	0.214366	0.317297	0.30336
								8.91075	0.305691	0.296225	0.314019	0.291085	0.214082	0.31707	0.303168
								8.97968	0.305878	0.296293	0.31392	0.291105	0.213793	0.316836	0.30297
								9.0491	0.306057	0.296358	0.313812	0.291123	0.213499	0.316593	0.302764
								9.119	0.30623	0.296417	0.313697	0.291139	0.213199	0.316342	0.302553
								9.18938	0.306395	0.296472	0.313575	0.291154	0.212893	0.316083	0.302334
								9.26025	0.306554	0.296522	0.313445	0.291166	0.212583	0.315816	0.30211
								9.33162	0.306706	0.296568	0.313307	0.291177	0.212266	0.315542	0.301879
								9.40348	0.306852	0.296609	0.313163	0.291186	0.211945	0.31526	0.301642
								9.47584	0.30699	0.296645	0.313011	0.291193	0.211618	0.314971	0.301399
								9.54871	0.307123	0.296677	0.312852	0.291199	0.211286	0.314674	0.30115
								9.62208	0.307249	0.296704	0.312687	0.291203	0.210948	0.31437	0.300895
								9.69596	0.307369	0.296726	0.312515	0.291206	0.210605	0.314059	0.300635
								9.77036	0.307483	0.296744	0.312337	0.291207	0.210258	0.313741	0.300368
								9.84527	0.307591	0.296758	0.312152	0.291207	0.209905	0.313417	0.300097
								9.92071	0.307694	0.296767	0.311961	0.291206	0.209547	0.313085	0.29982
								9.99666	0.307791	0.296771	0.311765	0.291204	0.209184	0.312748	0.299538
								10.0732	0.307882	0.296772	0.311563	0.2912	0.208816	0.312404	0.299251
								10.1502	0.307968	0.296767	0.311355	0.291195	0.208443	0.312055	0.29896
								10.2277	0.308049	0.296759	0.311142	0.29119	0.208066	0.311699	0.298663
								10.3058	0.308125	0.296746	0.310924	0.291183	0.207684	0.311338	0.298362
								10.3845	0.308197	0.296729	0.310701	0.291176	0.207297	0.310972	0.298057
								10.4636	0.308264	0.296707	0.310474	0.291168	0.206906	0.3106	0.297748
								10.5434	0.308326	0.296682	0.310242	0.291159	0.20651	0.310224	0.297435
								10.6237	0.308385	0.296652	0.310007	0.29115	0.20611	0.309843	0.297118
								10.7045	0.308439	0.296619	0.309767	0.291141	0.205707	0.309457	0.296797
								10.7859	0.30849	0.296581	0.309524	0.291131	0.205299	0.309068	0.296474
								10.8679	0.308537	0.296539	0.309278	0.29112	0.204887	0.308674	0.296146
								10.9505	0.30858	0.296494	0.309029	0.29111	0.204471	0.308277	0.295816
								11.0336	0.308621	0.296445	0.308777	0.291099	0.204051	0.307876	0.295483
								11.1173	0.308658	0.296392	0.308523	0.291089	0.203628	0.307472	0.295148
								11.2016	0.308693	0.296335	0.308267	0.291078	0.203202	0.307065	0.29481
								11.2864	0.308725	0.296275	0.308008	0.291068	0.202772	0.306656	0.29447
								11.3719	0.308755	0.296211	0.307749	0.291058	0.202339	0.306244	0.294127
								11.4579	0.308783	0.296143	0.307488	0.291048	0.201903	0.30583	0.293783
								11.5446	0.308809	0.296073	0.307225	0.291039	0.201464	0.305414	0.293437
								11.6319	0.308833	0.295999	0.306963	0.291031	0.201022	0.304997	0.29309
								11.7197	0.308856	0.295922	0.3067	0.291023	0.200578	0.304578	0.292742
								11.8082	0.308877	0.295841	0.306436	0.291016	0.200131	0.304158	0.292392
								11.8973	0.308897	0.295758	0.306174	0.291009	0.199682	0.303737	0.292042
								11.987	0.308916	0.295671	0.305911	0.291004	0.19923	0.303316	0.291691
								12.0773	0.308935	0.295582	0.305649	0.290999	0.198777	0.302895	0.291339
								12.1683	0.308953	0.29549	0.305389	0.290996	0.198322	0.302473	0.290987
								12.2599	0.308971	0.295395	0.30513	0.290994	0.197865	0.302052	0.290635
								12.3521	0.308988	0.295297	0.304872	0.290993	0.197406	0.301631	0.290284
								12.445	0.309005	0.295197	0.304617	0.290994	0.196946	0.301211	0.289932
								12.5385	0.309023	0.295094	0.304364	0.290996	0.196485	0.300792	0.289581
								12.6327	0.309041	0.294989	0.304113	0.291	0.196023	0.300375	0.28923
								12.7275	0.309059	0.294881	0.303865	0.291005	0.19556	0.299959	0.28888
								12.823	0.309079	0.294771	0.303621	0.291012	0.195096	0.299544	0.288531
								12.9191	0.309099	0.294659	0.303379	0.291021	0.194631	0.299132	0.288183
								13.0159	0.309119	0.294545	0.303142	0.291031	0.194166	0.298722	0.287837
								13.1134	0.309141	0.294429	0.302908	0.291044	0.193701	0.298314	0.287491
								13.2116	0.309165	0.294311	0.302678	0.291058	0.193236	0.297909	0.287148
								13.3104	0.309189	0.294191	0.302453	0.291075	0.19277	0.297507	0.286805
								13.41	0.309215	0.29407	0.302232	0.291093	0.192305	0.297108	0.286465
								13.5102	0.309243	0.293946	0.302016	0.291114	0.19184	0.296713	0.286127
								13.6111	0.309273	0.293821	0.301805	0.291137	0.191376	0.296321	0.285791
								13.7127	0.309304	0.293695	0.3016	0.291162	0.190912	0.295932	0.285456
								13.8151	0.309337	0.293567	0.3014	0.29119	0.190449	0.295548	0.285125
								13.9181	0.309372	0.293437	0.301205	0.29122	0.189987	0.295167	0.284795
								14.0219	0.309409	0.293307	0.301017	0.291252	0.189527	0.294791	0.284468
								14.1264	0.309448	0.293175	0.300834	0.291287	0.189067	0.294419	0.284144
								14.2316	0.309489	0.293042	0.300658	0.291324	0.188609	0.294051	0.283823
								14.3375	0.309533	0.292908	0.300488	0.291363	0.188152	0.293688	0.283504
								14.4442	0.309578	0.292772	0.300324	0.291405	0.187697	0.29333	0.283188
								14.5516	0.309626	0.292636	0.300167	0.29145	0.187244	0.292977	0.282875
								14.6598	0.309676	0.292499	0.300017	0.291497	0.186793	0.292629	0.282565
								14.7687	0.309729	0.292361	0.299873	0.291546	0.186344	0.292286	0.282258
								14.8784	0.309784	0.292223	0.299737	0.291598	0.185897	0.291948	0.281954
								14.9888	0.309841	0.292083	0.299607	0.291653	0.185452	0.291615	0.281653
								15.1001	0.3099	0.291943	0.299485	0.291709	0.185009	0.291288	0.281356
								15.212	0.309962	0.291803	0.29937	0.291769	0.18457	0.290966	0.281062
								15.3248	0.310025	0.291662	0.299261	0.29183	0.184132	0.29065	0.280771
								15.4384	0.310091	0.29152	0.29916	0.291895	0.183698	0.290339	0.280483
								15.5527	0.310159	0.291378	0.299066	0.291961	0.183266	0.290034	0.280199
								15.6678	0.31023	0.291235	0.29898	0.29203	0.182838	0.289735	0.279918
								15.7838	0.310302	0.291093	0.2989	0.292101	0.182412	0.289441	0.27964
								15.9005	0.310376	0.290949	0.298828	0.292174	0.181989	0.289152	0.279366
								16.0181	0.310452	0.290806	0.298763	0.292249	0.18157	0.28887	0.279094
								16.1364	0.31053	0.290662	0.298705	0.292326	0.181153	0.288593	0.278827
								16.2556	0.310609	0.290519	0.298654	0.292406	0.18074	0.288321	0.278562
								16.3756	0.31069	0.290375	0.29861	0.292487	0.180331	0.288056	0.278301
								16.4965	0.310773	0.29023	0.298573	0.29257	0.179925	0.287796	0.278043
								16.6182	0.310857	0.290086	0.298543	0.292654	0.179522	0.287541	0.277789
								16.7407	0.310942	0.289942	0.298519	0.292741	0.179123	0.287292	0.277537
								16.8641	0.311028	0.289798	0.298502	0.292829	0.178727	0.287048	0.277289
								16.9884	0.311115	0.289653	0.298491	0.292918	0.178335	0.28681	0.277043
								17.1135	0.311203	0.289509	0.298487	0.293009	0.177947	0.286577	0.276801
								17.2395	0.311292	0.289364	0.298488	0.293101	0.177562	0.286349	0.276562
								17.3664	0.311382	0.28922	0.298496	0.293194	0.177181	0.286126	0.276325
								17.4941	0.311472	0.289075	0.29851	0.293288	0.176803	0.285909	0.276092
								17.6227	0.311562	0.288931	0.298529	0.293382	0.17643	0.285696	0.275861
								17.7523	0.311652	0.288787	0.298553	0.293478	0.17606	0.285488	0.275634
								17.8827	0.311742	0.288642	0.298583	0.293574	0.175694	0.285285	0.275408
								18.0141	0.311833	0.288498	0.298618	0.293671	0.175331	0.285087	0.275186
								18.1463	0.311923	0.288354	0.298657	0.293768	0.174972	0.284893	0.274966
								18.2795	0.312012	0.28821	0.298702	0.293865	0.174617	0.284704	0.274748
								18.4136	0.312101	0.288066	0.29875	0.293962	0.174266	0.284518	0.274533
								18.5486	0.312189	0.287922	0.298803	0.294059	0.173918	0.284337	0.27432
								18.6846	0.312276	0.287778	0.29886	0.294156	0.173574	0.28416	0.274109
								18.8215	0.312362	0.287634	0.29892	0.294253	0.173234	0.283987	0.2739
								18.9594	0.312447	0.28749	0.298984	0.294349	0.172897	0.283818	0.273694
								19.0982	0.312531	0.287346	0.299052	0.294444	0.172564	0.283653	0.273489
								19.238	0.312613	0.287202	0.299122	0.294539	0.172234	0.283491	0.273287
								19.3788	0.312693	0.287058	0.299195	0.294633	0.171908	0.283332	0.273086
								19.5205	0.312771	0.286914	0.29927	0.294725	0.171586	0.283177	0.272887
								19.6632	0.312848	0.28677	0.299348	0.294817	0.171267	0.283025	0.272689
								19.807	0.312923	0.286626	0.299428	0.294907	0.170951	0.282876	0.272493
								19.9517	0.312995	0.286482	0.29951	0.294996	0.170639	0.28273	0.272299
								20.0974	0.313065	0.286338	0.299594	0.295083	0.17033	0.282586	0.272106
								20.2442	0.313133	0.286194	0.299679	0.295169	0.170024	0.282445	0.271914
								20.3919	0.313198	0.28605	0.299765	0.295252	0.169721	0.282307	0.271724
								20.5407	0.313261	0.285906	0.299852	0.295334	0.169422	0.282171	0.271535
								20.6905	0.313321	0.285762	0.29994	0.295414	0.169126	0.282038	0.271347
								20.8414	0.313378	0.285617	0.300029	0.295492	0.168833	0.281907	0.27116
								20.9933	0.313432	0.285473	0.300118	0.295567	0.168543	0.281778	0.270974
								21.1463	0.313484	0.285328	0.300207	0.29564	0.168256	0.281651	0.270789
								21.3003	0.313532	0.285183	0.300297	0.295711	0.167972	0.281526	0.270605
								21.4555	0.313578	0.285038	0.300386	0.29578	0.167691	0.281403	0.270422
								21.6116	0.313621	0.284893	0.300476	0.295845	0.167413	0.281281	0.27024
								21.7689	0.31366	0.284748	0.300565	0.295909	0.167138	0.281162	0.270058
								21.9273	0.313697	0.284602	0.300654	0.295969	0.166865	0.281044	0.269877
								22.0868	0.31373	0.284457	0.300742	0.296027	0.166595	0.280928	0.269697
								22.2473	0.313761	0.284311	0.30083	0.296083	0.166328	0.280813	0.269518
								22.409	0.313788	0.284165	0.300917	0.296135	0.166064	0.2807	0.269339
								22.5719	0.313813	0.284018	0.301003	0.296186	0.165802	0.280589	0.269161
								22.7358	0.313835	0.283872	0.301089	0.296233	0.165543	0.280479	0.268983
								22.9009	0.313853	0.283725	0.301174	0.296277	0.165287	0.28037	0.268806
								23.0672	0.313869	0.283579	0.301259	0.296319	0.165033	0.280263	0.26863
								23.2346	0.313882	0.283432	0.301342	0.296358	0.164781	0.280157	0.268454
								23.4031	0.313893	0.283284	0.301424	0.296395	0.164532	0.280053	0.268279
								23.5729	0.3139	0.283137	0.301506	0.296428	0.164286	0.27995	0.268104
								23.7438	0.313905	0.282989	0.301586	0.296459	0.164042	0.279849	0.26793
								23.9159	0.313906	0.282841	0.301665	0.296487	0.1638	0.279748	0.267756
								24.0892	0.313906	0.282693	0.301743	0.296512	0.163561	0.279649	0.267583
								24.2637	0.313902	0.282545	0.301819	0.296534	0.163324	0.279552	0.267411
								24.4394	0.313896	0.282396	0.301895	0.296554	0.163089	0.279455	0.267238
								24.6164	0.313887	0.282248	0.301969	0.29657	0.162857	0.27936	0.267066
								24.7945	0.313876	0.282099	0.302041	0.296584	0.162626	0.279265	0.266895
								24.974	0.313862	0.28195	0.302112	0.296595	0.162398	0.279172	0.266724
								25.1546	0.313845	0.2818	0.302182	0.296603	0.162173	0.27908	0.266553
								25.3365	0.313826	0.281651	0.30225	0.296608	0.161949	0.278989	0.266383
								25.5197	0.313805	0.281501	0.302317	0.29661	0.161727	0.2789	0.266213
								25.7042	0.313781	0.281351	0.302382	0.29661	0.161508	0.278811	0.266043
								25.8899	0.313755	0.2812	0.302446	0.296606	0.161291	0.278723	0.265874
								26.077	0.313727	0.28105	0.302507	0.2966	0.161075	0.278637	0.265705
								26.2653	0.313696	0.280899	0.302568	0.296591	0.160862	0.278551	0.265536
								26.4549	0.313664	0.280748	0.302626	0.296579	0.160651	0.278467	0.265368
								26.6459	0.313629	0.280597	0.302683	0.296565	0.160441	0.278383	0.2652
								26.8382	0.313592	0.280446	0.302738	0.296547	0.160234	0.278301	0.265032
								27.0318	0.313553	0.280295	0.302791	0.296527	0.160028	0.278219	0.264865
								27.2268	0.313512	0.280143	0.302843	0.296504	0.159825	0.278138	0.264698
								27.4231	0.313469	0.279991	0.302893	0.296479	0.159623	0.278059	0.264531
								27.6208	0.313424	0.279839	0.302941	0.29645	0.159423	0.27798	0.264365
								27.8199	0.313377	0.279687	0.302987	0.296419	0.159225	0.277902	0.264199
								28.0204	0.313329	0.279534	0.303031	0.296385	0.159029	0.277826	0.264033
								28.2222	0.313278	0.279382	0.303074	0.296349	0.158835	0.27775	0.263867
								28.4255	0.313227	0.279229	0.303115	0.29631	0.158642	0.277675	0.263702
								28.6302	0.313173	0.279076	0.303154	0.296268	0.158451	0.277601	0.263537
								28.8362	0.313118	0.278923	0.303191	0.296224	0.158262	0.277529	0.263372
								29.0438	0.313062	0.27877	0.303227	0.296177	0.158075	0.277457	0.263208
								29.2527	0.313004	0.278616	0.30326	0.296127	0.157889	0.277386	0.263044
								29.4632	0.312945	0.278463	0.303292	0.296076	0.157705	0.277316	0.26288
								29.6751	0.312885	0.278309	0.303322	0.296021	0.157523	0.277247	0.262717
								29.8884	0.312823	0.278155	0.303351	0.295965	0.157342	0.277179	0.262554
								30.1033	0.31276	0.278001	0.303378	0.295905	0.157163	0.277112	0.262391
								30.3196	0.312697	0.277847	0.303403	0.295844	0.156986	0.277046	0.262228
								30.5375	0.312632	0.277693	0.303426	0.29578	0.15681	0.276982	0.262066
								30.7568	0.312566	0.277539	0.303448	0.295714	0.156636	0.276918	0.261905
								30.9777	0.3125	0.277385	0.303468	0.295646	0.156463	0.276855	0.261744
								31.2001	0.312433	0.27723	0.303486	0.295576	0.156292	0.276793	0.261583
								31.4241	0.312365	0.277076	0.303503	0.295504	0.156123	0.276733	0.261422
								31.6496	0.312296	0.276921	0.303518	0.295429	0.155955	0.276673	0.261262
								31.8767	0.312227	0.276767	0.303532	0.295353	0.155789	0.276615	0.261103
								32.1054	0.312157	0.276612	0.303545	0.295274	0.155624	0.276558	0.260943
								32.3357	0.312087	0.276458	0.303556	0.295194	0.155461	0.276501	0.260785
								32.5675	0.312017	0.276303	0.303565	0.295112	0.1553	0.276447	0.260627
								32.801	0.311946	0.276149	0.303573	0.295028	0.15514	0.276393	0.260469
								33.0361	0.311875	0.275994	0.30358	0.294942	0.154981	0.27634	0.260312
								33.2728	0.311804	0.27584	0.303586	0.294854	0.154824	0.276289	0.260155
								33.5112	0.311733	0.275685	0.30359	0.294765	0.154669	0.276239	0.259999
								33.7513	0.311662	0.275531	0.303593	0.294675	0.154515	0.27619	0.259844
								33.993	0.311591	0.275376	0.303595	0.294582	0.154362	0.276143	0.259689
								34.2364	0.311521	0.275222	0.303596	0.294489	0.154211	0.276097	0.259535
								34.4815	0.31145	0.275068	0.303595	0.294394	0.154061	0.276052	0.259381
								34.7283	0.31138	0.274914	0.303594	0.294297	0.153913	0.276008	0.259228
								34.9768	0.311311	0.27476	0.303592	0.2942	0.153767	0.275966	0.259076
								35.227	0.311242	0.274606	0.303589	0.294101	0.153622	0.275926	0.258925
								35.479	0.311173	0.274452	0.303585	0.294001	0.153478	0.275887	0.258774
								35.7327	0.311105	0.274299	0.30358	0.2939	0.153336	0.275849	0.258624
								35.9882	0.311038	0.274145	0.303574	0.293798	0.153195	0.275813	0.258475
								36.2455	0.310972	0.273992	0.303568	0.293694	0.153056	0.275778	0.258327
								36.5046	0.310906	0.273839	0.303561	0.293591	0.152918	0.275745	0.258179
								36.7654	0.310842	0.273686	0.303554	0.293486	0.152781	0.275714	0.258033
								37.0281	0.310778	0.273533	0.303546	0.29338	0.152647	0.275684	0.257887
								37.2926	0.310715	0.273381	0.303537	0.293274	0.152513	0.275655	0.257742
								37.559	0.310654	0.273229	0.303528	0.293167	0.152381	0.275629	0.257599
								37.8272	0.310594	0.273077	0.303519	0.29306	0.15225	0.275604	0.257456
								38.0972	0.310535	0.272925	0.303509	0.292952	0.152121	0.275581	0.257315
								38.3692	0.310477	0.272773	0.303499	0.292844	0.151994	0.275559	0.257174
								38.643	0.31042	0.272622	0.303489	0.292736	0.151867	0.27554	0.257035
								38.9187	0.310365	0.272471	0.303478	0.292627	0.151742	0.275522	0.256897
								39.1964	0.310311	0.272321	0.303468	0.292518	0.151619	0.275506	0.256761
								39.476	0.310258	0.27217	0.303457	0.29241	0.151497	0.275492	0.256626
								39.7575	0.310207	0.27202	0.303446	0.292301	0.151377	0.275479	0.256492
								40.041	0.310156	0.271871	0.303436	0.292192	0.151257	0.275469	0.25636
								40.3265	0.310107	0.271721	0.303425	0.292084	0.15114	0.27546	0.256229
								40.6139	0.310059	0.271572	0.303414	0.291975	0.151023	0.275453	0.2561
								40.9034	0.310013	0.271423	0.303403	0.291867	0.150908	0.275449	0.255973
								41.1948	0.309967	0.271275	0.303393	0.291759	0.150795	0.275446	0.255847
								41.4883	0.309923	0.271126	0.303382	0.291652	0.150683	0.275445	0.255724
								41.7838	0.309879	0.270978	0.303372	0.291544	0.150572	0.275445	0.255602
								42.0814	0.309837	0.270831	0.303361	0.291438	0.150462	0.275448	0.255482
								42.3811	0.309795	0.270683	0.30335	0.291331	0.150354	0.275453	0.255363
								42.6828	0.309754	0.270536	0.303339	0.291225	0.150247	0.275459	0.255247
								42.9867	0.309714	0.270389	0.303329	0.29112	0.150141	0.275467	0.255133
								43.2926	0.309674	0.270242	0.303317	0.291015	0.150037	0.275477	0.255021
								43.6007	0.309634	0.270095	0.303306	0.29091	0.149933	0.275488	0.254911
								43.9109	0.309595	0.269948	0.303295	0.290806	0.149831	0.275502	0.254803
								44.2233	0.309557	0.269801	0.303283	0.290702	0.14973	0.275516	0.254698
								44.5378	0.309518	0.269654	0.30327	0.290599	0.14963	0.275533	0.254594
								44.8546	0.309479	0.269508	0.303257	0.290496	0.149531	0.275551	0.254493
								45.1735	0.30944	0.269361	0.303243	0.290393	0.149432	0.27557	0.254394
								45.4947	0.3094	0.269214	0.303229	0.290291	0.149335	0.275591	0.254298
								45.8181	0.30936	0.269067	0.303214	0.290189	0.149239	0.275613	0.254203
								46.1437	0.309319	0.26892	0.303198	0.290087	0.149144	0.275637	0.254111
								46.4716	0.309277	0.268773	0.30318	0.289985	0.149049	0.275661	0.254022
								46.8018	0.309234	0.268625	0.303162	0.289884	0.148955	0.275687	0.253934
								47.1343	0.30919	0.268477	0.303142	0.289782	0.148862	0.275713	0.25385
								47.4691	0.309144	0.268329	0.303121	0.28968	0.148769	0.275741	0.253767
								47.8063	0.309097	0.26818	0.303098	0.289579	0.148677	0.275769	0.253687
								48.1457	0.309048	0.268031	0.303073	0.289477	0.148586	0.275799	0.253609
								48.4876	0.308997	0.267881	0.303046	0.289374	0.148495	0.275828	0.253533
								48.8318	0.308943	0.267731	0.303018	0.289272	0.148404	0.275859	0.25346
								49.1784	0.308887	0.267579	0.302987	0.289168	0.148314	0.275889	0.253389
								49.5274	0.308828	0.267427	0.302954	0.289064	0.148224	0.27592	0.25332
								49.8788	0.308766	0.267274	0.302918	0.288959	0.148135	0.275951	0.253253
								50.2327	0.308702	0.267121	0.30288	0.288854	0.148045	0.275982	0.253189
								50.5891	0.308633	0.266966	0.302838	0.288747	0.147956	0.276014	0.253126
								50.9479	0.308561	0.26681	0.302794	0.288639	0.147866	0.276044	0.253066
								51.3092	0.308486	0.266653	0.302747	0.28853	0.147777	0.276075	0.253007
								51.6731	0.308406	0.266494	0.302696	0.28842	0.147688	0.276105	0.25295
								52.0395	0.308322	0.266335	0.302642	0.288308	0.147598	0.276134	0.252896
								52.4084	0.308233	0.266173	0.302584	0.288194	0.147509	0.276163	0.252843
								52.7799	0.30814	0.266011	0.302523	0.288079	0.147419	0.276191	0.252791
								53.1539	0.308042	0.265847	0.302457	0.287961	0.147329	0.276218	0.252742
								53.5306	0.307938	0.265681	0.302388	0.287842	0.147238	0.276244	0.252693
								53.9099	0.307829	0.265513	0.302314	0.28772	0.147148	0.276269	0.252647
								54.2918	0.307715	0.265344	0.302237	0.287596	0.147056	0.276292	0.252601
								54.6764	0.307595	0.265172	0.302154	0.287469	0.146965	0.276313	0.252557
								55.0637	0.307469	0.264999	0.302068	0.28734	0.146873	0.276334	0.252514
								55.4536	0.307337	0.264823	0.301976	0.287209	0.14678	0.276352	0.252472
								55.8463	0.307199	0.264646	0.30188	0.287074	0.146687	0.276368	0.252431
								56.2417	0.307054	0.264466	0.30178	0.286936	0.146593	0.276383	0.252391
								56.6398	0.306902	0.264284	0.301674	0.286796	0.146499	0.276395	0.252351
								57.0407	0.306744	0.264099	0.301564	0.286652	0.146404	0.276405	0.252312
								57.4445	0.306579	0.263912	0.301449	0.286505	0.146308	0.276413	0.252274
								57.851	0.306407	0.263723	0.301328	0.286355	0.146212	0.276418	0.252236
								58.2603	0.306228	0.263531	0.301203	0.286201	0.146114	0.276421	0.252198
								58.6725	0.306042	0.263336	0.301073	0.286044	0.146017	0.276422	0.25216
								59.0875	0.305848	0.263139	0.300938	0.285883	0.145918	0.276419	0.252123
								59.5055	0.305647	0.262939	0.300798	0.285718	0.145819	0.276414	0.252085
								59.9263	0.305439	0.262736	0.300654	0.28555	0.145719	0.276406	0.252047
								60.3501	0.305223	0.26253	0.300504	0.285378	0.145619	0.276395	0.252009
								60.7768	0.304999	0.262322	0.300349	0.285202	0.145518	0.27638	0.25197
								61.2065	0.304768	0.262111	0.30019	0.285023	0.145416	0.276363	0.251931
								61.6392	0.304529	0.261896	0.300026	0.284839	0.145313	0.276343	0.251891
								62.0749	0.304283	0.261679	0.299857	0.284652	0.14521	0.27632	0.25185
								62.5136	0.304029	0.261459	0.299684	0.28446	0.145106	0.276293	0.251809
								62.9554	0.303767	0.261235	0.299506	0.284265	0.145002	0.276263	0.251766
								63.4002	0.303498	0.261009	0.299323	0.284066	0.144897	0.27623	0.251723
								63.8482	0.303221	0.26078	0.299137	0.283863	0.144791	0.276193	0.251679
								64.2992	0.302936	0.260547	0.298946	0.283656	0.144685	0.276153	0.251633
								64.7534	0.302644	0.260312	0.298751	0.283445	0.144578	0.27611	0.251586
								65.2108	0.302345	0.260074	0.298552	0.28323	0.144471	0.276063	0.251538
								65.6713	0.302038	0.259832	0.298349	0.283012	0.144363	0.276013	0.251488
								66.135	0.301724	0.259588	0.298142	0.282789	0.144255	0.27596	0.251437
								66.602	0.301403	0.25934	0.297932	0.282563	0.144147	0.275903	0.251384
								67.0722	0.301074	0.25909	0.297718	0.282334	0.144038	0.275844	0.25133
								67.5457	0.300739	0.258837	0.297501	0.2821	0.143928	0.27578	0.251274
								68.0225	0.300397	0.258581	0.297281	0.281863	0.143819	0.275714	0.251216
								68.5026	0.300048	0.258322	0.297057	0.281623	0.143709	0.275644	0.251157
								68.986	0.299693	0.25806	0.296831	0.281379	0.143599	0.275572	0.251096
								69.4728	0.299331	0.257795	0.296602	0.281132	0.143488	0.275496	0.251033
								69.963	0.298963	0.257528	0.29637	0.280882	0.143378	0.275417	0.250969
								70.4565	0.29859	0.257258	0.296136	0.280629	0.143267	0.275335	0.250903
								70.9536	0.29821	0.256986	0.295899	0.280372	0.143156	0.27525	0.250835
								71.454	0.297824	0.256711	0.295661	0.280113	0.143045	0.275163	0.250765
								71.958	0.297434	0.256433	0.29542	0.279851	0.142933	0.275072	0.250693
								72.4655	0.297037	0.256153	0.295177	0.279586	0.142822	0.27498	0.25062
								72.9764	0.296636	0.255871	0.294932	0.279319	0.142711	0.274884	0.250545
								73.491	0.29623	0.255587	0.294686	0.279049	0.1426	0.274786	0.250469
								74.0091	0.295819	0.255301	0.294438	0.278777	0.142488	0.274686	0.25039
								74.5309	0.295404	0.255012	0.294189	0.278502	0.142377	0.274583	0.250311
								75.0562	0.294985	0.254722	0.293939	0.278226	0.142266	0.274478	0.250229
								75.5852	0.294562	0.25443	0.293687	0.277947	0.142155	0.274371	0.250146
								76.1179	0.294135	0.254136	0.293434	0.277666	0.142043	0.274263	0.250062
								76.6543	0.293704	0.253841	0.293181	0.277384	0.141932	0.274152	0.249976
								77.1944	0.293271	0.253543	0.292926	0.2771	0.141821	0.274039	0.249889
								77.7383	0.292834	0.253245	0.292671	0.276815	0.14171	0.273925	0.249801
								78.286	0.292394	0.252945	0.292415	0.276528	0.1416	0.27381	0.249712
								78.8375	0.291952	0.252644	0.292159	0.27624	0.141489	0.273693	0.249621
								79.3928	0.291507	0.252341	0.291902	0.27595	0.141378	0.273575	0.249529
								79.952	0.29106	0.252038	0.291645	0.27566	0.141268	0.273455	0.249437
								80.515	0.290611	0.251733	0.291387	0.275368	0.141158	0.273335	0.249343
								81.082	0.29016	0.251428	0.291129	0.275076	0.141047	0.273213	0.249249
								81.6529	0.289708	0.251122	0.290871	0.274783	0.140937	0.273091	0.249154
								82.2278	0.289254	0.250815	0.290612	0.274489	0.140827	0.272967	0.249058
								82.8067	0.288799	0.250508	0.290354	0.274194	0.140717	0.272843	0.248962
								83.3896	0.288343	0.2502	0.290095	0.273899	0.140608	0.272719	0.248865
								83.9766	0.287886	0.249891	0.289836	0.273604	0.140498	0.272594	0.248768
								84.5677	0.287428	0.249582	0.289577	0.273308	0.140388	0.272468	0.24867
								85.1629	0.286969	0.249273	0.289318	0.273012	0.140279	0.272342	0.248572
								85.7622	0.28651	0.248963	0.289059	0.272715	0.140169	0.272216	0.248473
								86.3656	0.28605	0.248653	0.2888	0.272418	0.14006	0.272089	0.248374
								86.9733	0.28559	0.248343	0.288541	0.272121	0.13995	0.271963	0.248276
								87.5852	0.285129	0.248033	0.288283	0.271824	0.139841	0.271836	0.248176
								88.2014	0.284669	0.247722	0.288024	0.271527	0.139732	0.271708	0.248077
								88.8218	0.284208	0.247412	0.287765	0.27123	0.139622	0.271581	0.247978
								89.4466	0.283747	0.247101	0.287506	0.270932	0.139513	0.271454	0.247878
								90.0757	0.283286	0.246791	0.287247	0.270635	0.139404	0.271327	0.247779
								90.7092	0.282824	0.24648	0.286988	0.270338	0.139295	0.271199	0.247679
								91.3471	0.282363	0.246169	0.286729	0.27004	0.139185	0.271071	0.24758
								91.9894	0.281901	0.245858	0.286471	0.269742	0.139076	0.270944	0.24748
								92.6362	0.28144	0.245547	0.286212	0.269445	0.138967	0.270816	0.24738
								93.2875	0.280978	0.245236	0.285953	0.269147	0.138858	0.270688	0.24728
								93.9433	0.280516	0.244925	0.285694	0.268849	0.138749	0.270561	0.24718
								94.6037	0.280054	0.244614	0.285436	0.268552	0.13864	0.270433	0.24708
								95.2686	0.279592	0.244303	0.285177	0.268254	0.138531	0.270305	0.24698
								95.9382	0.27913	0.243992	0.284918	0.267956	0.138422	0.270177	0.24688
								96.6125	0.278668	0.24368	0.28466	0.267658	0.138312	0.270049	0.24678
								97.2915	0.278206	0.243369	0.284401	0.26736	0.138203	0.269921	0.24668
								97.9751	0.277744	0.243058	0.284142	0.267062	0.138094	0.269793	0.24658
								98.6636	0.277282	0.242747	0.283884	0.266764	0.137985	0.269665	0.246479
								99.3568	0.27682	0.242435	0.283625	0.266467	0.137876	0.269537	0.246379

## Sheet: Sheet2
PCA loading of excitatory nodal ECS (Fig. 5c) and network-averaged excitatory nodal ECS traces (Fig. 5d)
PCA Loading of Excitatory Nodal ECS									Network-averaged Excitatory ECS Traces
VIS	SM	DAN	VAN	LIM	FPC	DMN			Age	VIS	SM	DAN	VAN	LIM	FPC	DMN
-0.106541	0.0334773	-0.0822604	-0.0568013	-0.0929001	-0.0235628	-0.0194005			0.0273973	0.460042	0.460217	0.490683	0.462762	0.409131	0.475075	0.469932
-0.109223	0.0179674	-0.0446013	-0.0567833	-0.0397164	-0.022129	-0.0318212			0.0345434	0.459451	0.459899	0.490107	0.462456	0.408942	0.474676	0.469477
-0.0620324	-0.0660528	-0.00622041	-0.00291407	-0.0320456	-0.078173	-0.0528673			0.0417392	0.45886	0.459582	0.489531	0.46215	0.408753	0.474277	0.469023
-0.029064	-0.0088384	-0.000412684	-0.0565871	-0.109268	-0.0896262	-0.0513634			0.0489851	0.45827	0.459264	0.488955	0.461844	0.408565	0.473879	0.468569
-0.0303941	-0.0625133	-0.0763038	0.0245937	-0.088355	-0.0480287	0.0353222			0.0562813	0.457679	0.458946	0.488379	0.461538	0.408376	0.47348	0.468114
0.047962	0.00317732	-0.0192244	0.0771597	-0.0597803	-0.015073	-0.0579314			0.0636283	0.457089	0.458629	0.487803	0.461232	0.408187	0.473081	0.46766
-0.0747274	-0.0840806	-0.0116346	0.0322007	-0.057382	-0.0696262	-0.0590974			0.0710265	0.456499	0.458311	0.487228	0.460925	0.407999	0.472682	0.467206
0.0183893	-0.0137193	-0.00105627	0.0317466	-0.0717542	-0.00886002	-0.0945488			0.078476	0.455909	0.457994	0.486652	0.460619	0.40781	0.472284	0.466752
0.0731653	-0.0120662	-0.00936127	-0.0108989	-0.0830072	-0.032029	-0.102256			0.0859774	0.45532	0.457676	0.486077	0.460314	0.407622	0.471885	0.466298
-0.00710634	-0.0272597	-0.0133718	0.00624156	-0.0684652	-0.00887983	-0.0425091			0.093531	0.454731	0.457359	0.485501	0.460008	0.407434	0.471487	0.465845
0.00987313	-0.0101378	-0.0155508	-0.0539299	-0.0122218	-0.037394	0.00865322			0.101137	0.454143	0.457041	0.484927	0.459702	0.407245	0.471089	0.465392
0.100119	0.0264871	-0.000784422	-0.0482084	-0.00507778	0.00691322	-0.0431293			0.108796	0.453556	0.456724	0.484352	0.459397	0.407058	0.470691	0.46494
-0.0860801	0.0173249	-0.0459566	-0.0311407	-0.0643005	-0.00110508	-0.00030362			0.116508	0.45297	0.456407	0.483778	0.459091	0.40687	0.470293	0.464488
0.00305488	0.0388076	0.00173984	-0.00341075	-0.138479	-0.0457763	-0.100907			0.124274	0.452385	0.45609	0.483204	0.458786	0.406682	0.469896	0.464036
0.142446	0.0041421	-0.106125	-0.0116623	-0.0409664	-0.0362682	-0.0781645			0.132094	0.451802	0.455774	0.48263	0.458481	0.406495	0.469499	0.463585
-0.00265075	0.0465804	-0.00727034	0.032775	-0.104576	-0.0205772	-0.0893586			0.139969	0.45122	0.455457	0.482057	0.458176	0.406308	0.469102	0.463135
0.027836	0.0358506	-0.0390043	-0.0345397	-0.0456502	0.00158094	-0.0729635			0.147898	0.450639	0.455141	0.481485	0.457872	0.406122	0.468706	0.462686
0.124771	-0.0949097	-0.00394304	-0.0344227	-0.101442	-0.080247	0.0188031			0.155882	0.45006	0.454825	0.480913	0.457568	0.405936	0.46831	0.462237
0.0383871	-0.0401421	-0.0517089	-0.00443464	-0.0725135	-0.0801046	-0.0347563			0.163922	0.449482	0.454509	0.480341	0.457264	0.40575	0.467914	0.46179
-0.133639	-0.0217629	-0.0155115	-0.0568211	-0.0704495	-0.0596513	-0.0442907			0.172018	0.448907	0.454193	0.479771	0.456961	0.405565	0.467519	0.461343
0.0981432	-0.00658015	-0.0115777	-0.0242727	-0.0274427	-0.0248265	-0.0330582			0.18017	0.448334	0.453878	0.479201	0.456658	0.40538	0.467125	0.460898
0.0719906	-0.0442014	0.0147805	-0.025507	-0.0762886	0.008435	-0.0163986			0.188378	0.447763	0.453563	0.478632	0.456355	0.405195	0.466731	0.460454
0.00598294	-0.0795706	-0.0536415	0.0205388	-0.0448187	-0.0908668	-0.052633			0.196644	0.447195	0.453249	0.478064	0.456053	0.405012	0.466338	0.460011
0.0542479	-0.0597729	-0.00467733	0.0253931	-0.0370617	-0.0549104	-0.00789773			0.204967	0.44663	0.452934	0.477497	0.455751	0.404829	0.465945	0.45957
0.0589396	-0.0748401	0.00306769	-0.0131855	-0.0588642	-0.0311221	-0.0353137			0.213349	0.446067	0.452621	0.476931	0.45545	0.404646	0.465554	0.45913
0.0514478	-0.0253824	0.032304	-0.0667194	-0.0874731	-0.0152024	0.0311065			0.221788	0.445508	0.452307	0.476366	0.45515	0.404465	0.465163	0.458692
0.00744025	-0.0120221	0.00993269	-0.0190529		-0.0232918	-0.0118554			0.230286	0.444952	0.451995	0.475802	0.45485	0.404284	0.464773	0.458255
0.0185795	-0.040381	-0.0266276	-0.0634623		-0.0425818	-0.0588513			0.238844	0.444399	0.451682	0.47524	0.454551	0.404103	0.464384	0.457821
0.000484137	-0.0153213	0.00171746	-0.0510545		-0.0494015	0.0377245			0.24746	0.44385	0.451371	0.474679	0.454253	0.403924	0.463996	0.457388
-0.00174469	-0.0224632	-0.0469726	0.0384144		-0.039209	-0.00180002			0.256137	0.443306	0.45106	0.47412	0.453955	0.403746	0.46361	0.456958
-0.0793172	-0.0579914	-0.0139916	0.0258969		0.0218955	-0.024401			0.264874	0.442765	0.450749	0.473562	0.453658	0.403568	0.463224	0.45653
-0.0468328	-0.0198041	-0.00132492	0.0019319		-0.020994	0.0212567			0.273672	0.442229	0.450439	0.473006	0.453363	0.403392	0.46284	0.456104
-0.0352959	-0.037209	-0.0267876	-0.00545222		-0.0271858	-0.0122533			0.282531	0.441697	0.45013	0.472451	0.453068	0.403216	0.462457	0.455681
-0.0088621	-0.0268495	-0.00353662	-0.0278129		-0.0458982	-0.00522358			0.291452	0.44117	0.449822	0.471898	0.452774	0.403042	0.462075	0.45526
0.0264348	-0.0435267	-0.0131836	0.0151432		-0.0186564	-0.0121049			0.300435	0.440648	0.449514	0.471348	0.452481	0.402869	0.461695	0.454842
-0.0326811	-0.125891	0.00788936	-0.0477188		-0.0460785	-0.0176628			0.30948	0.440131	0.449207	0.470799	0.452189	0.402697	0.461316	0.454427
-0.0405718	-0.0239219	-0.0157463	-0.0715854		0.00429017	0.0075786			0.318588	0.43962	0.448901	0.470253	0.451899	0.402526	0.460939	0.454016
-0.0622893	0.0509414	-0.00674772	-0.00388761		-0.0112962	-0.0236942			0.32776	0.439114	0.448596	0.469708	0.45161	0.402357	0.460563	0.453607
0.0852596	-0.00682751	-0.00775353	0.0172249		0.0216588	-0.00308116			0.336995	0.438615	0.448292	0.469166	0.451322	0.402189	0.460189	0.453201
0.00687676	-0.00750046	-0.0393967	0.0315204		-0.0365239	-0.015041			0.346295	0.438121	0.447989	0.468627	0.451035	0.402022	0.459817	0.452799
0.0187517	-0.049377	-0.0316072	-0.0292283		-0.0102811	-0.0280237			0.355659	0.437634	0.447687	0.46809	0.45075	0.401857	0.459447	0.452401
0.00903991	-0.040646	-0.0316996	-0.0817701		-0.0519682	-0.107978			0.365088	0.437153	0.447385	0.467556	0.450466	0.401693	0.459079	0.452006
0.00414875	-0.0423504	0.0190532	0.00159498		-0.0189258	-0.0498694			0.374583	0.436678	0.447085	0.467025	0.450184	0.401531	0.458713	0.451615
0.0587454	-0.0228969	0.0150089	-0.0335973		0.00468535	-0.0479141			0.384144	0.436211	0.446787	0.466496	0.449904	0.401371	0.458349	0.451228
-0.0129642	-0.0158484	0.00636785	-0.0625828		-0.0299733	-0.059012			0.393772	0.435751	0.446489	0.465971	0.449625	0.401212	0.457988	0.450845
0.150644	-0.0876636	0.0255903	-0.0513886		-0.0254133	-0.019499			0.403466	0.435298	0.446192	0.465448	0.449348	0.401055	0.457629	0.450467
0.0193771	-0.080575		0.0112709		-0.00855308	-0.116668			0.413228	0.434852	0.445897	0.464929	0.449073	0.400899	0.457272	0.450093
-0.124616	-0.0389969				-0.0786359	-0.127757			0.423058	0.434414	0.445603	0.464413	0.448799	0.400746	0.456918	0.449723
0.014249	-0.0247594				-0.0277478	-0.0584248			0.432956	0.433984	0.445311	0.463901	0.448528	0.400594	0.456566	0.449358
0.101005	-0.0170841				-0.0591642	-0.0454769			0.442923	0.433562	0.44502	0.463393	0.448259	0.400445	0.456217	0.448999
0.0672406	-0.000584265				0.0362243	-0.0992251			0.452959	0.433147	0.44473	0.462888	0.447992	0.400297	0.455871	0.448644
0.057291	0.0416329				0.0193955	-0.0935307			0.463065	0.432742	0.444442	0.462387	0.447728	0.400151	0.455528	0.448294
-0.0033549	0.0492225					0.0125073			0.473242	0.432344	0.444156	0.46189	0.447466	0.400008	0.455188	0.447949
0.0564562	0.0194034					0.0193904			0.483489	0.431955	0.443871	0.461397	0.447206	0.399866	0.454851	0.44761
0.0503062	0.0592868					-0.0279543			0.493807	0.431575	0.443588	0.460908	0.446948	0.399727	0.454517	0.447277
0.0479554	0.00291637					-0.0619114			0.504198	0.431203	0.443307	0.460424	0.446694	0.399589	0.454187	0.446949
-0.0613964	-0.0716658					-0.0505748			0.51466	0.43084	0.443027	0.459944	0.446442	0.399454	0.45386	0.446627
0.00683461	0.0150439					-0.0251201			0.525195	0.430486	0.442749	0.459469	0.446193	0.399321	0.453536	0.446311
0.0214584	0.0323058					-0.0689357			0.535804	0.430141	0.442473	0.458999	0.445946	0.399191	0.453216	0.446001
-0.0462883	-0.00851248					-0.00874912			0.546486	0.429805	0.442199	0.458533	0.445703	0.399062	0.4529	0.445697
-0.0870938	-0.07554					0.00951324			0.557243	0.429478	0.441928	0.458072	0.445462	0.398936	0.452587	0.445399
	-0.00626652					-0.022617			0.568075	0.42916	0.441658	0.457617	0.445225	0.398813	0.452279	0.445107
	0.0224885					-0.0754235			0.578981	0.428852	0.44139	0.457166	0.444991	0.398691	0.451974	0.444822
	0.0219896					-0.020811			0.589964	0.428552	0.441124	0.456721	0.44476	0.398572	0.451673	0.444544
	0.00568774					-0.0297627			0.601023	0.428262	0.440861	0.456281	0.444533	0.398456	0.451377	0.444272
	-0.0480506					-0.0169106			0.612159	0.427981	0.4406	0.455846	0.444309	0.398342	0.451084	0.444007
	-0.0674916					-0.0513149			0.623373	0.427709	0.440341	0.455417	0.444088	0.39823	0.450796	0.443748
	0.00158461					-0.00576224			0.634664	0.427446	0.440084	0.454994	0.443871	0.39812	0.450512	0.443497
	-0.00901904					-0.00321392			0.646034	0.427192	0.43983	0.454576	0.443658	0.398013	0.450233	0.443252
	-0.0563888					-0.0290856			0.657483	0.426947	0.439578	0.454164	0.443448	0.397909	0.449958	0.443014
	-0.10026					-0.0729654			0.669012	0.426711	0.439329	0.453758	0.443242	0.397806	0.449687	0.442783
	-0.0332071					0.030398			0.680621	0.426485	0.439082	0.453358	0.44304	0.397707	0.449421	0.44256
	-0.0367985					-0.0273284			0.69231	0.426267	0.438838	0.452963	0.442842	0.397609	0.44916	0.442343
	-0.0852043					-0.0163974			0.704081	0.426057	0.438596	0.452575	0.442647	0.397514	0.448904	0.442133
	-0.0667071					0.027331			0.715934	0.425857	0.438357	0.452193	0.442457	0.397421	0.448652	0.441931
	-0.0628785					-0.0289524			0.727869	0.425665	0.438121	0.451818	0.442271	0.397331	0.448405	0.441736
	-0.0551905					-0.0231109			0.739888	0.425482	0.437887	0.451448	0.442089	0.397243	0.448164	0.441548
						-0.0109731			0.75199	0.425307	0.437657	0.451085	0.441911	0.397158	0.447927	0.441367
						-0.014997			0.764176	0.425141	0.437429	0.450728	0.441737	0.397074	0.447695	0.441193
						-0.0150824			0.776446	0.424983	0.437204	0.450377	0.441567	0.396993	0.447468	0.441027
						-0.0197871			0.788803	0.424832	0.436982	0.450033	0.441402	0.396915	0.447246	0.440868
						0.0122359			0.801245	0.42469	0.436762	0.449695	0.441241	0.396838	0.447029	0.440715
						-0.0522835			0.813773	0.424555	0.436546	0.449363	0.441084	0.396764	0.446817	0.44057
						-0.0259278			0.826389	0.424428	0.436333	0.449038	0.440932	0.396692	0.44661	0.440432
						0.00602802			0.839093	0.424308	0.436123	0.448719	0.440784	0.396622	0.446408	0.440301
						-0.105852			0.851885	0.424195	0.435916	0.448407	0.44064	0.396554	0.446211	0.440177
						-0.109764			0.864765	0.424089	0.435712	0.4481	0.440501	0.396488	0.446019	0.440059
						-0.0585337			0.877736	0.42399	0.435511	0.4478	0.440365	0.396424	0.445832	0.439948
						-0.0346519			0.890797	0.423897	0.435313	0.447507	0.440234	0.396361	0.445651	0.439843
						-0.112835			0.903948	0.42381	0.435119	0.447219	0.440108	0.396301	0.445474	0.439745
						-0.00992814			0.917191	0.423729	0.434927	0.446937	0.439985	0.396243	0.445302	0.439653
									0.930526	0.423654	0.434739	0.446662	0.439867	0.396186	0.445135	0.439568
									0.943954	0.423584	0.434554	0.446392	0.439753	0.396131	0.444972	0.439488
									0.957475	0.423519	0.434373	0.446129	0.439643	0.396077	0.444815	0.439414
									0.971091	0.42346	0.434194	0.445871	0.439537	0.396025	0.444662	0.439346
									0.984801	0.423405	0.434019	0.445619	0.439435	0.395974	0.444514	0.439283
									0.998606	0.423354	0.433847	0.445372	0.439337	0.395925	0.44437	0.439226
									1.01251	0.423307	0.433679	0.445132	0.439243	0.395877	0.444231	0.439174
									1.02651	0.423265	0.433514	0.444896	0.439153	0.395831	0.444096	0.439127
									1.0406	0.423226	0.433352	0.444666	0.439067	0.395785	0.443966	0.439084
									1.05479	0.42319	0.433194	0.444441	0.438984	0.395741	0.44384	0.439047
									1.06909	0.423158	0.433039	0.444221	0.438905	0.395698	0.443718	0.439013
									1.08348	0.423128	0.432888	0.444007	0.43883	0.395655	0.4436	0.438984
									1.09797	0.423101	0.43274	0.443797	0.438758	0.395614	0.443487	0.43896
									1.11256	0.423076	0.432595	0.443592	0.43869	0.395574	0.443377	0.438938
									1.12726	0.423054	0.432454	0.443392	0.438625	0.395534	0.443271	0.438921
									1.14205	0.423033	0.432316	0.443196	0.438563	0.395495	0.443169	0.438907
									1.15695	0.423015	0.432182	0.443005	0.438504	0.395457	0.443071	0.438896
									1.17195	0.422997	0.432051	0.442818	0.438449	0.39542	0.442976	0.438889
									1.18706	0.422981	0.431924	0.442636	0.438396	0.395383	0.442885	0.438884
									1.20227	0.422966	0.4318	0.442458	0.438346	0.395347	0.442797	0.438882
									1.21759	0.422952	0.43168	0.442283	0.4383	0.395312	0.442713	0.438882
									1.23302	0.422939	0.431563	0.442113	0.438255	0.395277	0.442631	0.438885
									1.24855	0.422926	0.431449	0.441947	0.438214	0.395242	0.442553	0.43889
									1.26419	0.422913	0.43134	0.441784	0.438175	0.395208	0.442478	0.438897
									1.27994	0.422901	0.431233	0.441625	0.438139	0.395174	0.442407	0.438905
									1.2958	0.422889	0.431131	0.44147	0.438105	0.395141	0.442338	0.438915
									1.31176	0.422877	0.431031	0.441318	0.438073	0.395108	0.442272	0.438927
									1.32784	0.422864	0.430935	0.44117	0.438044	0.395075	0.442208	0.43894
									1.34404	0.422852	0.430843	0.441025	0.438017	0.395043	0.442148	0.438954
									1.36034	0.422839	0.430755	0.440884	0.437992	0.395011	0.44209	0.43897
									1.37676	0.422825	0.43067	0.440746	0.437969	0.394979	0.442035	0.438986
									1.39329	0.422812	0.430588	0.440611	0.437948	0.394948	0.441983	0.439003
									1.40993	0.422798	0.43051	0.44048	0.437929	0.394917	0.441933	0.439021
									1.4267	0.422783	0.430436	0.440352	0.437912	0.394887	0.441886	0.43904
									1.44358	0.422768	0.430365	0.440227	0.437897	0.394857	0.441841	0.439059
									1.46057	0.422753	0.430298	0.440105	0.437884	0.394828	0.441799	0.439079
									1.47769	0.422737	0.430234	0.439987	0.437872	0.394799	0.44176	0.4391
									1.49492	0.422721	0.430174	0.439872	0.437863	0.394771	0.441722	0.439121
									1.51227	0.422704	0.430118	0.43976	0.437854	0.394743	0.441688	0.439142
									1.52975	0.422687	0.430065	0.439652	0.437848	0.394716	0.441656	0.439164
									1.54734	0.42267	0.430016	0.439547	0.437843	0.394689	0.441626	0.439186
									1.56506	0.422653	0.42997	0.439445	0.43784	0.394663	0.441599	0.439208
									1.5829	0.422635	0.429928	0.439347	0.437839	0.394638	0.441574	0.439231
									1.60087	0.422617	0.42989	0.439252	0.437839	0.394614	0.441552	0.439254
									1.61896	0.4226	0.429855	0.43916	0.43784	0.394591	0.441532	0.439277
									1.63718	0.422582	0.429824	0.439072	0.437844	0.394568	0.441515	0.4393
									1.65552	0.422564	0.429797	0.438988	0.437848	0.394546	0.4415	0.439324
									1.67399	0.422547	0.429773	0.438907	0.437855	0.394526	0.441488	0.439348
									1.69259	0.42253	0.429753	0.43883	0.437863	0.394506	0.441479	0.439373
									1.71132	0.422514	0.429737	0.438757	0.437872	0.394488	0.441472	0.439398
									1.73018	0.422498	0.429724	0.438687	0.437883	0.394471	0.441468	0.439423
									1.74917	0.422484	0.429715	0.438621	0.437895	0.394455	0.441467	0.439449
									1.76829	0.42247	0.42971	0.43856	0.43791	0.394441	0.441468	0.439475
									1.78754	0.422457	0.429709	0.438502	0.437925	0.394428	0.441473	0.439502
									1.80693	0.422445	0.429711	0.438449	0.437943	0.394416	0.44148	0.43953
									1.82646	0.422435	0.429716	0.4384	0.437962	0.394406	0.44149	0.439559
									1.84612	0.422427	0.429726	0.438355	0.437983	0.394398	0.441504	0.439589
									1.86591	0.42242	0.429739	0.438315	0.438005	0.394391	0.44152	0.439619
									1.88585	0.422415	0.429756	0.438279	0.438029	0.394386	0.44154	0.439651
									1.90592	0.422412	0.429776	0.438248	0.438055	0.394383	0.441562	0.439683
									1.92613	0.422411	0.4298	0.438222	0.438083	0.394382	0.441588	0.439717
									1.94648	0.422413	0.429828	0.4382	0.438113	0.394383	0.441618	0.439753
									1.96698	0.422417	0.429859	0.438184	0.438144	0.394385	0.44165	0.439789
									1.98761	0.422424	0.429894	0.438172	0.438177	0.39439	0.441687	0.439828
									2.0084	0.422433	0.429933	0.438165	0.438212	0.394397	0.441726	0.439867
									2.02932	0.422446	0.429976	0.438164	0.43825	0.394406	0.44177	0.439909
									2.05039	0.422462	0.430022	0.438167	0.438289	0.394417	0.441817	0.439952
									2.07161	0.422481	0.430071	0.438176	0.43833	0.394431	0.441867	0.439997
									2.09297	0.422503	0.430125	0.438191	0.438373	0.394447	0.441921	0.440044
									2.11449	0.422529	0.430181	0.43821	0.438418	0.394465	0.441979	0.440093
									2.13615	0.422559	0.430242	0.438236	0.438465	0.394485	0.442041	0.440144
									2.15796	0.422592	0.430306	0.438266	0.438514	0.394508	0.442107	0.440197
									2.17993	0.422629	0.430373	0.438302	0.438566	0.394533	0.442176	0.440252
									2.20205	0.42267	0.430444	0.438344	0.438619	0.394561	0.44225	0.44031
									2.22432	0.422715	0.430518	0.438391	0.438675	0.394591	0.442327	0.44037
									2.24675	0.422765	0.430596	0.438444	0.438732	0.394623	0.442408	0.440432
									2.26933	0.422818	0.430677	0.438502	0.438792	0.394658	0.442493	0.440497
									2.29207	0.422876	0.430762	0.438566	0.438854	0.394695	0.442582	0.440564
									2.31497	0.422938	0.43085	0.438636	0.438919	0.394734	0.442675	0.440634
									2.33802	0.423004	0.430941	0.438711	0.438985	0.394776	0.442772	0.440707
									2.36124	0.423075	0.431035	0.438792	0.439053	0.39482	0.442873	0.440782
									2.38462	0.42315	0.431132	0.438878	0.439124	0.394867	0.442978	0.44086
									2.40816	0.42323	0.431233	0.43897	0.439197	0.394915	0.443087	0.44094
									2.43187	0.423315	0.431337	0.439067	0.439272	0.394966	0.443199	0.441023
									2.45574	0.423404	0.431444	0.43917	0.439349	0.39502	0.443316	0.441109
									2.47978	0.423498	0.431554	0.439279	0.439429	0.395075	0.443436	0.441198
									2.50398	0.423597	0.431667	0.439393	0.43951	0.395133	0.443561	0.44129
									2.52835	0.423701	0.431782	0.439512	0.439594	0.395193	0.443689	0.441384
									2.55289	0.423809	0.431901	0.439637	0.43968	0.395255	0.443821	0.441482
									2.57761	0.423923	0.432023	0.439768	0.439768	0.395319	0.443957	0.441582
									2.60249	0.424041	0.432147	0.439904	0.439859	0.395386	0.444097	0.441685
									2.62755	0.424165	0.432275	0.440045	0.439951	0.395454	0.444241	0.441791
									2.65278	0.424293	0.432405	0.440191	0.440046	0.395525	0.444389	0.441901
									2.67819	0.424427	0.432538	0.440343	0.440142	0.395597	0.44454	0.442013
									2.70377	0.424565	0.432673	0.440501	0.440241	0.395672	0.444696	0.442128
									2.72953	0.424709	0.432811	0.440663	0.440342	0.395749	0.444855	0.442246
									2.75547	0.424858	0.432952	0.440831	0.440446	0.395827	0.445018	0.442368
									2.78159	0.425012	0.433095	0.441004	0.440551	0.395908	0.445184	0.442492
									2.8079	0.425171	0.433241	0.441183	0.440658	0.39599	0.445355	0.44262
									2.83438	0.425336	0.433389	0.441366	0.440768	0.396075	0.445529	0.44275
									2.86105	0.425505	0.433539	0.441555	0.440879	0.396161	0.445707	0.442884
									2.88791	0.42568	0.433692	0.441749	0.440993	0.396249	0.445888	0.443021
									2.91495	0.425861	0.433847	0.441947	0.441109	0.396339	0.446073	0.443161
									2.94218	0.426046	0.434005	0.442151	0.441227	0.39643	0.446262	0.443304
									2.9696	0.426237	0.434165	0.442359	0.441346	0.396523	0.446454	0.44345
									2.99721	0.426433	0.434326	0.442573	0.441468	0.396618	0.446649	0.443599
									3.02501	0.426634	0.43449	0.442791	0.441592	0.396714	0.446848	0.443751
									3.05301	0.42684	0.434656	0.443014	0.441717	0.396811	0.44705	0.443906
									3.0812	0.427052	0.434825	0.443241	0.441844	0.396911	0.447256	0.444064
									3.10959	0.427269	0.434995	0.443473	0.441974	0.397011	0.447465	0.444225
									3.13817	0.42749	0.435166	0.44371	0.442105	0.397113	0.447677	0.444389
									3.16696	0.427717	0.43534	0.44395	0.442238	0.397216	0.447892	0.444556
									3.19594	0.427949	0.435516	0.444196	0.442372	0.39732	0.44811	0.444726
									3.22513	0.428186	0.435693	0.444445	0.442509	0.397426	0.448331	0.444898
									3.25451	0.428428	0.435872	0.444699	0.442647	0.397533	0.448555	0.445074
									3.28411	0.428675	0.436053	0.444956	0.442786	0.397641	0.448782	0.445252
									3.3139	0.428927	0.436235	0.445218	0.442928	0.397749	0.449012	0.445432
									3.34391	0.429184	0.436419	0.445483	0.44307	0.397859	0.449244	0.445616
									3.37412	0.429445	0.436604	0.445752	0.443215	0.397969	0.44948	0.445802
									3.40455	0.429711	0.43679	0.446025	0.44336	0.398081	0.449717	0.44599
									3.43518	0.429981	0.436978	0.446301	0.443508	0.398193	0.449957	0.44618
									3.46603	0.430256	0.437167	0.446581	0.443656	0.398305	0.450199	0.446374
									3.4971	0.430536	0.437358	0.446864	0.443806	0.398419	0.450444	0.446569
									3.52838	0.43082	0.43755	0.44715	0.443957	0.398532	0.45069	0.446766
									3.55987	0.431108	0.437742	0.44744	0.444109	0.398646	0.450939	0.446966
									3.59159	0.4314	0.437936	0.447732	0.444262	0.398761	0.45119	0.447168
									3.62353	0.431697	0.438131	0.448027	0.444416	0.398875	0.451442	0.447371
									3.65569	0.431997	0.438327	0.448325	0.444572	0.39899	0.451696	0.447577
									3.68807	0.432301	0.438523	0.448625	0.444728	0.399105	0.451952	0.447784
									3.72068	0.43261	0.43872	0.448928	0.444885	0.39922	0.452209	0.447993
									3.75351	0.432921	0.438919	0.449233	0.445043	0.399335	0.452468	0.448203
									3.78658	0.433236	0.439117	0.44954	0.445202	0.39945	0.452728	0.448415
									3.81987	0.433555	0.439317	0.449849	0.445361	0.399565	0.452989	0.448629
									3.85339	0.433877	0.439517	0.45016	0.445521	0.399679	0.453251	0.448843
									3.88715	0.434202	0.439717	0.450473	0.445681	0.399793	0.453514	0.449059
									3.92115	0.43453	0.439918	0.450788	0.445842	0.399906	0.453778	0.449275
									3.95537	0.434861	0.440119	0.451103	0.446004	0.400019	0.454042	0.449493
									3.98984	0.435195	0.440321	0.451421	0.446165	0.400131	0.454307	0.449711
									4.02455	0.435531	0.440523	0.451739	0.446327	0.400243	0.454572	0.44993
									4.0595	0.43587	0.440725	0.452058	0.446489	0.400353	0.454837	0.45015
									4.09469	0.436211	0.440927	0.452378	0.446651	0.400463	0.455103	0.45037
									4.13013	0.436554	0.441129	0.452699	0.446813	0.400571	0.455368	0.45059
									4.16581	0.4369	0.441331	0.45302	0.446975	0.400679	0.455633	0.450811
									4.20174	0.437247	0.441533	0.453342	0.447137	0.400785	0.455898	0.451032
									4.23792	0.437596	0.441735	0.453664	0.447299	0.40089	0.456163	0.451253
									4.27435	0.437947	0.441936	0.453986	0.447461	0.400994	0.456427	0.451473
									4.31104	0.438299	0.442138	0.454308	0.447622	0.401096	0.456691	0.451693
									4.34798	0.438653	0.442339	0.45463	0.447782	0.401197	0.456953	0.451913
									4.38518	0.439008	0.442539	0.454951	0.447943	0.401296	0.457215	0.452133
									4.42264	0.439364	0.44274	0.455272	0.448102	0.401394	0.457475	0.452352
									4.46035	0.439721	0.442939	0.455593	0.448261	0.401489	0.457735	0.45257
									4.49833	0.440078	0.443138	0.455912	0.44842	0.401583	0.457993	0.452787
									4.53658	0.440436	0.443337	0.456231	0.448578	0.401675	0.458249	0.453003
									4.57509	0.440795	0.443535	0.456548	0.448734	0.401765	0.458504	0.453218
									4.61386	0.441154	0.443732	0.456865	0.44889	0.401853	0.458758	0.453433
									4.65291	0.441513	0.443928	0.45718	0.449045	0.401938	0.459009	0.453645
									4.69223	0.441873	0.444124	0.457493	0.449199	0.402022	0.459258	0.453856
									4.73182	0.442232	0.444318	0.457805	0.449352	0.402103	0.459506	0.454066
									4.77169	0.442591	0.444512	0.458115	0.449504	0.402181	0.459751	0.454274
									4.81184	0.44295	0.444704	0.458423	0.449654	0.402257	0.459994	0.454481
									4.85226	0.443308	0.444896	0.45873	0.449804	0.402331	0.460234	0.454685
									4.89297	0.443666	0.445086	0.459034	0.449952	0.402402	0.460472	0.454888
									4.93396	0.444023	0.445275	0.459336	0.450098	0.40247	0.460708	0.455089
									4.97523	0.444379	0.445463	0.459635	0.450244	0.402536	0.46094	0.455287
									5.01679	0.444734	0.44565	0.459933	0.450387	0.402598	0.46117	0.455484
									5.05864	0.445088	0.445835	0.460227	0.45053	0.402658	0.461397	0.455678
									5.10078	0.445441	0.446019	0.460519	0.45067	0.402715	0.461621	0.455869
									5.14322	0.445792	0.446202	0.460808	0.45081	0.402769	0.461841	0.456058
									5.18595	0.446142	0.446383	0.461094	0.450947	0.40282	0.462059	0.456245
									5.22897	0.44649	0.446563	0.461377	0.451083	0.402867	0.462273	0.456428
									5.2723	0.446837	0.446741	0.461656	0.451217	0.402912	0.462483	0.456609
									5.31593	0.447181	0.446917	0.461933	0.451349	0.402953	0.46269	0.456787
									5.35986	0.447524	0.447092	0.462206	0.451479	0.402991	0.462893	0.456962
									5.40409	0.447864	0.447265	0.462475	0.451608	0.403025	0.463093	0.457134
									5.44864	0.448203	0.447437	0.462741	0.451734	0.403056	0.463288	0.457303
									5.49349	0.448539	0.447606	0.463003	0.451859	0.403084	0.46348	0.457469
									5.53866	0.448872	0.447774	0.463262	0.451981	0.403108	0.463668	0.457632
									5.58414	0.449203	0.44794	0.463516	0.452102	0.403129	0.463851	0.457791
									5.62993	0.449532	0.448104	0.463767	0.45222	0.403145	0.464031	0.457946
									5.67605	0.449858	0.448267	0.464013	0.452337	0.403159	0.464206	0.458099
									5.72248	0.450181	0.448427	0.464256	0.452451	0.403168	0.464377	0.458247
									5.76924	0.450501	0.448585	0.464494	0.452563	0.403174	0.464544	0.458392
									5.81633	0.450818	0.448741	0.464728	0.452673	0.403176	0.464706	0.458534
									5.86374	0.451132	0.448895	0.464958	0.452781	0.403174	0.464863	0.458672
									5.91148	0.451442	0.449047	0.465183	0.452886	0.403168	0.465016	0.458806
									5.95955	0.45175	0.449197	0.465403	0.45299	0.403158	0.465165	0.458936
									6.00796	0.452054	0.449345	0.465619	0.453091	0.403144	0.465308	0.459062
									6.0567	0.452355	0.44949	0.46583	0.453189	0.403127	0.465447	0.459184
									6.10579	0.452652	0.449633	0.466037	0.453286	0.403105	0.465581	0.459302
									6.15521	0.452946	0.449774	0.466239	0.45338	0.403079	0.46571	0.459417
									6.20498	0.453236	0.449913	0.466436	0.453471	0.403049	0.465834	0.459527
									6.25509	0.453522	0.450049	0.466627	0.453561	0.403015	0.465954	0.459633
									6.30556	0.453805	0.450183	0.466814	0.453648	0.402976	0.466068	0.459734
									6.35637	0.454083	0.450315	0.466996	0.453732	0.402934	0.466177	0.459832
									6.40754	0.454358	0.450444	0.467173	0.453814	0.402887	0.466281	0.459925
									6.45906	0.454629	0.450571	0.467345	0.453894	0.402836	0.466379	0.460014
									6.51094	0.454895	0.450695	0.467511	0.453971	0.40278	0.466473	0.460099
									6.56319	0.455158	0.450817	0.467672	0.454046	0.402721	0.466561	0.460179
									6.61579	0.455416	0.450936	0.467828	0.454118	0.402656	0.466644	0.460255
									6.66876	0.45567	0.451052	0.467978	0.454188	0.402588	0.466721	0.460326
									6.7221	0.455919	0.451166	0.468123	0.454255	0.402515	0.466793	0.460393
									6.77582	0.456164	0.451278	0.468262	0.45432	0.402437	0.466859	0.460455
									6.8299	0.456405	0.451386	0.468396	0.454382	0.402355	0.46692	0.460512
									6.88436	0.45664	0.451492	0.468524	0.454442	0.402268	0.466975	0.460565
									6.9392	0.456872	0.451596	0.468646	0.454499	0.402177	0.467025	0.460613
									6.99442	0.457098	0.451696	0.468763	0.454553	0.402081	0.467068	0.460656
									7.05003	0.45732	0.451794	0.468873	0.454605	0.401981	0.467106	0.460695
									7.10602	0.457536	0.451889	0.468978	0.454654	0.401876	0.467139	0.460728
									7.1624	0.457748	0.451981	0.469077	0.4547	0.401766	0.467165	0.460757
									7.21918	0.457955	0.45207	0.469169	0.454744	0.401651	0.467185	0.460781
									7.27635	0.458157	0.452157	0.469256	0.454785	0.401532	0.4672	0.4608
									7.33391	0.458353	0.45224	0.469336	0.454824	0.401407	0.467208	0.460813
									7.39188	0.458544	0.452321	0.469411	0.45486	0.401278	0.46721	0.460822
									7.45025	0.45873	0.452398	0.469479	0.454893	0.401144	0.467206	0.460825
									7.50903	0.458911	0.452472	0.46954	0.454923	0.401005	0.467196	0.460824
									7.56821	0.459085	0.452544	0.469595	0.454951	0.400861	0.46718	0.460817
									7.62781	0.459255	0.452612	0.469644	0.454975	0.400712	0.467157	0.460805
									7.68782	0.459419	0.452677	0.469686	0.454997	0.400558	0.467128	0.460787
									7.74825	0.459577	0.452739	0.469722	0.455016	0.400399	0.467093	0.460764
									7.8091	0.459729	0.452798	0.469751	0.455033	0.400235	0.467051	0.460736
									7.87037	0.459876	0.452854	0.469773	0.455046	0.400066	0.467002	0.460702
									7.93207	0.460016	0.452906	0.469788	0.455057	0.399892	0.466948	0.460663
									7.99419	0.460151	0.452956	0.469797	0.455064	0.399712	0.466886	0.460618
									8.05675	0.460279	0.453001	0.469798	0.455069	0.399527	0.466818	0.460568
									8.11975	0.460401	0.453044	0.469793	0.455071	0.399337	0.466743	0.460512
									8.18318	0.460518	0.453083	0.469781	0.45507	0.399142	0.466661	0.460451
									8.24706	0.460628	0.453119	0.469762	0.455066	0.398941	0.466573	0.460383
									8.31137	0.460731	0.453152	0.469735	0.455059	0.398735	0.466477	0.46031
									8.37614	0.460828	0.453181	0.469701	0.45505	0.398524	0.466375	0.460231
									8.44136	0.460919	0.453206	0.469661	0.455037	0.398307	0.466266	0.460147
									8.50703	0.461004	0.453229	0.469613	0.455021	0.398085	0.46615	0.460057
									8.57315	0.461082	0.453247	0.469558	0.455003	0.397857	0.466027	0.459961
									8.63974	0.461154	0.453263	0.469496	0.454981	0.397625	0.465898	0.459859
									8.70679	0.461219	0.453275	0.469426	0.454957	0.397387	0.465762	0.459751
									8.77431	0.461278	0.453283	0.46935	0.45493	0.397143	0.465618	0.459638
									8.84229	0.461331	0.453288	0.469267	0.4549	0.396894	0.465469	0.459519
									8.91075	0.461377	0.453289	0.469177	0.454867	0.396641	0.465312	0.459395
									8.97968	0.461418	0.453288	0.469079	0.454832	0.396381	0.465149	0.459265
									9.0491	0.461452	0.453282	0.468975	0.454794	0.396117	0.464979	0.45913
									9.119	0.46148	0.453274	0.468865	0.454753	0.395848	0.464803	0.458989
									9.18938	0.461502	0.453261	0.468747	0.45471	0.395573	0.464621	0.458842
									9.26025	0.461518	0.453246	0.468623	0.454664	0.395294	0.464432	0.458691
									9.33162	0.461528	0.453227	0.468493	0.454616	0.395009	0.464237	0.458534
									9.40348	0.461532	0.453205	0.468356	0.454566	0.39472	0.464036	0.458372
									9.47584	0.461531	0.45318	0.468213	0.454513	0.394425	0.463829	0.458205
									9.54871	0.461524	0.453151	0.468064	0.454458	0.394126	0.463616	0.458034
									9.62208	0.461512	0.453119	0.467909	0.4544	0.393823	0.463397	0.457857
									9.69596	0.461495	0.453084	0.467748	0.454341	0.393515	0.463173	0.457676
									9.77036	0.461472	0.453046	0.467581	0.45428	0.393202	0.462943	0.45749
									9.84527	0.461445	0.453005	0.467409	0.454216	0.392885	0.462708	0.457299
									9.92071	0.461412	0.45296	0.467232	0.454151	0.392563	0.462468	0.457105
									9.99666	0.461375	0.452913	0.46705	0.454084	0.392238	0.462223	0.456906
									10.0732	0.461333	0.452863	0.466862	0.454016	0.391908	0.461973	0.456703
									10.1502	0.461287	0.45281	0.46667	0.453945	0.391575	0.461719	0.456496
									10.2277	0.461237	0.452754	0.466473	0.453874	0.391237	0.46146	0.456285
									10.3058	0.461183	0.452695	0.466272	0.453801	0.390896	0.461196	0.45607
									10.3845	0.461125	0.452633	0.466067	0.453726	0.390551	0.460929	0.455852
									10.4636	0.461063	0.452569	0.465858	0.453651	0.390203	0.460658	0.455631
									10.5434	0.460998	0.452502	0.465644	0.453574	0.389851	0.460383	0.455406
									10.6237	0.460929	0.452432	0.465428	0.453496	0.389496	0.460104	0.455179
									10.7045	0.460858	0.45236	0.465208	0.453418	0.389138	0.459822	0.454948
									10.7859	0.460783	0.452286	0.464985	0.453338	0.388777	0.459537	0.454715
									10.8679	0.460706	0.452209	0.464759	0.453258	0.388414	0.459249	0.454479
									10.9505	0.460626	0.45213	0.464531	0.453177	0.388047	0.458958	0.454241
									11.0336	0.460544	0.452049	0.4643	0.453096	0.387678	0.458664	0.454
									11.1173	0.460459	0.451965	0.464067	0.453015	0.387307	0.458369	0.453758
									11.2016	0.460373	0.451879	0.463832	0.452933	0.386933	0.458071	0.453513
									11.2864	0.460285	0.451792	0.463596	0.452851	0.386558	0.457771	0.453267
									11.3719	0.460196	0.451702	0.463358	0.452768	0.38618	0.45747	0.453019
									11.4579	0.460105	0.45161	0.463119	0.452686	0.385801	0.457167	0.45277
									11.5446	0.460013	0.451517	0.462879	0.452604	0.38542	0.456863	0.452519
									11.6319	0.45992	0.451421	0.462639	0.452522	0.385038	0.456558	0.452268
									11.7197	0.459826	0.451324	0.462398	0.45244	0.384654	0.456252	0.452015
									11.8082	0.459732	0.451226	0.462156	0.452359	0.384269	0.455945	0.451762
									11.8973	0.459637	0.451126	0.461915	0.452278	0.383884	0.455638	0.451508
									11.987	0.459542	0.451024	0.461674	0.452198	0.383497	0.455331	0.451254
									12.0773	0.459447	0.450921	0.461434	0.452118	0.38311	0.455023	0.450999
									12.1683	0.459352	0.450816	0.461195	0.45204	0.382722	0.454716	0.450745
									12.2599	0.459258	0.450711	0.460956	0.451961	0.382334	0.45441	0.45049
									12.3521	0.459164	0.450604	0.460719	0.451884	0.381945	0.454103	0.450236
									12.445	0.459071	0.450495	0.460483	0.451808	0.381557	0.453798	0.449982
									12.5385	0.458978	0.450386	0.460249	0.451733	0.381169	0.453494	0.449728
									12.6327	0.458887	0.450276	0.460017	0.451659	0.380781	0.45319	0.449476
									12.7275	0.458796	0.450164	0.459787	0.451586	0.380393	0.452889	0.449223
									12.823	0.458707	0.450052	0.45956	0.451514	0.380007	0.452588	0.448972
									12.9191	0.458619	0.449939	0.459334	0.451443	0.37962	0.45229	0.448722
									13.0159	0.458533	0.449825	0.459112	0.451374	0.379235	0.451993	0.448473
									13.1134	0.458449	0.44971	0.458893	0.451307	0.378851	0.451698	0.448225
									13.2116	0.458366	0.449595	0.458677	0.45124	0.378467	0.451405	0.447979
									13.3104	0.458285	0.449479	0.458464	0.451176	0.378086	0.451115	0.447734
									13.41	0.458206	0.449363	0.458254	0.451112	0.377705	0.450827	0.447491
									13.5102	0.458129	0.449245	0.458048	0.451051	0.377326	0.450542	0.44725
									13.6111	0.458055	0.449128	0.457846	0.45099	0.376949	0.45026	0.44701
									13.7127	0.457982	0.44901	0.457648	0.450932	0.376574	0.44998	0.446772
									13.8151	0.457912	0.448891	0.457454	0.450875	0.3762	0.449704	0.446537
									13.9181	0.457844	0.448772	0.457265	0.450819	0.375829	0.44943	0.446303
									14.0219	0.457779	0.448653	0.457079	0.450766	0.37546	0.44916	0.446072
									14.1264	0.457716	0.448533	0.456898	0.450714	0.375093	0.448893	0.445843
									14.2316	0.457655	0.448414	0.456722	0.450663	0.374728	0.44863	0.445616
									14.3375	0.457597	0.448294	0.45655	0.450615	0.374366	0.448369	0.445391
									14.4442	0.457542	0.448173	0.456383	0.450567	0.374007	0.448113	0.445169
									14.5516	0.457489	0.448053	0.456221	0.450522	0.37365	0.44786	0.444949
									14.6598	0.457438	0.447932	0.456063	0.450478	0.373296	0.447611	0.444732
									14.7687	0.457391	0.447812	0.455911	0.450435	0.372944	0.447366	0.444517
									14.8784	0.457345	0.447691	0.455763	0.450395	0.372596	0.447124	0.444305
									14.9888	0.457303	0.44757	0.455621	0.450355	0.372251	0.446887	0.444095
									15.1001	0.457262	0.447449	0.455483	0.450317	0.371908	0.446653	0.443888
									15.212	0.457224	0.447327	0.455351	0.450281	0.371569	0.446423	0.443683
									15.3248	0.457189	0.447206	0.455223	0.450246	0.371233	0.446197	0.443481
									15.4384	0.457155	0.447085	0.4551	0.450212	0.3709	0.445975	0.443281
									15.5527	0.457124	0.446963	0.454983	0.450179	0.37057	0.445756	0.443084
									15.6678	0.457095	0.446842	0.45487	0.450148	0.370244	0.445542	0.44289
									15.7838	0.457068	0.44672	0.454762	0.450118	0.369921	0.445331	0.442698
									15.9005	0.457043	0.446598	0.454659	0.450088	0.369601	0.445125	0.442508
									16.0181	0.45702	0.446477	0.454561	0.45006	0.369285	0.444922	0.442321
									16.1364	0.456999	0.446355	0.454468	0.450033	0.368972	0.444723	0.442136
									16.2556	0.45698	0.446233	0.454379	0.450006	0.368662	0.444528	0.441953
									16.3756	0.456962	0.446111	0.454294	0.44998	0.368356	0.444336	0.441773
									16.4965	0.456945	0.445988	0.454214	0.449955	0.368053	0.444148	0.441595
									16.6182	0.45693	0.445866	0.454139	0.44993	0.367753	0.443964	0.441419
									16.7407	0.456916	0.445743	0.454067	0.449906	0.367457	0.443783	0.441245
									16.8641	0.456903	0.44562	0.453999	0.449882	0.367164	0.443606	0.441073
									16.9884	0.45689	0.445497	0.453936	0.449858	0.366875	0.443432	0.440903
									17.1135	0.456879	0.445374	0.453876	0.449834	0.366588	0.443261	0.440735
									17.2395	0.456868	0.44525	0.453819	0.44981	0.366305	0.443093	0.440568
									17.3664	0.456858	0.445126	0.453766	0.449787	0.366026	0.442929	0.440404
									17.4941	0.456848	0.445001	0.453717	0.449763	0.365749	0.442767	0.44024
									17.6227	0.456838	0.444877	0.45367	0.449738	0.365476	0.442608	0.440079
									17.7523	0.456828	0.444751	0.453627	0.449714	0.365205	0.442452	0.439918
									17.8827	0.456818	0.444626	0.453586	0.449688	0.364938	0.442299	0.439759
									18.0141	0.456807	0.4445	0.453547	0.449662	0.364673	0.442148	0.439601
									18.1463	0.456796	0.444373	0.453511	0.449636	0.364412	0.442	0.439444
									18.2795	0.456784	0.444246	0.453477	0.449608	0.364153	0.441854	0.439288
									18.4136	0.456772	0.444118	0.453445	0.44958	0.363897	0.44171	0.439133
									18.5486	0.456758	0.44399	0.453415	0.44955	0.363644	0.441568	0.438978
									18.6846	0.456743	0.44386	0.453386	0.449519	0.363393	0.441428	0.438824
									18.8215	0.456727	0.443731	0.453358	0.449487	0.363145	0.44129	0.438671
									18.9594	0.45671	0.4436	0.453332	0.449453	0.3629	0.441153	0.438518
									19.0982	0.456691	0.443469	0.453307	0.449418	0.362657	0.441019	0.438366
									19.238	0.45667	0.443337	0.453282	0.449381	0.362416	0.440885	0.438213
									19.3788	0.456647	0.443204	0.453258	0.449342	0.362177	0.440753	0.438061
									19.5205	0.456623	0.44307	0.453235	0.449302	0.361941	0.440623	0.437909
									19.6632	0.456596	0.442935	0.453211	0.44926	0.361707	0.440493	0.437756
									19.807	0.456567	0.4428	0.453188	0.449215	0.361475	0.440364	0.437604
									19.9517	0.456535	0.442663	0.453164	0.449169	0.361245	0.440237	0.437451
									20.0974	0.456501	0.442525	0.45314	0.44912	0.361017	0.44011	0.437298
									20.2442	0.456464	0.442387	0.453116	0.449069	0.36079	0.439984	0.437144
									20.3919	0.456425	0.442247	0.453091	0.449016	0.360566	0.439858	0.43699
									20.5407	0.456383	0.442107	0.453065	0.448961	0.360343	0.439733	0.436835
									20.6905	0.456338	0.441965	0.453038	0.448903	0.360122	0.439608	0.43668
									20.8414	0.45629	0.441822	0.45301	0.448843	0.359902	0.439484	0.436523
									20.9933	0.456239	0.441678	0.452981	0.44878	0.359684	0.43936	0.436366
									21.1463	0.456186	0.441533	0.45295	0.448714	0.359467	0.439236	0.436209
									21.3003	0.456129	0.441387	0.452918	0.448646	0.359252	0.439112	0.43605
									21.4555	0.456069	0.44124	0.452885	0.448576	0.359037	0.438989	0.435891
									21.6116	0.456006	0.441091	0.45285	0.448503	0.358825	0.438865	0.43573
									21.7689	0.45594	0.440942	0.452813	0.448427	0.358613	0.438742	0.435569
									21.9273	0.455871	0.440791	0.452775	0.448348	0.358403	0.438619	0.435406
									22.0868	0.455799	0.44064	0.452735	0.448268	0.358194	0.438495	0.435243
									22.2473	0.455724	0.440487	0.452694	0.448184	0.357986	0.438372	0.435079
									22.409	0.455646	0.440333	0.45265	0.448098	0.35778	0.438248	0.434913
									22.5719	0.455565	0.440178	0.452605	0.44801	0.357574	0.438125	0.434747
									22.7358	0.455481	0.440022	0.452558	0.447919	0.35737	0.438001	0.43458
									22.9009	0.455395	0.439865	0.45251	0.447825	0.357166	0.437878	0.434412
									23.0672	0.455305	0.439707	0.452459	0.44773	0.356964	0.437754	0.434243
									23.2346	0.455213	0.439548	0.452407	0.447631	0.356763	0.437631	0.434073
									23.4031	0.455118	0.439388	0.452354	0.447531	0.356563	0.437507	0.433903
									23.5729	0.455021	0.439227	0.452298	0.447428	0.356364	0.437383	0.433731
									23.7438	0.454921	0.439065	0.452241	0.447323	0.356166	0.43726	0.433559
									23.9159	0.454819	0.438902	0.452182	0.447216	0.355969	0.437136	0.433385
									24.0892	0.454714	0.438738	0.452121	0.447106	0.355773	0.437012	0.433211
									24.2637	0.454606	0.438573	0.452058	0.446994	0.355577	0.436889	0.433036
									24.4394	0.454497	0.438408	0.451994	0.44688	0.355383	0.436765	0.43286
									24.6164	0.454385	0.438241	0.451928	0.446764	0.35519	0.436641	0.432684
									24.7945	0.45427	0.438074	0.451861	0.446646	0.354998	0.436518	0.432507
									24.974	0.454154	0.437905	0.451791	0.446526	0.354806	0.436394	0.432329
									25.1546	0.454036	0.437736	0.45172	0.446404	0.354616	0.43627	0.43215
									25.3365	0.453915	0.437566	0.451648	0.44628	0.354426	0.436146	0.431971
									25.5197	0.453792	0.437396	0.451574	0.446153	0.354237	0.436023	0.431791
									25.7042	0.453668	0.437224	0.451498	0.446026	0.35405	0.435899	0.43161
									25.8899	0.453541	0.437052	0.45142	0.445896	0.353863	0.435776	0.431429
									26.077	0.453413	0.43688	0.451341	0.445764	0.353676	0.435652	0.431247
									26.2653	0.453283	0.436706	0.451261	0.445631	0.353491	0.435529	0.431065
									26.4549	0.453152	0.436532	0.451179	0.445496	0.353307	0.435406	0.430882
									26.6459	0.453019	0.436357	0.451095	0.445359	0.353123	0.435283	0.430698
									26.8382	0.452884	0.436181	0.45101	0.445221	0.352941	0.43516	0.430515
									27.0318	0.452748	0.436005	0.450924	0.445081	0.352759	0.435038	0.43033
									27.2268	0.45261	0.435829	0.450836	0.44494	0.352578	0.434915	0.430146
									27.4231	0.452472	0.435651	0.450747	0.444797	0.352397	0.434793	0.429961
									27.6208	0.452332	0.435474	0.450656	0.444653	0.352218	0.434671	0.429775
									27.8199	0.45219	0.435295	0.450565	0.444508	0.35204	0.434549	0.42959
									28.0204	0.452048	0.435116	0.450472	0.444361	0.351862	0.434428	0.429404
									28.2222	0.451905	0.434937	0.450378	0.444213	0.351685	0.434307	0.429218
									28.4255	0.451761	0.434758	0.450283	0.444064	0.351509	0.434186	0.429032
									28.6302	0.451616	0.434577	0.450187	0.443913	0.351334	0.434066	0.428845
									28.8362	0.45147	0.434397	0.45009	0.443762	0.35116	0.433946	0.428659
									29.0438	0.451324	0.434216	0.449991	0.44361	0.350986	0.433827	0.428473
									29.2527	0.451177	0.434035	0.449892	0.443456	0.350814	0.433708	0.428286
									29.4632	0.45103	0.433853	0.449793	0.443302	0.350642	0.433589	0.4281
									29.6751	0.450882	0.433672	0.449692	0.443147	0.350472	0.433471	0.427914
									29.8884	0.450734	0.43349	0.449591	0.442991	0.350302	0.433354	0.427727
									30.1033	0.450585	0.433308	0.449488	0.442834	0.350133	0.433238	0.427542
									30.3196	0.450437	0.433125	0.449386	0.442677	0.349965	0.433122	0.427356
									30.5375	0.450288	0.432943	0.449283	0.442519	0.349798	0.433006	0.427171
									30.7568	0.45014	0.43276	0.449179	0.442361	0.349632	0.432892	0.426986
									30.9777	0.449991	0.432577	0.449075	0.442202	0.349467	0.432778	0.426801
									31.2001	0.449843	0.432394	0.44897	0.442043	0.349303	0.432665	0.426617
									31.4241	0.449695	0.432211	0.448866	0.441883	0.34914	0.432553	0.426433
									31.6496	0.449548	0.432028	0.448761	0.441723	0.348978	0.432442	0.42625
									31.8767	0.449401	0.431845	0.448656	0.441563	0.348817	0.432332	0.426068
									32.1054	0.449254	0.431662	0.448551	0.441403	0.348657	0.432222	0.425886
									32.3357	0.449109	0.431479	0.448445	0.441243	0.348498	0.432114	0.425705
									32.5675	0.448964	0.431297	0.44834	0.441083	0.34834	0.432007	0.425524
									32.801	0.448819	0.431114	0.448236	0.440923	0.348183	0.431901	0.425345
									33.0361	0.448676	0.430931	0.448131	0.440763	0.348028	0.431796	0.425166
									33.2728	0.448534	0.430749	0.448027	0.440603	0.347873	0.431692	0.424989
									33.5112	0.448393	0.430567	0.447923	0.440443	0.34772	0.43159	0.424812
									33.7513	0.448253	0.430385	0.447819	0.440284	0.347568	0.431489	0.424637
									33.993	0.448114	0.430204	0.447716	0.440125	0.347417	0.431389	0.424462
									34.2364	0.447977	0.430022	0.447614	0.439967	0.347267	0.431291	0.424289
									34.4815	0.447842	0.429842	0.447512	0.439809	0.347119	0.431194	0.424117
									34.7283	0.447707	0.429661	0.447411	0.439651	0.346972	0.431098	0.423946
									34.9768	0.447575	0.429481	0.447311	0.439495	0.346826	0.431004	0.423777
									35.227	0.447444	0.429301	0.447212	0.439339	0.346681	0.430912	0.423609
									35.479	0.447315	0.429122	0.447114	0.439184	0.346538	0.430821	0.423442
									35.7327	0.447189	0.428943	0.447017	0.43903	0.346396	0.430732	0.423277
									35.9882	0.447064	0.428765	0.446921	0.438877	0.346256	0.430644	0.423114
									36.2455	0.446941	0.428587	0.446827	0.438724	0.346116	0.430559	0.422953
									36.5046	0.44682	0.42841	0.446733	0.438573	0.345979	0.430475	0.422793
									36.7654	0.446702	0.428233	0.446641	0.438423	0.345843	0.430393	0.422634
									37.0281	0.446586	0.428057	0.446551	0.438274	0.345708	0.430313	0.422478
									37.2926	0.446472	0.427882	0.446462	0.438127	0.345575	0.430234	0.422324
									37.559	0.446361	0.427707	0.446375	0.437981	0.345443	0.430158	0.422171
									37.8272	0.446253	0.427533	0.446289	0.437836	0.345313	0.430084	0.422021
									38.0972	0.446147	0.42736	0.446205	0.437692	0.345184	0.430012	0.421872
									38.3692	0.446043	0.427187	0.446123	0.43755	0.345057	0.429941	0.421726
									38.643	0.445942	0.427016	0.446042	0.43741	0.344932	0.429873	0.421582
									38.9187	0.445844	0.426844	0.445963	0.437271	0.344808	0.429807	0.42144
									39.1964	0.445748	0.426674	0.445886	0.437133	0.344686	0.429743	0.4213
									39.476	0.445655	0.426504	0.445811	0.436997	0.344566	0.429681	0.421163
									39.7575	0.445564	0.426335	0.445738	0.436863	0.344447	0.429621	0.421027
									40.041	0.445476	0.426167	0.445667	0.43673	0.34433	0.429564	0.420895
									40.3265	0.44539	0.425999	0.445597	0.436599	0.344214	0.429508	0.420764
									40.6139	0.445307	0.425832	0.445529	0.436469	0.344101	0.429455	0.420636
									40.9034	0.445227	0.425666	0.445463	0.436341	0.343989	0.429403	0.42051
									41.1948	0.445148	0.4255	0.445399	0.436214	0.343878	0.429354	0.420386
									41.4883	0.445073	0.425335	0.445336	0.436089	0.34377	0.429307	0.420265
									41.7838	0.444999	0.42517	0.445275	0.435966	0.343663	0.429261	0.420146
									42.0814	0.444927	0.425007	0.445216	0.435844	0.343558	0.429218	0.42003
									42.3811	0.444858	0.424843	0.445158	0.435724	0.343454	0.429176	0.419916
									42.6828	0.44479	0.42468	0.445101	0.435605	0.343352	0.429137	0.419804
									42.9867	0.444724	0.424518	0.445046	0.435487	0.343252	0.429099	0.419694
									43.2926	0.44466	0.424356	0.444992	0.435371	0.343153	0.429063	0.419587
									43.6007	0.444598	0.424194	0.444939	0.435256	0.343056	0.429029	0.419482
									43.9109	0.444537	0.424033	0.444888	0.435142	0.34296	0.428996	0.419379
									44.2233	0.444477	0.423872	0.444837	0.435029	0.342866	0.428965	0.419278
									44.5378	0.444418	0.423711	0.444787	0.434917	0.342774	0.428935	0.41918
									44.8546	0.444361	0.42355	0.444737	0.434807	0.342682	0.428907	0.419083
									45.1735	0.444304	0.42339	0.444688	0.434697	0.342593	0.428879	0.418988
									45.4947	0.444247	0.423229	0.444639	0.434588	0.342504	0.428853	0.418895
									45.8181	0.444192	0.423068	0.44459	0.43448	0.342417	0.428829	0.418804
									46.1437	0.444136	0.422908	0.444542	0.434372	0.342331	0.428805	0.418715
									46.4716	0.444081	0.422747	0.444493	0.434265	0.342246	0.428782	0.418627
									46.8018	0.444025	0.422586	0.444443	0.434159	0.342163	0.428759	0.418541
									47.1343	0.44397	0.422424	0.444394	0.434052	0.342081	0.428738	0.418457
									47.4691	0.443913	0.422263	0.444343	0.433946	0.341999	0.428716	0.418374
									47.8063	0.443856	0.4221	0.444292	0.43384	0.341919	0.428696	0.418292
									48.1457	0.443799	0.421938	0.44424	0.433734	0.341839	0.428675	0.418211
									48.4876	0.44374	0.421774	0.444186	0.433628	0.341761	0.428655	0.418131
									48.8318	0.443679	0.42161	0.444131	0.433522	0.341683	0.428634	0.418052
									49.1784	0.443618	0.421446	0.444074	0.433415	0.341606	0.428614	0.417974
									49.5274	0.443554	0.42128	0.444015	0.433307	0.341529	0.428593	0.417897
									49.8788	0.443488	0.421113	0.443955	0.433199	0.341454	0.428572	0.417821
									50.2327	0.44342	0.420946	0.443892	0.433091	0.341378	0.42855	0.417745
									50.5891	0.44335	0.420777	0.443826	0.432981	0.341304	0.428528	0.417669
									50.9479	0.443277	0.420607	0.443758	0.43287	0.341229	0.428504	0.417593
									51.3092	0.443201	0.420435	0.443687	0.432758	0.341155	0.42848	0.417518
									51.6731	0.443122	0.420263	0.443614	0.432645	0.341081	0.428454	0.417442
									52.0395	0.44304	0.420089	0.443537	0.43253	0.341008	0.428428	0.417366
									52.4084	0.442954	0.419913	0.443456	0.432413	0.340934	0.4284	0.41729
									52.7799	0.442864	0.419736	0.443372	0.432295	0.340861	0.42837	0.417214
									53.1539	0.44277	0.419557	0.443284	0.432175	0.340788	0.428338	0.417136
									53.5306	0.442672	0.419376	0.443193	0.432053	0.340714	0.428305	0.417059
									53.9099	0.44257	0.419193	0.443097	0.431929	0.340641	0.42827	0.41698
									54.2918	0.442463	0.419008	0.442997	0.431802	0.340567	0.428232	0.4169
									54.6764	0.442351	0.418821	0.442893	0.431673	0.340493	0.428193	0.416819
									55.0637	0.442234	0.418633	0.442785	0.431542	0.340419	0.428151	0.416737
									55.4536	0.442113	0.418442	0.442672	0.431408	0.340345	0.428106	0.416654
									55.8463	0.441985	0.418248	0.442554	0.431271	0.34027	0.428059	0.416569
									56.2417	0.441853	0.418053	0.442431	0.431131	0.340195	0.42801	0.416482
									56.6398	0.441715	0.417855	0.442304	0.430989	0.34012	0.427957	0.416394
									57.0407	0.441571	0.417654	0.442172	0.430844	0.340044	0.427902	0.416304
									57.4445	0.441421	0.417451	0.442035	0.430695	0.339968	0.427843	0.416212
									57.851	0.441265	0.417246	0.441893	0.430543	0.339891	0.427782	0.416118
									58.2603	0.441103	0.417038	0.441746	0.430388	0.339814	0.427717	0.416022
									58.6725	0.440935	0.416827	0.441593	0.43023	0.339736	0.427649	0.415923
									59.0875	0.44076	0.416614	0.441436	0.430068	0.339658	0.427578	0.415823
									59.5055	0.440579	0.416398	0.441274	0.429903	0.339579	0.427503	0.41572
									59.9263	0.440392	0.416179	0.441107	0.429734	0.3395	0.427425	0.415615
									60.3501	0.440198	0.415958	0.440934	0.429562	0.33942	0.427343	0.415507
									60.7768	0.439998	0.415734	0.440757	0.429386	0.33934	0.427258	0.415396
									61.2065	0.439791	0.415506	0.440575	0.429207	0.339259	0.42717	0.415283
									61.6392	0.439577	0.415277	0.440387	0.429024	0.339177	0.427078	0.415167
									62.0749	0.439357	0.415044	0.440195	0.428837	0.339095	0.426982	0.415049
									62.5136	0.43913	0.414808	0.439998	0.428647	0.339013	0.426882	0.414928
									62.9554	0.438897	0.41457	0.439797	0.428453	0.33893	0.426779	0.414804
									63.4002	0.438657	0.414329	0.439591	0.428255	0.338847	0.426673	0.414677
									63.8482	0.43841	0.414085	0.43938	0.428054	0.338763	0.426562	0.414547
									64.2992	0.438157	0.413838	0.439165	0.427849	0.338679	0.426449	0.414415
									64.7534	0.437897	0.413588	0.438945	0.427641	0.338594	0.426331	0.41428
									65.2108	0.437631	0.413336	0.438721	0.427428	0.338509	0.42621	0.414142
									65.6713	0.437359	0.41308	0.438493	0.427213	0.338424	0.426085	0.414001
									66.135	0.43708	0.412823	0.438262	0.426993	0.338338	0.425957	0.413857
									66.602	0.436795	0.412562	0.438026	0.42677	0.338252	0.425826	0.41371
									67.0722	0.436504	0.412299	0.437786	0.426544	0.338166	0.425691	0.413561
									67.5457	0.436206	0.412033	0.437543	0.426315	0.33808	0.425553	0.413409
									68.0225	0.435903	0.411764	0.437297	0.426082	0.337993	0.425411	0.413254
									68.5026	0.435594	0.411494	0.437047	0.425845	0.337906	0.425266	0.413096
									68.986	0.43528	0.41122	0.436794	0.425606	0.337819	0.425118	0.412936
									69.4728	0.43496	0.410944	0.436538	0.425364	0.337732	0.424967	0.412774
									69.963	0.434634	0.410666	0.436279	0.425118	0.337645	0.424813	0.412608
									70.4565	0.434304	0.410386	0.436017	0.42487	0.337558	0.424656	0.412441
									70.9536	0.433968	0.410103	0.435753	0.424618	0.337471	0.424496	0.412271
									71.454	0.433627	0.409818	0.435486	0.424364	0.337383	0.424333	0.412098
									71.958	0.433282	0.409531	0.435217	0.424108	0.337296	0.424168	0.411923
									72.4655	0.432932	0.409242	0.434946	0.423848	0.337209	0.424	0.411747
									72.9764	0.432578	0.408952	0.434673	0.423587	0.337122	0.42383	0.411568
									73.491	0.43222	0.408659	0.434398	0.423323	0.337035	0.423657	0.411387
									74.0091	0.431857	0.408364	0.434121	0.423056	0.336948	0.423482	0.411204
									74.5309	0.431491	0.408068	0.433842	0.422788	0.336861	0.423305	0.411019
									75.0562	0.431121	0.40777	0.433562	0.422517	0.336774	0.423126	0.410832
									75.5852	0.430748	0.407471	0.433281	0.422245	0.336687	0.422945	0.410644
									76.1179	0.430372	0.40717	0.432998	0.42197	0.336601	0.422763	0.410455
									76.6543	0.429992	0.406868	0.432714	0.421694	0.336515	0.422578	0.410263
									77.1944	0.42961	0.406565	0.43243	0.421417	0.336428	0.422392	0.410071
									77.7383	0.429225	0.406261	0.432144	0.421138	0.336342	0.422204	0.409877
									78.286	0.428838	0.405955	0.431857	0.420857	0.336257	0.422016	0.409682
									78.8375	0.428448	0.405648	0.43157	0.420575	0.336171	0.421825	0.409485
									79.3928	0.428057	0.405341	0.431282	0.420292	0.336086	0.421634	0.409288
									79.952	0.427663	0.405032	0.430994	0.420008	0.336	0.421442	0.40909
									80.515	0.427268	0.404723	0.430705	0.419723	0.335915	0.421248	0.408891
									81.082	0.426871	0.404413	0.430415	0.419438	0.33583	0.421054	0.408691
									81.6529	0.426473	0.404102	0.430126	0.419151	0.335745	0.420859	0.40849
									82.2278	0.426073	0.403791	0.429835	0.418864	0.335661	0.420663	0.408289
									82.8067	0.425673	0.403479	0.429545	0.418576	0.335576	0.420467	0.408087
									83.3896	0.425272	0.403167	0.429255	0.418287	0.335492	0.42027	0.407885
									83.9766	0.424869	0.402855	0.428964	0.417998	0.335408	0.420073	0.407682
									84.5677	0.424466	0.402542	0.428673	0.417709	0.335323	0.419875	0.407479
									85.1629	0.424063	0.402229	0.428382	0.417419	0.335239	0.419677	0.407276
									85.7622	0.423659	0.401916	0.428091	0.417129	0.335155	0.419478	0.407073
									86.3656	0.423255	0.401602	0.4278	0.416839	0.335071	0.41928	0.406869
									86.9733	0.42285	0.401288	0.427509	0.416548	0.334988	0.419081	0.406665
									87.5852	0.422445	0.400975	0.427218	0.416258	0.334904	0.418882	0.406461
									88.2014	0.42204	0.400661	0.426927	0.415967	0.33482	0.418683	0.406257
									88.8218	0.421635	0.400347	0.426636	0.415676	0.334736	0.418484	0.406053
									89.4466	0.421229	0.400033	0.426345	0.415386	0.334653	0.418285	0.405848
									90.0757	0.420824	0.399719	0.426054	0.415095	0.334569	0.418086	0.405644
									90.7092	0.420418	0.399405	0.425763	0.414804	0.334485	0.417886	0.405439
									91.3471	0.420012	0.39909	0.425472	0.414513	0.334402	0.417687	0.405235
									91.9894	0.419606	0.398776	0.425181	0.414222	0.334318	0.417487	0.405031
									92.6362	0.4192	0.398462	0.42489	0.41393	0.334235	0.417288	0.404826
									93.2875	0.418794	0.398147	0.424599	0.413639	0.334151	0.417088	0.404621
									93.9433	0.418388	0.397833	0.424308	0.413348	0.334068	0.416889	0.404417
									94.6037	0.417982	0.397519	0.424017	0.413057	0.333984	0.416689	0.404212
									95.2686	0.417576	0.397204	0.423726	0.412765	0.333901	0.41649	0.404007
									95.9382	0.41717	0.39689	0.423435	0.412474	0.333817	0.41629	0.403803
									96.6125	0.416763	0.396575	0.423144	0.412183	0.333734	0.41609	0.403598
									97.2915	0.416357	0.396261	0.422854	0.411891	0.333651	0.41589	0.403393
									97.9751	0.415951	0.395946	0.422563	0.4116	0.333567	0.415691	0.403188
									98.6636	0.415544	0.395632	0.422272	0.411309	0.333484	0.415491	0.402984
									99.3568	0.415138	0.395317	0.421981	0.411017	0.3334	0.415291	0.402779

## Sheet: Sheet3
PCA loading of inhibitory nodal ECS (Fig. 5e) and network-averaged inhibitory nodal ECS traces (Fig. 5f)
PCA Loading of Inhibitory Nodal ECS									Network-averaged Inhibitory ECS Traces
VIS	SM	DAN	VAN	LIM	FPC	DMN			Age	VIS	SM	DAN	VAN	LIM	FPC	DMN
-0.0867818	0.0242381	-0.0507304	-0.0313595	-0.0914897	-0.0133286	-0.0383017			0.0273973	-0.143677	-0.151998	-0.119172	-0.152931	-0.165063	-0.128679	-0.138887
0.00609883	0.0397643	-0.0148956	-0.00806753	-0.0249407	-0.0703645	-0.0786573			0.0345434	-0.143951	-0.152028	-0.119472	-0.153001	-0.165075	-0.128801	-0.139091
-0.0164087	0.0464383	0.00575158	-0.0245447	-0.0261865	-0.0532677	-0.0791809			0.0417392	-0.144226	-0.152058	-0.119772	-0.153071	-0.165087	-0.128923	-0.139294
0.0433581	0.0185529	0.0290182	-0.0631275	-0.0782815	-0.0315993	-0.00155186			0.0489851	-0.144501	-0.152088	-0.120073	-0.153141	-0.165099	-0.129045	-0.139498
0.018124	0.0237361	-0.00602089	0.0354526	-0.0984223	-0.0954945	0.0760256			0.0562813	-0.144776	-0.152118	-0.120373	-0.153211	-0.165111	-0.129168	-0.139702
0.0336399	0.0164374	-0.0358555	0.0795824	-0.0328816	-0.0452231	-0.0283491			0.0636283	-0.145051	-0.152148	-0.120673	-0.153281	-0.165123	-0.12929	-0.139905
0.0133314	0.0143538	-0.0108982	0.0950821	-0.0215738	-0.0433308	-0.0145323			0.0710265	-0.145326	-0.152178	-0.120974	-0.153351	-0.165135	-0.129412	-0.140109
0.0309633	0.00710252	-0.0196384	0.040664	-0.0351855	-0.0294255	-0.0369109			0.078476	-0.145601	-0.152209	-0.121274	-0.153422	-0.165147	-0.129534	-0.140312
0.0448598	-0.00469469	-0.0257652	0.0277016	-0.0746068	-0.0844463	-0.0396848			0.0859774	-0.145876	-0.152239	-0.121574	-0.153492	-0.165159	-0.129656	-0.140515
0.0409989	-0.00930972	-0.0189515	0.0707688	-0.016886	-0.0322938	0.0111784			0.093531	-0.146151	-0.152269	-0.121874	-0.153562	-0.165171	-0.129778	-0.140718
0.0437165	0.00107477	-0.0424769	0.0186895	-0.0334059	-0.0113063	0.0254459			0.101137	-0.146425	-0.152299	-0.122174	-0.153632	-0.165182	-0.1299	-0.140921
0.146889	0.0187614	-0.0218126	-0.000948911	0.0482227	0.0186209	-0.0313525			0.108796	-0.1467	-0.15233	-0.122474	-0.153702	-0.165194	-0.130022	-0.141124
0.0300464	0.00407332	-0.00927656	-0.0153065	-0.0813141	-0.0198681	0.0270944			0.116508	-0.146974	-0.15236	-0.122774	-0.153772	-0.165206	-0.130144	-0.141326
0.0370651	0.0211984	-0.0140805	-0.0291306	-0.11768	-0.00816402	-0.0647207			0.124274	-0.147249	-0.15239	-0.123074	-0.153842	-0.165218	-0.130266	-0.141528
0.185454	0.0111249	-0.0452165	0.0105087	-0.0102583	-0.0160521	-0.0141233			0.132094	-0.147523	-0.152421	-0.123374	-0.153912	-0.16523	-0.130388	-0.141729
0.0751502	0.0203717	-0.0176662	0.0883444	-0.111082	-0.0104215	-0.03648			0.139969	-0.147797	-0.152452	-0.123673	-0.153982	-0.165242	-0.13051	-0.14193
0.0297684	0.0138618	-0.0193541	0.0214994	-0.0293127	0.0404644	-0.0533993			0.147898	-0.14807	-0.152483	-0.123973	-0.154051	-0.165254	-0.130631	-0.14213
0.151888	-0.0377651	0.029908	-0.00107361	-0.0971026	-0.0453183	0.145379			0.155882	-0.148344	-0.152514	-0.124272	-0.154121	-0.165266	-0.130753	-0.14233
0.0681411	-0.0165282	-0.0346478	0.0229448	-0.088668	-0.0167681	-0.0667676			0.163922	-0.148617	-0.152545	-0.124571	-0.154191	-0.165277	-0.130874	-0.14253
-0.0879339	-0.0586429	-0.00736135	0.00330148	-0.0424095	-0.0215376	-0.102083			0.172018	-0.14889	-0.152577	-0.12487	-0.154261	-0.165289	-0.130996	-0.142728
0.137513	-0.0413474	0.0118257	0.012099	-0.0227144	-0.0104531	-0.0415855			0.18017	-0.149163	-0.152608	-0.125169	-0.15433	-0.165301	-0.131117	-0.142926
0.119069	-0.019953	0.0212114	0.00410544	-0.0259913	0.0279302	-0.0536501			0.188378	-0.149435	-0.15264	-0.125467	-0.1544	-0.165313	-0.131238	-0.143123
0.0234785	-0.0497151	0.00673558	0.0341447	-0.0329868	-0.0526381	-0.0259931			0.196644	-0.149707	-0.152672	-0.125765	-0.15447	-0.165324	-0.131359	-0.143319
0.0692223	-0.0334048	0.0208257	0.0578268	0.019771	-0.0507065	-0.0319362			0.204967	-0.149979	-0.152705	-0.126063	-0.154539	-0.165336	-0.13148	-0.143515
0.0643006	-0.0136126	0.0137847	0.0192891	-0.0351713	-0.0450105	-0.0593057			0.213349	-0.15025	-0.152737	-0.126361	-0.154608	-0.165348	-0.1316	-0.143709
0.0953677	-0.040718	0.0549461	-0.0332785	-0.129447	-0.0410992	0.0447845			0.221788	-0.150521	-0.15277	-0.126658	-0.154678	-0.165359	-0.131721	-0.143902
0.0185807	0.00149843	0.0408011	-0.0277773		-0.0337784	0.00100398			0.230286	-0.150791	-0.152804	-0.126955	-0.154747	-0.165371	-0.131841	-0.144095
0.0514827	-0.0141441	-0.00931879	-0.0408654		-0.0803611	-0.0656733			0.238844	-0.151061	-0.152837	-0.127252	-0.154816	-0.165382	-0.131961	-0.144286
-0.0379106	-0.0639451	-0.0117131	-0.049447		-0.0824884	0.0907009			0.24746	-0.15133	-0.152871	-0.127548	-0.154885	-0.165394	-0.13208	-0.144475
-0.0488261	-0.00441227	-0.00151298	0.0385107		-0.036089	-0.0403924			0.256137	-0.151599	-0.152906	-0.127844	-0.154954	-0.165405	-0.1322	-0.144664
-0.00833234	-0.0272569	-0.0470193	0.0878109		0.0313187	-0.0798742			0.264874	-0.151867	-0.15294	-0.12814	-0.155023	-0.165417	-0.132319	-0.144851
-0.0180568	-0.0046232	-0.0132364	0.0572661		-0.0543059	0.00738591			0.273672	-0.152135	-0.152975	-0.128435	-0.155091	-0.165428	-0.132438	-0.145036
0.00557855	-0.0266844	-0.044549	0.0254879		-0.0855893	-0.0133059			0.282531	-0.152401	-0.153011	-0.128729	-0.15516	-0.16544	-0.132557	-0.14522
0.00184178	0.0143454	-0.0281184	0.00731709		-0.0673268	-0.0199723			0.291452	-0.152668	-0.153047	-0.129023	-0.155228	-0.165451	-0.132675	-0.145402
0.033135	0.0228426	-0.0187513	0.0597998		-0.0439063	-0.0195747			0.300435	-0.152933	-0.153083	-0.129317	-0.155296	-0.165462	-0.132793	-0.145583
0.0361313	-0.126574	-0.00743821	-0.00863093		-0.0343947	-0.0677394			0.30948	-0.153198	-0.15312	-0.12961	-0.155364	-0.165473	-0.132911	-0.145762
0.0177956	-0.0156946	0.00351634	-0.0191454		-0.0103905	-0.0211344			0.318588	-0.153461	-0.153157	-0.129902	-0.155432	-0.165484	-0.133028	-0.145939
-0.000353263	0.0888989	-0.0122143	-0.0309138		0.00989237	-0.0449901			0.32776	-0.153724	-0.153195	-0.130194	-0.1555	-0.165495	-0.133145	-0.146114
0.120933	-0.0255675	-0.0130902	0.0138133		-0.022204	-0.0357324			0.336995	-0.153986	-0.153234	-0.130485	-0.155568	-0.165506	-0.133262	-0.146287
0.0256541	0.00341532	0.0022966	0.0628649		-0.0209447	0.00349752			0.346295	-0.154247	-0.153273	-0.130776	-0.155635	-0.165517	-0.133378	-0.146458
0.0409645	0.0359652	-0.0115618	0.0311766		-0.015245	-0.0126719			0.355659	-0.154507	-0.153312	-0.131066	-0.155702	-0.165528	-0.133494	-0.146627
0.0201525	0.0305323	-0.0204531	-0.0291556		0.0146473	-0.0908153			0.365088	-0.154766	-0.153352	-0.131355	-0.155769	-0.165539	-0.133609	-0.146793
0.036529	0.0447907	0.00735472	0.0111712		-0.0289108	-0.0271268			0.374583	-0.155024	-0.153393	-0.131644	-0.155836	-0.16555	-0.133724	-0.146957
0.0984965	0.000467195	-0.0136038	0.0310963		-0.00330984	-0.0332355			0.384144	-0.155281	-0.153434	-0.131931	-0.155902	-0.165561	-0.133838	-0.147119
0.0665347	-0.00299858	0.00465325	-0.011805		-0.0423535	-0.101338			0.393772	-0.155537	-0.153476	-0.132218	-0.155969	-0.165571	-0.133952	-0.147278
0.186362	0.00288624	0.000169016	-0.0210092		-0.0306121	-0.0741621			0.403466	-0.155791	-0.153518	-0.132504	-0.156035	-0.165582	-0.134066	-0.147435
0.0209333	-0.0133454		-0.00136249		-0.0854746	-0.0948734			0.413228	-0.156045	-0.153561	-0.13279	-0.156101	-0.165593	-0.134179	-0.147589
0.0267455	-0.0026054				-0.00891588	-0.111418			0.423058	-0.156296	-0.153605	-0.133074	-0.156166	-0.165603	-0.134291	-0.147741
0.0266762	-0.0195617				-0.01441	-0.0948564			0.432956	-0.156547	-0.153649	-0.133358	-0.156232	-0.165614	-0.134403	-0.14789
0.133588	0.0130168				-0.00870079	-0.0022743			0.442923	-0.156796	-0.153695	-0.13364	-0.156297	-0.165624	-0.134514	-0.148035
0.111443	-0.00205369				0.0730639	-0.0752672			0.452959	-0.157044	-0.15374	-0.133922	-0.156362	-0.165634	-0.134625	-0.148178
0.0933157	0.0555751				0.0364851	-0.0726883			0.463065	-0.15729	-0.153787	-0.134203	-0.156426	-0.165645	-0.134735	-0.148318
0.00354717	0.0248231					0.0517089			0.473242	-0.157534	-0.153834	-0.134482	-0.15649	-0.165655	-0.134844	-0.148455
0.0143594	0.0285138					0.0450193			0.483489	-0.157777	-0.153881	-0.134761	-0.156554	-0.165665	-0.134953	-0.148589
0.0772702	0.0532151					-0.0199067			0.493807	-0.158019	-0.15393	-0.135038	-0.156618	-0.165675	-0.135061	-0.14872
0.0483647	-0.00426959					-0.0278675			0.504198	-0.158258	-0.153979	-0.135315	-0.156681	-0.165686	-0.135169	-0.148847
-0.00544128	-0.0780783					-0.0469422			0.51466	-0.158496	-0.154029	-0.13559	-0.156744	-0.165696	-0.135276	-0.148972
0.033663	0.0227225					-0.0126954			0.525195	-0.158732	-0.154079	-0.135864	-0.156806	-0.165706	-0.135382	-0.149093
0.0405309	0.0372015					-0.0922684			0.535804	-0.158966	-0.154131	-0.136137	-0.156868	-0.165716	-0.135487	-0.14921
-0.0181448	-0.0358678					0.0453854			0.546486	-0.159198	-0.154182	-0.136409	-0.15693	-0.165726	-0.135592	-0.149325
-0.00759279	-0.0279568					0.0208387			0.557243	-0.159428	-0.154235	-0.136679	-0.156992	-0.165736	-0.135696	-0.149435
	-0.0264272					-0.0159891			0.568075	-0.159657	-0.154288	-0.136948	-0.157053	-0.165747	-0.135799	-0.149543
	-0.016108					0.00392127			0.578981	-0.159883	-0.154342	-0.137216	-0.157113	-0.165757	-0.135901	-0.149647
	-0.0114475					-0.018894			0.589964	-0.160107	-0.154396	-0.137482	-0.157174	-0.165767	-0.136003	-0.149747
	0.0123729					0.0207828			0.601023	-0.160329	-0.154451	-0.137747	-0.157233	-0.165777	-0.136104	-0.149844
	-0.00162889					-0.0176994			0.612159	-0.160548	-0.154507	-0.138011	-0.157293	-0.165787	-0.136204	-0.149937
	-0.0560198					-0.0649483			0.623373	-0.160766	-0.154563	-0.138273	-0.157352	-0.165798	-0.136303	-0.150027
	0.00668172					-0.0325848			0.634664	-0.160981	-0.15462	-0.138533	-0.15741	-0.165808	-0.136401	-0.150113
	-0.0362123					-0.0166582			0.646034	-0.161193	-0.154678	-0.138793	-0.157468	-0.165818	-0.136499	-0.150195
	-0.0411505					-0.0423315			0.657483	-0.161404	-0.154736	-0.13905	-0.157526	-0.165829	-0.136595	-0.150274
	0.0255792					-0.0911177			0.669012	-0.161612	-0.154795	-0.139306	-0.157583	-0.165839	-0.136691	-0.150349
	-0.0164855					0.0608369			0.680621	-0.161817	-0.154854	-0.139561	-0.157639	-0.16585	-0.136786	-0.150421
	-0.0137484					-0.0101067			0.69231	-0.16202	-0.154913	-0.139813	-0.157695	-0.165861	-0.13688	-0.150489
	-0.0487133					-0.0742142			0.704081	-0.16222	-0.154974	-0.140065	-0.157751	-0.165871	-0.136973	-0.150553
	-0.0701408					0.0881306			0.715934	-0.162418	-0.155034	-0.140314	-0.157806	-0.165882	-0.137065	-0.150614
	-0.0364436					-0.0600617			0.727869	-0.162614	-0.155095	-0.140562	-0.15786	-0.165893	-0.137156	-0.150671
	-0.0297594					-0.0653412			0.739888	-0.162806	-0.155157	-0.140808	-0.157914	-0.165904	-0.137247	-0.150725
						-0.0142501			0.75199	-0.162996	-0.155219	-0.141052	-0.157968	-0.165916	-0.137336	-0.150775
						-0.0393694			0.764176	-0.163183	-0.155281	-0.141295	-0.158021	-0.165927	-0.137425	-0.150821
						-0.0326575			0.776446	-0.163368	-0.155344	-0.141536	-0.158073	-0.165939	-0.137512	-0.150864
						-0.0501547			0.788803	-0.16355	-0.155407	-0.141774	-0.158125	-0.165951	-0.137599	-0.150903
						0.00326044			0.801245	-0.163729	-0.155471	-0.142011	-0.158176	-0.165962	-0.137685	-0.150939
						-0.0835201			0.813773	-0.163905	-0.155535	-0.142247	-0.158227	-0.165975	-0.137769	-0.150971
						0.00660003			0.826389	-0.164078	-0.155599	-0.14248	-0.158277	-0.165987	-0.137853	-0.151
						-0.0764307			0.839093	-0.164249	-0.155663	-0.142711	-0.158326	-0.166	-0.137936	-0.151026
						-0.0443512			0.851885	-0.164417	-0.155727	-0.14294	-0.158375	-0.166012	-0.138018	-0.151049
						-0.0960926			0.864765	-0.164582	-0.155792	-0.143168	-0.158423	-0.166025	-0.138099	-0.151068
						-0.117306			0.877736	-0.164744	-0.155857	-0.143393	-0.158471	-0.166039	-0.13818	-0.151085
						-0.050907			0.890797	-0.164904	-0.155922	-0.143616	-0.158518	-0.166052	-0.138259	-0.151098
						-0.0743888			0.903948	-0.16506	-0.155987	-0.143838	-0.158565	-0.166066	-0.138338	-0.151108
						0.0126704			0.917191	-0.165214	-0.156052	-0.144057	-0.15861	-0.16608	-0.138415	-0.151116
									0.930526	-0.165365	-0.156117	-0.144274	-0.158656	-0.166094	-0.138492	-0.15112
									0.943954	-0.165514	-0.156182	-0.144489	-0.1587	-0.166109	-0.138568	-0.151122
									0.957475	-0.165659	-0.156248	-0.144702	-0.158744	-0.166124	-0.138643	-0.151122
									0.971091	-0.165802	-0.156313	-0.144913	-0.158788	-0.166139	-0.138717	-0.151119
									0.984801	-0.165942	-0.156378	-0.145122	-0.15883	-0.166155	-0.138791	-0.151113
									0.998606	-0.16608	-0.156443	-0.145328	-0.158872	-0.166171	-0.138863	-0.151105
									1.01251	-0.166214	-0.156507	-0.145532	-0.158914	-0.166188	-0.138935	-0.151095
									1.02651	-0.166346	-0.156572	-0.145735	-0.158955	-0.166204	-0.139006	-0.151083
									1.0406	-0.166476	-0.156636	-0.145934	-0.158995	-0.166222	-0.139077	-0.151069
									1.05479	-0.166603	-0.1567	-0.146132	-0.159034	-0.166239	-0.139146	-0.151053
									1.06909	-0.166727	-0.156764	-0.146327	-0.159073	-0.166257	-0.139215	-0.151035
									1.08348	-0.166849	-0.156828	-0.146521	-0.159112	-0.166276	-0.139283	-0.151015
									1.09797	-0.166968	-0.156891	-0.146711	-0.159149	-0.166295	-0.139351	-0.150994
									1.11256	-0.167085	-0.156954	-0.1469	-0.159186	-0.166314	-0.139418	-0.150972
									1.12726	-0.167199	-0.157016	-0.147086	-0.159223	-0.166334	-0.139484	-0.150948
									1.14205	-0.167311	-0.157078	-0.14727	-0.159259	-0.166354	-0.139549	-0.150923
									1.15695	-0.167421	-0.15714	-0.147452	-0.159294	-0.166375	-0.139614	-0.150896
									1.17195	-0.167529	-0.157201	-0.147631	-0.159328	-0.166396	-0.139679	-0.150869
									1.18706	-0.167634	-0.157261	-0.147808	-0.159362	-0.166418	-0.139742	-0.150841
									1.20227	-0.167737	-0.157321	-0.147983	-0.159396	-0.16644	-0.139806	-0.150812
									1.21759	-0.167838	-0.157381	-0.148155	-0.159429	-0.166463	-0.139869	-0.150782
									1.23302	-0.167936	-0.15744	-0.148325	-0.159461	-0.166486	-0.139931	-0.150752
									1.24855	-0.168033	-0.157498	-0.148492	-0.159492	-0.16651	-0.139993	-0.150722
									1.26419	-0.168128	-0.157556	-0.148657	-0.159523	-0.166534	-0.140054	-0.150691
									1.27994	-0.16822	-0.157613	-0.14882	-0.159554	-0.166559	-0.140115	-0.150659
									1.2958	-0.168311	-0.157669	-0.14898	-0.159584	-0.166585	-0.140175	-0.150628
									1.31176	-0.168399	-0.157725	-0.149138	-0.159613	-0.166611	-0.140235	-0.150596
									1.32784	-0.168486	-0.15778	-0.149293	-0.159642	-0.166637	-0.140295	-0.150565
									1.34404	-0.168571	-0.157834	-0.149446	-0.15967	-0.166665	-0.140354	-0.150533
									1.36034	-0.168654	-0.157887	-0.149596	-0.159698	-0.166693	-0.140413	-0.150502
									1.37676	-0.168736	-0.15794	-0.149744	-0.159725	-0.166721	-0.140471	-0.150471
									1.39329	-0.168816	-0.157992	-0.14989	-0.159751	-0.16675	-0.14053	-0.15044
									1.40993	-0.168893	-0.158043	-0.150033	-0.159777	-0.16678	-0.140587	-0.15041
									1.4267	-0.16897	-0.158093	-0.150174	-0.159803	-0.16681	-0.140645	-0.15038
									1.44358	-0.169044	-0.158142	-0.150312	-0.159828	-0.166841	-0.140702	-0.15035
									1.46057	-0.169117	-0.158191	-0.150447	-0.159853	-0.166873	-0.140759	-0.150322
									1.47769	-0.169189	-0.158239	-0.150581	-0.159877	-0.166905	-0.140816	-0.150293
									1.49492	-0.169258	-0.158285	-0.150712	-0.1599	-0.166938	-0.140872	-0.150266
									1.51227	-0.169327	-0.158331	-0.15084	-0.159924	-0.166971	-0.140928	-0.150239
									1.52975	-0.169393	-0.158376	-0.150966	-0.159946	-0.167005	-0.140984	-0.150213
									1.54734	-0.169459	-0.15842	-0.151089	-0.159969	-0.16704	-0.141039	-0.150188
									1.56506	-0.169522	-0.158464	-0.15121	-0.159991	-0.167075	-0.141095	-0.150164
									1.5829	-0.169584	-0.158506	-0.151328	-0.160012	-0.167111	-0.14115	-0.15014
									1.60087	-0.169645	-0.158547	-0.151444	-0.160033	-0.167148	-0.141204	-0.150118
									1.61896	-0.169704	-0.158587	-0.151558	-0.160054	-0.167185	-0.141259	-0.150097
									1.63718	-0.169762	-0.158627	-0.151669	-0.160074	-0.167223	-0.141313	-0.150076
									1.65552	-0.169819	-0.158665	-0.151777	-0.160094	-0.167262	-0.141367	-0.150057
									1.67399	-0.169873	-0.158703	-0.151884	-0.160113	-0.167302	-0.141421	-0.150039
									1.69259	-0.169927	-0.158739	-0.151987	-0.160132	-0.167342	-0.141475	-0.150021
									1.71132	-0.169979	-0.158775	-0.152088	-0.160151	-0.167382	-0.141528	-0.150005
									1.73018	-0.17003	-0.158809	-0.152187	-0.160169	-0.167424	-0.141581	-0.14999
									1.74917	-0.170079	-0.158843	-0.152284	-0.160187	-0.167466	-0.141634	-0.149976
									1.76829	-0.170126	-0.158875	-0.152378	-0.160205	-0.167508	-0.141687	-0.149963
									1.78754	-0.170173	-0.158907	-0.152469	-0.160222	-0.167551	-0.141739	-0.149952
									1.80693	-0.170217	-0.158938	-0.152558	-0.160239	-0.167595	-0.141791	-0.149941
									1.82646	-0.170261	-0.158967	-0.152645	-0.160256	-0.16764	-0.141843	-0.149931
									1.84612	-0.170303	-0.158996	-0.152729	-0.160273	-0.167685	-0.141895	-0.149923
									1.86591	-0.170343	-0.159023	-0.152811	-0.160289	-0.167731	-0.141946	-0.149915
									1.88585	-0.170382	-0.15905	-0.15289	-0.160305	-0.167778	-0.141997	-0.149909
									1.90592	-0.170419	-0.159076	-0.152968	-0.16032	-0.167825	-0.142048	-0.149903
									1.92613	-0.170455	-0.1591	-0.153042	-0.160336	-0.167873	-0.142099	-0.149899
									1.94648	-0.170489	-0.159124	-0.153115	-0.160351	-0.167921	-0.142149	-0.149896
									1.96698	-0.170522	-0.159147	-0.153185	-0.160366	-0.16797	-0.142199	-0.149894
									1.98761	-0.170553	-0.159169	-0.153253	-0.16038	-0.16802	-0.142248	-0.149892
									2.0084	-0.170582	-0.159189	-0.153318	-0.160395	-0.16807	-0.142297	-0.149892
									2.02932	-0.17061	-0.159209	-0.153381	-0.160409	-0.168121	-0.142346	-0.149893
									2.05039	-0.170636	-0.159228	-0.153442	-0.160423	-0.168173	-0.142395	-0.149894
									2.07161	-0.170661	-0.159246	-0.153501	-0.160437	-0.168225	-0.142443	-0.149897
									2.09297	-0.170683	-0.159263	-0.153557	-0.16045	-0.168278	-0.142491	-0.1499
									2.11449	-0.170705	-0.159279	-0.153612	-0.160464	-0.168331	-0.142538	-0.149905
									2.13615	-0.170724	-0.159294	-0.153664	-0.160477	-0.168385	-0.142585	-0.14991
									2.15796	-0.170742	-0.159308	-0.153713	-0.16049	-0.168439	-0.142632	-0.149916
									2.17993	-0.170758	-0.159321	-0.153761	-0.160503	-0.168494	-0.142679	-0.149922
									2.20205	-0.170772	-0.159333	-0.153806	-0.160515	-0.16855	-0.142725	-0.14993
									2.22432	-0.170784	-0.159345	-0.15385	-0.160528	-0.168606	-0.14277	-0.149938
									2.24675	-0.170795	-0.159355	-0.153891	-0.16054	-0.168663	-0.142815	-0.149947
									2.26933	-0.170803	-0.159365	-0.15393	-0.160552	-0.16872	-0.14286	-0.149957
									2.29207	-0.17081	-0.159373	-0.153967	-0.160564	-0.168778	-0.142904	-0.149967
									2.31497	-0.170815	-0.159381	-0.154002	-0.160576	-0.168836	-0.142948	-0.149978
									2.33802	-0.170818	-0.159388	-0.154035	-0.160588	-0.168894	-0.142992	-0.14999
									2.36124	-0.170819	-0.159394	-0.154066	-0.160599	-0.168954	-0.143034	-0.150002
									2.38462	-0.170818	-0.1594	-0.154096	-0.16061	-0.169013	-0.143077	-0.150015
									2.40816	-0.170816	-0.159404	-0.154123	-0.160622	-0.169073	-0.143119	-0.150028
									2.43187	-0.170811	-0.159408	-0.154148	-0.160633	-0.169134	-0.143161	-0.150042
									2.45574	-0.170804	-0.159411	-0.154172	-0.160643	-0.169195	-0.143202	-0.150056
									2.47978	-0.170796	-0.159413	-0.154193	-0.160654	-0.169257	-0.143242	-0.150071
									2.50398	-0.170785	-0.159414	-0.154213	-0.160665	-0.169319	-0.143283	-0.150086
									2.52835	-0.170773	-0.159415	-0.154231	-0.160675	-0.169381	-0.143322	-0.150101
									2.55289	-0.170758	-0.159414	-0.154247	-0.160686	-0.169444	-0.143362	-0.150117
									2.57761	-0.170741	-0.159413	-0.154262	-0.160696	-0.169507	-0.1434	-0.150134
									2.60249	-0.170722	-0.159412	-0.154274	-0.160706	-0.16957	-0.143438	-0.15015
									2.62755	-0.170702	-0.159409	-0.154285	-0.160716	-0.169634	-0.143476	-0.150168
									2.65278	-0.170679	-0.159406	-0.154295	-0.160726	-0.169698	-0.143513	-0.150185
									2.67819	-0.170654	-0.159402	-0.154302	-0.160735	-0.169763	-0.14355	-0.150202
									2.70377	-0.170627	-0.159397	-0.154308	-0.160745	-0.169828	-0.143586	-0.15022
									2.72953	-0.170597	-0.159392	-0.154313	-0.160754	-0.169893	-0.143622	-0.150238
									2.75547	-0.170566	-0.159386	-0.154316	-0.160764	-0.169959	-0.143657	-0.150257
									2.78159	-0.170532	-0.159379	-0.154317	-0.160773	-0.170025	-0.143691	-0.150275
									2.8079	-0.170497	-0.159372	-0.154317	-0.160782	-0.170091	-0.143726	-0.150294
									2.83438	-0.170459	-0.159364	-0.154315	-0.160791	-0.170158	-0.143759	-0.150313
									2.86105	-0.170419	-0.159355	-0.154312	-0.1608	-0.170225	-0.143792	-0.150332
									2.88791	-0.170377	-0.159346	-0.154308	-0.160809	-0.170292	-0.143824	-0.150351
									2.91495	-0.170332	-0.159336	-0.154302	-0.160817	-0.170359	-0.143856	-0.15037
									2.94218	-0.170286	-0.159326	-0.154295	-0.160826	-0.170427	-0.143888	-0.15039
									2.9696	-0.170237	-0.159315	-0.154286	-0.160834	-0.170495	-0.143918	-0.150409
									2.99721	-0.170186	-0.159303	-0.154276	-0.160842	-0.170563	-0.143949	-0.150429
									3.02501	-0.170133	-0.159291	-0.154265	-0.160851	-0.170632	-0.143978	-0.150448
									3.05301	-0.170078	-0.159278	-0.154252	-0.160859	-0.1707	-0.144008	-0.150468
									3.0812	-0.17002	-0.159264	-0.154238	-0.160867	-0.170769	-0.144036	-0.150488
									3.10959	-0.16996	-0.15925	-0.154223	-0.160875	-0.170838	-0.144064	-0.150507
									3.13817	-0.169899	-0.159236	-0.154207	-0.160883	-0.170908	-0.144092	-0.150527
									3.16696	-0.169834	-0.15922	-0.15419	-0.16089	-0.170977	-0.144119	-0.150547
									3.19594	-0.169768	-0.159205	-0.154171	-0.160898	-0.171047	-0.144145	-0.150566
									3.22513	-0.1697	-0.159189	-0.154151	-0.160905	-0.171116	-0.144171	-0.150586
									3.25451	-0.169629	-0.159172	-0.154131	-0.160913	-0.171186	-0.144197	-0.150606
									3.28411	-0.169556	-0.159155	-0.154109	-0.16092	-0.171257	-0.144222	-0.150625
									3.3139	-0.169481	-0.159137	-0.154086	-0.160927	-0.171327	-0.144246	-0.150645
									3.34391	-0.169404	-0.159119	-0.154063	-0.160934	-0.171397	-0.14427	-0.150665
									3.37412	-0.169324	-0.1591	-0.154038	-0.160941	-0.171468	-0.144293	-0.150684
									3.40455	-0.169243	-0.159081	-0.154012	-0.160948	-0.171538	-0.144316	-0.150704
									3.43518	-0.169159	-0.159062	-0.153986	-0.160955	-0.171609	-0.144338	-0.150723
									3.46603	-0.169073	-0.159042	-0.153958	-0.160962	-0.17168	-0.14436	-0.150743
									3.4971	-0.168985	-0.159021	-0.15393	-0.160968	-0.171751	-0.144382	-0.150762
									3.52838	-0.168895	-0.159	-0.153901	-0.160975	-0.171822	-0.144403	-0.150781
									3.55987	-0.168803	-0.158979	-0.153871	-0.160981	-0.171893	-0.144423	-0.150801
									3.59159	-0.168709	-0.158957	-0.15384	-0.160987	-0.171965	-0.144443	-0.15082
									3.62353	-0.168613	-0.158935	-0.153809	-0.160993	-0.172036	-0.144463	-0.150839
									3.65569	-0.168515	-0.158912	-0.153777	-0.160999	-0.172107	-0.144482	-0.150859
									3.68807	-0.168414	-0.158889	-0.153744	-0.161005	-0.172179	-0.144501	-0.150878
									3.72068	-0.168312	-0.158866	-0.15371	-0.161011	-0.17225	-0.144519	-0.150897
									3.75351	-0.168208	-0.158842	-0.153676	-0.161017	-0.172322	-0.144537	-0.150916
									3.78658	-0.168102	-0.158818	-0.153641	-0.161022	-0.172393	-0.144554	-0.150935
									3.81987	-0.167994	-0.158794	-0.153606	-0.161028	-0.172465	-0.144572	-0.150955
									3.85339	-0.167884	-0.158769	-0.15357	-0.161033	-0.172537	-0.144588	-0.150974
									3.88715	-0.167772	-0.158743	-0.153534	-0.161038	-0.172609	-0.144605	-0.150993
									3.92115	-0.167659	-0.158718	-0.153497	-0.161043	-0.17268	-0.144621	-0.151013
									3.95537	-0.167543	-0.158692	-0.15346	-0.161048	-0.172752	-0.144637	-0.151032
									3.98984	-0.167426	-0.158665	-0.153422	-0.161053	-0.172824	-0.144652	-0.151051
									4.02455	-0.167307	-0.158639	-0.153384	-0.161058	-0.172896	-0.144668	-0.151071
									4.0595	-0.167187	-0.158612	-0.153345	-0.161062	-0.172968	-0.144683	-0.151091
									4.09469	-0.167065	-0.158584	-0.153306	-0.161067	-0.17304	-0.144697	-0.15111
									4.13013	-0.166941	-0.158557	-0.153267	-0.161071	-0.173112	-0.144712	-0.15113
									4.16581	-0.166815	-0.158529	-0.153227	-0.161075	-0.173183	-0.144726	-0.15115
									4.20174	-0.166688	-0.158501	-0.153187	-0.161079	-0.173255	-0.14474	-0.151171
									4.23792	-0.166559	-0.158472	-0.153147	-0.161083	-0.173327	-0.144754	-0.151191
									4.27435	-0.166429	-0.158443	-0.153107	-0.161086	-0.173399	-0.144768	-0.151211
									4.31104	-0.166297	-0.158414	-0.153066	-0.16109	-0.173471	-0.144782	-0.151232
									4.34798	-0.166164	-0.158385	-0.153026	-0.161093	-0.173543	-0.144795	-0.151253
									4.38518	-0.166029	-0.158355	-0.152985	-0.161096	-0.173615	-0.144809	-0.151274
									4.42264	-0.165893	-0.158325	-0.152944	-0.161099	-0.173687	-0.144822	-0.151296
									4.46035	-0.165756	-0.158295	-0.152903	-0.161102	-0.173759	-0.144835	-0.151317
									4.49833	-0.165617	-0.158264	-0.152861	-0.161105	-0.173831	-0.144848	-0.151339
									4.53658	-0.165477	-0.158233	-0.15282	-0.161107	-0.173903	-0.144862	-0.151362
									4.57509	-0.165336	-0.158202	-0.152779	-0.16111	-0.173975	-0.144875	-0.151384
									4.61386	-0.165194	-0.158171	-0.152737	-0.161112	-0.174047	-0.144888	-0.151407
									4.65291	-0.16505	-0.15814	-0.152696	-0.161114	-0.174119	-0.144901	-0.15143
									4.69223	-0.164905	-0.158108	-0.152655	-0.161116	-0.174191	-0.144914	-0.151454
									4.73182	-0.16476	-0.158076	-0.152613	-0.161117	-0.174263	-0.144927	-0.151478
									4.77169	-0.164613	-0.158044	-0.152572	-0.161119	-0.174335	-0.144941	-0.151502
									4.81184	-0.164465	-0.158011	-0.152531	-0.16112	-0.174407	-0.144954	-0.151527
									4.85226	-0.164316	-0.157979	-0.15249	-0.161121	-0.174479	-0.144968	-0.151552
									4.89297	-0.164166	-0.157946	-0.152449	-0.161121	-0.174551	-0.144982	-0.151577
									4.93396	-0.164015	-0.157913	-0.152408	-0.161122	-0.174624	-0.144995	-0.151603
									4.97523	-0.163863	-0.15788	-0.152368	-0.161122	-0.174696	-0.14501	-0.151629
									5.01679	-0.16371	-0.157847	-0.152328	-0.161122	-0.174768	-0.145024	-0.151656
									5.05864	-0.163557	-0.157813	-0.152287	-0.161122	-0.17484	-0.145038	-0.151684
									5.10078	-0.163403	-0.15778	-0.152247	-0.161122	-0.174913	-0.145053	-0.151712
									5.14322	-0.163248	-0.157746	-0.152208	-0.161121	-0.174985	-0.145068	-0.15174
									5.18595	-0.163092	-0.157712	-0.152168	-0.161121	-0.175057	-0.145083	-0.151769
									5.22897	-0.162935	-0.157678	-0.152129	-0.16112	-0.17513	-0.145099	-0.151798
									5.2723	-0.162778	-0.157644	-0.15209	-0.161118	-0.175202	-0.145115	-0.151828
									5.31593	-0.162621	-0.157609	-0.152051	-0.161117	-0.175275	-0.145131	-0.151859
									5.35986	-0.162462	-0.157575	-0.152013	-0.161115	-0.175348	-0.145148	-0.15189
									5.40409	-0.162304	-0.15754	-0.151975	-0.161113	-0.17542	-0.145165	-0.151921
									5.44864	-0.162144	-0.157506	-0.151938	-0.161111	-0.175493	-0.145182	-0.151954
									5.49349	-0.161984	-0.157471	-0.151901	-0.161108	-0.175566	-0.1452	-0.151986
									5.53866	-0.161824	-0.157436	-0.151864	-0.161105	-0.175639	-0.145218	-0.15202
									5.58414	-0.161664	-0.157401	-0.151827	-0.161102	-0.175712	-0.145237	-0.152054
									5.62993	-0.161502	-0.157366	-0.151791	-0.161099	-0.175785	-0.145256	-0.152089
									5.67605	-0.161341	-0.157331	-0.151756	-0.161095	-0.175859	-0.145276	-0.152124
									5.72248	-0.161179	-0.157296	-0.151721	-0.161091	-0.175932	-0.145296	-0.15216
									5.76924	-0.161017	-0.157261	-0.151686	-0.161087	-0.176006	-0.145317	-0.152197
									5.81633	-0.160855	-0.157226	-0.151652	-0.161082	-0.176079	-0.145338	-0.152235
									5.86374	-0.160692	-0.157191	-0.151618	-0.161078	-0.176153	-0.14536	-0.152273
									5.91148	-0.16053	-0.157156	-0.151585	-0.161073	-0.176227	-0.145382	-0.152312
									5.95955	-0.160367	-0.15712	-0.151553	-0.161067	-0.176301	-0.145405	-0.152351
									6.00796	-0.160204	-0.157085	-0.15152	-0.161061	-0.176375	-0.145429	-0.152391
									6.0567	-0.160041	-0.15705	-0.151489	-0.161055	-0.17645	-0.145453	-0.152432
									6.10579	-0.159877	-0.157015	-0.151458	-0.161049	-0.176524	-0.145478	-0.152474
									6.15521	-0.159714	-0.15698	-0.151427	-0.161042	-0.176599	-0.145503	-0.152517
									6.20498	-0.159551	-0.156945	-0.151397	-0.161035	-0.176674	-0.145529	-0.15256
									6.25509	-0.159388	-0.15691	-0.151368	-0.161028	-0.176749	-0.145556	-0.152604
									6.30556	-0.159224	-0.156875	-0.151339	-0.16102	-0.176824	-0.145584	-0.152648
									6.35637	-0.159061	-0.15684	-0.151311	-0.161012	-0.1769	-0.145612	-0.152694
									6.40754	-0.158898	-0.156806	-0.151284	-0.161004	-0.176976	-0.145641	-0.15274
									6.45906	-0.158735	-0.156771	-0.151257	-0.160995	-0.177052	-0.145671	-0.152787
									6.51094	-0.158572	-0.156736	-0.151231	-0.160986	-0.177128	-0.145702	-0.152835
									6.56319	-0.15841	-0.156702	-0.151205	-0.160977	-0.177204	-0.145733	-0.152884
									6.61579	-0.158247	-0.156668	-0.15118	-0.160967	-0.177281	-0.145765	-0.152933
									6.66876	-0.158085	-0.156634	-0.151156	-0.160957	-0.177357	-0.145798	-0.152983
									6.7221	-0.157923	-0.1566	-0.151133	-0.160947	-0.177434	-0.145832	-0.153034
									6.77582	-0.157761	-0.156566	-0.15111	-0.160936	-0.177512	-0.145867	-0.153086
									6.8299	-0.1576	-0.156532	-0.151088	-0.160925	-0.177589	-0.145902	-0.153139
									6.88436	-0.157439	-0.156499	-0.151066	-0.160913	-0.177667	-0.145939	-0.153192
									6.9392	-0.157278	-0.156466	-0.151046	-0.160901	-0.177745	-0.145976	-0.153247
									6.99442	-0.157118	-0.156432	-0.151026	-0.160889	-0.177823	-0.146014	-0.153302
									7.05003	-0.156958	-0.1564	-0.151007	-0.160876	-0.177902	-0.146054	-0.153358
									7.10602	-0.156799	-0.156367	-0.150988	-0.160863	-0.177981	-0.146094	-0.153415
									7.1624	-0.15664	-0.156335	-0.150971	-0.160849	-0.17806	-0.146135	-0.153473
									7.21918	-0.156482	-0.156303	-0.150954	-0.160836	-0.17814	-0.146177	-0.153532
									7.27635	-0.156324	-0.156271	-0.150938	-0.160821	-0.17822	-0.14622	-0.153591
									7.33391	-0.156167	-0.156239	-0.150923	-0.160807	-0.1783	-0.146264	-0.153652
									7.39188	-0.156011	-0.156208	-0.150908	-0.160791	-0.17838	-0.146309	-0.153713
									7.45025	-0.155855	-0.156177	-0.150895	-0.160776	-0.178461	-0.146355	-0.153775
									7.50903	-0.155699	-0.156146	-0.150882	-0.16076	-0.178542	-0.146403	-0.153839
									7.56821	-0.155545	-0.156116	-0.15087	-0.160743	-0.178623	-0.146451	-0.153903
									7.62781	-0.155391	-0.156085	-0.150859	-0.160727	-0.178705	-0.1465	-0.153968
									7.68782	-0.155238	-0.156056	-0.150849	-0.160709	-0.178787	-0.146551	-0.154034
									7.74825	-0.155085	-0.156026	-0.15084	-0.160692	-0.17887	-0.146602	-0.154101
									7.8091	-0.154934	-0.155997	-0.150832	-0.160674	-0.178953	-0.146655	-0.154169
									7.87037	-0.154783	-0.155968	-0.150824	-0.160655	-0.179036	-0.146709	-0.154237
									7.93207	-0.154633	-0.15594	-0.150818	-0.160636	-0.17912	-0.146764	-0.154307
									7.99419	-0.154484	-0.155912	-0.150812	-0.160616	-0.179204	-0.14682	-0.154378
									8.05675	-0.154336	-0.155884	-0.150808	-0.160597	-0.179288	-0.146878	-0.15445
									8.11975	-0.154189	-0.155857	-0.150804	-0.160576	-0.179373	-0.146937	-0.154522
									8.18318	-0.154043	-0.15583	-0.150802	-0.160555	-0.179458	-0.146997	-0.154596
									8.24706	-0.153898	-0.155804	-0.1508	-0.160534	-0.179543	-0.147058	-0.154671
									8.31137	-0.153754	-0.155778	-0.150799	-0.160512	-0.179629	-0.14712	-0.154746
									8.37614	-0.15361	-0.155753	-0.1508	-0.16049	-0.179716	-0.147184	-0.154823
									8.44136	-0.153468	-0.155728	-0.150801	-0.160467	-0.179803	-0.147249	-0.154901
									8.50703	-0.153328	-0.155703	-0.150803	-0.160444	-0.17989	-0.147315	-0.15498
									8.57315	-0.153188	-0.155679	-0.150807	-0.16042	-0.179978	-0.147383	-0.155059
									8.63974	-0.153049	-0.155655	-0.150811	-0.160396	-0.180066	-0.147451	-0.15514
									8.70679	-0.152911	-0.155632	-0.150817	-0.160371	-0.180154	-0.147522	-0.155222
									8.77431	-0.152775	-0.15561	-0.150823	-0.160346	-0.180243	-0.147593	-0.155304
									8.84229	-0.15264	-0.155588	-0.15083	-0.16032	-0.180333	-0.147666	-0.155388
									8.91075	-0.152506	-0.155567	-0.150839	-0.160294	-0.180423	-0.14774	-0.155473
									8.97968	-0.152373	-0.155546	-0.150848	-0.160267	-0.180513	-0.147815	-0.155558
									9.0491	-0.152241	-0.155525	-0.150859	-0.16024	-0.180604	-0.147892	-0.155645
									9.119	-0.152111	-0.155506	-0.15087	-0.160213	-0.180695	-0.14797	-0.155733
									9.18938	-0.151982	-0.155487	-0.150882	-0.160184	-0.180787	-0.148049	-0.155821
									9.26025	-0.151854	-0.155468	-0.150896	-0.160156	-0.180879	-0.14813	-0.155911
									9.33162	-0.151727	-0.155451	-0.15091	-0.160126	-0.180972	-0.148212	-0.156001
									9.40348	-0.151602	-0.155433	-0.150925	-0.160097	-0.181065	-0.148295	-0.156092
									9.47584	-0.151477	-0.155417	-0.150942	-0.160066	-0.181158	-0.148379	-0.156185
									9.54871	-0.151354	-0.155401	-0.150959	-0.160036	-0.181252	-0.148465	-0.156278
									9.62208	-0.151233	-0.155386	-0.150977	-0.160004	-0.181347	-0.148551	-0.156372
									9.69596	-0.151112	-0.155372	-0.150996	-0.159972	-0.181442	-0.148639	-0.156467
									9.77036	-0.150993	-0.155359	-0.151016	-0.15994	-0.181537	-0.148729	-0.156562
									9.84527	-0.150875	-0.155346	-0.151036	-0.159907	-0.181633	-0.148819	-0.156659
									9.92071	-0.150758	-0.155334	-0.151058	-0.159874	-0.181729	-0.14891	-0.156756
									9.99666	-0.150643	-0.155323	-0.151081	-0.15984	-0.181826	-0.149003	-0.156854
									10.0732	-0.150528	-0.155313	-0.151104	-0.159805	-0.181923	-0.149097	-0.156953
									10.1502	-0.150415	-0.155303	-0.151128	-0.15977	-0.182021	-0.149192	-0.157053
									10.2277	-0.150304	-0.155294	-0.151153	-0.159735	-0.182119	-0.149287	-0.157153
									10.3058	-0.150193	-0.155287	-0.151178	-0.159699	-0.182217	-0.149384	-0.157254
									10.3845	-0.150084	-0.15528	-0.151205	-0.159662	-0.182316	-0.149482	-0.157356
									10.4636	-0.149975	-0.155274	-0.151232	-0.159625	-0.182415	-0.149581	-0.157458
									10.5434	-0.149868	-0.155269	-0.151259	-0.159587	-0.182514	-0.149681	-0.157561
									10.6237	-0.149763	-0.155265	-0.151288	-0.159549	-0.182614	-0.149782	-0.157665
									10.7045	-0.149658	-0.155261	-0.151316	-0.159511	-0.182715	-0.149883	-0.157769
									10.7859	-0.149555	-0.155259	-0.151346	-0.159472	-0.182816	-0.149986	-0.157874
									10.8679	-0.149453	-0.155258	-0.151376	-0.159432	-0.182917	-0.150089	-0.157979
									10.9505	-0.149352	-0.155257	-0.151407	-0.159392	-0.183018	-0.150193	-0.158085
									11.0336	-0.149252	-0.155258	-0.151438	-0.159351	-0.18312	-0.150298	-0.158191
									11.1173	-0.149153	-0.15526	-0.15147	-0.15931	-0.183222	-0.150403	-0.158298
									11.2016	-0.149055	-0.155262	-0.151502	-0.159268	-0.183324	-0.15051	-0.158405
									11.2864	-0.148959	-0.155266	-0.151534	-0.159226	-0.183427	-0.150616	-0.158512
									11.3719	-0.148863	-0.155271	-0.151567	-0.159183	-0.18353	-0.150724	-0.15862
									11.4579	-0.148769	-0.155276	-0.1516	-0.159139	-0.183633	-0.150832	-0.158728
									11.5446	-0.148676	-0.155283	-0.151634	-0.159096	-0.183737	-0.15094	-0.158837
									11.6319	-0.148583	-0.155291	-0.151668	-0.159051	-0.18384	-0.151049	-0.158946
									11.7197	-0.148492	-0.155299	-0.151702	-0.159006	-0.183944	-0.151159	-0.159055
									11.8082	-0.148402	-0.155309	-0.151736	-0.158961	-0.184049	-0.151268	-0.159164
									11.8973	-0.148313	-0.15532	-0.151771	-0.158915	-0.184153	-0.151378	-0.159273
									11.987	-0.148225	-0.155332	-0.151805	-0.158869	-0.184258	-0.151489	-0.159383
									12.0773	-0.148138	-0.155345	-0.15184	-0.158822	-0.184363	-0.151599	-0.159493
									12.1683	-0.148052	-0.155359	-0.151875	-0.158775	-0.184468	-0.15171	-0.159602
									12.2599	-0.147967	-0.155374	-0.15191	-0.158727	-0.184573	-0.151821	-0.159712
									12.3521	-0.147883	-0.155391	-0.151945	-0.158679	-0.184678	-0.151932	-0.159822
									12.445	-0.147799	-0.155408	-0.151979	-0.15863	-0.184783	-0.152043	-0.159932
									12.5385	-0.147717	-0.155426	-0.152014	-0.158581	-0.184889	-0.152155	-0.160042
									12.6327	-0.147636	-0.155445	-0.152049	-0.158532	-0.184994	-0.152266	-0.160151
									12.7275	-0.147555	-0.155466	-0.152083	-0.158482	-0.1851	-0.152377	-0.160261
									12.823	-0.147476	-0.155487	-0.152118	-0.158431	-0.185205	-0.152488	-0.16037
									12.9191	-0.147397	-0.155509	-0.152152	-0.15838	-0.185311	-0.152598	-0.16048
									13.0159	-0.147319	-0.155533	-0.152186	-0.158329	-0.185417	-0.152709	-0.160589
									13.1134	-0.147242	-0.155557	-0.152219	-0.158277	-0.185522	-0.152819	-0.160697
									13.2116	-0.147166	-0.155583	-0.152253	-0.158225	-0.185628	-0.152929	-0.160806
									13.3104	-0.147091	-0.155609	-0.152286	-0.158172	-0.185733	-0.153039	-0.160914
									13.41	-0.147016	-0.155636	-0.152318	-0.158119	-0.185839	-0.153148	-0.161022
									13.5102	-0.146943	-0.155664	-0.15235	-0.158065	-0.185944	-0.153257	-0.16113
									13.6111	-0.14687	-0.155694	-0.152382	-0.158011	-0.186049	-0.153365	-0.161237
									13.7127	-0.146798	-0.155724	-0.152413	-0.157957	-0.186154	-0.153473	-0.161343
									13.8151	-0.146727	-0.155755	-0.152444	-0.157902	-0.186259	-0.15358	-0.161449
									13.9181	-0.146656	-0.155787	-0.152474	-0.157847	-0.186364	-0.153687	-0.161555
									14.0219	-0.146586	-0.155819	-0.152504	-0.157792	-0.186468	-0.153792	-0.16166
									14.1264	-0.146517	-0.155853	-0.152532	-0.157736	-0.186572	-0.153898	-0.161765
									14.2316	-0.146449	-0.155887	-0.152561	-0.15768	-0.186676	-0.154002	-0.161869
									14.3375	-0.146382	-0.155922	-0.152588	-0.157623	-0.18678	-0.154105	-0.161972
									14.4442	-0.146315	-0.155958	-0.152615	-0.157566	-0.186884	-0.154208	-0.162074
									14.5516	-0.146249	-0.155995	-0.152641	-0.157509	-0.186987	-0.15431	-0.162176
									14.6598	-0.146183	-0.156032	-0.152666	-0.157451	-0.18709	-0.154411	-0.162277
									14.7687	-0.146118	-0.15607	-0.152691	-0.157393	-0.187192	-0.15451	-0.162378
									14.8784	-0.146054	-0.156109	-0.152714	-0.157335	-0.187294	-0.154609	-0.162477
									14.9888	-0.145991	-0.156148	-0.152737	-0.157276	-0.187396	-0.154707	-0.162576
									15.1001	-0.145928	-0.156188	-0.152759	-0.157218	-0.187498	-0.154804	-0.162674
									15.212	-0.145866	-0.156229	-0.15278	-0.157158	-0.187599	-0.154899	-0.162771
									15.3248	-0.145804	-0.15627	-0.1528	-0.157099	-0.187699	-0.154994	-0.162867
									15.4384	-0.145743	-0.156311	-0.152819	-0.157039	-0.187799	-0.155087	-0.162962
									15.5527	-0.145683	-0.156353	-0.152837	-0.156979	-0.187899	-0.155179	-0.163056
									15.6678	-0.145623	-0.156396	-0.152854	-0.156919	-0.187998	-0.155269	-0.163149
									15.7838	-0.145564	-0.156439	-0.15287	-0.156859	-0.188096	-0.155359	-0.163241
									15.9005	-0.145506	-0.156482	-0.152885	-0.156798	-0.188195	-0.155447	-0.163332
									16.0181	-0.145448	-0.156526	-0.152898	-0.156737	-0.188292	-0.155533	-0.163422
									16.1364	-0.14539	-0.15657	-0.152911	-0.156676	-0.188389	-0.155618	-0.163511
									16.2556	-0.145334	-0.156614	-0.152923	-0.156615	-0.188485	-0.155702	-0.163599
									16.3756	-0.145277	-0.156658	-0.152933	-0.156553	-0.188581	-0.155784	-0.163685
									16.4965	-0.145222	-0.156703	-0.152942	-0.156492	-0.188676	-0.155865	-0.163771
									16.6182	-0.145166	-0.156748	-0.15295	-0.15643	-0.188771	-0.155944	-0.163855
									16.7407	-0.145112	-0.156793	-0.152957	-0.156368	-0.188865	-0.156022	-0.163938
									16.8641	-0.145057	-0.156838	-0.152963	-0.156305	-0.188958	-0.156098	-0.164019
									16.9884	-0.145004	-0.156884	-0.152967	-0.156243	-0.189051	-0.156173	-0.1641
									17.1135	-0.144951	-0.156929	-0.152971	-0.156181	-0.189143	-0.156246	-0.164179
									17.2395	-0.144898	-0.156974	-0.152973	-0.156118	-0.189234	-0.156317	-0.164256
									17.3664	-0.144846	-0.15702	-0.152973	-0.156055	-0.189324	-0.156387	-0.164333
									17.4941	-0.144794	-0.157065	-0.152973	-0.155992	-0.189414	-0.156455	-0.164408
									17.6227	-0.144742	-0.15711	-0.152971	-0.155929	-0.189503	-0.156522	-0.164481
									17.7523	-0.144691	-0.157156	-0.152968	-0.155866	-0.189592	-0.156586	-0.164554
									17.8827	-0.144641	-0.157201	-0.152964	-0.155803	-0.189679	-0.156649	-0.164625
									18.0141	-0.144591	-0.157246	-0.152958	-0.15574	-0.189766	-0.156711	-0.164694
									18.1463	-0.144541	-0.15729	-0.152951	-0.155677	-0.189852	-0.15677	-0.164762
									18.2795	-0.144492	-0.157335	-0.152943	-0.155614	-0.189937	-0.156828	-0.164829
									18.4136	-0.144443	-0.157379	-0.152934	-0.15555	-0.190022	-0.156884	-0.164894
									18.5486	-0.144394	-0.157423	-0.152923	-0.155487	-0.190106	-0.156939	-0.164958
									18.6846	-0.144346	-0.157467	-0.152911	-0.155424	-0.190189	-0.156991	-0.165021
									18.8215	-0.144298	-0.157511	-0.152898	-0.155361	-0.190271	-0.157042	-0.165081
									18.9594	-0.144251	-0.157554	-0.152883	-0.155297	-0.190352	-0.157091	-0.165141
									19.0982	-0.144203	-0.157596	-0.152867	-0.155234	-0.190433	-0.157139	-0.165199
									19.238	-0.144157	-0.157639	-0.15285	-0.155171	-0.190512	-0.157184	-0.165255
									19.3788	-0.14411	-0.157681	-0.152832	-0.155108	-0.190591	-0.157228	-0.16531
									19.5205	-0.144064	-0.157723	-0.152812	-0.155044	-0.19067	-0.15727	-0.165364
									19.6632	-0.144018	-0.157764	-0.152791	-0.154981	-0.190747	-0.15731	-0.165416
									19.807	-0.143972	-0.157805	-0.152769	-0.154918	-0.190823	-0.157349	-0.165467
									19.9517	-0.143927	-0.157845	-0.152745	-0.154855	-0.190899	-0.157385	-0.165516
									20.0974	-0.143881	-0.157885	-0.15272	-0.154793	-0.190974	-0.15742	-0.165564
									20.2442	-0.143836	-0.157924	-0.152694	-0.15473	-0.191048	-0.157454	-0.16561
									20.3919	-0.143792	-0.157963	-0.152667	-0.154667	-0.191121	-0.157485	-0.165655
									20.5407	-0.143747	-0.158002	-0.152639	-0.154605	-0.191194	-0.157515	-0.165699
									20.6905	-0.143703	-0.158039	-0.152609	-0.154542	-0.191266	-0.157543	-0.165741
									20.8414	-0.143658	-0.158077	-0.152578	-0.15448	-0.191336	-0.157569	-0.165781
									20.9933	-0.143614	-0.158114	-0.152547	-0.154418	-0.191407	-0.157593	-0.165821
									21.1463	-0.143571	-0.15815	-0.152513	-0.154356	-0.191476	-0.157616	-0.165858
									21.3003	-0.143527	-0.158186	-0.152479	-0.154294	-0.191544	-0.157637	-0.165895
									21.4555	-0.143483	-0.158221	-0.152444	-0.154232	-0.191612	-0.157657	-0.16593
									21.6116	-0.14344	-0.158256	-0.152408	-0.154171	-0.191679	-0.157675	-0.165964
									21.7689	-0.143397	-0.158291	-0.15237	-0.15411	-0.191745	-0.157691	-0.165997
									21.9273	-0.143354	-0.158324	-0.152332	-0.154049	-0.191811	-0.157705	-0.166028
									22.0868	-0.143311	-0.158358	-0.152292	-0.153988	-0.191875	-0.157718	-0.166058
									22.2473	-0.143268	-0.158391	-0.152251	-0.153927	-0.191939	-0.15773	-0.166087
									22.409	-0.143225	-0.158423	-0.15221	-0.153867	-0.192003	-0.157739	-0.166115
									22.5719	-0.143183	-0.158455	-0.152167	-0.153806	-0.192065	-0.157747	-0.166141
									22.7358	-0.14314	-0.158486	-0.152124	-0.153746	-0.192127	-0.157754	-0.166167
									22.9009	-0.143098	-0.158517	-0.152079	-0.153687	-0.192188	-0.157759	-0.166191
									23.0672	-0.143055	-0.158548	-0.152034	-0.153627	-0.192249	-0.157762	-0.166214
									23.2346	-0.143013	-0.158578	-0.151988	-0.153568	-0.192308	-0.157764	-0.166236
									23.4031	-0.142971	-0.158608	-0.15194	-0.153509	-0.192367	-0.157765	-0.166257
									23.5729	-0.142928	-0.158637	-0.151893	-0.15345	-0.192426	-0.157764	-0.166277
									23.7438	-0.142886	-0.158666	-0.151844	-0.153391	-0.192484	-0.157762	-0.166296
									23.9159	-0.142844	-0.158694	-0.151794	-0.153333	-0.192541	-0.157758	-0.166314
									24.0892	-0.142802	-0.158722	-0.151744	-0.153275	-0.192597	-0.157752	-0.166331
									24.2637	-0.14276	-0.158749	-0.151693	-0.153217	-0.192653	-0.157746	-0.166347
									24.4394	-0.142718	-0.158777	-0.151641	-0.15316	-0.192708	-0.157738	-0.166362
									24.6164	-0.142676	-0.158804	-0.151588	-0.153103	-0.192763	-0.157728	-0.166377
									24.7945	-0.142634	-0.15883	-0.151535	-0.153046	-0.192817	-0.157717	-0.16639
									24.974	-0.142592	-0.158856	-0.151481	-0.15299	-0.19287	-0.157705	-0.166403
									25.1546	-0.14255	-0.158882	-0.151426	-0.152933	-0.192923	-0.157691	-0.166414
									25.3365	-0.142508	-0.158907	-0.151371	-0.152878	-0.192975	-0.157677	-0.166425
									25.5197	-0.142466	-0.158932	-0.151315	-0.152822	-0.193027	-0.15766	-0.166436
									25.7042	-0.142424	-0.158957	-0.151259	-0.152767	-0.193078	-0.157643	-0.166445
									25.8899	-0.142382	-0.158982	-0.151201	-0.152712	-0.193129	-0.157624	-0.166454
									26.077	-0.14234	-0.159006	-0.151144	-0.152657	-0.193179	-0.157604	-0.166462
									26.2653	-0.142298	-0.15903	-0.151086	-0.152603	-0.193228	-0.157583	-0.16647
									26.4549	-0.142256	-0.159053	-0.151027	-0.152549	-0.193277	-0.157561	-0.166477
									26.6459	-0.142214	-0.159077	-0.150968	-0.152496	-0.193326	-0.157537	-0.166483
									26.8382	-0.142171	-0.1591	-0.150908	-0.152443	-0.193374	-0.157512	-0.166489
									27.0318	-0.142129	-0.159122	-0.150848	-0.15239	-0.193421	-0.157486	-0.166494
									27.2268	-0.142087	-0.159145	-0.150788	-0.152338	-0.193468	-0.157459	-0.166498
									27.4231	-0.142044	-0.159167	-0.150727	-0.152286	-0.193515	-0.157431	-0.166502
									27.6208	-0.142002	-0.159189	-0.150666	-0.152234	-0.193561	-0.157402	-0.166506
									27.8199	-0.14196	-0.159211	-0.150604	-0.152183	-0.193607	-0.157371	-0.166509
									28.0204	-0.141917	-0.159233	-0.150543	-0.152132	-0.193652	-0.15734	-0.166512
									28.2222	-0.141874	-0.159255	-0.15048	-0.152082	-0.193696	-0.157307	-0.166514
									28.4255	-0.141832	-0.159276	-0.150418	-0.152032	-0.193741	-0.157273	-0.166516
									28.6302	-0.141789	-0.159297	-0.150355	-0.151982	-0.193785	-0.157239	-0.166517
									28.8362	-0.141746	-0.159318	-0.150292	-0.151933	-0.193828	-0.157203	-0.166518
									29.0438	-0.141703	-0.159339	-0.150229	-0.151885	-0.193871	-0.157166	-0.166519
									29.2527	-0.14166	-0.159359	-0.150166	-0.151836	-0.193914	-0.157128	-0.16652
									29.4632	-0.141617	-0.15938	-0.150102	-0.151789	-0.193956	-0.15709	-0.16652
									29.6751	-0.141573	-0.1594	-0.150038	-0.151741	-0.193998	-0.15705	-0.16652
									29.8884	-0.14153	-0.15942	-0.149974	-0.151694	-0.194039	-0.157009	-0.16652
									30.1033	-0.141486	-0.15944	-0.14991	-0.151648	-0.19408	-0.156968	-0.166519
									30.3196	-0.141443	-0.159461	-0.149846	-0.151602	-0.194121	-0.156925	-0.166519
									30.5375	-0.141399	-0.15948	-0.149782	-0.151556	-0.194161	-0.156882	-0.166518
									30.7568	-0.141355	-0.1595	-0.149718	-0.151511	-0.194201	-0.156837	-0.166517
									30.9777	-0.141311	-0.15952	-0.149654	-0.151466	-0.194241	-0.156792	-0.166516
									31.2001	-0.141267	-0.15954	-0.149589	-0.151422	-0.19428	-0.156746	-0.166515
									31.4241	-0.141223	-0.159559	-0.149525	-0.151379	-0.194319	-0.156699	-0.166513
									31.6496	-0.141179	-0.159579	-0.149461	-0.151335	-0.194358	-0.156652	-0.166512
									31.8767	-0.141135	-0.159598	-0.149397	-0.151293	-0.194396	-0.156603	-0.166511
									32.1054	-0.14109	-0.159618	-0.149333	-0.151251	-0.194434	-0.156554	-0.166509
									32.3357	-0.141045	-0.159637	-0.149269	-0.151209	-0.194472	-0.156504	-0.166508
									32.5675	-0.141001	-0.159657	-0.149205	-0.151168	-0.19451	-0.156453	-0.166506
									32.801	-0.140956	-0.159676	-0.149141	-0.151127	-0.194547	-0.156401	-0.166505
									33.0361	-0.140911	-0.159695	-0.149078	-0.151087	-0.194584	-0.156349	-0.166504
									33.2728	-0.140866	-0.159715	-0.149014	-0.151047	-0.19462	-0.156296	-0.166502
									33.5112	-0.140821	-0.159734	-0.148951	-0.151008	-0.194657	-0.156242	-0.166501
									33.7513	-0.140776	-0.159754	-0.148888	-0.150969	-0.194693	-0.156187	-0.1665
									33.993	-0.14073	-0.159773	-0.148826	-0.150931	-0.194729	-0.156132	-0.166499
									34.2364	-0.140685	-0.159793	-0.148763	-0.150893	-0.194764	-0.156076	-0.166498
									34.4815	-0.140639	-0.159812	-0.148701	-0.150856	-0.1948	-0.15602	-0.166498
									34.7283	-0.140593	-0.159832	-0.148639	-0.15082	-0.194835	-0.155962	-0.166497
									34.9768	-0.140548	-0.159851	-0.148578	-0.150784	-0.19487	-0.155905	-0.166497
									35.227	-0.140502	-0.159871	-0.148516	-0.150748	-0.194904	-0.155846	-0.166497
									35.479	-0.140456	-0.159891	-0.148456	-0.150713	-0.194939	-0.155787	-0.166497
									35.7327	-0.14041	-0.15991	-0.148395	-0.150679	-0.194973	-0.155728	-0.166497
									35.9882	-0.140364	-0.15993	-0.148335	-0.150645	-0.195007	-0.155668	-0.166497
									36.2455	-0.140317	-0.15995	-0.148276	-0.150612	-0.195041	-0.155607	-0.166498
									36.5046	-0.140271	-0.15997	-0.148217	-0.150579	-0.195075	-0.155546	-0.166499
									36.7654	-0.140224	-0.15999	-0.148158	-0.150547	-0.195108	-0.155484	-0.166501
									37.0281	-0.140178	-0.16001	-0.1481	-0.150515	-0.195141	-0.155421	-0.166502
									37.2926	-0.140131	-0.160031	-0.148042	-0.150484	-0.195174	-0.155359	-0.166504
									37.559	-0.140085	-0.160051	-0.147985	-0.150454	-0.195207	-0.155295	-0.166506
									37.8272	-0.140038	-0.160071	-0.147929	-0.150424	-0.19524	-0.155231	-0.166509
									38.0972	-0.139991	-0.160092	-0.147873	-0.150394	-0.195272	-0.155167	-0.166511
									38.3692	-0.139945	-0.160112	-0.147817	-0.150365	-0.195304	-0.155102	-0.166514
									38.643	-0.139898	-0.160133	-0.147762	-0.150337	-0.195336	-0.155037	-0.166517
									38.9187	-0.139851	-0.160154	-0.147708	-0.150309	-0.195368	-0.154971	-0.166521
									39.1964	-0.139805	-0.160174	-0.147654	-0.150282	-0.1954	-0.154905	-0.166524
									39.476	-0.139758	-0.160195	-0.147601	-0.150256	-0.195431	-0.154839	-0.166528
									39.7575	-0.139712	-0.160216	-0.147549	-0.15023	-0.195462	-0.154772	-0.166531
									40.041	-0.139665	-0.160237	-0.147497	-0.150204	-0.195493	-0.154704	-0.166535
									40.3265	-0.139619	-0.160257	-0.147446	-0.150179	-0.195524	-0.154637	-0.166539
									40.6139	-0.139573	-0.160278	-0.147395	-0.150154	-0.195554	-0.154568	-0.166543
									40.9034	-0.139527	-0.160299	-0.147346	-0.15013	-0.195584	-0.1545	-0.166546
									41.1948	-0.139482	-0.160319	-0.147297	-0.150107	-0.195614	-0.154431	-0.16655
									41.4883	-0.139436	-0.16034	-0.147248	-0.150084	-0.195643	-0.154362	-0.166554
									41.7838	-0.139391	-0.160361	-0.1472	-0.150061	-0.195672	-0.154292	-0.166557
									42.0814	-0.139346	-0.160381	-0.147153	-0.150039	-0.195701	-0.154222	-0.16656
									42.3811	-0.139302	-0.160401	-0.147107	-0.150018	-0.195729	-0.154151	-0.166563
									42.6828	-0.139258	-0.160421	-0.147061	-0.149997	-0.195758	-0.15408	-0.166566
									42.9867	-0.139214	-0.160441	-0.147016	-0.149976	-0.195785	-0.154009	-0.166568
									43.2926	-0.139171	-0.160461	-0.146972	-0.149956	-0.195813	-0.153938	-0.166569
									43.6007	-0.139128	-0.16048	-0.146929	-0.149936	-0.19584	-0.153866	-0.166571
									43.9109	-0.139086	-0.1605	-0.146886	-0.149917	-0.195866	-0.153794	-0.166571
									44.2233	-0.139044	-0.160519	-0.146844	-0.149898	-0.195893	-0.153721	-0.166571
									44.5378	-0.139002	-0.160538	-0.146802	-0.14988	-0.195918	-0.153649	-0.166571
									44.8546	-0.138962	-0.160556	-0.146762	-0.149862	-0.195944	-0.153576	-0.16657
									45.1735	-0.138922	-0.160574	-0.146722	-0.149844	-0.195969	-0.153502	-0.166568
									45.4947	-0.138882	-0.160592	-0.146683	-0.149827	-0.195993	-0.153429	-0.166565
									45.8181	-0.138844	-0.16061	-0.146644	-0.14981	-0.196017	-0.153355	-0.166561
									46.1437	-0.138806	-0.160627	-0.146606	-0.149794	-0.19604	-0.153281	-0.166556
									46.4716	-0.138768	-0.160643	-0.146569	-0.149778	-0.196063	-0.153206	-0.16655
									46.8018	-0.138732	-0.16066	-0.146533	-0.149762	-0.196086	-0.153131	-0.166543
									47.1343	-0.138696	-0.160676	-0.146497	-0.149747	-0.196108	-0.153057	-0.166535
									47.4691	-0.138661	-0.160691	-0.146462	-0.149732	-0.196129	-0.152981	-0.166526
									47.8063	-0.138627	-0.160706	-0.146428	-0.149717	-0.19615	-0.152906	-0.166516
									48.1457	-0.138594	-0.160721	-0.146394	-0.149702	-0.19617	-0.152831	-0.166504
									48.4876	-0.138562	-0.160735	-0.146361	-0.149688	-0.19619	-0.152755	-0.166491
									48.8318	-0.138531	-0.160748	-0.146328	-0.149674	-0.196209	-0.152679	-0.166477
									49.1784	-0.138501	-0.160761	-0.146297	-0.149661	-0.196228	-0.152603	-0.166461
									49.5274	-0.138472	-0.160773	-0.146266	-0.149647	-0.196246	-0.152526	-0.166443
									49.8788	-0.138444	-0.160785	-0.146235	-0.149634	-0.196263	-0.15245	-0.166424
									50.2327	-0.138417	-0.160797	-0.146205	-0.149621	-0.19628	-0.152373	-0.166404
									50.5891	-0.138391	-0.160807	-0.146176	-0.149609	-0.196296	-0.152297	-0.166382
									50.9479	-0.138367	-0.160817	-0.146147	-0.149596	-0.196312	-0.15222	-0.166358
									51.3092	-0.138343	-0.160827	-0.146119	-0.149584	-0.196327	-0.152143	-0.166333
									51.6731	-0.138321	-0.160836	-0.146092	-0.149572	-0.196341	-0.152066	-0.166305
									52.0395	-0.1383	-0.160844	-0.146065	-0.14956	-0.196355	-0.151989	-0.166276
									52.4084	-0.13828	-0.160852	-0.146038	-0.149548	-0.196368	-0.151911	-0.166246
									52.7799	-0.138261	-0.160859	-0.146012	-0.149537	-0.196381	-0.151834	-0.166213
									53.1539	-0.138244	-0.160865	-0.145987	-0.149526	-0.196393	-0.151757	-0.166179
									53.5306	-0.138228	-0.160871	-0.145962	-0.149514	-0.196405	-0.15168	-0.166142
									53.9099	-0.138213	-0.160876	-0.145938	-0.149503	-0.196416	-0.151602	-0.166104
									54.2918	-0.138199	-0.16088	-0.145914	-0.149492	-0.196426	-0.151525	-0.166064
									54.6764	-0.138187	-0.160884	-0.14589	-0.149482	-0.196436	-0.151447	-0.166022
									55.0637	-0.138177	-0.160887	-0.145867	-0.149471	-0.196445	-0.15137	-0.165978
									55.4536	-0.138167	-0.16089	-0.145845	-0.149461	-0.196454	-0.151293	-0.165932
									55.8463	-0.138159	-0.160891	-0.145822	-0.14945	-0.196462	-0.151216	-0.165884
									56.2417	-0.138153	-0.160893	-0.1458	-0.14944	-0.196469	-0.151138	-0.165834
									56.6398	-0.138147	-0.160893	-0.145779	-0.149429	-0.196476	-0.151061	-0.165783
									57.0407	-0.138144	-0.160893	-0.145758	-0.149419	-0.196483	-0.150984	-0.165729
									57.4445	-0.138141	-0.160892	-0.145737	-0.149409	-0.196489	-0.150907	-0.165673
									57.851	-0.13814	-0.160891	-0.145716	-0.149399	-0.196495	-0.150831	-0.165616
									58.2603	-0.138141	-0.160889	-0.145696	-0.149389	-0.1965	-0.150754	-0.165557
									58.6725	-0.138142	-0.160886	-0.145676	-0.149379	-0.196505	-0.150677	-0.165496
									59.0875	-0.138146	-0.160883	-0.145657	-0.149369	-0.196509	-0.150601	-0.165433
									59.5055	-0.13815	-0.16088	-0.145637	-0.149359	-0.196513	-0.150525	-0.165368
									59.9263	-0.138156	-0.160875	-0.145618	-0.14935	-0.196517	-0.150449	-0.165302
									60.3501	-0.138164	-0.160871	-0.145599	-0.14934	-0.19652	-0.150373	-0.165234
									60.7768	-0.138172	-0.160865	-0.14558	-0.14933	-0.196523	-0.150297	-0.165164
									61.2065	-0.138182	-0.160859	-0.145562	-0.14932	-0.196525	-0.150221	-0.165092
									61.6392	-0.138194	-0.160853	-0.145543	-0.149311	-0.196527	-0.150146	-0.165019
									62.0749	-0.138207	-0.160846	-0.145525	-0.149301	-0.196529	-0.150071	-0.164945
									62.5136	-0.138221	-0.160839	-0.145507	-0.149291	-0.196531	-0.149996	-0.164868
									62.9554	-0.138237	-0.160831	-0.145489	-0.149282	-0.196532	-0.149922	-0.164791
									63.4002	-0.138253	-0.160823	-0.145471	-0.149272	-0.196533	-0.149847	-0.164711
									63.8482	-0.138272	-0.160814	-0.145453	-0.149262	-0.196534	-0.149773	-0.164631
									64.2992	-0.138291	-0.160805	-0.145435	-0.149253	-0.196535	-0.149699	-0.164549
									64.7534	-0.138312	-0.160795	-0.145417	-0.149243	-0.196536	-0.149625	-0.164465
									65.2108	-0.138334	-0.160785	-0.1454	-0.149233	-0.196536	-0.149552	-0.164381
									65.6713	-0.138357	-0.160775	-0.145382	-0.149224	-0.196536	-0.149479	-0.164295
									66.135	-0.138381	-0.160765	-0.145364	-0.149214	-0.196536	-0.149406	-0.164208
									66.602	-0.138407	-0.160753	-0.145347	-0.149205	-0.196536	-0.149333	-0.16412
									67.0722	-0.138433	-0.160742	-0.145329	-0.149195	-0.196536	-0.149261	-0.164031
									67.5457	-0.138461	-0.160731	-0.145312	-0.149185	-0.196536	-0.149189	-0.16394
									68.0225	-0.13849	-0.160719	-0.145294	-0.149175	-0.196536	-0.149117	-0.163849
									68.5026	-0.13852	-0.160706	-0.145276	-0.149166	-0.196535	-0.149046	-0.163757
									68.986	-0.138551	-0.160694	-0.145258	-0.149156	-0.196535	-0.148974	-0.163664
									69.4728	-0.138583	-0.160681	-0.145241	-0.149146	-0.196535	-0.148903	-0.16357
									69.963	-0.138616	-0.160668	-0.145223	-0.149136	-0.196534	-0.148833	-0.163475
									70.4565	-0.13865	-0.160655	-0.145205	-0.149127	-0.196534	-0.148762	-0.16338
									70.9536	-0.138685	-0.160642	-0.145187	-0.149117	-0.196534	-0.148692	-0.163284
									71.454	-0.138721	-0.160628	-0.145169	-0.149107	-0.196533	-0.148622	-0.163187
									71.958	-0.138757	-0.160614	-0.145151	-0.149097	-0.196533	-0.148552	-0.163089
									72.4655	-0.138795	-0.1606	-0.145133	-0.149087	-0.196533	-0.148483	-0.162991
									72.9764	-0.138833	-0.160586	-0.145115	-0.149078	-0.196533	-0.148413	-0.162893
									73.491	-0.138872	-0.160572	-0.145097	-0.149068	-0.196532	-0.148344	-0.162793
									74.0091	-0.138911	-0.160557	-0.145078	-0.149058	-0.196532	-0.148276	-0.162694
									74.5309	-0.138952	-0.160543	-0.14506	-0.149048	-0.196532	-0.148207	-0.162594
									75.0562	-0.138993	-0.160528	-0.145041	-0.149038	-0.196532	-0.148139	-0.162493
									75.5852	-0.139034	-0.160513	-0.145023	-0.149028	-0.196532	-0.14807	-0.162393
									76.1179	-0.139076	-0.160499	-0.145004	-0.149018	-0.196532	-0.148002	-0.162292
									76.6543	-0.139119	-0.160484	-0.144985	-0.149008	-0.196533	-0.147935	-0.16219
									77.1944	-0.139162	-0.160469	-0.144966	-0.148998	-0.196533	-0.147867	-0.162088
									77.7383	-0.139206	-0.160454	-0.144947	-0.148988	-0.196533	-0.147799	-0.161986
									78.286	-0.13925	-0.160438	-0.144928	-0.148978	-0.196534	-0.147732	-0.161884
									78.8375	-0.139295	-0.160423	-0.144909	-0.148968	-0.196534	-0.147665	-0.161782
									79.3928	-0.13934	-0.160408	-0.14489	-0.148958	-0.196535	-0.147598	-0.161679
									79.952	-0.139385	-0.160393	-0.144871	-0.148948	-0.196535	-0.147531	-0.161577
									80.515	-0.13943	-0.160378	-0.144852	-0.148938	-0.196536	-0.147464	-0.161474
									81.082	-0.139476	-0.160362	-0.144833	-0.148928	-0.196537	-0.147397	-0.161371
									81.6529	-0.139522	-0.160347	-0.144813	-0.148918	-0.196537	-0.14733	-0.161268
									82.2278	-0.139569	-0.160332	-0.144794	-0.148908	-0.196538	-0.147264	-0.161165
									82.8067	-0.139615	-0.160316	-0.144774	-0.148898	-0.196539	-0.147197	-0.161062
									83.3896	-0.139662	-0.160301	-0.144755	-0.148887	-0.19654	-0.147131	-0.160959
									83.9766	-0.139708	-0.160285	-0.144735	-0.148877	-0.196541	-0.147065	-0.160855
									84.5677	-0.139755	-0.16027	-0.144716	-0.148867	-0.196542	-0.146998	-0.160752
									85.1629	-0.139802	-0.160255	-0.144696	-0.148857	-0.196543	-0.146932	-0.160649
									85.7622	-0.139849	-0.160239	-0.144677	-0.148847	-0.196544	-0.146866	-0.160546
									86.3656	-0.139897	-0.160224	-0.144657	-0.148837	-0.196545	-0.146799	-0.160442
									86.9733	-0.139944	-0.160208	-0.144637	-0.148827	-0.196546	-0.146733	-0.160339
									87.5852	-0.139991	-0.160193	-0.144618	-0.148817	-0.196547	-0.146667	-0.160235
									88.2014	-0.140038	-0.160178	-0.144598	-0.148807	-0.196549	-0.146601	-0.160132
									88.8218	-0.140086	-0.160162	-0.144578	-0.148796	-0.19655	-0.146535	-0.160029
									89.4466	-0.140133	-0.160147	-0.144559	-0.148786	-0.196551	-0.146468	-0.159925
									90.0757	-0.140181	-0.160131	-0.144539	-0.148776	-0.196552	-0.146402	-0.159822
									90.7092	-0.140228	-0.160116	-0.144519	-0.148766	-0.196553	-0.146336	-0.159719
									91.3471	-0.140275	-0.160101	-0.144499	-0.148756	-0.196554	-0.14627	-0.159615
									91.9894	-0.140323	-0.160085	-0.14448	-0.148746	-0.196556	-0.146204	-0.159512
									92.6362	-0.14037	-0.16007	-0.14446	-0.148736	-0.196557	-0.146138	-0.159408
									93.2875	-0.140418	-0.160054	-0.14444	-0.148726	-0.196558	-0.146072	-0.159305
									93.9433	-0.140465	-0.160039	-0.144421	-0.148715	-0.196559	-0.146006	-0.159202
									94.6037	-0.140513	-0.160024	-0.144401	-0.148705	-0.196561	-0.145939	-0.159098
									95.2686	-0.14056	-0.160008	-0.144381	-0.148695	-0.196562	-0.145873	-0.158995
									95.9382	-0.140608	-0.159993	-0.144361	-0.148685	-0.196563	-0.145807	-0.158892
									96.6125	-0.140655	-0.159977	-0.144342	-0.148675	-0.196564	-0.145741	-0.158788
									97.2915	-0.140703	-0.159962	-0.144322	-0.148665	-0.196565	-0.145675	-0.158685
									97.9751	-0.14075	-0.159947	-0.144302	-0.148655	-0.196567	-0.145609	-0.158581
									98.6636	-0.140798	-0.159931	-0.144282	-0.148645	-0.196568	-0.145543	-0.158478
									99.3568	-0.140846	-0.159916	-0.144262	-0.148635	-0.196569	-0.145477	-0.158375
